# Supplementary material for: Transcription Factor 4 loss-of-function is associated with deficits in progenitor proliferation and cortical neuron content
Source: Nat Commun. 2022 May 2;13:2387. doi: 10.1038/s41467-022-29942-w (PMC9061776; doi:10.1038/s41467-022-29942-w)
Supplement: Supplementary file 3 — Supplementary Data 1 [file 41467_2022_29942_MOESM3_ESM.xlsx]

## Sheet: Legend
Legend for Supplementary Data 1: Summary of statistical tests and metrics.
For all figure panels (listed in order of appearance in the paper), we present complete statistical evaluation results, including type of analysis, groups being compared, means and standard errors of the means (SEM) for each group, numbers of subjects, independent replicates, technical replicates, or numbers of cells, as well as the number of observations used to calculate means and perform stati…

## Sheet: Organoids, neurons, and NPCs
PART 1 - organoids, neurons, and NPCs
						Numbers of subjects and replicates													Color code for p-values
Figure panel	Analysis	Model/cell type	Groups being compared	Means	SEM	Number of subjects	Number of organoids per experiment or replicate	Independent experiments or replicates per subject	Technical replicates	Number of observations (N)	Statistical test	Statistics metric	Overall effect sizes	p-value less than	Post-hoc test	Effect sizes	Post-hoc test p-values		<0.001	>0.001-0.01	>0.01-0.05	>0.05
1a	TCF4 qPCR in NPCs	NPCs in 2D culture	parents	1	0.114018	5 (#1 to #5)		3	2	5	Welch's t test	t=3.122, df=8	Cohen's d = 1.974	0.0141897
			PTHS	0.577583	0.0728636	5 (#1 to #5)		3	2	5
1b	TCF4 qPCR in 2D neuron culture	neurons in 2D culture	parents	1	0.0540062	4 (#1, #2, #3, #4)		3	2	4	Welch's t test	t=3.661, df=6	Cohen's d = 2.589	0.0053
			PTHS	0.540172	0.113414	4 (#1, #2, #3, #4)		3	2	4
1c	GADD45G qPCR in NPCs	NPCs in 2D culture	parents	1	0.0790569	5 (#1 to #5)		3	2	5	Welch's t test	t=9.342, df=8	Cohen's d = 5.908	1.40811e-05
			PTHS	0.215988	0.028175	5 (#1 to #5)		3	2	5
1d	CNTNAP2 qPCR in neurons	neurons in 2D culture	parents	1	0.0866	3 (#1, #2, #4)		3	2	3	Welch's t test	t=13.59, df=5	Cohen's d = 9.301	0.0001
			PTHS	0.01014	0.006221	4 (#1, #2, #3, #4)		3	2	4
1d	KCNQ1 qPCR in neurons	neurons in 2D culture	parents	1	0.3265	3 (#1, #2, #4)		3	2	3	Welch's t test	t=19.50, df=5	Cohen's d = 14.430	7.24123e-06
			PTHS	11.8	0.4476	4 (#1, #2, #3, #4)		3	2	4
1f	TCF4 qPCR in CtOs	CtO organoids	parents	1	0.0946815	4 (#1, #2, #3, #4)	15	3	2	4	Welch's t test	t=2.794, df=6	Cohen's d = 1.9232	0.0345827
			PTHS	0.562894	0.129865	4 (#1, #2, #3, #4)	15	3	2	4
1h	Organoid size in CtOs	CtO organoids	parent #1	555.333	10.3805		30	3		30	ANOVA	F = 171.7941	Cohen's f = 3.2594	1e-16	HSD	f = 0.7703	5e-13
			PTHS #1	428.75	9.259		16	3		16
			parent #2	602.833	16.1385		12	3		12						f = 1.4513	1e-15
			PTHS #2	288.333	9.5214		12	3		12
			parent #3	589.167	10.3322		12	2		12						f = 1.3802	1e-15
			PTHS #3	290.083	12.8708		12	2		12
			parent #4	795.833	17.1207		12	4		12						f = 2.2993	1e-15
			PTHS #4	297.583	17.0718		12	4		12
1h	Organoid size in CtOs	CtO organoids	parents	635.8	54.27	4 (#1, #2, #3, #4)	12	2 to 4		4	Welch's t test	t=4.824, df=6	Cohen's d = 3.411	0.0015
			PTHS	326.2	34.26	4 (#1, #2, #3, #4)	12	2 to 4		4
2b	SOX2+ cells in CtOs	CtO organoids	parents at week 4	53.25	4.6971	4 (#1, #2, #3, #4)	6	3	4	4	ANOVA	F = 74.5278	Cohen's f = 3.7333	5.00959e-08	HSD	f = 2.8910	7.29541e-08
			PTHS at week 4	13	1.2247	4 (#1, #2, #3, #4)	6	3	4	4
			parents at week 10	19	0.7071	4 (#1, #2, #3, #4)	6	3	4	4						f = 0.9984	0.00169247
			PTHS at week 10	5.1	0.4082	4 (#1, #2, #3, #4)	6	3	4	4
2e	CTIP2+ cells in CtOs	CtO organoids	parents at week 4	22	5.5827	4 (#1, #2, #3, #4)	6	3	4	4	ANOVA	F = 42.7068	Cohen's f = 2.8297	1.11373e-06	HSD	f = 1.3133	0.000203255
			PTHS at week 4	1	0.63	4 (#1, #2, #3, #4)	6	3	4	4
			parents at week 10	40.25	0.4082	4 (#1, #2, #3, #4)	6	3	4	4						f = 2.3452	7.11009e-07
			PTHS at week 10	2.75	0.4787	4 (#1, #2, #3, #4)	6	3	4	4
4b, left	neurite length in neurons (2D culture)	neurons in 2D culture	parent #1	43.14	1.628			80	2	80	ANOVA with Geisser-Greenhouse correction	F = 7.027	partial h2 = 0.096 Cohen's f = 0.299 partial w2 = 0.082	0.00142507	Fisher's LSD	f = 0.0700	0.0289268
			PTHS #1	50.02	2.168			51	2	51
			parent #2	32.43	1.581			94	2	94						f = 0.1654	0.00893961
			PTHS #2	46.48	5.753			76	2	76
			parent #3	45.87	2.118			74	2	74						f = 0.0931	1e-15
			PTHS #3	54.14	2.491			80	2	80
			parent #4	44.7	1.486			53	2	53						f = 0.1328	0.021854
			PTHS #4	50.42	1.786			52	2	52
4b, right	soma area in neurons (2D culture)	neurons in 2D culture	parent #1	8.012	0.4474			63	2	63	ANOVA with Geisser-Greenhouse correction	F = 14.98	partial h2 = 0.195 Cohen's f = 0.469 partial w2 = 0.181	2.34511e-07	Fisher's LSD	f = 0.0449	0.23316
			PTHS #1	8.727	0.3858			89	2	89
			parent #2	6.947	0.2497			46	2	46						f = 0.2395	0.00390537
			PTHS #2	12.02	1.651			38	2	38
			parent #3	7.279	0.2392			37	2	37						f = 0.3004	7.57032e-10
			PTHS #3	13.9	0.7418			40	2	40
			parent #4	7.624	0.288			72	2	72						f = 0.0277	0.277878
			PTHS #4	8.099	0.3401			57	2	57
4e	STMN2 qPCR in neurons	neurons in 2D culture	parents	1	0.08758	4 (#1, #2, #3, #4)		3	2	4	Welch's t test	t=11.25, df=6	Cohen's d = 7.952	2.95526e-05
			PTHS	0.014027	0.00414	4 (#1, #2, #3, #4)		3	2	4
4e	TAC1 qPCR in neurons	neurons in 2D culture	parents	1	0.1585	4 (#1, #2, #3, #4)		3	2	4	Welch's t test	t=6.298, df=6	Cohen's d = 4.454	0.000746816
			PTHS	0.00154	0.0004988	4 (#1, #2, #3, #4)		3	2	4
4e	INA qPCR in neurons	neurons in 2D culture	parents	1	0.09342	4 (#1, #2, #3, #4)		3	2	4	Welch's t test	t=10.54, df=6	Cohen's d = 7.452	4.29057e-05
			PTHS	0.01453	0.004133	4 (#1, #2, #3, #4)		3	2	4
4e	SLC17A6 qPCR in neurons	neurons in 2D culture	parents	1	0.2606	4 (#1, #2, #3, #4)		3	2	4	Welch's t test	t=3.795, df=6	Cohen's d = 2.683	0.00902295
			PTHS	0.01088	0.005876	4 (#1, #2, #3, #4)		3	2	4
5a	Time course of number of rosettes in organoids	CtO organoids	parents at week 2	4.5	0.2152	4 (#1, #2, #3, #4)	6	2	4	4	ANOVA	F = 40.32	Cohen's f = 2.8977	3.67424e-09	HSD	f = 0.0338	0.870712
			PTHS at week 2	4.333	0.4907	4 (#1, #2, #3, #4)	6	2	4	4
			parents at week 2	4.5	0.2152	4 (#1, #2, #3, #4)	6	2	4	4						f = 1.6193	2.7539e-07
			parents at week 4	12.51	1.487	4 (#1, #2, #3, #4)	6	2	4	4
			parents at week 2	4.5	0.2152	4 (#1, #2, #3, #4)	6	2	4	4						f = 0.6093	0.00793785
			PTHS at week 4	1.486	0.1889	4 (#1, #2, #3, #4)	6	2	4	4
			parents at week 2	4.5	0.2152	4 (#1, #2, #3, #4)	6	2	4	4						f = 0.8946	0.000358522
			parents at week 10	8.925	0.6298	4 (#1, #2, #3, #4)	6	2	4	4
			parents at week 2	4.5	0.2152	4 (#1, #2, #3, #4)	6	2	4	4						f = 0.7766	0.00129684
			PTHS at week 10	0.6583	0.3576	4 (#1, #2, #3, #4)	6	2	4	4
			PTHS at week 2	4.333	0.4907	4 (#1, #2, #3, #4)	6	2	4	4						f = 1.6531	2.05338e-07
			parents at week 4	12.51	1.487	4 (#1, #2, #3, #4)	6	2	4	4
			PTHS at week 2	4.333	0.4907	4 (#1, #2, #3, #4)	6	2	4	4						f = 0.5755	0.0113388
			PTHS at week 4	1.486	0.1889	4 (#1, #2, #3, #4)	6	2	4	4
			PTHS at week 2	4.333	0.4907	4 (#1, #2, #3, #4)	6	2	4	4						f = 0.9283	0.000249016
			parents at week 10	8.925	0.6298	4 (#1, #2, #3, #4)	6	2	4	4
			PTHS at week 2	4.333	0.4907	4 (#1, #2, #3, #4)	6	2	4	4						f = 0.7429	0.00187321
			PTHS at week 10	0.6583	0.3576	4 (#1, #2, #3, #4)	6	2	4	4
			parents at week 4	12.51	1.487	4 (#1, #2, #3, #4)	6	2	4	4						f = 2.2286	2.26812e-09
			PTHS at week 4	1.486	0.1889	4 (#1, #2, #3, #4)	6	2	4	4
			parents at week 4	12.51	1.487	4 (#1, #2, #3, #4)	6	2	4	4						f = 0.7247	0.00228078
			parents at week 10	8.925	0.6298	4 (#1, #2, #3, #4)	6	2	4	4
			parents at week 4	12.51	1.487	4 (#1, #2, #3, #4)	6	2	4	4						f = 2.3959	7.17788e-10
			PTHS at week 10	0.6583	0.3576	4 (#1, #2, #3, #4)	6	2	4	4
			PTHS at week 4	1.486	0.1889	4 (#1, #2, #3, #4)	6	2	4	4						f = 1.5039	7.74645e-07
			parents at week 10	8.925	0.6298	4 (#1, #2, #3, #4)	6	2	4	4
			PTHS at week 4	1.486	0.1889	4 (#1, #2, #3, #4)	6	2	4	4						f = 0.1673	0.423011
			PTHS at week 10	0.6583	0.3576	4 (#1, #2, #3, #4)	6	2	4	4
			parents at week 10	8.925	0.6298	4 (#1, #2, #3, #4)	6	2	4	4						f = 1.6712	1.75696e-07
			PTHS at week 10	0.6583	0.3576	4 (#1, #2, #3, #4)	6	2	4	4
5a	Time course of SOX2+ cells in organoids	CtO organoids	parents at week 2	28.5	1.555	4 (#1, #2, #3, #4)	6	2	4	4	ANOVA	F = 52.67	Cohen's f = 3.3126	4.05358e-10	HSD	f = 0.2046	0.329479
			PTHS at week 2	25.25	2.213	4 (#1, #2, #3, #4)	6	2	4	4
			parents at week 2	28.5	1.555	4 (#1, #2, #3, #4)	6	2	4	4						f = 1.5581	4.7524e-07
			parents at week 4	53.25	4.697	4 (#1, #2, #3, #4)	6	2	4	4
			parents at week 2	28.5	1.555	4 (#1, #2, #3, #4)	6	2	4	4						f = 0.9758	0.000149719
			PTHS at week 4	13	0.7071	4 (#1, #2, #3, #4)	6	2	4	4
			parents at week 2	28.5	1.555	4 (#1, #2, #3, #4)	6	2	4	4						f = 0.5981	0.00894926
			parents at week 10	19	1.225	4 (#1, #2, #3, #4)	6	2	4	4
			parents at week 2	28.5	1.555	4 (#1, #2, #3, #4)	6	2	4	4						f = 1.4794	9.71427e-07
			PTHS at week 10	5	0.4082	4 (#1, #2, #3, #4)	6	2	4	4
			PTHS at week 2	25.25	2.213	4 (#1, #2, #3, #4)	6	2	4	4						f = 1.7627	8.11755e-08
			parents at week 4	53.25	4.697	4 (#1, #2, #3, #4)	6	2	4	4
			PTHS at week 2	25.25	2.213	4 (#1, #2, #3, #4)	6	2	4	4						f = 0.7712	0.00137748
			PTHS at week 4	13	0.7071	4 (#1, #2, #3, #4)	6	2	4	4
			PTHS at week 2	25.25	2.213	4 (#1, #2, #3, #4)	6	2	4	4						f = 0.3935	0.0698469
			parents at week 10	19	1.225	4 (#1, #2, #3, #4)	6	2	4	4
			PTHS at week 2	25.25	2.213	4 (#1, #2, #3, #4)	6	2	4	4						f = 1.2748	6.8481e-06
			PTHS at week 10	5	0.4082	4 (#1, #2, #3, #4)	6	2	4	4
			parents at week 4	53.25	4.697	4 (#1, #2, #3, #4)	6	2	4	4						f = 2.5339	2.92053e-10
			PTHS at week 4	13	0.7071	4 (#1, #2, #3, #4)	6	2	4	4
			parents at week 4	53.25	4.697	4 (#1, #2, #3, #4)	6	2	4	4						f = 2.1562	3.8207e-09
			parents at week 10	19	1.225	4 (#1, #2, #3, #4)	6	2	4	4
			parents at week 4	53.25	4.697	4 (#1, #2, #3, #4)	6	2	4	4						f = 3.0376	1.4736e-11
			PTHS at week 10	5	0.4082	4 (#1, #2, #3, #4)	6	2	4	4
			PTHS at week 4	13	0.7071	4 (#1, #2, #3, #4)	6	2	4	4						f = 0.3777	0.0807378
			parents at week 10	19	1.225	4 (#1, #2, #3, #4)	6	2	4	4
			PTHS at week 4	13	0.7071	4 (#1, #2, #3, #4)	6	2	4	4						f = 0.5036	0.0238777
			PTHS at week 10	5	0.4082	4 (#1, #2, #3, #4)	6	2	4	4
			parents at week 10	19	1.225	4 (#1, #2, #3, #4)	6	2	4	4						f = 0.8814	0.000414567
			PTHS at week 10	5	0.4082	4 (#1, #2, #3, #4)	6	2	4	4
5c	Cell counts in NPCs	NPCs in 2D culture	parent - day 2	2.723	0.02333	1 (#4)		3	3	3	ANOVA	F = 17.79	Cohen's f = 2.2206	3.52045e-05	HSD	f = 0.6410	0.0183352
			PTHS - day 2	1.63	0.04619	1 (#4)		3	3	3
			parent - day 3	3.713	0.4908	1 (#4)		3	3	3						f = 0.6175	0.0223911
			PTHS - day 3	2.663	0.3601	1 (#4)		3	3	3
			parent - day 4	5.113	0.1995	1 (#4)		3	3	3						f = 1.4585	4.55575e-05
			PTHS - day 4	2.627	0.2624	1 (#4)		3	3	3
5d	Live cell counts in NPCs	NPCs in 2D culture	parents	1	0.5008	4 (#1, #2, #3, #4)		3		4	Welch's t test	t=13.10, df=6	Cohen's d = 1.408	0.000961072
			PTHS	0	0.03811	4 (#1, #2, #3, #4)		3		4
5e	% Annexin V+ NPCs	NPCs in 2D culture	parents	3.825	0.2869	4 (#1, #2, #3, #4)		3		4	Welch's t test	t=1.087, df=6	Cohen's d = 0.768	0.1594
			PTHS	4.575	0.6277	4 (#1, #2, #3, #4)		3		4
5f	% EdU+ NPCs	NPCs in 2D culture	parents	37.05	0.5384	3 (#1, #2, #4)		3	6	3	Welch's t test	t=4.600, df=4	Cohen's d = 3.758	0.005
			PTHS	21.14	3.415	3 (#1, #2, #4)		3	6	3
5h	% SA-b-gal+ NPCs	NPCs in 2D culture	parents	2.25	0.7377	4 (#1, #2, #3, #4)		3		4	Welch's t test	t=3.219, df=6	Cohen's d = 2.277	0.0181672
			PTHS	25.28	7.115	4 (#1, #2, #3, #4)		3		4
5i	CDKN2A qPCR in NPCs	NPCs in 2D culture	parents	1	0.07077	4 (#1, #2, #3, #4)		3	2	4	Welch's t test	t=3.305, df=6	Cohen's d = 2.337	0.0163062
			PTHS	36.93	10.87	4 (#1, #2, #3, #4)		3	2	4
5i	LMNB1 qPCR in NPCs	NPCs in 2D culture	parents	1	0.04326	4 (#1, #2, #3, #4)		3	2	4	Welch's t test	t=3.083, df=6	Cohen's d = 2.179	0.0215922
			PTHS	0.6167	0.1166	4 (#1, #2, #3, #4)		3	2	4
5l	CDKN2A in post-mortem sample	post-mortem sample	control	1	0.2138	1 (control)		3	4	3	Welch's t test	t=14.76, df=4	Cohen's d = 12.050	0.000122796
			PTHS	16.6	1.035	1 (#6)		3	4	3
5n, top	p16+ cells in CtOs	CtO organoids	parents	0.7	0.238	4 (#1, #2, #3, #4)	6	2	4	4	Welch's t test	t=10.03, df=6	Cohen's d = 7.095	0.001
			PTHS	51.35	5.042	4 (#1, #2, #3, #4)	6	2	4	4
5n, bottom	CC3+ cells in CtOs	CtO organoids	parents	5.4	0.8031	4 (#1, #2, #3, #4)	6	2	4	4	Welch's t test	t=0.05331, df=6	Cohen's d = 0.038	0.4796
			PTHS	5.475	1.155	4 (#1, #2, #3, #4)	6	2	4	4
6b	WNT2B qPCR in NPCs	NPCs in 2D culture	parents	1	0.2263	4 (#1, #2, #3, #4)		3	2	4	Welch's t test	t=3.999, df=6	Cohen's d = 2.827	0.0036
			PTHS	0.0912	0.02115	4 (#1, #2, #3, #4)		3	2	4
6b	WNT3 qPCR in NPCs	NPCs in 2D culture	parents	1	0.1985	4 (#1, #2, #3, #4)		3	2	4	Welch's t test	t=3.854, df=6	Cohen's d = 2.726	0.0042
			PTHS	0.2228	0.03534	4 (#1, #2, #3, #4)		3	2	4
6b	WNT5A qPCR in NPCs	NPCs in 2D culture	parents	1	0.1327	4 (#1, #2, #3, #4)		3	2	4	Welch's t test	t=3.700, df=6	Cohen's d = 2.616	0.005
			PTHS	0.4257	0.08055	4 (#1, #2, #3, #4)		3	2	4
6b	SFRP2 qPCR in NPCs	NPCs in 2D culture	parents	1	0.136	4 (#1, #2, #3, #4)		3	2	4	Welch's t test	t=6.166, df=6	Cohen's d = 4.360	0.0004
			PTHS	0.1004	0.05281	4 (#1, #2, #3, #4)		3	2	4
6c	Wnt functional assay in NPCs	NPCs in 2D culture	parents	1	0.09129	4 (#1, #2, #3, #4)		3		4	Welch's t test	t=7.542, df=6	Cohen's d = 5.333	0.0001
			PTHS	0.2	0.05401	4 (#1, #2, #3, #4)		3		4
6d	WNT2B in post-mortem sample	post-mortem sample	control	1	0.03457	1 (control)		3	4	3	Welch's t test	t=28.63, df=4	Cohen's d = 23.378	8.85536e-06
			PTHS	0.01029	0.0001634	1 (#6)		3	4	3
6d	WNT3 in post-mortem sample	post-mortem sample	control	1	0.02857	1 (control)		3	4	3	Welch's t test	t=23.88, df=4	Cohen's d = 19.495	1.82437e-05
			PTHS	0.186	0.01859	1 (#6)		3	4	3
6d	WNT5A in post-mortem sample	post-mortem sample	control	1	0.02027	1 (control)		3	4	3	Welch's t test	t=0.3157, df=4	Cohen's d = 0.265	0.76803
			PTHS	1.031	0.09333	1 (#6)		3	4	3
6d	SFRP2 in post-mortem sample	post-mortem sample	control	1	0.08461	1 (control)		3	4	3	Welch's t test	t=10.90, df=4	Cohen's d = 8.895	0.000402606
			PTHS	0.07697	0.003942	1 (#6)		3	4	3
6e, left	Cell counts after Wnt antagonist (NPCs in 2D culture)	NPCs in 2D culture	parents	1.6	0.03055	3 (#1, #2, #4)		3	3	3	ANOVA	F = 14.47	Cohen's f = 1.7930	0.00506626	HSD	f = 1.0450	0.0460674
			parents + DKK	1.11	0.07234	3 (#1, #2, #4)		3	3	3
			parents	1.6	0.03055	3 (#1, #2, #4)		3	3	3						f = 1.7843	0.00418805
			PTHS	0.7633	0.1746	3 (#1, #2, #4)		3	3	3
			parents + DKK	1.11	0.07234	3 (#1, #2, #4)		3	3	3						f = 0.7393	0.146299
			PTHS	0.7633	0.1746	3 (#1, #2, #4)		3	3	3
6e, right	Cell counts after Wnt antagonist (NPCs in 2D culture)	NPCs in 2D culture	parents	2.246	0.038	3 (#1, #2, #4)		3	3	3	ANOVA	F = 28.18	Cohen's f = 2.5024	0.000890731	HSD	f = 2.3139	0.00108067
			parents + ICG	0.749	0.208	3 (#1, #2, #4)		3	3	3
			parents	2.246	0.038	3 (#1, #2, #4)		3	3	3						f = 1.9822	0.00244816
			PTHS	0.9637	0.159	3 (#1, #2, #4)		3	3	3
			parents + ICG	0.749	0.208	3 (#1, #2, #4)		3	3	3						f = 0.3317	0.606166
			PTHS	0.9637	0.159	3 (#1, #2, #4)		3	3	3
6g	SOX2+ cells in CtOs treated with Wnt antagonist	CtO organoids	parent	116.93	17.14	1 (#4)	12	3	4	3	ANOVA	F = 35.51	Cohen's f = 2.8075	0.0005	HSD	f = 2.5980	0.0006
			parent + ICG	6.067	2.403	1 (#4)	12	3	4	3
			parent	116.93	17.14	1 (#4)	12	3	4	3						f = 2.2211	0.0013
			PTHS	22.17	1.938	1 (#4)	12	3	4	3
			parent + ICG	6.067	2.403	1 (#4)	12	3	4	3						f = 0.3774	0.5309
			PTHS	22.17	1.938	1 (#4)	12	3	4	3
6h	Cell counts after Wnt agonist	NPCs in 2D culture	parents + DMSO	1.23	0.08103	4 (#1, #2, #3, #4)		3	3	4	ANOVA	F = 13.21	Cohen's f = 1.5741	0.000413428	HSD	f = 0.4651	0.29237
			parents + CHIR	1.033	0.0675	4 (#1, #2, #3, #4)		3	3	4
			parents + DMSO	1.23	0.08103	4 (#1, #2, #3, #4)		3	3	4						f = 1.5111	0.00029325
			PTHS + DMSO	0.59	0.02972	4 (#1, #2, #3, #4)		3	3	4
			parents + DMSO	1.23	0.08103	4 (#1, #2, #3, #4)		3	3	4						f = 0.4250	0.365271
			PTHS + CHIR	1.05	0.1021	4 (#1, #2, #3, #4)		3	3	4
			parents + CHIR	1.033	0.0675	4 (#1, #2, #3, #4)		3	3	4						f = 1.0460	0.00605981
			PTHS + DMSO	0.59	0.02972	4 (#1, #2, #3, #4)		3	3	4
			parents + CHIR	1.033	0.0675	4 (#1, #2, #3, #4)		3	3	4						f = 0.0401	0.998301
			PTHS + CHIR	1.05	0.1021	4 (#1, #2, #3, #4)		3	3	4
			PTHS + DMSO	0.59	0.02972	4 (#1, #2, #3, #4)		3	3	4						f = 1.0861	0.00456246
			PTHS + CHIR	1.05	0.1021	4 (#1, #2, #3, #4)		3	3	4
6i	EdU counts after Wnt agonist	NPCs in 2D culture	parent + DMSO	23.3	0.4726	1 (#4)		3	3	3	ANOVA	F = 64.23	Cohen's f = 4.0072	1e-05	HSD	f = 1.0848	0.0231
			parent + CHIR	21.5	0.1528	1 (#4)		3	3	3
			parent + DMSO	23.3	0.4726	1 (#4)		3	3	3						f = 2.4308	0.0001
			PTHS + DMSO	19.2667	0.1764	1 (#4)		3	3	3
			parent + DMSO	23.3	0.4726	1 (#4)		3	3	3						f = 1.4283	0.005
			PTHS + CHIR	25.6667	0.4256	1 (#4)		3	3	3
			parent + CHIR	21.5	0.1528	1 (#4)		3	3	3						f = 1.3440	0.007
			PTHS + DMSO	19.2667	0.1764	1 (#4)		3	3	3
			parent + CHIR	21.5	0.1528	1 (#4)		3	3	3						f = 2.5131	0.0001
			PTHS + CHIR	25.6667	0.4256	1 (#4)		3	3	3
			PTHS + DMSO	19.2667	0.1764	1 (#4)		3	3	3						f = 3.8571	2e-05
			PTHS + CHIR	25.6667	0.4256	1 (#4)		3	3	3
6i	EdU counts after Wnt agonist	NPCs in 2D culture	parent + DMSO	23.2667	0.5897	1 (#1)		3	3	3	ANOVA	F = 306.74	Cohen's f = 8.7570	1.35313e-08	HSD	f = 4.4268	1.58338e-06
			parent + CHIR	14.33	0.08819	1 (#1)		3	3	3
			parent + DMSO	23.2667	0.5897	1 (#1)		3	3	3						f = 6.0069	1e-07
			PTHS + DMSO	11.1333	0.1202	1 (#1)		3	3	3
			parent + DMSO	23.2667	0.5897	1 (#1)		3	3	3						f = 1.5499	0.003
			PTHS + CHIR	26.4	0.5568	1 (#1)		3	3	3
			parent + CHIR	14.33	0.08819	1 (#1)		3	3	3						f = 1.5845	0.0026
			PTHS + DMSO	11.1333	0.1202	1 (#1)		3	3	3
			parent + CHIR	14.33	0.08819	1 (#1)		3	3	3						f = 5.9767	1.17858e-07
			PTHS + CHIR	26.4	0.5568	1 (#1)		3	3	3
			PTHS + DMSO	11.1333	0.1202	1 (#1)		3	3	3						f = 7.5581	2.09807e-08
			PTHS + CHIR	26.4	0.5568	1 (#1)		3	3	3
6j	p16+ cells after Wnt agonist in NPCs	NPCs in 2D culture	parent + DMSO	0.1667	0.0882	1 (#4)		3	3	3	ANOVA	F = 392.04	Cohen's f = 9.9000	5.11311e-09	HSD	f = 0.0435	0.998674
			parent + CHIR	0.266667	0.03333	1 (#4)		3	3	3
			parent + DMSO	0.1667	0.0882	1 (#4)		3	3	3						f = 8.3415	1.30506e-08
			PTHS + DMSO	19.3333	0.8172	1 (#4)		3	3	3
			parent + DMSO	0.1667	0.0882	1 (#4)		3	3	3						f = 0.8414	0.075
			PTHS + CHIR	2.1	0.4509	1 (#4)		3	3	3
			parent + CHIR	0.266667	0.03333	1 (#4)		3	3	3						f = 8.2980	1.33812e-08
			PTHS + DMSO	19.3333	0.8172	1 (#4)		3	3	3
			parent + CHIR	0.266667	0.03333	1 (#4)		3	3	3						f = 0.7980	0.0928443
			PTHS + CHIR	2.1	0.4509	1 (#4)		3	3	3
			PTHS + DMSO	19.3333	0.8172	1 (#4)		3	3	3						f = 7.4998	2.1832e-08
			PTHS + CHIR	2.1	0.4509	1 (#4)		3	3	3
6k	ASCL1 qPCR after Wnt agonist	NPCs in 2D culture	parents + DMSO	1	0.0899989	4 (#1, #2, #3, #4)		3	2	4	ANOVA	F = 35.20	Cohen's f = 2.5689	3.16439e-06	HSD	f = 0.3516	0.519099
			parents + CHIR	1.16144	0.0977142	4 (#1, #2, #3, #4)		3	2	4
			parents + DMSO	1	0.0899989	4 (#1, #2, #3, #4)		3	2	4						f = 1.9601	2.38961e-05
			PTHS + DMSO	0.0999	0.02425	4 (#1, #2, #3, #4)		3	2	4
			parents + DMSO	1	0.0899989	4 (#1, #2, #3, #4)		3	2	4						f = 1.0481	0.00592285
			PTHS + CHIR	0.5187	0.04734	4 (#1, #2, #3, #4)		3	2	4
			parents + CHIR	1.16144	0.0977142	4 (#1, #2, #3, #4)		3	2	4						f = 2.3116	4.3338e-06
			PTHS + DMSO	0.0999	0.02425	4 (#1, #2, #3, #4)		3	2	4
			parents + CHIR	1.16144	0.0977142	4 (#1, #2, #3, #4)		3	2	4						f = 1.3996	0.000581873
			PTHS + CHIR	0.5187	0.04734	4 (#1, #2, #3, #4)		3	2	4
			PTHS + DMSO	0.0999	0.02425	4 (#1, #2, #3, #4)		3	2	4						f = 0.9120	0.0152729
			PTHS + CHIR	0.5187	0.04734	4 (#1, #2, #3, #4)		3	2	4
6k	NEUROD1 qPCR after Wnt agonist	NPCs in 2D culture	parents + DMSO	1	0.0500017	4 (#1, #2, #3, #4)		3	2	4	ANOVA	F = 149.68	Cohen's f = 5.2977	9.01525e-10	HSD	f = 0.3232	0.584333
			parents + CHIR	1.19981	0.0783663	4 (#1, #2, #3, #4)		3	2	4
			parents + DMSO	1	0.0500017	4 (#1, #2, #3, #4)		3	2	4						f = 1.2812	0.00123958
			PTHS + DMSO	0.2079	0.0462	4 (#1, #2, #3, #4)		3	2	4
			parents + DMSO	1	0.0500017	4 (#1, #2, #3, #4)		3	2	4						f = 3.7783	1.86678e-08
			PTHS + CHIR	3.336	0.1847	4 (#1, #2, #3, #4)		3	2	4
			parents + CHIR	1.19981	0.0783663	4 (#1, #2, #3, #4)		3	2	4						f = 1.6043	0.000168555
			PTHS + DMSO	0.2079	0.0462	4 (#1, #2, #3, #4)		3	2	4
			parents + CHIR	1.19981	0.0783663	4 (#1, #2, #3, #4)		3	2	4						f = 3.4551	5.16788e-08
			PTHS + CHIR	3.336	0.1847	4 (#1, #2, #3, #4)		3	2	4
			PTHS + DMSO	0.2079	0.0462	4 (#1, #2, #3, #4)		3	2	4						f = 5.6218	7.29054e-10
			PTHS + CHIR	3.336	0.1847	4 (#1, #2, #3, #4)		3	2	4
6k	HES1 qPCR after Wnt agonist	NPCs in 2D culture	parents + DMSO	1	0.0700098	4 (#1, #2, #3, #4)		3	2	4	ANOVA	F = 10.40	Cohen's f = 1.3966	0.00117415	HSD	f = 0.6397	0.100241
			parents + CHIR	0.711612	0.0768686	4 (#1, #2, #3, #4)		3	2	4
			parents + DMSO	1	0.0700098	4 (#1, #2, #3, #4)		3	2	4						f = 0.9279	0.0136607
			PTHS + DMSO	0.5817	0.1039	4 (#1, #2, #3, #4)		3	2	4
			parents + DMSO	1	0.0700098	4 (#1, #2, #3, #4)		3	2	4						f = 0.3135	0.606866
			PTHS + CHIR	1.141	0.01387	4 (#1, #2, #3, #4)		3	2	4
			parents + CHIR	0.711612	0.0768686	4 (#1, #2, #3, #4)		3	2	4						f = 0.2882	0.665749
			PTHS + DMSO	0.5817	0.1039	4 (#1, #2, #3, #4)		3	2	4
			parents + CHIR	0.711612	0.0768686	4 (#1, #2, #3, #4)		3	2	4						f = 0.9532	0.0114485
			PTHS + CHIR	1.141	0.01387	4 (#1, #2, #3, #4)		3	2	4
			PTHS + DMSO	0.5817	0.1039	4 (#1, #2, #3, #4)		3	2	4						f = 1.2414	0.00160799
			PTHS + CHIR	1.141	0.01387	4 (#1, #2, #3, #4)		3	2	4
6m	SOX2+ cells in CtOs treated with Wnt agonist	CtO organoids	parents + DMSO	109.7	12.85	1 (#4)	6	3	4	3	ANOVA	F = 20.72	Cohen's f = 2.2761	0.000396399	HSD	f = 0.3266	0.68205
			parent + CHIR	125.7	13.23	1 (#4)	6	3	4	3
			parent + DMSO	109.7	12.85	1 (#4)	6	3	4	3						f = 1.7874	0.00118123
			PTHS + DMSO	22.17	1.938	1 (#4)	6	3	4	3
			parent + DMSO	109.7	12.85	1 (#4)	6	3	4	3						f = 0.4695	0.41728
			PTHS + CHIR	86.73	7.498	1 (#4)	6	3	4	3
			parent + CHIR	125.7	13.23	1 (#4)	6	3	4	3						f = 2.1140	0.000375724
			PTHS + DMSO	22.17	1.938	1 (#4)	6	3	4	3
			parent + CHIR	125.7	13.23	1 (#4)	6	3	4	3						f = 0.7961	0.0936652
			PTHS + CHIR	86.73	7.498	1 (#4)	6	3	4	3
			PTHS + DMSO	22.17	1.938	1 (#4)	6	3	4	3						f = 1.3179	0.00794956
			PTHS + CHIR	86.73	7.498	1 (#4)	6	3	4	3
7b, top	SOX3 in NPCs (TPM)	NPCs in 2D culture	parents	56.25	13.001	4 (#1, #2, #3, #4)		3		4	Welch's t test	t=3.740, df=6	Cohen's d = 2.644	0.0048
			PTHS	7.553	0.7944	4 (#1, #2, #3, #4)		3		4
7b, bottom	SOX3 in NPCs (qPCR)	NPCs in 2D culture	parents	1	0.3405	4 (#1, #2, #3, #4)		3	2	4	Welch's t test	t=2.568, df=6	Cohen's d = 1.796	0.0212
			PTHS	0.1343	0.01412	4 (#1, #2, #3, #4)		3	2	4
7c	SOX3 qPCR after TCF4 KD	NPCs in 2D culture	parent + control shRNA	1	0.06831	1 (#4)		3	2	3	Welch's t test	t=2.954, df=4	Cohen's d = 2.412	0.0209
			parent + TCF4 shRNA	0.6781	0.08492	1 (#4)		3	2	3
7d	SOX3 in post-mortem sample	post-mortem sample	control	1	0.08959	1 (control)		3	4	3	Welch's t test	t=10.59, df=4	Cohen's d = 8.648	0.000449369
			PTHS	0.04498	0.01006	1 (#6)		3	4	3
7e	SOX3+ cells in post-mortem sample	post-mortem sample	control	17.63	2.404	1 (control)		4	6	4	Welch's t test	t=7.439, df=5	Cohen's d = 5.147	0.000692152
			PTHS	2.05	0.4941	1 (#6)		4	6	4
7f	SOX3 qPCR after Wnt agonist in NPCs	NPCs in 2D culture	parents + DMSO	1	0.04899	4 (#1, #2, #3, #4)		3	2	4	ANOVA	F = 22.71	Cohen's f = 1.9577	0.000304092	HSD	f = 1.3574	0.00296156
			PTHS + DMSO	0.05443	0.004625	4 (#1, #2, #3, #4)		3	2	4
			parents + DMSO	1	0.04899	4 (#1, #2, #3, #4)		3	2	4						f = 0.5369	0.205587
			PTHS + CHIR	1.376	0.2425	4 (#1, #2, #3, #4)		3	2	4
			PTHS + DMSO	0.05443	0.004625	4 (#1, #2, #3, #4)		3	2	4						f = 1.9003	0.000280227
			PTHS + CHIR	1.376	0.2425	4 (#1, #2, #3, #4)		3	2	4
7g	cell count after SOX3 KD in NPCs	NPCs in 2D culture	parent + control shRNA	1	0.02517	1 (#4)		3	3	3	ANOVA	F = 183.6	Cohen's f = 6.3865	4.15698e-06	HSD	f = 6.2577	3.32343e-06
			parent + SOX3 shRNA	0.2167	0.008819	1 (#4)		3	3	3
			parent + control shRNA	1	0.02517	1 (#4)		3	3	3					HSD	f = 4.2344	3.59517e-05
			PTHS	0.47	0.04	1 (#4)		3	3	3
			parent + SOX3 shRNA	0.2167	0.008819	1 (#4)		3	3	3					HSD	f = 2.0239	0.00219652
			PTHS	0.47	0.04	1 (#4)		3	3	3
7i	MAP2/SOX2 ratio in neurons	neurons in 2D culture	parents	0.4165	0.01702	4 (#1, #2, #3, #4)		3		4	Welch's t test	t=4.852, df=6	Cohen's d = 3.431	0.0014
			PTHS	0.2895	0.01989	4 (#1, #2, #3, #4)		3		4
7k, top	SOX4 in NPCs (TPM)	NPCs in 2D culture	parents	64.35	2.426	4 (#1, #2, #3, #4)		3		4	Welch's t test	t=0.2624, df=6	Cohen's d = 0.186	0.4009
			PTHS	60.15	15.79	4 (#1, #2, #3, #4)		3		4
7k, bottom	SOX4 in NPCs (qPCR)	NPCs in 2D culture	parents	1	0.05134	4 (#1, #2, #3, #4)		3	2	4	Welch's t test	t=2.239, df=6	Cohen's d = 1.606	0.0332
			PTHS	0.5494	0.1917	4 (#1, #2, #3, #4)		3	2	4
7m	MAP2/SOX2 after SOX4 KD	differentiating neurons	parents	0.3779	0.006838	2 (#1, #4)		3 (#4) + 3 (#1)		6	Welch's t test	t=6.570, df=10	Cohen's d = 4.178	0.0001
			PTHS	0.1756	0.02523	2 (#1, #4)		4 (#4) + 3 (#1)		7
7n	MAP2/SOX2 after SOX4 KD	differentiating neurons	parents	1	0.08876	1 (#4)		4	4	4	Welch's t test	t=5.785, df=6	Cohen's d = 4.091	0.0006
			PTHS	0.4624	0.02755	1 (#4)		4	4	4
8d	TCF4 qPCR after TCF4 CRISPRa in organoids	CtO organoids	parent + scr gRNA	1.037	0.01	1 (#4)	10	3	3	3	ANOVA	F = 22.33	Cohen's f = 2.2938	0.00166108	HSD	f = 0.0977	0.954081
			PTHS + scr gRNA	1	0.014419	1 (#4)	10	3	3	3
			parent + scr gRNA	1.037	0.01	1 (#4)	10	3	3	3						f = 1.8785	0.00322754
			PTHS + TCF4 gRNA	1.744	0.1471	1 (#4)	10	3	3	3
			PTHS + scr gRNA	1	0.014419	1 (#4)	10	3	3	3						f = 2.0393	0.0010269
			PTHS + TCF4 gRNA	1.744	0.1471	1 (#4)	10	3	3	3
8e	GADD45G qPCR after TCF4 CRISPRa in organoids	CtO organoids	parent + scr gRNA	1.292	0.08454	1 (#4)	10	3	3	3	ANOVA	F = 6.618	Cohen's f = 1.2070	0.0303481	HSD	f = 1.1885	0.0275016
			PTHS + scr gRNA	1	0.04631	1 (#4)	10	3	3	3
			parent + scr gRNA	1.292	0.08454	1 (#4)	10	3	3	3						f = 0.3659	0.518248
			PTHS + TCF4 gRNA	1.198	0.02813	1 (#4)	10	3	3	3
			PTHS + scr gRNA	1	0.04631	1 (#4)	10	3	3	3						f = 0.8131	0.114609
			PTHS + TCF4 gRNA	1.198	0.02813	1 (#4)	10	3	3	3
8f	CDKN2A qPCR after TCF4 CRISPRa in organoids	CtO organoids	parent + scr gRNA	0.1171	0.02044	1 (#4)	10	3	3	3	ANOVA	F = 54.99	Cohen's f = 3.4918	0.000138487	HSD	f = 3.2441	0.000166453
			PTHS + scr gRNA	1	0.1075	1 (#4)	10	3	3	3
			parent + scr gRNA	0.1171	0.02044	1 (#4)	10	3	3	3						f = 0.4778	0.361991
			PTHS + TCF4 gRNA	0.2517	0.01905	1 (#4)	10	3	3	3
			PTHS + scr gRNA	1	0.1075	1 (#4)	10	3	3	3						f = 2.7567	0.000421082
			PTHS + TCF4 gRNA	0.2517	0.01905	1 (#4)	10	3	3	3
8g	MAP2 qPCR after TCF4 CRISPRa in organoids	CtO organoids	parent + scr gRNA	1.14	0.01536	1 (#4)	10	3	3	3	ANOVA	F = 8.659	Cohen's f = 1.3977	0.017038	HSD	f = 0.3237	0.619683
			PTHS + scr gRNA	1	0.08292	1 (#4)	10	3	3	3
			parent + scr gRNA	1.14	0.01536	1 (#4)	10	3	3	3						f = 1.0160	0.0234336
			PTHS + TCF4 gRNA	1.576	0.1554	1 (#4)	10	3	3	3
			PTHS + scr gRNA	1	0.08292	1 (#4)	10	3	3	3						f = 1.3392	0.00720101
			PTHS + TCF4 gRNA	1.576	0.1554	1 (#4)	10	3	3	3
9c, left	TCF4 qPCR after TCF4 OE in organoids	CtO organoids	parent + ctrl	1	0.05244	1 (#1)		3	3	3	ANOVA	F = 13.74	Cohen's f = 1.7470	0.00576069	HSD	f = 1.5637	0.00335679
			PTHS + ctrl	0.4652	0.09527	1 (#1)		3	3	3
			parent + ctrl	1	0.05244	1 (#1)		3	3	3						f = 0.1070	0.758837
			PTHS + TCF4 OE	0.9634	0.08756	1 (#1)		3	3	3
			PTHS + ctrl	0.4652	0.09527	1 (#1)		3	3	3						f = 1.4566	0.00472004
			PTHS + TCF4 OE	0.9634	0.08756	1 (#1)		3	3	3
	TCF4 qPCR after TCF4 OE in organoids	CtO organoids	parent + ctrl	1	0.1542	1 (#4)		3	3	3	ANOVA	F = 6.116	Cohen's f = 1.1662	0.0356371	HSD	f = 0.1325	0.704727
			PTHS + ctrl	0.9146	0.08545	1 (#4)		3	3	3
			parent + ctrl	1	0.1542	1 (#4)		3	3	3						f = 0.9372	0.0307341
			PTHS + TCF4 OE	1.604	0.1953	1 (#4)		3	3	3
			PTHS + ctrl	0.9146	0.08545	1 (#4)		3	3	3						f = 1.0697	0.0184114
			PTHS + TCF4 OE	1.604	0.1953	1 (#4)		3	3	3
9c, right	CDKN2A qPCR after TCF4 OE in organoids	CtO organoids	parent + ctrl	1	0.0152753	1 (#1)		3	3	3	ANOVA	F = 9.878	Cohen's f = 1.4816	0.0126424	HSD	f = 1.4396	0.011817
			PTHS + ctrl	1.65667	0.143333	1 (#1)		3	3	3
			parent + ctrl	1	0.0152753	1 (#1)		3	3	3						f = 0.4165	0.470181
			PTHS + TCF4 OE	1.19	0.117898	1 (#1)		3	3	3
			PTHS + ctrl	1.65667	0.143333	1 (#1)		3	3	3						f = 1.0231	0.0499425
			PTHS + TCF4 OE	1.19	0.117898	1 (#1)		3	3	3
	CDKN2A qPCR after TCF4 OE in organoids	CtO organoids	parent + ctrl	1	0.0208167	1 (#4)		3	3	3	ANOVA	F = 8.978	Cohen's f = 1.4125	0.0157105	HSD	f = 0.6690	0.191231
			PTHS + ctrl	1.45333	0.239606	1 (#4)		3	3	3
			parent + ctrl	1	0.0208167	1 (#4)		3	3	3						f = 0.7428	0.144351
			PTHS + TCF4 OE	0.49667	0.136667	1 (#4)		3	3	3
			PTHS + ctrl	1.45333	0.239606	1 (#4)		3	3	3						f = 1.4118	0.0098242
			PTHS + TCF4 OE	0.49667	0.136667	1 (#4)		3	3	3
9d, top, right	Mean firing rate after TCF4 OE (day 5)	CtO organoids	parent + ctrl	0.92	0.12	1 (#4)	10	3		3	ANOVA	F = 11.55	Cohen's f = 1.6020	0.0088	HSD	f = 1.4730	0.0106
			PTHS + ctrl	0.38	0.04	1 (#4)	10	3		3
			parent + ctrl	0.92	0.12	1 (#4)	10	3		3						f = 0.1909	0.839
			PTHS + TCF4 OE	0.85	0.08	1 (#4)	10	3		3
			PTHS + ctrl	0.38	0.04	1 (#4)	10	3		3						f = 1.2820	0.0199
			PTHS + TCF4 OE	0.85	0.08	1 (#4)	10	3		3
	Mean firing rate after TCF4 OE (day 9)	CtO organoids	parent + ctrl	1.01	0.23	1 (#4)	10	3		3	ANOVA	F = 1.25	Cohen's f = 0.5266	0.3522	HSD	f = 0.1356	0.9141
			PTHS + ctrl	0.73	0.04	1 (#4)	10	3		3
			parent + ctrl	1.01	0.23	1 (#4)	10	3		3						f = 0.3729	0.5382
			PTHS + TCF4 OE	1.78	0.81	1 (#4)	10	3		3
			PTHS + ctrl	0.73	0.04	1 (#4)	10	3		3						f = 0.5085	0.345
			PTHS + TCF4 OE	1.78	0.81	1 (#4)	10	3		3
	Mean firing rate after TCF4 OE (day 12)	CtO organoids	parent + ctrl	1.55	0.44	1 (#4)	10	3		3	ANOVA	F = 0.83	Cohen's f = 0.4285	0.482	HSD	f = 0.2606	0.727
			PTHS + ctrl	1.09	0.03	1 (#4)	10	3		3
			parent + ctrl	1.55	0.44	1 (#4)	10	3		3						f = 0.1643	0.8773
			PTHS + TCF4 OE	1.84	0.57	1 (#4)	10	3		3
			PTHS + ctrl	1.09	0.03	1 (#4)	10	3		3						f = 0.4248	0.4578
			PTHS + TCF4 OE	1.84	0.57	1 (#4)	10	3		3
	Mean firing rate after TCF4 OE (day 15)	CtO organoids	parent + ctrl	2.12	0.35	1 (#4)	10	3		3	ANOVA	F = 2.71	Cohen's f = 0.7762	0.145	HSD	f = 0.7668	0.1317
			PTHS + ctrl	1.05	0.16	1 (#4)	10	3		3
			parent + ctrl	2.12	0.35	1 (#4)	10	3		3						f = 0.2795	0.6949
			PTHS + TCF4 OE	1.73	0.42	1 (#4)	10	3		3
			PTHS + ctrl	1.05	0.16	1 (#4)	10	3		3						f = 0.4873	0.3714
			PTHS + TCF4 OE	1.73	0.42	1 (#4)	10	3		3
	Mean firing rate after TCF4 OE (day 20)	CtO organoids	parent + ctrl	1.98	0.47	1 (#4)	10	3		3	ANOVA	F = 2.44	Cohen's f = 0.7364	0.1677	HSD	f = 0.7005	0.1697
			PTHS + ctrl	0.75	0.15	1 (#4)	10	3		3
			parent + ctrl	1.98	0.47	1 (#4)	10	3		3						f = 0.1538	0.8914
			PTHS + TCF4 OE	1.71	0.52	1 (#4)	10	3		3
			PTHS + ctrl	0.75	0.15	1 (#4)	10	3		3						f = 0.5468	0.3011
			PTHS + TCF4 OE	1.71	0.52	1 (#4)	10	3		3
	Mean firing rate after TCF4 OE (day 22)	CtO organoids	parent + ctrl	3.416	0.1249	1 (#4)	10	3		3	ANOVA	F = 22.40	Cohen's f = 2.2309	0.0016	HSD	f = 2.2309	0.0012
			PTHS + ctrl	1.204	0.1494	1 (#4)	10	3		3
			parent + ctrl	3.416	0.1249	1 (#4)	10	3		3						f = 1.1074	0.0367
			PTHS + TCF4 OE	2.318	0.355	1 (#4)	10	3		3
			PTHS + ctrl	1.204	0.1494	1 (#4)	10	3		3						f = 1.1235	0.0346
			PTHS + TCF4 OE	2.318	0.355	1 (#4)	10	3		3
	Mean firing rate after TCF4 OE (day 27)	CtO organoids	parent + ctrl	2.142	0.16	1 (#4)	10	3		3	ANOVA	F = 33.64	Cohen's f = 2.7342	0.0005	HSD	f = 2.5698	0.0004
			PTHS + ctrl	1.095	0.3285	1 (#4)	10	3		3
			parent + ctrl	2.142	0.16	1 (#4)	10	3		3						f = 0.4762	0.3859
			PTHS + TCF4 OE	1.948	0.3351	1 (#4)	10	3		3
			PTHS + ctrl	1.095	0.3285	1 (#4)	10	3		3						f = 2.0936	0.0018
			PTHS + TCF4 OE	1.948	0.3351	1 (#4)	10	3		3
	Mean firing rate after TCF4 OE (day 37)	CtO organoids	parent + ctrl	1.84542	0.11	1 (#4)	10	3		3	ANOVA	F = 17.70	Cohen's f = 1.9831	0.003	HSD	f = 1.9125	0.0029
			PTHS + ctrl	0.95	0.12	1 (#4)	10	3		3
			parent + ctrl	1.84542	0.11	1 (#4)	10	3		3						f = 0.5022	0.3528
			PTHS + TCF4 OE	1.61	0.1	1 (#4)	10	3		3
			PTHS + ctrl	0.95	0.12	1 (#4)	10	3		3						f = 1.4103	0.013
			PTHS + TCF4 OE	1.61	0.1	1 (#4)	10	3		3
	Mean firing rate after TCF4 OE (day 41)	CtO organoids	parent + ctrl	0.9157	0.1069	1 (#4)	10	3		3	ANOVA	F = 20.01	Cohen's f = 2.1088	0.0022	HSD	f = 0.0668	0.9787
			PTHS + ctrl	0.9474	0.1564	1 (#4)	10	3		3
			parent + ctrl	0.9157	0.1069	1 (#4)	10	3		3						f = 1.8587	0.0034
			PTHS + TCF4 OE	1.779	0.01221	1 (#4)	10	3		3
			PTHS + ctrl	0.9474	0.1564	1 (#4)	10	3		3						f = 1.7919	0.0041
			PTHS + TCF4 OE	1.779	0.01221	1 (#4)	10	3		3
	Mean firing rate after TCF4 OE (day 62)	CtO organoids	parent + ctrl	0.4497	0.1026	1 (#4)	10	3		3	ANOVA	F = 4.8619	Cohen's f = 1.0401	0.0450051	HSD	f = 0.0039	1.0054
			PTHS + ctrl	0.4557	0.1466	1 (#4)	10	3		3
			parent + ctrl	0.4497	0.1026	1 (#4)	10	3		3						f = 0.9024	0.0352255
			PTHS + TCF4 OE	2.04	0.6966	1 (#4)	10	3		3
			PTHS + ctrl	0.4557	0.1466	1 (#4)	10	3		3						f = 0.8990	0.0357085
			PTHS + TCF4 OE	2.04	0.6966	1 (#4)	10	3		3
9d, bottom, right	Network bursts after TCF4 OE (day 5)	CtO organoids	parent + ctrl	2.67	0.333	1 (#4)	10	3		3	ANOVA	F = 463.64	Cohen's f = 10.1504	0	HSD	f = 8.7905	0.2867
			PTHS + ctrl	0	0	1 (#4)	10	3		3
			parent + ctrl	2.67	0.333	1 (#4)	10	3		3						f = 8.7905	0.2867
			PTHS + TCF4 OE	0	0	1 (#4)	10	3		3
			PTHS + ctrl	0	0	1 (#4)	10	3		3						f = 0.0000	--
			PTHS + TCF4 OE	0	0	1 (#4)	10	3		3
	Network bursts after TCF4 OE (day 9)	CtO organoids	parent + ctrl	4	0	1 (#4)	10	3		3	ANOVA	F = 1467.26	Cohen's f = 18.0570	0	HSD	f = 15.6379	0.7722
			PTHS + ctrl	0	0	1 (#4)	10	3		3
			parent + ctrl	4	0	1 (#4)	10	3		3						f = 15.6379	0.7722
			PTHS + TCF4 OE	0	0	1 (#4)	10	3		3
			PTHS + ctrl	0	0	1 (#4)	10	3		3						f = 0.0000	--
			PTHS + TCF4 OE	0	0	1 (#4)	10	3		3
	Network bursts after TCF4 OE (day 12)	CtO organoids	parent + ctrl	9.333	0.333	1 (#4)	10	3		3	ANOVA	F = 400.18	Cohen's f = 9.4302	0	HSD	f = 8.1668	0.2104
			PTHS + ctrl	0	0	1 (#4)	10	3		3
			parent + ctrl	9.333	0.333	1 (#4)	10	3		3						f = 8.1668	0.2104
			PTHS + TCF4 OE	0	0	1 (#4)	10	3		3
			PTHS + ctrl	0	0	1 (#4)	10	3		3						f = 0.0000	--
			PTHS + TCF4 OE	0	0	1 (#4)	10	3		3
	Network bursts after TCF4 OE (day 15)	CtO organoids	parent + ctrl	15.67	1.202	1 (#4)	10	3		3	ANOVA	F = 9.31	Cohen's f = 1.4384	0.0145	HSD	f = 1.4168	0.0127
			PTHS + ctrl	0.33	0.333	1 (#4)	10	3		3
			parent + ctrl	15.67	1.202	1 (#4)	10	3		3						f = 0.9236	0.0724
			PTHS + TCF4 OE	5.67	5.175	1 (#4)	10	3		3
			PTHS + ctrl	0.33	0.333	1 (#4)	10	3		3						f = 0.4932	0.364
			PTHS + TCF4 OE	5.67	5.175	1 (#4)	10	3		3
	Network bursts after TCF4 OE (day 20)	CtO organoids	parent + ctrl	18.33	1.155	1 (#4)	10	3		3	ANOVA	F = 24.47	Cohen's f = 2.3317	0.0013	HSD	f = 2.2672	0.0011
			PTHS + ctrl	2.33	1.856	1 (#4)	10	3		3
			parent + ctrl	18.33	1.155	1 (#4)	10	3		3						f = 1.6054	0.0071
			PTHS + TCF4 OE	7	2.646	1 (#4)	10	3		3
			PTHS + ctrl	2.33	1.856	1 (#4)	10	3		3						f = 0.6617	0.1966
			PTHS + TCF4 OE	7	2.646	1 (#4)	10	3		3
	Network bursts after TCF4 OE (day 22)	CtO organoids	parent + ctrl	15.333	0.667	1 (#4)	10	3		3	ANOVA	F = 7.179	Cohen's f = 1.2612	0.0255997	HSD	f = 1.1969	0.0267
			PTHS + ctrl	7.333	2.517	1 (#4)	10	3		3
			parent + ctrl	15.333	0.667	1 (#4)	10	3		3						f = 0.2544	0.4827
			PTHS + TCF4 OE	13.333	0.8819	1 (#4)	10	3		3
			PTHS + ctrl	7.333	2.517	1 (#4)	10	3		3						f = 0.9426	0.0295
			PTHS + TCF4 OE	13.333	0.8819	1 (#4)	10	3		3
	Network bursts after TCF4 OE (day 27)	CtO organoids	parent + ctrl	12.333	0.333	1 (#4)	10	3		3	ANOVA	F = 3.136	Cohen's f = 0.8353	0.116845	HSD	f = 0.7748	0.1277
			PTHS + ctrl	6.667	2.603	1 (#4)	10	3		3
			parent + ctrl	12.333	0.333	1 (#4)	10	3		3						f = 0.1170	0.7376
			PTHS + TCF4 OE	11.67	1.667	1 (#4)	10	3		3
			PTHS + ctrl	6.667	2.603	1 (#4)	10	3		3						f = 0.6578	0.0961
			PTHS + TCF4 OE	11.67	1.667	1 (#4)	10	3		3
	Network bursts after TCF4 OE (day 30)	CtO organoids	parent + ctrl	12.667	0.333	1 (#4)	10	3		3	ANOVA	F = 20.07	Cohen's f = 2.1113	0.0021991	HSD	f = 2.0552	0.002
			PTHS + ctrl	4	1.528	1 (#4)	10	3		3
			parent + ctrl	12.667	0.333	1 (#4)	10	3		3						f = 0.6098	0.1174
			PTHS + TCF4 OE	10.333	0.8819	1 (#4)	10	3		3
			PTHS + ctrl	4	1.528	1 (#4)	10	3		3						f = 1.4457	0.00049
			PTHS + TCF4 OE	10.333	0.8819	1 (#4)	10	3		3
	Network bursts after TCF4 OE (day 34)	CtO organoids	parent + ctrl	3.333	0.333	1 (#4)	10	3		3	ANOVA	F = 20.94	Cohen's f = 2.1560	0.00196804	HSD	f = 0.4473	0.002
			PTHS + ctrl	1.667	1.667	1 (#4)	10	3		3
			parent + ctrl	3.333	0.333	1 (#4)	10	3		3						f = 1.6029	0.00296548
			PTHS + TCF4 OE	10.333	0.3333	1 (#4)	10	3		3
			PTHS + ctrl	1.667	1.667	1 (#4)	10	3		3						f = 2.0501	0.000844449
			PTHS + TCF4 OE	10.333	0.3333	1 (#4)	10	3		3
	Network bursts after TCF4 OE (day 37)	CtO organoids	parent + ctrl	0	0	1 (#4)	10	3		3	ANOVA	F = 46.58	Cohen's f = 3.2182	0.000221474	HSD	f = 0.1013	0.9509
			PTHS + ctrl	0.6667	0.6667	1 (#4)	10	3		3
			parent + ctrl	0	0	1 (#4)	10	3		3						f = 2.8363	0.00014446
			PTHS + TCF4 OE	18.667	2.603	1 (#4)	10	3		3
			PTHS + ctrl	0.6667	0.6667	1 (#4)	10	3		3						f = 2.7350	0.000176984
			PTHS + TCF4 OE	16.667	2.603	1 (#4)	10	3		3
	Network bursts after TCF4 OE (day 41)	CtO organoids	parent + ctrl	0	0	1 (#4)	10	3		3	ANOVA	F = 1369	Cohen's f = 17.440	1.04545e-08	HSD	f = 0.0000	0.9509
			PTHS + ctrl	0	0	1 (#4)	10	3		3
			parent + ctrl	0	0	1 (#4)	10	3		3						f = 15.1033	7.73559e-09
			PTHS + TCF4 OE	24.667	0.6667	1 (#4)	10	3		3
			PTHS + ctrl	0	0	1 (#4)	10	3		3						f = 15.1033	7.73559e-09
			PTHS + TCF4 OE	24.667	0.6667	1 (#4)	10	3		3
	Network bursts after TCF4 OE (day 44)	CtO organoids	parent + ctrl	0	0	1 (#4)	10	3		3	ANOVA	F = 78.51	Cohen's f = 4.1773	4.98546e-05	HSD	f = 0.2490	0.7464
			PTHS + ctrl	1.333	1.333	1 (#4)	10	3		3
			parent + ctrl	0	0	1 (#4)	10	3		3						f = 3.7357	3.01502e-05
			PTHS + TCF4 OE	20	1.732	1 (#4)	10	3		3
			PTHS + ctrl	1.333	1.333	1 (#4)	10	3		3						f = 3.4867	4.4812e-05
			PTHS + TCF4 OE	20	1.732	1 (#4)	10	3		3
	Network bursts after TCF4 OE (day 48)	CtO organoids	parent + ctrl	0	0	1 (#4)	10	3		3	ANOVA	F = 150.1	Cohen's f = 5.7745	7.52935e-06	HSD	f = 0.0000	--
			PTHS + ctrl	0	0	1 (#4)	10	3		3
			parent + ctrl	0	0	1 (#4)	10	3		3						f = 5.0009	5.52349e-06
			PTHS + TCF4 OE	16.333	1.333	1 (#4)	10	3		3
			PTHS + ctrl	0	0	1 (#4)	10	3		3						f = 5.0009	5.52349e-06
			PTHS + TCF4 OE	16.333	1.333	1 (#4)	10	3		3
	Network bursts after TCF4 OE (day 62)	CtO organoids	parent + ctrl	0	0	1 (#4)	10	3		3	ANOVA	F = 56.46	Cohen's f = 3.5423	0.0001	HSD	f = 0.0000	--
			PTHS + ctrl	0	0	1 (#4)	10	3		3
			parent + ctrl	0	0	1 (#4)	10	3		3						f = 3.0677	1e-05
			PTHS + TCF4 OE	18.333	2.333	1 (#4)	10	3		3
			PTHS + ctrl	0	0	1 (#4)	10	3		3						f = 3.0677	1e-05
			PTHS + TCF4 OE	18.333	2.333	1 (#4)	10	3		3
9f, left	TCF4 qPCR after TCF4 OE in organoids	CtO organoids	parent + ctrl	1	0.02689	1 (#1)		3	3	3	ANOVA	F = 43.89	Cohen's f = 3.6115	1.37134e-05	HSD	f = 3.6095	0.000640887
			PTHS + ctrl	0.5869	0.01568	1 (#1)		3	3	3
			parent + ctrl	1	0.02689	1 (#1)		3	3	3						f = 1.7146	0.0128592
			PTHS + TCF4 OE	0.8038	0.03484	1 (#1)		3	3	3
			PTHS + ctrl	0.5869	0.01568	1 (#1)		3	3	3						f = 1.8954	0.0132909
			PTHS + TCF4 OE	0.8038	0.03484	1 (#1)		3	3	3
	TCF4 qPCR after TCF4 OE in organoids	CtO organoids	parent + ctrl	1	0.05309	1 (#4)		3	3	3	ANOVA	F = 9.49	Cohen's f = 1.4493	0.0138747	HSD	f = 0.4261	0.306375
			PTHS + ctrl	1.073	0.0241	1 (#4)		3	3	3
			parent + ctrl	1	0.05309	1 (#4)		3	3	3						f = 1.4127	0.0245972
			PTHS + TCF4 OE	1.242	0.03862	1 (#4)		3	3	3
			PTHS + ctrl	1.073	0.0241	1 (#4)		3	3	3						f = 0.9865	0.0278371
			PTHS + TCF4 OE	1.242	0.03862	1 (#4)		3	3	3
9f, right	CDKN2A qPCR after TCF4 OE in organoids	CtO organoids	parent + ctrl	1	0.1734	1 (#4)		3	3	3	ANOVA	F = 34.25	Cohen's f = 2.7592	0.00941516	HSD	f = 2.4585	0.0113067
			PTHS + ctrl	3.636	0.3945	1 (#4)		3	3	3
			parent + ctrl	1	0.1734	1 (#4)		3	3	3						f = 0.1446	0.477527
			PTHS + TCF4 OE	1.155	0.07672	1 (#4)		3	3	3
			PTHS + ctrl	3.636	0.3945	1 (#4)		3	3	3						f = 2.3139	0.0211153
			PTHS + TCF4 OE	1.155	0.07672	1 (#4)		3	3	3
Suppl. 1d	iPSC growth rate	iPSC	parents	6	0.3162	5 (#1 to #5)		5		5	Welch's t test	t=0.4082, df=8	Cohen's d = 0.258	0.6938
			PTHS	6.2	0.3742	5 (#1 to #5)		5		5
Suppl. 1i	TCF4+ cells in CtOs	CtO organoids	parents	425.575	31.8137	4 (#1, #2, #3, #4)		6	4	4	Welch's t test	t=6.491, df=6	Cohen's d = 4.5899	0.000635896
			PTHS	132.95	31.9401	4 (#1, #2, #3, #4)		6	4	4
Suppl. 2a	Organoid size in different batches (clones)	CtO organoids	parent #4 - batch 1	795.833	17.12		12	2		12	ANOVA	F = 0.5123	Cohen's f = 4.8192	0.676007	HSD	f = 0.0566	0.707774
			parent #4 - batch 2	804.167	15.2		12	2		12
			PTHS #4 - batch 1	297.583	17.07		12	2		12						f = 0.1967	0.193781
			PTHS #4 - batch 2	267	13		10	2		10
Suppl. 2c	SOX2+ cells in GbOs	GbO organoids	parents at week 6	35.015	2.273	4 (#1, #2, #3, #4)	6	2		4	Welch's t test	t=4.648, df=6	Cohen's d = 3.286	0.00351256
			PTHS at week 6	23.043	1.225	4 (#1, #2, #3, #4)	6	2		4
Suppl. 2d	% SOX2+ cells in CtOs at different stages	CtO organoids	parents at week 4	32	3.136	4 (#1, #2, #3, #4)	6	3	4	4	ANOVA	F = 23.21	Cohen's f = 2.0860	2.76806e-05	HSD	f = 1.3999	0.000116194
			PTHS at week 4	57.75	4.589	4 (#1, #2, #3, #4)	6	3	4	4
			parents at week 10	20.25	2.056	4 (#1, #2, #3, #4)	6	3	4	4						f = 0.8562	0.00503134
			PTHS at week 10	36	2.677	4 (#1, #2, #3, #4)	6	3	4	4
Suppl. 2e	SATB2+ cells in CtOs	CtO organoids	parents at week 4	5.102	0.7071	4 (#1, #2, #3, #4)	6	3		4	ANOVA	F = 272.4	Cohen's f = 7.1450	2.6799e-11	HSD	f = 1.2307	0.000351629
			PTHS at week 4	0	0	4 (#1, #2, #3, #4)	6	3		4
			parents at week 10	25.005	1.225	4 (#1, #2, #3, #4)	6	3		4						f = 6.0921	1.3718e-11
			PTHS at week 10	0.252	0.025	4 (#1, #2, #3, #4)	6	3		4
Suppl. 2g	vGLUT1 pixels in CtOs	CtO organoids	parent	3.283	0.5447	1 (#4)		6	4	6	Wilcoxon-Mann-Whitney U test	U = 0	Cohen's d = 3.000	0.0021645
			PTHS	0.08117	0.01869	1 (#4)		6	4	6
Suppl. 2g	GAD65/67 pixels in GbOs	GbO organoids	parent	7.774	2.272	1 (#4)		6	4	6	Wilcoxon-Mann-Whitney U test	U = 1	Cohen's d = 2.541	0.004329
			PTHS	0.9205	0.4488	1 (#4)		6	4	6
Suppl. 2h	TCF4 in post-mortem sample	post-mortem sample	control	1	0.09638	1 (control)		3	4	3	Welch's t test	t=4.052, df=4	Cohen's d = 3.310	0.00772228
			PTHS	0.5831	0.03595	1 (#6)		3	4	3
Suppl. 2h	CNTNAP2 in post-mortem sample	post-mortem sample	control	1	0.08299	1 (control)		3	4	3	Welch's t test	t=6.881, df=4	Cohen's d = 5.620	0.0012
			PTHS	0.371	0.03833	1 (#6)		3	4	3
Suppl. 2h	SOX2 in post-mortem sample	post-mortem sample	control	1	0.02474	1 (control)		3	4	3	Welch's t test	t=24.81, df=4	Cohen's d = 20.257	7.83081e-06
			PTHS	5.345	0.1733	1 (#6)		3	4	3
Suppl. 2h	MAP2 in post-mortem sample	post-mortem sample	control	1	0.3451	1 (control)		3	4	3	Welch's t test	t=2.562, df=4	Cohen's d = 2.092	0.0312405
			PTHS	0.1129	0.02775	1 (#6)		3	4	3
Suppl. 2h	CTIP2 in post-mortem sample	post-mortem sample	control	1	0.2455	1 (control)		3	4	3	Welch's t test	t=2.143, df=4	Cohen's d = 1.750	0.0493802
			PTHS	0.4585	0.05992	1 (#6)		3	4	3
Suppl. 2h	SATB2 in post-mortem sample	post-mortem sample	control	1	0.2009	1 (control)		3	4	3	Welch's t test	t=4.968, df=4	Cohen's d = 4.056	0.00383101
			PTHS	0.0019	0.000989	1 (#6)		3	4	3
Suppl. 2h	CUX1 in post-mortem sample	post-mortem sample	control	1	0.3548	1 (control)		3	4	3	Welch's t test	t=2.468, df=4	Cohen's d = 2.016	0.0345319
			PTHS	0.1239	0.01002	1 (#6)		3	4	3
Suppl. 2h	TBR1 in post-mortem sample	post-mortem sample	control	1	0.1463	1 (control)		3	4	3	Welch's t test	t=6.353, df=4	Cohen's d = 5.187	0.00157252
			PTHS	0.06882	0.008207	1 (#6)		3	4	3
Suppl. 2i	CTIP2+ cells in post-mortem sample	post-mortem sample	control - 0.5 mm (layer II)	1.767	1.105	1 (#6)		3	4	3	ANOVA	F = 67.43	Cohen's f = 4.4984	5.39568e-13	HSD	f = 0.1616	0.995256
			PTHS - 0.5 mm	0.6667	0.3333	1 (#6)		3	4	3
			control - 1.0 mm (layer III)	4.033	0.318	1 (#6)		3	4	3						f = 0.4456	0.353881
			PTHS - 1.0 mm	1	0.3606	1 (#6)		3	4	3
			control - 1.5 mm (layer IV)	4.433	1.534	1 (#6)		3	4	3						f = 0.4702	0.289938
			PTHS - 1.5 mm	1.233	0.7219	1 (#6)		3	4	3
			control - 2.0 mm (layer V)	23.17	0.4055	1 (#6)		3	4	3						f = 2.9661	2.32497e-11
			PTHS - 2.0 mm	2.983	1.021	1 (#6)		3	4	3
			control - 2.5 mm (layer VI)	13.17	0.9955	1 (#6)		3	4	3						f = 1.6412	7.01637e-07
			PTHS - 2.5 mm	2	1.041	1 (#6)		3	4	3
Suppl. 4i	FOXG1+ cells in CtOs	CtO organoids	parents	77.64	3.463	2 (#1, #4)		3	3	6	Welch's t test	t=1.038, df=9.310	Cohen's d = 0.599	0.162848
			PTHS	82.15	2.619	2 (#1, #4)		3	3	6
Suppl. 4i	FOXG1+ cells in GbOs	GbO organoids	parents	3.752	1.171	2 (#1, #4)		3	3	6	Welch's t test	t=1.381, df=9.982	Cohen's d = 0.797	0.0987709
			PTHS	1.416	1.222	2 (#1, #4)		3	3	6
Suppl. 4i	AP2+ cells in CtOs	CtO organoids	parents	7.44	3.344	2 (#1, #4)		3	3	6	Welch's t test	t=1.340, df=6.432	Cohen's d = 0.774	0.112846
			PTHS	2.643	1.279	2 (#1, #4)		3	3	6
Suppl. 4i	AP2+ cells in GbOs	GbO organoids	parents	23.55	5.181	2 (#1, #4)		3	3	6	Welch's t test	t=0.7448, df=9.956	Cohen's d = 0.430	0.236802
			PTHS	18.27	4.848	2 (#1, #4)		3	3	6
Suppl. 5a	Mean firing rate in CtOs (MEA)	CtO organoids	parents	12.54	1.359	4 (#1, #2, #3, #4)	10	2	3	4	Welch's t test	t=6.847, df=6	Cohen's d = 4.844	0.0002
			PTHS	1.755	0.7946	4 (#1, #2, #3, #4)	10	2	3	4
Suppl. 5b	mean firing rate at day 1	CtO organoids	parents	13.7078	0.245738	4 (#1, #2, #3, #4)	10	6		4	multiple t-test	t=4.025, df=6	Cohen's d = 2.825	0.006921
			PTHS	5.69212	1.97637	4 (#1, #2, #3, #4)	10	6		4
	mean firing rate at day 3	CtO organoids	parents	18.025	0.165202	4 (#1, #2, #3, #4)	10	6		4	multiple t-test	t=3.187, df=6	Cohen's d = 2.251	0.018911
			PTHS	6.909	3.48415	4 (#1, #2, #3, #4)	10	6		4
	mean firing rate at day 6	CtO organoids	parents	27.6038	2.0898	4 (#1, #2, #3, #4)	10	6		4	multiple t-test	t=7.312, df=6	Cohen's d = 4.240	0.000334
			PTHS	5.70325	2.14543	4 (#1, #2, #3, #4)	10	6		4
	mean firing rate at day 9	CtO organoids	parents	34.9703	0.956106	4 (#1, #2, #3, #4)	10	6		4	multiple t-test	t=11.14, df=6	Cohen's d = 7.420	3.1e-05
			PTHS	5.15635	2.49898	4 (#1, #2, #3, #4)	10	6		4
	mean firing rate at day 12	CtO organoids	parents	36.8606	2.9695	4 (#1, #2, #3, #4)	10	6		4	multiple t-test	t=8.161, df=6	Cohen's d = 4.535	0.000182
			PTHS	6.06675	2.32839	4 (#1, #2, #3, #4)	10	6		4
	mean firing rate at day 15	CtO organoids	parents	47.2425	5.84559	4 (#1, #2, #3, #4)	10	6		4	multiple t-test	t=5.851, df=6	Cohen's d = 3.136	0.0011
			PTHS	7.48325	3.46545	4 (#1, #2, #3, #4)	10	6		4
	mean firing rate at day 18	CtO organoids	parents	48.3925	0.0165202	4 (#1, #2, #3, #4)	10	6		4	multiple t-test	t=17.03, df=6	Cohen's d = 12.039	3e-06
			PTHS	5.64575	2.51061	4 (#1, #2, #3, #4)	10	6		4
	mean firing rate at day 21	CtO organoids	parents	37.5706	0.978598	4 (#1, #2, #3, #4)	10	6		4	multiple t-test	t=9.964, df=6	Cohen's d = 6.726	5.9e-05
			PTHS	6.30925	2.98084	4 (#1, #2, #3, #4)	10	6		4
	mean firing rate at day 24	CtO organoids	parents	48.3984	2.20338	4 (#1, #2, #3, #4)	10	6		4	multiple t-test	t=10.82, df=6	Cohen's d = 6.626	3.7e-05
			PTHS	7.05	3.1243	4 (#1, #2, #3, #4)	10	6		4
	mean firing rate at day 27	CtO organoids	parents	61.0569	4.43109	4 (#1, #2, #3, #4)	10	6		4	multiple t-test	t=8.587, df=6	Cohen's d = 4.951	0.000137
			PTHS	7.47175	4.39353	4 (#1, #2, #3, #4)	10	6		4
	mean firing rate at day 30	CtO organoids	parents	75.21	8.15577	4 (#1, #2, #3, #4)	10	6		4	multiple t-test	t=6.847, df=6	Cohen's d = 3.665	0.000477
			PTHS	10.528	4.76753	4 (#1, #2, #3, #4)	10	6		4
Suppl. 5e	number of c-Fos+ cells	CtO organoids	parents	29.65	3.83	3 (#1, #2, #4)		5		3	Welch's t test	t=7.220, df=6	Cohen's d = 4.8356	0.0002
			PTHS	3.25	1.766	5 (#1, #2, #3, #4, #5)		5		5
Suppl. 5e	% c-Fos+ cells	CtO organoids	parents	12.15	1.332	3 (#1, #2, #4)		5		3	Welch's t test	t=9.668, df=6	Cohen's d = 6.2591	0.0001
			PTHS	0.8817	0.4813	5 (#1, #2, #3, #4, #5)		5		5
Suppl. 5g	deconvolution of % of neuronal sub-types in RNA-Seq for neurons	neurons in 2D culture	N-Glut - parent	22.3112	1.84187	3 (#1, #2, #4)		3		3	ANOVA	F = 57.54	Cohen's f = 3.7921	9.30246e-06	HSD	f = 1.1757	0.0150874
			N-Glut - PTHS	12.8017	0.343899	3 (#1, #2, #4)		3		3
			N-GABA - parent	28.8188	1.93849	3 (#1, #2, #4)		3		3						f = 3.5630	8.14041e-06
			N-GABA - PTHS	0	0	3 (#1, #2, #4)		3		3
Suppl. 6a	SOX2 qPCR in NPCs	NPCs in 2D culture	parents	127.195	24.325	4 (#1, #2, #3, #4)		3		4	Welch's t test	t=0.3834, df=6	Cohen's d = 0.271	0.3573
			PTHS	116.719	12.4484	4 (#1, #2, #3, #4)		3		4
Suppl. 6a	NES qPCR in NPCs	NPCs in 2D culture	parents	312.634	69.9067	4 (#1, #2, #3, #4)		3		4	Welch's t test	t=0.2721, df=6	Cohen's d = 0.192	0.3973
			PTHS	350.14	118.777	4 (#1, #2, #3, #4)		3		4
Suppl. 6a	VIM qPCR in NPCs	NPCs in 2D culture	parents	1948.71	385.71	4 (#1, #2, #3, #4)		3		4	Welch's t test	t=1.952, df=6	Cohen's d = 1.380	0.0501
			PTHS	3549.01	723.649	4 (#1, #2, #3, #4)		3		4
Suppl. 6a	ID3 qPCR in NPCs	NPCs in 2D culture	parents	49.0774	17.8654	4 (#1, #2, #3, #4)		3		4	Welch's t test	t=1.547, df=6	Cohen's d = 1.094	0.0864
			PTHS	135.608	52.9998	4 (#1, #2, #3, #4)		3		4
Suppl. 6b	TCF4 qPCR in several cell types	several cell types	progenitors	1	0.05			3	3	3	ANOVA	F = 175.732	Cohen's f = 6.628	5e-07	HSD	f = 4.6349	5e-07
			neurons	0.23	0.02			3	3	3
			progenitors	1	0.05			3	3	3						f = 5.8387	0.0428
			iPSCs	0.03	0.01			3	3	3
			progenitors	1	0.05			3	3	3						f = 5.4776	0.0186
			HEK293	0.09	0.04			3	3	3
			neurons	0.23	0.02			3	3	3						f = 1.2039	0.0133
			iPSCs	0.03	0.01			3	3	3
			neurons	0.23	0.02			3	3	3						f = 0.8427	0.0746
			HEK293	0.09	0.04			3	3	3
			iPSCs	0.03	0.01			3	3	3						f = 0.3612	0.615
			HEK293	0.09	0.04			3	3	3
Suppl. 6i, left	cell count after TCF4 KD in NPCs	NPCs in 2D culture	parent + control shRNA	1	0.02517	1 (#4)		3	3	3	ANOVA	F = 136.3	Cohen's f = 5.5031	9.99064e-06	HSD	f = 5.1708	1.0797e-05
			parent + TCF4 shRNA	0.35	0.01	1 (#4)		3	3	3
			parent + control shRNA	1	0.02517	1 (#4)		3	3	3					HSD	f = 4.2164	3.68551e-05
			PTHS	0.47	0.04359	1 (#4)		3	3	3
			parent + TCF4 shRNA	0.35	0.01	1 (#4)		3	3	3					HSD	f = 0.9546	0.0644317
			PTHS	0.47	0.04359	1 (#4)		3	3	3
Suppl. 6i, right	EdU assay after TCF4 KD in NPCs	NPCs in 2D culture	parent + control shRNA	39.67	0.8819	1 (#4)		3	3	3	ANOVA	F = 34.74	Cohen's f = 2.7792	0.000502301	HSD	f = 2.5403	0.000266318
			parent + TCF4 shRNA	16.67	2.728	1 (#4)		3	3	3
			parent + control shRNA	39.67	0.8819	1 (#4)		3	3	3					HSD	f = 2.2462	0.00126948
			PTHS	19.33	2.333	1 (#4)		3	3	3
			parent + TCF4 shRNA	16.67	2.728	1 (#4)		3	3	3					HSD	f = 0.2937	0.669384
			PTHS	19.33	2.333	1 (#4)		3	3	3
Suppl. 6j	TCF4 qPCR after TCF4 KD in NPCs	NPCs in 2D culture	parent + control shRNA	1	0.07609	1 (#4)		3	2	3	Welch's t test	t=6.800, df=4	Cohen's d = 5.551	0.0012
			parent + TCF4 shRNA	0.4369	0.03271	1 (#4)		3	2	3
Suppl. 6j	GADD45G qPCR after TCF4 KD in NPCs	NPCs in 2D culture	parent + control shRNA	1	0.06503	1 (#4)		3	2	3	Welch's t test	t=2.230, df=4	Cohen's d = 1.820	0.0448
			parent + TCF4 shRNA	0.817	0.0501	1 (#4)		3	2	3
Suppl. 6j	CDKN2A qPCR after TCF4 KD in NPCs	NPCs in 2D culture	parent + control shRNA	1	0.07893	1 (#4)		3	2	3	Welch's t test	t=3.564, df=4	Cohen's d = 2.909	0.0118
			parent + TCF4 shRNA	1.382	0.07257	1 (#4)		3	2	3
Suppl. 7c	HOPX in NPCs (TPM)	NPCs in 2D culture	parents	0.03984	0.02584	4 (#1, #2, #3, #4)		3		4	Welch's t test	t=1.890, df=6	Cohen's d = 1.336	0.107581
			PTHS	39.89	21.08	4 (#1, #2, #3, #4)		3		4
Suppl. 7f	HOPX+ cells in CtOs	CtO organoids	parents	17.48	2.343	2 (#1, #4)		3	3	6	Welch's t test	t=5.831, df=6.587	Cohen's d = 3.367	0.000401198
			PTHS	2.744	0.9458	2 (#1, #4)		3	3	6
Suppl. 7f	HOPX+ cells in GbOs	CtO organoids	parents	2.684	1.464	2 (#1, #4)		3	3	6	Welch's t test	t=7.169, df=7.339	Cohen's d = 4.140	7.26748e-05
			PTHS	26.22	2.938	2 (#1, #4)		3	3	6
Suppl. 7g	HOPX in post-mortem sample	post-mortem sample	control	1	0.04991	1 (control)		3	4	3	Welch's t test	t=5.516, df=4	Cohen's d = 4.503	0.0026
			PTHS	2.618	0.2891	1 (#6)		3	4	3
Suppl. 8a	WNT2B in NPCs	NPCs in 2D culture	parents	7.709	2.7	4 (#1, #2, #3, #4)		3		4	Welch's t test	t=2.705, df=6	Cohen's d = 1.913	0.0177
			PTHS	0.3943	0.1612	4 (#1, #2, #3, #4)		3		4
Suppl. 8a	WNT3 in NPCs	NPCs in 2D culture	parents	15.81	5.504	4 (#1, #2, #3, #4)		3		4	Welch's t test	t=2.181, df=6	Cohen's d = 1.542	0.0359896
			PTHS	3.499	1.256	4 (#1, #2, #3, #4)		3		4
Suppl. 8a	WNT5A in NPCs	NPCs in 2D culture	parents	13.19	3.363	4 (#1, #2, #3, #4)		3		4	Welch's t test	t=2.025, df=6	Cohen's d = 1.431	0.0446629
			PTHS	6.029	1.097	4 (#1, #2, #3, #4)		3		4
Suppl. 8a	WNT7B in NPCs	NPCs in 2D culture	parents	7.203	5.154	4 (#1, #2, #3, #4)		3		4	Welch's t test	t=0.4829, df=6	Cohen's d = 0.341	0.323152
			PTHS	4.478	2.301	4 (#1, #2, #3, #4)		3		4
Suppl. 8a	SFRP2 in NPCs	NPCs in 2D culture	parents	161.5	48.59	4 (#1, #2, #3, #4)		3		4	Welch's t test	t=2.863, df=6	Cohen's d = 2.024	0.0143506
			PTHS	18.91	11.01	4 (#1, #2, #3, #4)		3		4
Suppl. 8d	CDKN2A qPCR after Wnt antagonist in NPCs	NPCs in 2D culture	parents	1	0.1046	4 (#1, #2, #3, #4)		3	2	4	ANOVA	F = 15.83	Cohen's f = 1.9744	0.000179794	HSD	f = 1.3131	0.0243
			parents + DKK	18.25	2.687	4 (#1, #2, #3, #4)		3	2	4
			parents	1	0.1046	4 (#1, #2, #3, #4)		3	2	4						f = 1.2461	0.00156325
			PTHS	26.4	3.787	4 (#1, #2, #3, #4)		3	2	4
			parents	1	0.1046	4 (#1, #2, #3, #4)		3	2	4						f = 1.6460	0.000132591
			PTHS + DKK	34.55	5.512	4 (#1, #2, #3, #4)		3	2	4
			parents + DKK	18.25	2.687	4 (#1, #2, #3, #4)		3	2	4						f = 0.6204	0.4151
			PTHS	26.4	3.787	4 (#1, #2, #3, #4)		3	2	4
			parents + DKK	18.25	2.687	4 (#1, #2, #3, #4)		3	2	4						f = 0.7997	0.0335291
			PTHS + DKK	34.55	5.512	4 (#1, #2, #3, #4)		3	2	4
			PTHS	26.4	3.787	4 (#1, #2, #3, #4)		3	2	4						f = 0.3998	0.41445
			PTHS + DKK	34.55	5.512	4 (#1, #2, #3, #4)		3	2	4
Suppl. 8e	organoid size after Wnt antagonist	CtO organoids	parent	471.5	26.46	1 (#4)	12	3		3	ANOVA	F = 31.52	Cohen's f = 2.6465	0.0007	HSD	f = 2.5783	0.0006
			parent + ICG	161.1	27.17	1 (#4)	30	3		3
			parent	471.5	26.46	1 (#4)	12	3		3						f = 1.8441	0.0035
			PTHS	248.09	31.26	1 (#4)	12	3		3
			parent + ICG	161.1	27.17	1 (#4)	30	3		3						f = 0.7226	0.1562
			PTHS	248.09	31.26	1 (#4)	12	3		3
Suppl. 8f	Wnt functional assay after Wnt agonist in NPCs	NPCs in 2D culture	parents + DMSO	1	0.1369	4 (#1, #2, #3, #4)		3	3	4	ANOVA	F = 82.28	Cohen's f = 3.4292	2.85334e-08	HSD	f = 2.7702	6.16306e-07
			parents + CHIR	3.8	0.2273	4 (#1, #2, #3, #4)		3	3	4
			parents + DMSO	1	0.1369	4 (#1, #2, #3, #4)		3	3	4						f = 0.8719	0.0344
			PTHS + DMSO	0.3175	0.04328	4 (#1, #2, #3, #4)		3	3	4
			parents + DMSO	1	0.1369	4 (#1, #2, #3, #4)		3	3	4						f = 1.8798	3.63668e-05
			PTHS + CHIR	2.9	0.2354	4 (#1, #2, #3, #4)		3	3	4
			parents + CHIR	3.8	0.2273	4 (#1, #2, #3, #4)		3	3	4						f = 3.4454	5.33656e-08
			PTHS + DMSO	0.3175	0.04328	4 (#1, #2, #3, #4)		3	3	4
			parents + CHIR	3.8	0.2273	4 (#1, #2, #3, #4)		3	3	4						f = 0.8904	0.0177667
			PTHS + CHIR	2.9	0.2354	4 (#1, #2, #3, #4)		3	3	4
			PTHS + DMSO	0.3175	0.04328	4 (#1, #2, #3, #4)		3	3	4						f = 2.5550	1.48645e-06
			PTHS + CHIR	2.9	0.2354	4 (#1, #2, #3, #4)		3	3	4
Suppl. 8g	p16+ cells after Wnt agonist in NPCs	NPCs in 2D culture	parent + DMSO	0.4667	0.4667	1 (#1)		3		3	ANOVA	F = 254.5	Cohen's f = 7.9767	2.83256e-08	HSD	f = 0.0000	1
			parent + CHIR	0.4667	0.03333	1 (#1)		3		3
			parent + DMSO	0.4667	0.4667	1 (#1)		3		3						f = 6.6376	4.73552e-08
			PTHS + DMSO	17.23	0.7623	1 (#1)		3		3
			parent + DMSO	0.4667	0.4667	1 (#1)		3		3						f = 0.4091	0.5237
			PTHS + CHIR	1.5	0.5132	1 (#1)		3		3
			parent + CHIR	0.4667	0.03333	1 (#1)		3		3						f = 6.6376	4.73552e-08
			PTHS + DMSO	17.23	0.7623	1 (#1)		3		3
			parent + CHIR	0.4667	0.03333	1 (#1)		3		3						f = 0.4091	0.523657
			PTHS + CHIR	1.5	0.5132	1 (#1)		3		3
			PTHS + DMSO	17.23	0.7623	1 (#1)		3		3						f = 6.2288	8.05767e-08
			PTHS + CHIR	1.5	0.5132	1 (#1)		3		3
Suppl. 8h	organoid size after Wnt agonist	CtO organoids	parent + DMSO	470.1	26.46	1 (#4)	15	3		3	ANOVA	F = 22.45	Cohen's f = 2.3688	0.000299238	HSD	f = 0.4019	0.53713
			parent + CHIR	519	19.16	1 (#4)	15	3		3
			parent + DMSO	470.1	26.46	1 (#4)	15	3		3						f = 1.8207	0.00104401
			PTHS + DMSO	248.4	31.26	1 (#4)	20	3		3
			parent + DMSO	470.1	26.46	1 (#4)	15	3		3						f = 0.4921	0.380928
			PTHS + CHIR	410.7	20.82	1 (#4)	15	3		3
			parent + CHIR	519	19.16	1 (#4)	15	3		3						f = 2.2225	0.000264097
			PTHS + DMSO	248.4	31.26	1 (#4)	20	3		3
			parent + CHIR	519	19.16	1 (#4)	15	3		3						f = 0.8939	0.0580136
			PTHS + CHIR	410.7	20.82	1 (#4)	15	3		3
			PTHS + DMSO	248.4	31.26	1 (#4)	20	3		3						f = 1.3286	0.00758154
			PTHS + CHIR	410.7	20.82	1 (#4)	15	3		3
Suppl. 9c	GAD1 after Wnt agonist in orgnaoids	CtO organoids	parent + DMSO	1	0.07638	1 (#4)		3	3	3	ANOVA	F = 41.25	Cohen's f = 3.2112	3.26347e-05	HSD	f = 2.6066	1.80796e-05
			parent + CHIR	3.953	0.1562	1 (#4)		3	3	3
			parent + DMSO	1	0.07638	1 (#4)		3	3	3						f = 1.2737	0.00966378
			PTHS + DMSO	2.443	0.23	1 (#4)		3	3	3
			parent + DMSO	1	0.07638	1 (#4)		3	3	3						f = 2.8246	4.64912e-05
			PTHS + CHIR	3.953	0.1562	1 (#4)		3	3	3
			parent + CHIR	4.2	0.3617	1 (#4)		3	3	3						f = 1.3328	0.00744445
			PTHS + DMSO	2.443	0.23	1 (#4)		3	3	3
			parent + CHIR	3.953	0.1562	1 (#4)		3	3	3						f = 0.2180	0.872474
			PTHS + CHIR	4.2	0.3617	1 (#4)		3	3	3
			PTHS + DMSO	2.443	0.23	1 (#4)		3	3	3						f = 1.5509	0.000668591
			PTHS + CHIR	4.2	0.3617	1 (#4)		3	3	3
Suppl. 9c	GAD2 after Wnt agonist in orgnaoids	CtO organoids	parent + DMSO	1	0.155	1 (#4)		3	3	3	ANOVA	F = 31.25	Cohen's f = 2.7953	9.10549e-05	HSD	f = 1.7335	0.000321958
			parent + CHIR	2.807	0.2173	1 (#4)		3	3	3
			parent + DMSO	1	0.155	1 (#4)		3	3	3						f = 0.9181	0.0516533
			PTHS + DMSO	1.957	0.2467	1 (#4)		3	3	3
			parent + DMSO	1	0.155	1 (#4)		3	3	3						f = 2.6737	6.97351e-05
			PTHS + CHIR	3.787	0.2213	1 (#4)		3	3	3
			parent + CHIR	2.807	0.2173	1 (#4)		3	3	3						f = 0.8154	0.0851988
			PTHS + DMSO	1.957	0.2467	1 (#4)		3	3	3
			parent + CHIR	2.807	0.2173	1 (#4)		3	3	3						f = 0.9402	0.0463171
			PTHS + CHIR	3.787	0.2213	1 (#4)		3	3	3
			PTHS + DMSO	1.957	0.2467	1 (#4)		3	3	3						f = 1.7556	0.000295427
			PTHS + CHIR	3.787	0.2213	1 (#4)		3	3	3
Suppl. 9d	TCF4 qPCR after Wnt agonist in NPCs	NPCs in 2D culture	parents + DMSO	1	0.219	4 (#1, #2, #3, #4)		3	2	4	ANOVA	F = 24.15	Cohen's f = 2.2794	0.000241175	HSD	f = 0.2683	0.701944
			parents + CHIR	0.7688	0.2469	4 (#1, #2, #3, #4)		3	2	4
			parents + DMSO	1	0.219	4 (#1, #2, #3, #4)		3	2	4						f = 1.8262	0.00090836
			PTHS + CHIR	2.574	0.1039	4 (#1, #2, #3, #4)		3	2	4
			PTHS + DMSO	0.7688	0.2469	4 (#1, #2, #3, #4)		3	2	4						f = 2.0944	0.000335067
			PTHS + CHIR	2.574	0.1039	4 (#1, #2, #3, #4)		3	2	4
Suppl. 9d	GADD45G qPCR after Wnt agonist in NPCs	NPCs in 2D culture	parents + DMSO	1	0.173	4 (#1, #2, #3, #4)		3	2	4	ANOVA	F = 112.2	Cohen's f = 4.3266	4.33846e-07	HSD	f = 0.6172	0.136734
			parents + CHIR	0.4068	0.04619	4 (#1, #2, #3, #4)		3	2	4
			parents + DMSO	1	0.173	4 (#1, #2, #3, #4)		3	2	4						f = 3.3983	2.43196e-06
			PTHS + CHIR	4.266	0.2887	4 (#1, #2, #3, #4)		3	2	4
			PTHS + DMSO	0.4068	0.04619	4 (#1, #2, #3, #4)		3	2	4						f = 4.0160	2.16788e-07
			PTHS + CHIR	4.266	0.2887	4 (#1, #2, #3, #4)		3	2	4
Suppl. 9f	TCF4 staining intensity in NPCs after Wnt agonist	NPCs in 2D culture	parents + DMSO	1	0.01233	3 (#1, #2, #4)		3	3	3	ANOVA	F = 9.652	Cohen's f = 1.5534	0.00491206	HSD	f = 0.3797	0.579251
			parents + CHIR	0.8614	0.04902	3 (#1, #2, #4)		3	3	3
			parents + DMSO	1	0.01233	3 (#1, #2, #4)		3	3	3						f = 1.1352	0.0182342
			PTHS + DMSO	0.5857	0.07457	3 (#1, #2, #4)		3	3	3
			parents + DMSO	1	0.01233	3 (#1, #2, #4)		3	3	3						f = 1.3524	0.00683239
			PTHS + CHIR	0.5064	0.1187	3 (#1, #2, #4)		3	3	3
			parents + CHIR	0.8614	0.04902	3 (#1, #2, #4)		3	3	3						f = 0.7555	0.114103
			PTHS + DMSO	0.5857	0.07457	3 (#1, #2, #4)		3	3	3
			parents + CHIR	0.8614	0.04902	3 (#1, #2, #4)		3	3	3						f = 0.9728	0.0395399
			PTHS + CHIR	0.5064	0.1187	3 (#1, #2, #4)		3	3	3
			PTHS + DMSO	0.5857	0.07457	3 (#1, #2, #4)		3	3	3						f = 0.2172	0.873233
			PTHS + CHIR	0.5064	0.1187	3 (#1, #2, #4)		3	3	3
Suppl. 9g	Flow cytometry determination of TCF4 expression in NPCs after Wnt agonist	NPCs in 2D culture	parents + DMSO	976	37.39	3 (#1, #2, #4)		3		3	ANOVA	F = 9.495	Cohen's f = 1.4526	0.0138394	HSD	f = 1.2806	0.0199922
			PTHS + DMSO	504.3	87.79	3 (#1, #2, #4)		3		3
			parents + DMSO	976	37.39	3 (#1, #2, #4)		3		3						f = 1.2341	0.0234596
			PTHS + CHIR	521.4	116.2	3 (#1, #2, #4)		3		3
			PTHS + DMSO	504.3	87.79	3 (#1, #2, #4)		3		3						f = 0.0466	0.989306
			PTHS + CHIR	521.4	116.2	3 (#1, #2, #4)		3		3
Suppl. 9h	CTNNB1 in NPCs	NPCs in 2D culture	parents	307.8	36.32	4 (#1, #2, #3, #4)		3		4	Welch's t test	t=2.075, df=6	Cohen's d = 1.469	0.0501545
			PTHS	387	11.61	4 (#1, #2, #3, #4)		3		4
Suppl. 9j, left	CDH23 in NPCs	NPCs in 2D culture	parents	0.6789	0.2412	4 (#1, #2, #3, #4)		3		4	Welch's t test	t=2.487, df=6	Cohen's d = 1.759	0.0237
			PTHS	0.07853	0.01126	4 (#1, #2, #3, #4)		3		4
Suppl. 9j, left	PCDH15 in NPCs	NPCs in 2D culture	parents	11.7007	0.7272	4 (#1, #2, #3, #4)		3		4	Welch's t test	t=6.443, df=6	Cohen's d = 4.556	0.0003
			PTHS	0.727162	0.06397	4 (#1, #2, #3, #4)		3		4
Suppl. 9j, right	CDH23 after Wnt agonist in orgnaoids	CtO organoids	parent + DMSO	1	0.06868	1 (#4)		3	3	3	ANOVA	F = 38.99	Cohen's f = 3.1215	4.02489e-05	HSD	f = 2.5633	9.46792e-05
			parent + CHIR	0.1477	0.02858	1 (#4)		3	3	3
			parent + DMSO	1	0.06868	1 (#4)		3	3	3						f = 0.0000	1
			PTHS + DMSO	1	0.1093	1 (#4)		3	3	3
			parent + DMSO	1	0.06868	1 (#4)		3	3	3						f = 1.6643	0.00188706
			PTHS + CHIR	0.4467	0.03051	1 (#4)		3	3	3
			parent + CHIR	0.1477	0.02858	1 (#4)		3	3	3						f = 2.5639	9.46792e-05
			PTHS + DMSO	1	0.1093	1 (#4)		3	3	3
			parent + CHIR	0.1477	0.02858	1 (#4)		3	3	3						f = 0.8996	0.0564582
			PTHS + CHIR	0.4467	0.03051	1 (#4)		3	3	3
			PTHS + DMSO	1	0.1093	1 (#4)		3	3	3						f = 1.6641	0.00188706
			PTHS + CHIR	0.4467	0.03051	1 (#4)		3	3	3
Suppl. 9j, right	PCDH15 after Wnt agonist in orgnaoids	CtO organoids	parent + DMSO	1	0.05283	1 (#4)		3	3	3	ANOVA	F = 44.77	Cohen's f = 3.3456	2.40139e-05	HSD	f = 2.7900	5.09173e-05
			parent + CHIR	0.043	0.005887	1 (#4)		3	3	3
			parent + DMSO	1	0.05283	1 (#4)		3	3	3						f = 0.0000	1
			PTHS + DMSO	1	0.1254	1 (#4)		3	3	3
			parent + DMSO	1	0.05283	1 (#4)		3	3	3						f = 1.6667	0.00186979
			PTHS + CHIR	0.4283	0.03236	1 (#4)		3	3	3
			parent + CHIR	0.043	0.005887	1 (#4)		3	3	3						f = 2.7900	5.09173e-05
			PTHS + DMSO	1	0.1254	1 (#4)		3	3	3
			parent + CHIR	0.043	0.005887	1 (#4)		3	3	3						f = 1.1233	0.0192774
			PTHS + CHIR	0.4283	0.03236	1 (#4)		3	3	3
			PTHS + DMSO	1	0.1254	1 (#4)		3	3	3						f = 1.6667	0.00186979
			PTHS + CHIR	0.4283	0.03236	1 (#4)		3	3	3
Suppl. 10e	SOX2 qPCR after TCF4 KD in NPCs	NPCs in 2D culture	parent + control shRNA	1	0.1204	1 (#4)		3	2	3	Welch's t test	t=0.2844, df=4	Cohen's d = 0.2324	0.3951
			parent + TCF4 shRNA	0.9582	0.08407	1 (#4)		3	2	3
Suppl. 10f	SOX2 qPCR after Wnt agonist in NPCs	NPCs in 2D culture	parents + DMSO	1	0.1386	4 (#1, #2, #3, #4)		3	2	4	ANOVA	F = 7.16	Cohen's f = 1.0921	0.0138	HSD	f = 0.3811	0.4201
			PTHS + DMSO	1.373	0.1732	4 (#1, #2, #3, #4)		3	2	4
			parents + DMSO	1	0.1386	4 (#1, #2, #3, #4)		3	2	4						f = 1.0769	0.0117
			PTHS + CHIR	2.05423	0.2656	4 (#1, #2, #3, #4)		3	2	4
			PTHS + DMSO	1.373	0.1732	4 (#1, #2, #3, #4)		3	2	4						f = 0.6958	0.0902
			PTHS + CHIR	2.05423	0.2656	4 (#1, #2, #3, #4)		3	2	4
Suppl. 10g	SOX3 qPCR after SOX3 KD in NPCs	NPCs in 2D culture	parent + control shRNA	1	0.06831	1 (#4)		3	2	3	Welch's t test	t=1.618, df=4	Cohen's d = 1.609	0.0551251
			parent + SOX3 shRNA	0.7614	0.1	1 (#4)		3	2	3
Suppl. 10h	CDKN2A qPCR after SOX3 KD in NPCs	NPCs in 2D culture	parent + control shRNA	1	0.02887	1 (#4)		3	2	3	Welch's t test	t=4.479, df=4	Cohen's d = 3.658	0.0109979
			parent + SOX3 shRNA	1.647	0.1415	1 (#4)		3	2	3
Suppl. 10h	ASCL1 qPCR after SOX3 KD in NPCs	NPCs in 2D culture	parent + control shRNA	1	0.06351	1 (#4)		3	2	3	Welch's t test	t=4.974, df=4	Cohen's d = 4.062	0.00763028
			parent + SOX3 shRNA	0.5215	0.07225	1 (#4)		3	2	3
Suppl. 10h	HES1 qPCR after SOX3 KD in NPCs	NPCs in 2D culture	parent + control shRNA	1	0.05774	1 (#4)		3	2	3	Welch's t test	t=10.92, df=4	Cohen's d = 8.918	0.000398887
			parent + SOX3 shRNA	0.2738	0.03296	1 (#4)		3	2	3
Suppl. 10i	SOX3 qPCR after SOX3 OE in NPCs	NPCs in 2D culture	parent control	1	0.03052	1 (#4)		3	3	3	ANOVA	F = 6.727	Cohen's f = 1.2226	0.0293378	HSD	f = 1.1345	0.0001515
			PTHS control	0.1005	0.002787	1 (#4)		3	3	3
			parent control	1	0.03052	1 (#4)		3	3	3						f = 0.1727	0.865519
			PTHS + SOX3 OE	0.863	0.3222	1 (#4)		3	3	3
			PTHS control	0.1005	0.002787	1 (#4)		3	3	3						f = 0.9617	0.049
			PTHS + SOX3 OE	0.863	0.3222	1 (#4)		3	3	3
Suppl. 10j	cell counts after SOX3 OE in NPCs	NPCs in 2D culture	parent control	1.087	0.03099	1 (#4)		3	3	3	ANOVA	F = 63.09	Cohen's f = 3.9700	6.54678e-06	HSD	f = 0.0458	0.878022
			parent + SOX3 OE	1.077	0.05563	1 (#4)		3	3	3
			parent control	1.087	0.03099	1 (#4)		3	3	3						f = 2.8544	4.30077e-05
			PTHS control	0.4633	0.01695	1 (#4)		3	3	3
			parent control	1.087	0.03099	1 (#4)		3	3	3						f = 2.8071	4.86684e-05
			PTHS + SOX3 OE	0.4737	0.06018	1 (#4)		3	3	3
			parent + SOX3 OE	1.077	0.05563	1 (#4)		3	3	3						f = 2.8086	4.8473e-05
			PTHS control	0.4633	0.01695	1 (#4)		3	3	3
			parent + SOX3 OE	1.077	0.05563	1 (#4)		3	3	3						f = 2.7613	5.49475e-05
			PTHS + SOX3 OE	0.4737	0.06018	1 (#4)		3	3	3
			PTHS control	0.4633	0.01695	1 (#4)		3	3	3						f = 0.0476	0.873996
			PTHS + SOX3 OE	0.4737	0.06018	1 (#4)		3	3	3
Suppl. 11a	MAP2/DAPI+ cells in neuronal culture	differentiating neurons	parents	21.78	0.6613	4 (#1, #2, #3, #4)		3	4	4	Welch's t test	t=0.1371, df=6	Cohen's d = 0.100	0.4477
			PTHS	21.6	1.092	4 (#1, #2, #3, #4)		3	4	4
Suppl. 11b, CtOs	fractions of cells along differentiation pseudotime	CtO organoids	parent #4			1 (#4)					twp-sample Kolmogorov-Smirnov test	D = 0.31481		0.009479
			PTHS #4			1 (#4)
Suppl. 11b, GbOs	fractions of cells along differentiation pseudotime	GbO organoids	parent #4			1 (#4)					twp-sample Kolmogorov-Smirnov test	D = 0.44444		4.662e-05
			PTHS #4			1 (#4)
Suppl. 11i	SOX4 along differentiation pseudotime	CtO organoids	parent #4	47.5034		1 (#4)					twp-sample Kolmogorov-Smirnov test	D = 0.24169		2.2e-16
			PTHS #4	24.8635		1 (#4)
Suppl. 12b	testing of TCF4 gRNA efficiency	SH-SY5Y cells	no gRNA	1	0.04			4	3	4	ANOVA	F = 10.22	Cohen's f = 1.7073	2.48865e-05
			gRNA 3bS1	2.1	0.15			4	3	4					HSD	f = 0.8354	0.0144
			scr gRNA	1.133	0.1392			4	3	4
			gRNA 3bS2	2.45	0.2758			4	3	4						f = 1.1006	5.40099e-05
			scr gRNA	1.133	0.1392			4	3	4
			gRNA 3bS3	2.5	0.2874			4	3	4						f = 1.1423	3.44389e-05
			scr gRNA	1.133	0.1392			4	3	4
			gRNA 3bS4	1.9	0.14			4	3	4						f = 0.6626	0.0774
			scr gRNA	1.133	0.1392			4	3	4
			gRNA 3bS5	1.75	0.04			4	3	4						f = 0.5329	0.2304
			scr gRNA	1.133	0.1392			4	3	4
Suppl. 12c, top	CNTNAP2 after TCF4 CRISPRa in SH-SY5Y cells	SH-SY5Y cells	scr gRNA	1	0.05642			4	3	4	Welch's t test	t=5.045, df=6	Cohen's d = 3.567	0.00234526
			TCF4 gRNA 3bS2	1.65	0.1158			4	3	4
Suppl. 12c, bottom	KCNQ1 after TCF4 CRISPRa in SH-SY5Y cells	SH-SY5Y cells	scr gRNA	1	0.1748			4	3	4	Welch's t test	t=2.669, df=6	Cohen's d = 1.887	0.0370988
			TCF4 gRNA 3bS2	0.51	0.05612			4	3	4
Suppl. 12d	TCF4+ cells after TCF4 CRISPRa in organoids	CtO organoids	parent + scr gRNA	476.3	47.81	1 (#4)		3	4	3	ANOVA	F = 37.76	Cohen's f = 2.4692	8.41875e-05	HSD	f = 2.3187	9.85098e-05
			PTHS + scr gRNA	122.8	8.035	1 (#4)		4	4	4
			parent + scr gRNA	476.3	47.81	1 (#4)		3	4	3						f = 0.6284	0.12877
			PTHS + TCF4 gRNA	380.5	30.63	1 (#4)		4	4	4
			PTHS + scr gRNA	122.8	8.035	1 (#4)		4	4	4						f = 1.8258	0.000524669
			PTHS + TCF4 gRNA	380.5	30.63	1 (#4)		4	4	4
Suppl. 12e	TCF4 staining pixel intensity after TCF4 CRISPRa in organoids	CtO organoids	parent + scr gRNA	36	2.25	1 (#4)		3	4	3	ANOVA	F = 56.45	Cohen's f = 3.2966	1.91655e-05	HSD	f = 1.6783	0.00162659
			PTHS + scr gRNA	13.23	3.007	1 (#4)		4	4	4
			parent + scr gRNA	36	2.25	1 (#4)		3	4	3						f = 1.3695	0.00563337
			PTHS + TCF4 gRNA	54.58	2.945	1 (#4)		4	4	4
			PTHS + scr gRNA	13.23	3.007	1 (#4)		4	4	4						f = 3.2920	1.42734e-05
			PTHS + TCF4 gRNA	54.58	2.945	1 (#4)		4	4	4
Suppl. 12f	allele ratio after TCF4 CRISPRa in organoids	CtO organoids	parent + scr gRNA	0.02418	0.01261	1 (#4)		3	3	3	ANOVA	F = 1667	Cohen's f = 19.250	5.79701e-09	HSD	f = 16.9563	3.15915e-09
			PTHS + scr gRNA	1.099	0.02103	1 (#4)		3	3	3
			parent + scr gRNA	0.02418	0.01261	1 (#4)		3	3	3						f = 16.3648	5.19141e-09
			PTHS + TCF4 gRNA	1.061	0.008231	1 (#4)		3	3	3
			PTHS + scr gRNA	1.099	0.02103	1 (#4)		3	3	3						f = 0.5997	0.126271
			PTHS + TCF4 gRNA	1.061	0.008231	1 (#4)		3	3	3
Suppl. 12h	SOX3 qPCR after TCF4 CRISPRa in organoids	CtO organoids	parent + scr gRNA	2.584	0.105	1 (#4)		3	3	3	ANOVA	F = 95.98	Cohen's f = 4.6040	2.78428e-05	HSD	f = 4.4029	2.85743e-05
			PTHS + scr gRNA	1	0.1008	1 (#4)		3	3	3
			parent + scr gRNA	2.584	0.105	1 (#4)		3	3	3						f = 3.3914	5.09721e-05
			PTHS + TCF4 gRNA	1.358	0.01954	1 (#4)		3	3	3
			PTHS + scr gRNA	1	0.1008	1 (#4)		3	3	3						f = 1.0008	0.0245628
			PTHS + TCF4 gRNA	1.358	0.01954	1 (#4)		3	3	3
Suppl. 12k	DCX in post-mortem sample	post-mortem sample	control	1	0.198025	1 (control)		3	4	3	Welch's t test	t=3.542, df=4	Cohen's d = 1.4459	0.0712529
			PTHS	0.298587	0.00309314	1 (#6)		3	4	3
Suppl. 12m	DCX in neurons (TPM)	neurons in 2D culture	parents	160.6	64.69	3 (#1, #2, #4)		3		3	Welch's t test	t=2.511, df=5	Cohen's d = 1.7451	0.0269
			PTHS	17.3	15.34	4 (#1, #2, #3, #4)		3		4
Suppl. 12n	DCX after TCF4 CRISPRa in organoids	CtO organoids	parent + scr gRNA	1.182	0.06056	1 (#4)		3	3	3	ANOVA	F = 4.669	Cohen's f = 1.0224	0.0598593	HSD	f = 0.4882	0.370303
			PTHS + scr gRNA	1	0.04331	1 (#4)		3	3	3
			parent + scr gRNA	1.182	0.06056	1 (#4)		3	3	3						f = 0.5378	0.162855
			PTHS + TCF4 gRNA	1.379	0.1323	1 (#4)		3	3	3
			PTHS + scr gRNA	1	0.04331	1 (#4)		3	3	3						f = 1.0219	0.0223685
			PTHS + TCF4 gRNA	1.379	0.1323	1 (#4)		3	3	3
Suppl. 13a, left	TCF4 qPCR after TCF4 OE in NPCs	NPCs in 2D culture	parent + minP	1	0.1155	1 (#4)		4	3	4	ANOVA	F = 19.84	Cohen's f = 1.9285	6.06205e-05	HSD	f = 0.0447	0.997848
			PTHS + minP	0.9	0.1153	1 (#4)		4	3	4
			parent + minP	1	0.1155	1 (#4)		4	3	4						f = 1.6106	0.000162497
			PTHS + 12 mE5	4.6	0.3458	1 (#4)		4	3	4
			parent + minP	1	0.1155	1 (#4)		4	3	4						f = 0.8500	0.0235802
			PTHS + 6 mE5	2.9	0.6916	1 (#4)		4	3	4
			PTHS + minP	0.9	0.1153	1 (#4)		4	3	4						f = 1.9114	2.46012e-05
			PTHS + 12 mE5	4.6	0.3458	1 (#4)		4	3	4
			PTHS + minP	0.9	0.1153	1 (#4)		4	3	4						f = 1.0332	0.00378824
			PTHS + 6 mE5	2.9	0.6916	1 (#4)		4	3	4
			PTHS + 12 mE5	4.6	0.3458	1 (#4)		4	3	4						f = 0.7606	0.0440394
			PTHS + 6 mE5	2.9	0.6916	1 (#4)		4	3	4
Suppl. 13a, right	GADD45G qPCR after TCF4 OE in NPCs	NPCs in 2D culture	parent + minP	1	0.05642	1 (#4)		4	3	4	ANOVA	F = 11.49	Cohen's f = 1.4678	0.000766894	HSD	f = 1.0653	0.00526254
			PTHS + minP	0.1	0.05672	1 (#4)		4	3	4
			parent + minP	1	0.05642	1 (#4)		4	3	4						f = 0.0000	1
			PTHS + 12 mE5	1.01	0.2303	1 (#4)		4	3	4
			parent + minP	1	0.05642	1 (#4)		4	3	4						f = 0.2989	0.640982
			PTHS + 6 mE5	1.253	0.1726	1 (#4)		4	3	4
			PTHS + minP	0.1	0.05672	1 (#4)		4	3	4						f = 1.0653	0.00526254
			PTHS + 12 mE5	1.01	0.2303	1 (#4)		4	3	4
			PTHS + minP	0.1	0.05672	1 (#4)		4	3	4						f = 1.3641	0.000727793
			PTHS + 6 mE5	1.253	0.1726	1 (#4)		4	3	4
			PTHS + 12 mE5	1.01	0.2303	1 (#4)		4	3	4						f = 0.2989	0.640982
			PTHS + 6 mE5	1.253	0.1726	1 (#4)		4	3	4
Suppl. 13c, left	SOX2 count after TCF4 OE in organoids	CtO organoids	parent + ctrl	45.17	2.344	1 (#4)		6		6	ANOVA	F = 44.65	Cohen's f = 2.2272	4.82514e-07	HSD	f = 2.1627	1.53138e-07
			PTHS + ctrl	16.67	2.445	1 (#4)		6		6
			parent + ctrl	45.17	2.344	1 (#4)		6		6						f = 0.6199	0.0589629
			PTHS + TCF4 OE	37	1.732	1 (#4)		6		6
			PTHS + ctrl	16.67	2.445	1 (#4)		6		6						f = 1.5426	9.25871e-06
			PTHS + TCF4 OE	37	1.732	1 (#4)		6		6
Suppl. 13c, right	CTIP2 count after TCF4 OE in organoids	CtO organoids	parent + ctrl	25.05	2.066	1 (#4)		6		6	ANOVA	F = 169.1	Cohen's f = 4.3345	5.1372e-11	HSD	f = 2.5668	1.64215e-08
			PTHS + ctrl	2.0154	0.01	1 (#4)		6		6
			parent + ctrl	25.05	2.066	1 (#4)		6		6						f = 1.7460	2.19482e-06
			PTHS + TCF4 OE	40.67	1.563	1 (#4)		6		6
			PTHS + ctrl	2.0154	0.01	1 (#4)		6		6						f = 4.3088	1.156e-11
			PTHS + TCF4 OE	40.67	1.563	1 (#4)		6		6
Suppl. 13f, left	SOX2 count after TCF4 OE in organoids	CtO organoids	parent + ctrl	22.5	1.232	1 (#1)		6		6	ANOVA	F = 30.43	Cohen's f = 1.8388	5.25525e-06	HSD	f = 1.8298	1.24479e-06
			PTHS + ctrl	8	0.9309	1 (#1)		6		6
			parent + ctrl	22.5	1.232	1 (#1)		6		6						f = 0.7571	0.00581626
			PTHS + TCF4 OE	16.5	1.688	1 (#1)		6		6
			PTHS + ctrl	8	0.9309	1 (#1)		6		6						f = 1.0726	0.000382686
			PTHS + TCF4 OE	16.5	1.688	1 (#1)		6		6
	SOX2 count after TCF4 OE in organoids	CtO organoids	parent + ctrl	35.83	1.956	1 (#4)		6		6	ANOVA	F = 33.55	Cohen's f = 1.9307	2.90427e-06	HSD	f = 1.9201	6.88114e-07
			PTHS + ctrl	9.333	0.8028	1 (#4)		6		6
			parent + ctrl	35.83	1.956	1 (#4)		6		6						f = 0.7848	0.00456578
			PTHS + TCF4 OE	25	3.376	1 (#4)		6		6
			PTHS + ctrl	9.333	0.8028	1 (#4)		6		6						f = 1.1353	0.000226582
			PTHS + TCF4 OE	25	3.376	1 (#4)		6		6
Suppl. 13f, right	CTIP2 count after TCF4 OE in organoids	CtO organoids	parent + ctrl	15.33	0.8028	1 (#1)		6		6	ANOVA	F = 49.45	Cohen's f = 2.3436	2.49392e-07	HSD	f = 2.2089	1.16208e-07
			PTHS + ctrl	0.6667	0.2108	1 (#1)		6		6
			parent + ctrl	15.33	0.8028	1 (#1)		6		6						f = 0.4263	0.0902387
			PTHS + TCF4 OE	12.5	1.727	1 (#1)		6		6
			PTHS + ctrl	0.6667	0.2108	1 (#1)		6		6						f = 1.7826	1.70812e-06
			PTHS + TCF4 OE	12.5	1.727	1 (#1)		6		6
	CTIP2 count after TCF4 OE in organoids	CtO organoids	parent + ctrl	21.33	2.076	1 (#4)		6		6	ANOVA	F = 27.27	Cohen's f = 1.7406	1.00961e-05	HSD	f = 1.6494	4.29055e-06
			PTHS + ctrl	1.333	0.2108	1 (#4)		6		6
			parent + ctrl	21.33	2.076	1 (#4)		6		6						f = 0.3431	0.165451
			PTHS + TCF4 OE	17.17	2.81	1 (#4)		6		6
			PTHS + ctrl	1.333	0.2108	1 (#4)		6		6						f = 1.3062	5.65962e-05
			PTHS + TCF4 OE	17.17	2.81	1 (#4)		6		6

## Sheet: Electrophysiology data
PART 2 - Electrophysiology data (neurons in 2D culture)
													Color code for p-values
Figure panel	Parameter	Groups being compared	Condition	Means	SEM	Number of cells	Statistical test	Statistics metric	p-value less than	Post-hoc test	Post-hoc test p-values		<0.001	>0.001-0.01	>0.01-0.05	>0.05
4c, right	Action potentials in neurons (number)	parent	0 pA	0	0	10	ANOVA	F = 17.80	1e-15	HSD	1
		PTHS		0	0	9
		parent	10 pA	0.5	0.1667	10					0.291795
		PTHS		0.222	0.147	9
		parent	20 pA	1.3	0.3	10					0.0490227
		PTHS		0.7778	0.2222	9
		parent	30 pA	1.8	0.2	10					0.00289956
		PTHS		1	0	9
		parent	40 pA	2.1	0.2333	10					5.80349e-05
		PTHS		1	0	9
		parent	50 pA	2.3	0.3	10					1.57203e-05
		PTHS		1.111	0.111	9
4d, left	Sodium currents in neurons (pA)	parent	-80 mV	-19.97	6.429	10	ANOVA	F = 22.62	1e-15	HSD	0.940507
		PTHS		-11.26	3.018	9
		parent	-70 mV	-13.7	4.949	10					0.965537
		PTHS		-8.662	2.773	9
		parent	-60 mV	-9.91	3.757	10					0.969644
		PTHS		-5.468	2.199	9
		parent	-50 mV	-7.318	3.113	10					0.973122
		PTHS		-3.386	2.05	9
		parent	-40 mV	-42.99	33.37	10					0.725982
		PTHS		-2.083	1.026	9
		parent	-30 mV	-499.4	204.9	10					0.000147949
		PTHS		-49.22	28.93	9
		parent	-20 mV	-1280	146.3	10					3.73169e-08
		PTHS		-615	109.7	9
		parent	-10 mV	-1133	140.3	10					0.000116539
		PTHS		-675.2	104.7	9
		parent	0 mV	-903.5	117.4	10					0.00154621
		PTHS		-529.8	88.18	9
		parent	10 mV	-709.8	108.5	10					0.00852179
		PTHS		-400.4	75.85	9
		parent	20 mV	-476.5	85.69	10					0.0261437
		PTHS		-215.5	52.65	9
		parent	30 mV	-277.2	64.71	10					0.0476846
		PTHS		-45.06	37.53	9
		parent	40 mV	-61.19	47.6	10					0.148465
		PTHS		107.9	38.27	9
4d, right	Potassium currents in neurons (pA)	parent	-80 mV	-4.158	2.977	10	ANOVA	F = 31.54	1e-15	HSD	0.987703
		PTHS		-6.292	2.471	9
		parent	-70 mV	4.182	3.292	10					0.951774
		PTHS		-4.189	2.417	9
		parent	-60 mV	10.04	4.748	10					0.940131
		PTHS		-0.3559	2.104	9
		parent	-50 mV	25.11	7.807	10					0.877818
		PTHS		3.828	2.219	9
		parent	-40 mV	51.94	13.42	10					0.766689
		PTHS		10.87	2.261	9
		parent	-30 mV	110	23.76	10					0.529659
		PTHS		22.98	5.632	9
		parent	-20 mV	213.8	45.02	10					0.27106
		PTHS		61.33	13.6	9
		parent	-10 mV	332.9	68.49	10					0.0984237
		PTHS		103.6	21.02	9
		parent	0 mV	470.2	87.17	10					0.0271348
		PTHS		163.1	29.25	9
		parent	10 mV	635.9	103.1	10					0.00603352
		PTHS		253.3	35.64	9
		parent	20 mV	805.9	118.6	10					0.0015746
		PTHS		364.6	45.49	9
		parent	30 mV	980	135.4	10					0.000328397
		PTHS		477.2	57.09	9
		parent	40 mV	1154	152.7	10					6.56071e-05
		PTHS		594.2	73.24	9
		parent	50 mV	1330	169.3	10					1.02119e-05
		PTHS		708.4	90.89	9
		parent	60 mV	1512	184.9	10					6.92868e-07
		PTHS		810.1	110.5	9
		parent	70 mV	1684	200.6	10					4.55711e-08
		PTHS		906.9	129.6	9
		parent	80 mV	1844	220	10					2.00445e-09
		PTHS		987	146.9	9
Suppl. 5h	Neuronal capacitance (pF)	parent		4.809	0.5707	10	Welch's t test	t=3.010, df=17	0.00788516
		PTHS		2.952	0.1359	9
Suppl. 5i	Sodium current densities in neurons (pA/pF)	parent	-80 mV	-4.257	1.313	10	ANOVA	F = 12.79	1e-15	HSD	0.99537
		PTHS		-4.029	1.168	9
		parent	-70 mV	-2.825	1.07	10					0.994072
		PTHS		-3.116	1.073	9
		parent	-60 mV	-2.235	0.8897	10					0.994874
		PTHS		-1.983	0.8419	9
		parent	-50 mV	-1.604	0.8213	10					0.993552
		PTHS		-1.287	0.7592	9
		parent	-40 mV	-7.672	5.092	10					0.859171
		PTHS		-0.7109	0.3344	9
		parent	-30 mV	-113.2	41.62	10					0.0145919
		PTHS		-16.74	9.957	9
		parent	-20 mV	-299.5	60.54	10					0.0146387
		PTHS		-203.1	33.58	9
		parent	-10 mV	-265.8	58.75	10					0.277854
		PTHS		-223.2	31.2	9
		parent	0 mV	-208.3	44.52	10					0.390212
		PTHS		-174.5	26.31	9
		parent	10 mV	-165.6	42.7	10					0.382378
		PTHS		-131.3	23.46	9
		parent	20 mV	-111.8	33	10					0.281065
		PTHS		-69.48	16.79	9
		parent	30 mV	-64.6	23.27	10					0.183259
		PTHS		-12.29	12.86	9
		parent	40 mV	-15.68	16.24	10					0.158497
		PTHS		39.76	14.47	9
Suppl. 5i	Potassium current densities in neurons (pA/pF)	parent	-80 mV	-1.019	0.83	10	ANOVA	F = 39.04	1e-15	HSD	0.968089
		PTHS		-2.202	0.9213	9
		parent	-70 mV	0.7364	0.8713	10					0.939042
		PTHS		-1.525	0.9133	9
		parent	-60 mV	1.531	0.8848	10					0.952906
		PTHS		-0.2158	0.7601	9
		parent	-50 mV	4.167	1.188	10					0.918683
		PTHS		1.147	0.7985	9
		parent	-40 mV	9.284	1.992	10					0.84816
		PTHS		3.622	0.6912	9
		parent	-30 mV	20.93	3.564	10					0.66315
		PTHS		8.045	1.952	9
		parent	-20 mV	41.08	7.009	10					0.502155
		PTHS		21.23	4.651	9
		parent	-10 mV	63.83	10.19	10					0.344562
		PTHS		35.86	7.267	9
		parent	0 mV	92.01	11.66	10					0.225483
		PTHS		56.11	10.15	9
		parent	10 mV	128.8	12.83	10					0.153289
		PTHS		86.49	12.19	9
		parent	20 mV	167.5	15.82	10					0.137704
		PTHS		123.5	14.67	9
		parent	30 mV	207.2	20.99	10					0.121607
		PTHS		161.3	17.8	9
		parent	40 mV	246.7	26.08	10					0.121797
		PTHS		200.8	22.78	9
		parent	50 mV	286.1	30.76	10					0.11502
		PTHS		239.4	28.4	9
		parent	60 mV	327.4	36.05	10					0.0696961
		PTHS		273.6	34.67	9
		parent	70 mV	365.5	39.43	10					0.0471769
		PTHS		306.6	41.17	9
		parent	80 mV	400.2	42.74	10					0.0246201
		PTHS		333.4	46.59	9

## Sheet: Single cell gene expression
PART 3 - Gene expression in single cell RNA sequencing data
														Color code for p-values
Figure panel	Gene	Cell type	Groups being compared	Means (log-transformed)	SEM	log2 Fold Change	Number of cells	Statistical test	Statistics metric	p-value less than	Post-hoc test	Post-hoc test p-values		<0.001	>0.001-0.01	>0.01-0.05	>0.05
3e	SOX2	Pr-Glut in CtOs	parent #4	1.87878	0.0180613	0.00809105	959	Wilcoxon-Mann-Whitney U test	W = 531263	9.96e-07
			PTHS #4	1.93116	0.0146711		1230
3h	SOX2	Pr-GABA in GbOs	parent #4	1.70339	0.0390764	1.19225	346	Wilcoxon-Mann-Whitney U test	W = 106102	2.87e-57
			PTHS #4	2.42178	0.0196278		1376
3i	BCL11B	N-Glut in CtOs	parent #4	1.76944	0.0270623	0.805207	1401	Wilcoxon-Mann-Whitney U test	W = 178035	1.3e-41
			PTHS #4	2.0055	0.0409253		380
3i	SATB2	N-Glut in CtOs	parent #4	1.03915	0.0211745	-7.35595	1401	Wilcoxon-Mann-Whitney U test	W = 387164	6.09e-66
			PTHS #4	0.0116962	0.0040238		380
3j	GAD2	N-GABA in GbOs	parent #4	0.462025	0.0104335	1.50157	2661	Wilcoxon-Mann-Whitney U test	W = 1180206	1.73e-11
			PTHS #4	0.979417	0.0258426		988
4f	STMN2	N-GABA in GbOs	parent #4	3.52677	0.0156842	-0.996254	2661	Wilcoxon-Mann-Whitney U test	W = 2090702	4.8e-166
			PTHS #4	2.86504	0.0371167		988
4f	TAC1	N-GABA in GbOs	parent #4	1.68024	0.0211355	-2.86647	2661	Wilcoxon-Mann-Whitney U test	W = 1918303	2.14e-126
			PTHS #4	0.469192	0.0157361		988
4f	INA	N-GABA in GbOs	parent #4	1.7159	0.0127502	-0.546649	2661	Wilcoxon-Mann-Whitney U test	W = 1717814	1.35e-46
			PTHS #4	1.41656	0.0257666		988
4f	SLC17A6	N-GABA in GbOs	parent #4	0.917841	0.0135563	-1.70346	2661	Wilcoxon-Mann-Whitney U test	W = 1808684	2.14e-88
			PTHS #4	0.379598	0.0155788		988
4f	SLC17A6	N-Glut in CtOs	parent #4	0.155151	0.012991	0.89482	1401	Wilcoxon-Mann-Whitney U test	W = 259346	0.697948
			PTHS #4	0.0619472	0.0118492		380
7j	SOX4	IP-Glut in CtOs	parent #4	3.61793	0.0125784	-0.630613	717	Kruskal-Wallis test	H = 808.45	2.2e-16	Dunn's	2.4e-52
			PTHS #4	3.22659	0.023059		382
		N-Glut in CtOs	parent #4	3.48145	0.0241751	-0.437504	1401					1.33e-17
			PTHS #4	3.16752	0.0509193		380
Suppl. 3g	SOX2	Others in CtOs	parent #4	0.747872	0.0977526	0.986558	110	Wilcoxon-Mann-Whitney U test	W = 1464	0.5792
			PTHS #4	1.16454	0.128778		142
Suppl. 3g	SOX2	Others in GbOs	parent #4	1.00173	0.0613048	-0.59	205	Wilcoxon-Mann-Whitney U test	W = 25237	0.1071
			PTHS #4	0.762958	0.0417788		371
Suppl. 3g	MAP2	Others in CtOs	parent #4	1.60183	0.151831	0.487	110	Wilcoxon-Mann-Whitney U test	W = 1409	0.8399
			PTHS #4	1.87981	0.162278		142
Suppl. 3g	MAP2	Others in GbOs	parent #4	1.58116	0.0696971	0.148	205	Wilcoxon-Mann-Whitney U test	W = 26754	0.005485
			PTHS #4	1.66362	0.0628918		371
Suppl. 4d	S100B	CtOs	parent #4	0.184747	0.01	0.224	3544	Wilcoxon-Mann-Whitney U test	W = 7.2	0.579734
			PTHS #4	0.212736	0.01		2944
Suppl. 4d	ALDH1L1	CtOs	parent #4	0.0092442	0.001	0.476	3544	Wilcoxon-Mann-Whitney U test	W = 7.4	0.388534
			PTHS #4	0.0128774	0.0015		2944
Suppl. 4e	TBR1	N-Glut in CtOs	parent #4	0.872697	0.017743	0.282107	1401	Wilcoxon-Mann-Whitney U test	W = 241708	2.32e-05
			PTHS #4	0.911384	0.0333795		380
Suppl. 4f	CUX1	N-Glut in CtOs	parent #4	0.211687	0.00873506	-0.433531	1401	Wilcoxon-Mann-Whitney U test	W = 272780	0.0140548
			PTHS #4	0.178658	0.0159111		380
Suppl. 4h	FOXG1	CtOs	parent #4	1.57633	0.0120678	-0.423	3544	Wilcoxon-Mann-Whitney U test	W = 4874965	2.2e-16
			PTHS #4	1.35113	0.015002		2944
Suppl. 4h	TFAP2A	CtOs	parent #4	0.0234219	0.00192665	2.352	3544	Wilcoxon-Mann-Whitney U test	W = 3933157	0.06275
			PTHS #4	0.114614	0.00519937		2944
Suppl. 4h	FOXG1	GbOs	parent #4	0.0523728	0.00225196	2.052	6466	Wilcoxon-Mann-Whitney U test	W = 8384692	0.04097
			PTHS #4	0.201502	0.00667367		3792
Suppl. 4h	TFAP2A	GbOs	parent #4	0.588555	0.00803237	-0.394	6466	Wilcoxon-Mann-Whitney U test	W = 9297257	1.502e-09
			PTHS #4	0.476127	0.0102965		3792
Suppl. 5c	FOS	N-Glut in CtOs	parent #4	0.784913	0.0185076	-2.16208	1401	Wilcoxon-Mann-Whitney U test	W = 314786	2.6e-17
			PTHS #4	0.291146	0.0212901		380
Suppl. 5n	KCNQ3	N-Glut in CtOs	parent #4	0.943786	0.019268	-0.788019	1401	Wilcoxon-Mann-Whitney U test	W = 304073	2.88e-06
			PTHS #4	0.648398	0.0296839		380
Suppl. 5n	KCNQ3	N-GABA in GbOs	parent #4	0.186454	0.0058442	0.397233	2661	Wilcoxon-Mann-Whitney U test	W = 1335795	0.366753
			PTHS #4	0.238995	0.0112475		988
Suppl. 7e	HOPX	CtOs	parent #4	0.4328	0.00889542	-0.648	3544	Wilcoxon-Mann-Whitney U test	W = 4572487	2.2e-16
			PTHS #4	0.296873	0.00822392		2944
Suppl. 7e	HOPX	GbOs	parent #4	0.0328952	0.00170108	6.024	6466	Wilcoxon-Mann-Whitney U test	W = 5107304	2.2e-16
			PTHS #4	1.15791	0.0167621		3792
Suppl. 9e	TCF4	GbOs	PTHS #4	1.30994	0.0185852	-1.029	6466	Wilcoxon-Mann-Whitney U test	W = 4776640	2.2e-16
			PTHS #4+CHIR	0.642073	0.0144803		3792
Suppl. 9h	CTNNB1	Pr-Glut in CtOs	parent #4	0.935081	0.0162584	-0.5	959	Wilcoxon-Mann-Whitney U test	W = 685744	4.24e-42
			PTHS #4	0.76411	0.0132858		1230
Suppl. 10c	SOX1	Pr-Glut in CtOs	parent #4	0.315569	0.0106571	-0.0475842	959	Kruskal-Wallis test	H = 72.212	2.2e-16	Dunn's	0.170632
			PTHS #4	0.342013	0.00981885		1230
		IP-Glut in CtOs	parent #4	0.0709604	0.00603133	0.285441	717					0.557476
			PTHS #4	0.0860587	0.0103348		382
	SOX1	Pr-GABA in GbOs	parent #4	0.27137	0.0179692	0.0984343	346	Kruskal-Wallis test	H = 1.698	0.1925	Dunn's	0.376288
			PTHS #4	0.288018	0.00923564		1376
		IP-GABA in GbOs	parent #4	0.380361	0.00754174	0.0149351	2737					0.134874
			PTHS #4	0.383648	0.0431907		105
Suppl. 10d	SOX3	Pr-Glut in CtOs	parent #4	1.23521	0.0178085	0.337714	959	Kruskal-Wallis test	H = 347.11	2.2e-16	Dunn's	4.19e-05
			PTHS #4	1.44271	0.0152807		1230
		IP-Glut in CtOs	parent #4	0.368283	0.0154693	1.14735	717					5.1e-09
			PTHS #4	0.69915	0.0905524		382
	SOX3	Pr-GABA in GbOs	parent #4	0.202127	0.0173063	0.0435945	346	Kruskal-Wallis test	H = 44.704	2.291e-11	Dunn's	0.0226604
			PTHS #4	0.207729	0.00813693		1376
		IP-GABA in GbOs	parent #4	0.586074	0.0101444	-1.15557	2737					4.86e-06
			PTHS #4	0.305772	0.0389492		105
Suppl. 11d	POU3F2	IP-Glut in CtOs	parent #4	1.22481	0.0223317	-4.33037	717	Kruskal-Wallis test	H = 774.23	2.2e-16	Dunn's	1.72e-118
			PTHS #4	0.125823	0.0132636		382
		N-Glut in CtOs	parent #4	0.717828	0.0171525	-6.62939	1401					5.49e-45
			PTHS #4	0.0117979	0.00378042		380
	POU3F2	IP-GABA in GbOs	parent #4	1.37398	0.0116648	-0.0930932	2737	Kruskal-Wallis test	H = 1019.3	2.2e-16	Dunn's	0.392706
			PTHS #4	1.32618	0.0644443		105
		N-GABA in GbOs	parent #4	1.22429	0.0143789	-0.905924	2661					3.67e-66
			PTHS #4	0.824939	0.0228973		988
Suppl. 11e	SOX4	IP-GABA in GbOs	parent #4	2.83245	0.0180456	0.906209	2737	Kruskal-Wallis test	H =1062	2.2e-16	Dunn's	1.79e-15
			PTHS #4	3.43275	0.0782729		105
		N-GABA in GbOs	parent #4	3.48146	0.0118647	-0.613833	2661					1.73e-88
			PTHS #4	3.07216	0.0347203		988
Suppl. 11f	SOX11	IP-Glut in CtOs	parent #4	3.30186	0.0160547	-0.39584	717	Kruskal-Wallis test	H = 322.61	2.2e-16	Dunn's	3.99e-20
			PTHS #4	3.10983	0.0215694		382
		N-Glut in CtOs	parent #4	3.07886	0.0238955	-0.581381	1401					7.54e-23
			PTHS #4	2.77228	0.0424882		380
	SOX11	IP-GABA in GbOs	parent #4	2.35295	0.015636	0.611687	2737	Kruskal-Wallis test	H = 1023.4	2.2e-16	Dunn's	2.13e-10
			PTHS #4	2.74353	0.0631688		105
		N-GABA in GbOs	parent #4	2.6555	0.0130936	-0.427869	2661					2.44e-49
			PTHS #4	2.3829	0.0336861		988
Suppl. 12l	DCX	IP-Glut in CtOs	parent #4	2.04642	0.0187203	-0.704714	717	Kruskal-Wallis test	H = 779.86	2.2e-16	Dunn's	1.43e-36
			PTHS #4	1.67421	0.0333847		382
		N-Glut in CtOs	parent #4	2.07198	0.0230335	-0.440644	1401					3.52e-11
			PTHS #4	1.79843	0.0411775		380
	DCX	IP-GABA in GbOs	parent #4	1.14382	0.014699	-0.471735	2737	Kruskal-Wallis test	H = 823.76	2.2e-16	Dunn's	0.205486
			PTHS #4	0.933031	0.062334		105
		N-GABA in GbOs	parent #4	2.1252	0.0124742	-0.779654	2661					1.13e-106
			PTHS #4	1.66689	0.0273029		988
