# Supplementary material for: Transcription Factor 4 loss-of-function is associated with deficits in progenitor proliferation and cortical neuron content
Source: Nat Commun. 2022 May 2;13:2387. doi: 10.1038/s41467-022-29942-w (PMC9061776; doi:10.1038/s41467-022-29942-w)
Supplement: Supplementary file 4 — Supplementary Data 2 [file 41467_2022_29942_MOESM4_ESM.xlsx]

## Sheet: Legend
Legend for Supplementary Data 2: Gene expression datasets for neural progenitor cells and neurons and lists of DE genes between PTHS and parents.
Tab ‘neural progenitors’: Gene expression abundance values for RNA sequencing libraries from NPCs of subjects PTHS #1 to PTHS #4 and respective parents. Gene expression is quantified in transcripts per million reads (TPM) aggregated to gene level (see Methods for details). Gene names follow nomenclature in GRCh38 (GENCODE 32) human genome build. Independent replicates are denoted as A, B, and C. …

## Sheet: neural progenitors
subject #	parent #1			PTHS #1			parent #2			PTHS #2			parent #3			PTHS #3			parent #4			PTHS #4
biological replicate	A	B	C	A	B	C	A	B	C	A	B	C	A	B	C	A	B	C	A	B	C	A	B	C
gene_name
5S_rRNA	0	0	0	0	0	0	0	0	0	0	0	0	0	0	0	0	0	0	0	0	0	0	0	0
5_8S_rRNA	0	0	0	0	0	0	0	0	0	0	0	0	0	0	0	0	0	0	0	0	0	0	0	0
7SK	0	0	0	0	0	0.651425	60.0876	14.8815	0.963873	44.4828	36.4404	1.03245	0.890672	45.5877	16.8155	14.5182	0	0	0	0	0	0	0	0
A1BG	0.098786	0.023466	0.027457	0.282616	0.294242	0.432941	0.08549	0.03254	0.07465	0.141861	0.205396	0.447262	0.195655	0	0.103758	0.378405	0.476185	0.357732	0	0.040916	0.040882	0.467171	0.294864	0.279512
A1BG-AS1	1.83403	1.66822	1.40722	7.40305	6.9817	7.21335	0.758318	1.19394	1.34509	6.69433	4.97189	5.11279	1.25676	1.20649	1.23383	5.77195	5.68185	6.36376	1.34743	1.16924	1.19727	4.50913	5.16108	4.38565
A1CF	0	0	0	0	0	0	0	0	0	0	0	0	0	0	0	0	0	0	0	0	0	0	0	0
A2M	13.9299	12.4102	12.7503	84.0086	89.723	89.5958	68.3038	69.9072	77.4432	317.774	288.523	279.994	45.7258	53.4182	34.3206	294.617	284.514	83.6037	216.584	213.066	214.751	210.714	201.887	215.606
A2M-AS1	3.09087	3.04837	2.70446	3.74613	3.50014	3.14543	1.15139	1.54856	1.31953	1.2951	0.996939	0.783115	1.37369	1.5358	1.87385	1.09773	1.15564	0.38657	2.93417	2.05194	2.48099	1.24565	1.02518	1.27658
A2ML1	0	0	0	0	0	0	0	0	0	0	0	0	0	0	0	0	0.01302	0	0	0	0	0	0	0
A2ML1-AS1	0	0	0	0	0	0	0	0	0	0	0	0	0	0	0	0	0	0	0	0	0	0	0	0
A2ML1-AS2	0	0	0	0	0	0	0	0	0	0	0	0	0	0	0	0	0	0	0	0	0	0	0	0
A2MP1	0	0	0.09808	0	0	0	0	0	0	0	0	0.064214	0	0	0	0	0	0	0.022775	0	0.050471	0	0.028236	0.036986
A3GALT2	0	0	0	0	0.12864	0	0	0	0	0.214605	0	0	0	0	0	0.187124	0	0	0	0	0	0.154895	0.123226	0.180039
A4GALT	0.136344	0.118446	0.134535	0.485278	0.523117	0.32496	0.043975	0.040882	0.130455	0.108495	0.115847	0	0.101039	0	0.047053	0.10828	0.270834	0.224144	0.072288	0	0.131117	0.302949	0.134905	0.304067
A4GNT	0	0	0	0	0	0	0	0	0	0	0	0	0	0	0	0	0	0	0	0	0	0	0	0
AAAS	85.7691	86.7005	87.5563	68.3405	71.1445	72.0417	35.9908	36.3649	37.8865	27.5295	26.1282	24.8999	35.7335	35.6211	33.4357	25.6356	25.6633	18.5102	78.029	82.0692	73.7732	71.0175	67.3418	69.7919
AACS	15.7348	14.6442	14.8076	12.9009	12.5541	13.0446	6.23032	7.86355	6.85222	7.77892	8.85365	7.21219	6.31554	6.67077	4.86002	8.20534	8.11989	5.58174	17.343	16.3872	17.4856	12.9007	13.4537	13.4374
AACSP1	0.06169	0.138661	0.016322	0.092054	0.212527	0.086726	0	0	0.031251	0	0	0	0.029486	0.028884	0.058263	0	0	0	0.064311	0.025231	0.133626	0	0	0
AADAC	0	0	0	0.135545	0	0	0	0	0	0	0	0	0	0	0	0	0	0	0	0	0	0	0	0
AADACL2	0	0	0	0	0	0	0	0	0	0	0	0	0	0	0	0	0	0	0	0	0	0	0	0
AADACL2-AS1	0	0	0	0	0	0	0	0	0	0	0	0	0	0	0.281483	0	0	0	0	0	0	0	0	0
AADACL3	0	0	0	0	0	0	0	0	0.021752	0	0	0	0	0	0	0	0	0	0	0	0	0	0	0
AADACL4	0	0	0	0	0	0	0	0	0	0	0	0	0	0	0	0	0	0	0	0	0	0	0	0
AADACP1	0	0	0	0	0	0	0	0	0	0	0	0	0	0	0	0.258443	0	0	0.060377	0	0	0	0	0
AADAT	35.0895	34.3559	34.4082	24.5521	23.5296	23.0087	7.22684	9.49939	9.54412	5.32813	3.65966	3.62342	7.73241	8.99851	7.71618	3.78424	3.0618	2.53786	27.5916	26.6712	26.6173	23.0259	24.4981	24.7085
AAGAB	90.5103	91.0796	87.6413	64.9553	65.6023	62.8606	37.8511	40.8691	38.7603	29.5128	29.2612	25.2439	38.0158	43.7587	35.8441	29.2332	29.1987	27.8435	77.9982	81.2298	81.4741	66.6145	66.9555	67.7044
AAK1	4.25116	4.38323	3.74428	3.91056	4.26356	5.1723	1.95427	2.38266	2.67603	4.12107	3.9675	3.85969	2.08138	2.31687	2.67212	3.96232	3.39119	4.09113	2.79063	2.891	3.17929	3.67059	3.75604	3.67074
AAMDC	29.3739	28.5717	29.6778	50.6636	49.703	48.995	14.0035	10.591	13.3774	29.5915	32.5579	31.6651	14.2794	17.2142	13.1325	29.6433	33.3742	30.4693	29.9495	33.509	30.6202	46.8236	48.5345	54.1845
AAMP	83.1705	78.9973	83.8635	74.0087	73.02	75.9234	30.4975	33.1701	31.5873	33.6202	32.565	29.1298	26.8505	30.6971	29.3064	33.0251	33.9077	28.2495	81.9139	79.5252	80.1488	72.8364	75.3371	77.3257
AANAT	0.347503	0.219557	0.237314	0	0.216572	0.196217	0	0.175691	0	0	0.132609	0	0	0.171706	0	0	0	0	0	0.243302	0.109303	0	0.420979	0.159419
AAR2	40.9708	40.3682	39.6759	38.5317	37.1972	38.1667	12.7203	13.647	15.3004	12.9392	12.2585	10.8075	12.691	13.6559	12.111	12.2371	11.4499	9.86997	37.744	38.0914	38.065	37.4028	35.2921	37.1723
AARD	3.44348	3.49381	3.30848	0.797019	0.879942	0.711434	0.315631	0.444587	0.703516	0.347149	0.144887	0.36687	0.561303	0.569034	0.963391	0.414538	0.441904	0.07928	0.75746	1.00727	0.596492	0.295651	0.541793	0.473203
AARS	54.3046	52.4968	52.2216	49.778	52.5662	53.4	16.3251	22.5472	24.6891	23.4094	21.3231	18.9528	15.8014	18.1868	15.8822	20.2361	17.8161	20.99	49.8613	50.6799	50.5402	50.7984	47.0528	49.1674
AARS2	14.1921	14.0901	14.064	11.1307	10.9035	11.6931	6.44457	6.43894	6.53011	3.9976	4.50886	3.78757	5.68187	6.78832	6.29858	4.16759	4.24176	3.28893	12.0161	12.443	12.926	11.9401	11.1981	11.623
AARSD1	38.1021	38.6727	36.8176	37.2331	37.5048	36.603	14.3965	13.0727	14.6145	10.1948	9.1835	7.66877	11.6769	11.6071	10.0601	9.14898	9.17466	9.69894	36.3401	33.9827	37.7493	39.5104	34.3732	36.9809
AARSP1	0	0	0	0	0	0	0	0	0	0	0	0	0	0	0	0	0	0	0	0	0	0	0	0
AASDH	7.07341	6.34145	6.98998	5.47102	4.88158	5.27766	3.40274	3.64832	3.45731	4.76427	4.00598	4.23732	2.93405	3.06077	3.29624	4.65082	4.01252	3.38206	6.21211	5.85379	6.3914	5.07817	5.0235	4.90194
AASDHPPT	95.5694	90.4446	89.7602	83.4351	79.0945	78.2939	42.9649	38.2798	44.5634	50.6215	43.1464	39.3152	45.4152	43.0735	41.6728	41.0154	43.1051	32.8107	78.2465	78.3922	77.8951	82.862	84.9657	81.8165
AASS	28.3184	28.3439	28.7909	15.0291	15.2725	13.9813	14.1991	14.6481	17.6159	8.28394	7.01035	7.59046	14.7925	17.6554	16.3327	7.04034	8.07172	4.92913	27.7904	27.6363	27.8878	15.6743	16.0946	17.2472
AATBC	0	0	0	0	0	0	0	0	0	0	0	0	0	0	0	0	0	0	0	0	0	0	0	0
AATF	50.4184	48.8356	49.7227	36.3971	37.2105	37.1229	17.142	17.6282	18.4346	11.5664	10.3148	9.25033	14.9357	16.8101	16.0654	10.2452	9.71137	10.0576	44.2087	41.1984	42.2027	38.9981	41.0318	36.4145
AATK	1.22212	1.75099	1.5643	0.63303	0.494391	0.353085	0.355426	0.286736	0.23895	0.100883	0.202591	0.286225	0.43554	0.2452	0.390493	0.28805	0.310676	0.048309	1.31964	1.33797	1.38588	0.621085	0.525922	0.433087
ABALON	0	0	0.02753	0	0	0	0.044693	0.100591	0	0.050449	0.040712	0.039291	0.102148	0.049719	0.050361	0.093136	0.091483	0.044948	0	0.084654	0.039624	0	0	0
ABAT	35.8275	35.5309	34.5197	13.5514	14.2016	14.0488	16.1372	15.3894	14.6973	40.3739	36.4593	34.2675	17.2675	17.6366	16.7885	38.1706	36.8874	8.25451	29.3117	28.5936	27.4514	24.6356	23.3805	25.4445
ABBA01000933.1	0	0	0	0	0	0	0	0	0	0	0	0	0	0	0	0	0	0	0	0	0	0	0	0
ABBA01000935.2	0	0.069845	0.086425	0.121556	0	0.067932	0	0	0	0.264716	0	0.264282	0	0	0	0.163885	0.493803	0	0.088101	0	0	0.311435	0.107777	0.143119
ABBA01006766.1	0	0	0	0	0	0	0	0	0	0	0	0	0	0	0	0	0	0	0	0	0	0	0	0
ABBA01045074.1	0	0	0	0	0	0	0	0	0	0	0	0	0	0	0	0	0	0	0	0	0	0	0	0
ABBA01045074.2	0	0	0	0	0	0	0	0	0	0	0	0	0	0	0	0	0	0	0	0	0	0	0	0
ABCA1	0.962364	0.804778	0.899395	3.55795	3.63609	2.83386	1.20926	1.43042	1.7942	52.5659	45.8049	46.523	1.26248	1.55419	1.93543	48.0948	45.6568	30.6482	1.60261	1.30368	1.34659	2.88293	2.42994	3.02758
ABCA10	0.077626	0.1006	0.081292	0.129507	0.159519	0.075878	0.218339	0.184507	0.367717	0.162465	0.150995	0.205642	0.229092	0.255151	0.165016	0.188217	0.069622	0.112472	0.057116	0.054161	0.01644	0.093123	0.118292	0.067337
ABCA11P	13.6292	13.5442	14.7268	9.03703	8.52258	8.4058	6.80586	8.17361	8.60022	4.06058	3.70915	3.78812	6.29157	6.35008	6.2219	5.18801	5.26526	3.21205	10.4755	11.7051	10.7444	9.05892	7.96344	8.39243
ABCA12	0.037389	0.035411	0.021504	0.109516	0.054855	0.062485	0.010683	0	0	0.30228	0.272943	0.224278	0.024143	0	0	0.33096	0.171584	0.179812	0.051482	0.034573	0.032274	0.046213	0.059862	0.017594
ABCA13	0.270796	0.233202	0.22722	0.091228	0.124284	0.125824	0.123975	0.153038	0.155214	0.301912	0.306758	0.289951	0.200551	0.25343	0.254486	0.283334	0.24967	0.306787	0.091475	0.086364	0.138497	0.060988	0.070066	0.078889
ABCA17P	0	0	0	0	0.342236	0.009251	0	0	0	0	0	0	0	0.020695	0	0	0	0	0	0	0	0	0	0
ABCA2	6.2225	5.81524	6.19763	3.93355	3.99644	4.07315	1.1253	1.74183	1.23091	4.49087	4.48166	3.80165	1.31921	1.53413	1.54668	4.68943	3.98165	1.86142	4.71205	4.45423	4.9185	4.97473	4.2844	4.42568
ABCA3	7.63426	5.87219	6.61521	8.99753	9.31381	11.406	2.69668	3.60044	2.88314	10.5092	8.53999	9.32586	4.07594	4.25215	4.5592	9.74904	8.6026	7.54114	4.57463	5.1836	5.93655	10.1515	8.70305	9.35983
ABCA4	0.066936	0.071191	0.089686	0.157862	0.217418	0.157663	0	0.076949	0.091719	0.039374	0.007911	0.015336	0.04063	0.106199	0.07745	0.018109	0.062931	0.071201	0.144012	0.196812	0.118558	0.389493	0.23844	0.267205
ABCA5	4.79187	4.77494	4.33454	5.37007	5.13135	4.52706	2.2356	2.41717	2.36337	1.05984	1.00559	0.891466	3.01467	2.82805	2.56516	1.05566	1.34731	1.10775	3.19154	3.01104	3.34261	4.03659	3.9733	4.26242
ABCA6	0.028382	0.009525	0.011506	0	0.015097	0.028674	0	0	0	0	0.014888	0	0	0	0	0.034297	0.016476	0.049812	0	0	0	0.021166	0	0
ABCA7	0.713733	0.702942	0.649192	0.538933	0.498141	0.616746	0.16458	0.129886	0.12818	1.79021	1.4386	1.3651	0.31325	0.205306	0.206297	1.88226	1.94912	0.571	0.540903	0.354153	0.467191	0.543201	0.460206	0.504823
ABCA8	0.597984	0.537481	0.607425	1.43995	1.33477	1.20068	0.27069	0.356559	0.246673	1.86004	1.27711	1.26119	0.410915	0.279038	0.309988	1.32336	1.31057	0.664843	0.577073	0.556069	0.289939	0.902524	0.943323	0.964378
ABCA9	0.135728	0.125573	0.077309	0	0.022181	0.020483	0.110724	0.183586	0.014659	0.169461	0	0.143245	0.314248	0.096195	0.208157	0.060115	0.092759	0.02483	0.054498	0.014311	0.013231	0	0.032589	0.0566
ABCA9-AS1	0	0	0	0	0	0	0	0	0	0	0	0	0	0	0	0	0	0	0	0	0	0	0	0
ABCB1	7.46583	7.17874	6.88957	0.750438	0.585268	0.518027	3.88612	4.222	5.46849	0	0.05939	0.027341	3.06656	3.72729	2.59135	0.034086	0.032084	0.130726	10.3176	9.40886	9.4521	0.878558	1.19079	0.888931
ABCB10	15.7944	17.4174	16.9552	21.662	21.7556	21.0366	10.7093	9.95914	10.6201	12.1167	12.7448	10.8047	9.83329	10.2747	8.99271	12.8044	12.7366	11.5188	16.4361	16.3692	18.0165	22.2433	21.8435	23.3383
ABCB10P1	0.021844	0.024522	0	0	0.074053	0.021846	0	0.152947	0	0	0	0	0	0	0.051508	0	0	0	0.028457	0	0.042231	0.049117	0	0.047991
ABCB10P3	0	0	0.028776	0	0	0.021793	0	0	0.054036	0	0	0	0	0	0.051669	0	0	0	0.14196	0.044417	0.042159	0	0	0
ABCB10P4	0.021866	0	0	0.080579	0	0	0	0	0	0	0	0	0	0	0	0	0	0.045035	0	0	0	0.049101	0.108495	0
ABCB11	0.187928	0.14356	0.186455	0.106581	0.095493	0.095103	0.09663	0.20308	0.149891	0.244604	0.142055	0.262555	0.153872	0.144361	0.297628	0.241354	0.143488	0.070443	0.13065	0.191181	0.121535	0.10437	0.089031	0.076513
ABCB4	2.91941	2.23113	2.65629	0.779247	0.856308	0.822251	1.09804	1.33925	1.16576	0.606005	0.663413	0.553138	0.929596	1.21606	1.17674	0.311723	0.708286	0.613826	2.27149	2.57082	2.27961	1.01757	0.925174	0.809018
ABCB5	0.020391	0	0	0	0	0	0.013524	0.092484	0.144381	0	0.025028	0	0.046268	0.148943	0.121394	0	0	0.0556	0.037345	0.043865	0.05483	0.047425	0.03244	0.059749
ABCB6	12.6267	12.8734	12.1743	17.036	16.2387	16.9798	5.10845	5.96134	6.13858	7.63369	7.92192	7.33856	6.12449	5.15242	4.792	6.92127	7.13046	4.99423	12.6937	12.5375	12.6555	14.6056	13.4453	12.5126
ABCB7	21.3433	22.3957	22.2661	18.9792	15.7325	17.4999	10.7096	11.8951	11.28	11.0694	8.9498	9.45859	9.98174	11.1196	9.22513	11.3632	11.0866	8.22852	20.1432	20.1326	19.9401	19.0454	18.7233	18.8392
ABCB8	14.8025	14.7906	15.6442	14.3834	15.0118	16.0518	4.07667	5.03289	4.57695	5.67405	5.5908	4.77974	4.4223	5.35693	5.43021	6.61179	6.26817	6.66541	11.1051	11.3754	12.7427	13.1717	12.2994	14.3374
ABCB9	1.98809	1.74227	1.7503	2.73154	2.79521	2.7203	1.0594	1.20633	0.92197	2.94408	3.48904	2.55707	0.958446	0.905027	1.08844	3.08522	2.40683	1.94832	2.17459	1.92313	2.07572	2.47463	3.00359	2.33017
ABCC1	7.09024	6.64791	6.4905	11.8197	12.0243	12.2288	1.7845	2.56506	2.82991	3.8128	3.67561	3.42705	1.74624	1.79813	1.60763	3.79547	3.22528	4.00496	7.5686	7.17976	8.3891	12.0082	11.3508	11.6852
ABCC10	5.95768	5.55814	5.76019	4.78564	5.10254	5.13275	2.06737	2.245	2.08502	3.01293	3.02784	2.63473	2.21448	2.21519	2.42387	2.56757	2.95313	2.54359	5.61653	5.24406	5.57681	4.70992	5.18295	5.26892
ABCC11	0.028991	0.073389	0.009614	0	0.049802	0.014643	0	0.016842	0	0	0	0.012902	0.034137	0.01665	0.050425	0.015781	0	0.014614	0.019033	0.02995	0.014154	0	0.012244	0.032375
ABCC12	0.006322	0	0	0.035614	0	0.019261	0	0	0	0.014117	0	0	0	0	0	0	0	0	0.008352	0.026233	0	0.014443	0.032089	0.042197
ABCC13	0	0	0	0	0	0	0	0	0	0	0	0	0	0	0	0	0	0	0	0	0	0	0	0
ABCC2	0.366602	0.282358	0.431392	0.452402	0.395225	0.472659	0.14737	0.124329	0.101126	0.05364	0.03401	0.010459	0.097317	0.190486	0.137389	0.039073	0.025144	0.074474	0.175659	0.315559	0.309047	0.256683	0.4063	0.399614
ABCC3	0.005892	0.006726	0	0.011171	0.020389	0.011781	0	0	0	1.79493	2.06497	1.53319	0.048987	0.041003	0.013735	1.27532	1.06137	6.67962	0	0	0	0.234846	0.020186	0
ABCC4	9.3461	8.69172	8.7623	3.09079	3.20797	3.41454	6.10373	5.28618	5.66115	4.72592	4.0205	3.90194	4.52648	5.14058	5.30522	4.30795	4.21106	5.53412	7.76014	8.26834	8.01129	3.50464	3.99119	4.20711
ABCC5	19.0334	17.2619	17.9427	13.5963	15.1527	14.5467	4.84307	6.72556	7.67288	6.00693	5.80483	5.36904	6.59273	8.05984	7.49754	6.66614	5.51424	4.21626	17.005	16.841	18.5251	14.7407	13.6735	14.1227
ABCC5-AS1	0	0	0	0	0	0	0	0	0	0	0	0	0	0	0	0	0	0	0	0	0	0	0	0
ABCC6	0.744391	1.20566	1.26936	0.729381	0.788756	0.81869	0.893495	0.28074	0.537798	0.131068	1.23767	1.17386	0.033859	0.263648	0.363247	1.25845	1.27725	0.89581	0.517913	1.14516	0.508857	1.17972	0.55164	0.967362
ABCC6P1	0.366124	0.23489	0.646451	0.542024	0.561273	0.356032	0.4842	0.268157	0.090707	1.9757	1.58648	2.10929	0.368962	0	0	1.3724	2.78064	0.038567	0.761948	0.501932	0.737642	0.490684	0.966983	1.11687
ABCC6P2	0.683397	1.10505	0.920158	0.572712	1.0299	0.466405	0	0.609046	0	1.25684	1.29948	0.957138	0.864684	1.1113	0.330917	0.424324	0.955299	0.844722	1.29789	0.73822	2.24477	0.943777	2.54413	1.35755
ABCC8	0.20521	0.184437	0.158458	0	0	0	0.027464	0.015978	0.017539	0	0	0	0.046941	0.031719	0.031735	0	0	0	0.083678	0.060573	0.05158	0.03029	0.055135	0.045697
ABCC9	12.6829	13.0243	12.1959	7.58727	7.17642	7.24942	9.21221	9.94124	11.1354	3.9016	3.86753	3.62678	8.77609	9.421	8.88231	4.92564	5.10199	1.27636	13.1028	13.3884	13.0679	7.45206	6.85028	7.99879
ABCD1	3.35754	3.44117	4.01504	5.74665	6.91647	5.89499	1.32428	1.98154	1.54321	5.862	4.44357	4.70496	3.23338	1.64457	1.83272	5.48218	4.75416	4.37788	4.78627	5.39139	4.64757	5.42535	5.85654	5.11602
ABCD1P2	0	0	0	0	0	0	0	0	0	0	0	0	0	0	0	0	0	0	0	0	0	0	0	0
ABCD1P3	0	0	0	0	0	0	0	0	0	0	0	0	0	0	0	0	0	0	0	0	0	0	0	0
ABCD1P4	0	0	0	0	0	0	0	0	0	0	0	0	0	0	0	0	0	0	0	0	0	0	0	0
ABCD1P5	0	0	0	0	0	0	0	0	0	0	0	0	0	0	0	0	0	0	0	0	0	0	0	0
ABCD2	2.2895	2.05063	1.78507	0.214208	0.394918	0.266563	0.753827	0.567355	0.406371	0.721684	0.478993	0.526994	0.755449	0.743554	0.965698	0.536105	0.643208	0.244175	0.417998	0.331464	0.304291	0.272116	0.318991	0.314837
ABCD3	56.535	58.0665	56.8586	48.2938	43.8998	46.1006	27.0231	26.2534	29.4764	53.9859	46.7699	48.2847	29.8084	32.832	29.9957	52.093	49.1936	30.435	46.9711	45.2953	43.2924	47.5328	46.5739	47.7715
ABCD4	19.757	19.9076	19.5794	15.2823	17.6245	17.9163	5.11362	5.70415	6.77515	6.71966	9.13328	7.12876	5.36817	5.77122	6.55938	6.9255	5.89836	5.07811	18.6074	18.3646	17.6063	16.4969	16.3747	16.9131
ABCE1	97.8612	97.5752	96.1984	132.389	131.692	124.524	64.5343	61.912	67.3769	39.0413	33.1143	34.4799	54.5628	59.4573	50.4396	34.1898	36.4839	45.1641	110.975	110.472	116.006	130.887	132.096	135.931
ABCF1	64.7347	62.9794	62.8036	53.0743	53.677	52.5605	21.6442	23.5001	25.1498	18.6124	18.1902	15.4873	18.6174	19.967	17.4696	15.9073	16.146	13.5663	64.2877	65.292	62.8595	49.305	53.1834	52.4899
ABCF2	37.2211	36.3201	35.2285	40.5647	40.9901	40.2894	16.9436	17.926	19.7482	16.5531	15.1713	13.0894	16.213	17.2193	15.5717	15.8129	14.9677	17.2213	38.4483	38.8899	40.9832	44.9764	43.1211	45.8465
ABCF2P1	0	0	0	0	0	0	0	0	0	0	0	0	0	0	0	0	0	0	0	0	0	0	0	0
ABCF2P2	0	0	0	0	0	0	0	0	0	0	0	0	0	0	0	0	0	0	0	0	0	0	0	0
ABCF3	26.0985	25.1229	26.3788	25.172	23.2368	24.7732	7.80583	9.73164	10.2178	10.302	10.5143	9.4997	7.4607	7.71832	7.15521	10.2383	8.84448	8.75242	24.5862	24.1341	26.1999	24.4191	23.9043	25.8024
ABCG1	0.739787	0.713638	0.665583	0.512201	0.523994	0.294309	0.713132	0.160449	0.144609	4.71439	4.93321	4.40045	0.325883	0.31376	0.266416	4.53278	5.06396	1.25805	0.727855	0.665113	0.712419	0.677719	0.680507	0.56958
ABCG2	0.065902	0.109525	0.059392	0.854605	0.778128	0.498512	1.9967	2.21196	2.05557	0.044221	0	0	1.18374	1.33952	1.10529	0.021559	0	0.104122	3.83232	4.51473	3.87818	1.03528	1.21593	1.02058
ABCG4	0.198436	0.158573	0.221495	0.45521	0.447652	0.358174	0.083153	0	0.157997	0.645539	0.446783	0.232845	0.109462	0.178213	0.092515	0.535985	0.333723	0.143338	0.143515	0.225958	0.429046	0.367614	0.412915	0.405139
ABCG5	0	0.017264	0	0.028565	0	0	0	0.035641	0	0	0	0	0	0.03501	0	0	0	0	0	0	0.029247	0	0	0
ABCG8	0	0	0	0	0	0	0	0	0	0	0	0	0	0	0	0	0	0	0	0	0.010108	0	0	0
ABHD1	0.178252	0.189888	0.053715	0	0.118004	0	0	0	0	0.27113	0.063162	0.121319	0	0	0	0.216696	0.106037	0	0.052864	0	0	0.186495	0	0.092945
ABHD10	94.3767	91.199	90.8891	50.514	46.6191	47.867	32.0946	34.2537	34.2768	30.4858	26.6059	27.3638	32.7988	33.9798	32.0186	27.7777	29.8893	14.2064	59.4965	57.3334	56.5604	43.0379	43.2587	43.0676
ABHD11	14.0394	16.0013	14.4714	17.7289	16.3783	16.1215	4.88035	5.34192	5.76461	6.11756	5.13543	4.30246	3.76058	4.98472	5.52812	5.05546	5.7132	3.31225	13.8047	15.1176	16.0359	14.8572	16.4432	17.2578
ABHD11-AS1	0.070292	0	0.091897	0.417461	0.375012	0.139478	0	0	0.259093	0.447798	0.157769	0	0.19883	0	0	0.552298	0.380789	0.189252	0.088058	0.280717	0.127474	0.310629	0.613484	0.543859
ABHD12	36.1288	35.7561	34.1277	36.3102	36.7796	35.8868	16.981	15.7395	17.3828	16.3938	15.8569	14.9662	14.5126	15.6637	13.8689	15.1267	13.7516	15.0845	38.6269	40.0538	35.5714	40.3386	41.7992	40.618
ABHD12B	0.121492	0.026946	0	0	0	0.0315	0	0	0	0	0	0	0	0.075689	0	0	0	0	0.041375	0	0	0	0	0.053955
ABHD13	12.3169	12.1215	12.1848	13.983	13.1186	13.2411	6.2335	7.29351	7.59516	6.65517	6.46458	6.08612	6.64522	6.37684	6.07801	6.55574	5.42973	6.56292	10.7659	10.0861	9.91436	13.0141	14.5149	16.1077
ABHD14A	13.4149	12.3367	13.984	13.7769	14.0293	13.9571	4.58046	6.12302	7.37634	9.65922	9.09186	8.50404	5.24624	11.8307	8.32838	10.616	10.1051	5.8975	15.7812	15.9523	13.8557	13.2381	15.8024	16.2728
ABHD14A-ACY1	0.120783	0	0	0	0.134162	0	0.30977	0	0	0	0	0	0	0	0	0	0.457049	0	0	0.649012	0	0	0	0
ABHD14B	2.50457	2.46034	2.2132	4.2879	3.67779	4.62024	0.702845	0.924755	0.972064	2.91258	2.36062	2.84216	0.644658	1.08739	0.862005	3.00755	2.00972	3.70854	2.59682	2.87935	2.11716	3.34161	3.53349	3.37607
ABHD15	2.64415	2.3127	2.60635	3.80261	4.7879	4.95322	1.07774	1.21314	1.36746	3.91219	2.91443	2.93726	1.11041	1.16754	1.15033	2.993	2.93497	3.35254	2.95836	2.83502	2.8463	5.72104	4.55389	5.8351
ABHD15-AS1	0	0	0	0	0	0	0	0	0	0	0	0	0	0	0	0	0	0	0	0	0	0	0	0
ABHD16A	43.7499	42.6229	44.1794	27.6905	28.9087	28.3637	16.8279	16.5275	15.1176	17.8771	15.3364	15.6398	18.0968	18.2101	18.4346	16.4018	16.2472	13.3539	34.225	35.9863	37.0321	28.2153	28.2947	28.9457
ABHD16B	0	0	0	0	0	0	0	0	0	0	0	0	0	0	0	0	0	0	0	0	0	0	0	0
ABHD17A	43.629	45.0353	45.2899	53.3874	57.7295	57.2545	13.0254	14.1821	12.7063	10.4646	18.8671	12.2952	10.5867	11.208	14.3105	19.0289	15.7796	11.4258	49.0459	48.5327	55.7567	55.655	53.6365	41.5488
ABHD17AP1	0	0	0	0	0	0	0	0	0	0	0	0	0	0.22386	0	0	0	0	0	0	0	0	0	0
ABHD17AP3	0	0	0	0	0	0	0	0	0	0	0	0	0	0	0	0	0	0	0	0	0	0	0	0
ABHD17AP4	0	0	0	0	0	0	0	0	0	0	0	0	0	0	0	0	0	0	0	0	0	0	0	0
ABHD17AP5	0	0	0	0	0	0	0	0	0	0	0	0	0	0	0	0	0	0	0	0	0	0	0	0
ABHD17AP6	0.072084	0	0	0	0	0	0	0	0	0	0	0	0	0.217389	0	0	0	0	0	0	0	0	0.123373	0
ABHD17AP7	0	0	0	0	0	0	0	0	0	0	0	0	0	0	0	0	0	0	0	0	0	0	0	0
ABHD17AP8	0	0	0	0	0	0	0	0	0	0	0	0	0	0	0	0	0	0	0	0	0	0	0	0
ABHD17AP9	0	0	0	0	0	0	0	0	0	0	0	0	0	0	0	0	0	0	0	0	0	0	0	0
ABHD17B	46.3422	46.0485	46.5144	29.3714	27.1641	26.8692	27.0105	27.0798	28.2308	26.7232	21.3927	23.7749	28.1805	30.2751	26.9974	22.9528	22.9938	12.0108	41.1635	40.7228	40.8996	29.8507	30.3836	28.584
ABHD17C	112.465	112.86	104.35	43.7649	42.8547	42.3415	13.5604	16.7872	21.439	8.35269	7.62194	8.01534	13.8038	16.2882	15.1883	9.43422	7.94173	11.6018	47.3525	45.2213	49.721	47.5935	54.4368	54.0862
ABHD18	7.05321	7.14857	6.52206	5.7867	5.7413	5.50107	3.16745	3.06614	2.94103	3.29112	3.63251	2.48773	3.65964	3.45347	3.62414	2.88437	3.80499	2.61905	6.4219	6.12746	6.3864	5.64962	5.79801	5.01983
ABHD2	14.8374	14.0516	13.1239	13.7247	14.515	14.9054	6.31047	6.49206	7.52859	17.5766	16.0741	15.9245	6.47727	6.58616	6.39464	18.0278	16.0107	16.0754	11.3772	11.2328	12.2384	15.3426	15.2577	15.3679
ABHD3	17.654	16.647	18.0953	19.36	19.0021	18.0326	9.82233	8.85778	12.1968	12.8433	9.41898	9.32307	9.75709	11.5389	11.2646	11.1512	11.0166	5.3004	25.1502	24.0287	24.3047	20.0189	20.5645	21.184
ABHD4	8.95854	9.81623	9.34158	12.053	13.1245	14.1306	2.09438	2.50267	2.21394	7.39355	7.67098	6.86756	2.35129	2.71631	1.72461	8.08608	8.83068	8.86533	10.173	10.0208	8.69885	9.78058	9.61644	9.13873
ABHD5	13.7571	13.8505	12.463	7.72225	9.76446	9.51465	5.61375	5.1184	4.8244	5.25109	6.16005	6.33818	5.70293	5.62999	5.94775	6.17838	6.28314	5.27384	10.2881	11.3057	10.7872	11.1297	11.9579	10.2779
ABHD6	2.38884	3.26816	2.79898	2.23963	1.69372	1.98485	0.514116	0.616409	1.05198	5.31845	4.24896	4.93879	0.945434	0.666302	1.08435	5.69335	4.98758	3.34726	1.23865	1.10104	1.45105	2.8281	2.70278	2.84239
ABHD8	8.29054	7.65963	8.75372	4.85682	4.23783	3.86898	2.55957	2.94352	2.66673	3.08891	3.62204	2.4992	2.51872	3.76171	2.19037	3.10692	2.99185	1.32165	6.66564	6.8843	5.68622	5.49106	4.05421	4.21813
ABI1	29.6645	29.9379	29.8164	42.1038	40.4948	41.2864	15.3776	13.4498	18.0033	34.373	34.2319	31.293	16.8134	15.45	14.4588	32.8603	33.8929	31.8733	28.5055	28.6318	28.3116	38.1253	37.1537	37.5028
ABI1P1	0	0	0	0	0	0	0	0	0	0	0	0	0	0	0	0	0	0	0	0	0	0	0	0
ABI2	113.942	108.746	107.795	68.5352	68.2082	69.7912	42.8671	47.3869	54.424	37.3761	30.8645	34.0077	48.0747	45.9452	45.5846	36.1176	35.9861	19.228	83.7604	82.4998	87.6335	77.6782	73.0809	82.8708
ABI3	0.185745	0.448462	0.266066	8.46161	7.6709	8.23723	0.577632	0.449334	0.760763	0	0	0	0.743299	0.431991	0.445232	0	0	0.215272	1.83863	2.4535	2.33824	4.35444	2.97016	2.87421
ABI3BP	0.017467	0.01747	0.033319	0.987207	0.783396	1.02801	0	0	0	0.344	0.507731	0.390463	0	0	0.018299	0.495841	0.375754	0.394837	0	0.03337	0.03153	0.333809	0.261218	0.412601
ABITRAM	23.3798	22.8817	23.5372	20.3981	20.8037	20.2757	6.25578	8.29836	7.44539	4.8245	3.86409	5.32229	6.78144	7.63316	6.19805	4.56444	4.77003	4.15746	26.2626	25.5128	23.7195	23.2281	21.8257	23.6963
ABITRAMP1	0	0	0	0	0	0	0	0	0	0	0	0	0	0	0	0	0	0	0	0	0	0	0	0
ABL1	56.4316	55.5726	53.2485	45.7532	45.8641	47.1098	17.5623	19.7858	19.9301	22.2804	21.7303	20.2411	16.9012	18.2144	18.3051	23.2913	20.3758	20.4384	48.7196	48.0587	46.7734	47.0146	45.0344	46.208
ABL2	8.49249	7.1812	7.19806	11.2689	11.6554	12.585	3.48851	4.07751	5.07475	6.60408	5.57117	5.13581	3.99926	3.57244	3.48427	5.93731	5.53292	15.213	7.02597	6.71907	7.09746	12.5614	12.7378	13.5346
ABLIM1	58.0822	54.5417	54.3466	48.9498	48.0289	47.7084	22.5455	26.2666	29.4524	7.71105	6.35557	6.48849	18.3846	19.6333	16.261	7.06776	6.30681	6.30593	60.4082	60.7223	61.3015	43.4388	43.7286	45.0116
ABLIM2	0.683926	1.12928	0.71639	0.600175	0.484306	0.63234	0.507634	0.352043	0.252693	0.671132	0.591586	0.557489	0.559576	0.57617	0.286596	0.816594	0.608293	0.255943	1.04949	1.36558	0.989222	1.04266	1.23357	1.39642
ABLIM3	0.087816	0.120683	0.152523	0.108094	0.063595	0.045245	0	0.017682	0	0.052327	0	0.027794	0.017984	0.025553	0.017787	0.024153	0.016215	0.189945	0.060196	0.1331	0.074855	0.15525	0.161261	0.085156
ABO	0	0	0	0	0	0.033901	0	0	0	0	0	0	0	0	0	0	0	0	0	0	0	0	0	0
ABR	37.637	37.0046	35.7368	20.9051	22.0314	22.4441	7.57168	9.81349	10.2056	13.6589	13.4038	12.324	8.85865	9.4387	9.44503	13.1484	11.4089	8.91222	22.2218	21.178	21.6915	29.1753	27.5968	28.8323
ABRA	0	0	0	0	0	0	0	0	0	0	0	0	0	0	0	0	0	0	0	0	0	0	0	0
ABRACL	191.313	188.862	187.271	240.831	218.21	216.271	96.3012	82.1933	96.2618	40.3723	28.1748	31.9433	74.5641	82.3379	73.7024	24.7033	31.3	44.238	247.511	262.089	252.697	223.993	215.262	213.653
ABRAXAS1	8.9841	7.71408	9.27011	11.5465	9.01273	10.9111	3.77748	5.38593	4.80896	3.97159	3.40276	4.01505	4.65819	4.29726	3.34925	4.41922	4.12701	3.52232	10.6488	8.68555	9.09681	10.5448	10.0162	11.731
ABRAXAS2	17.6893	17.8305	18.51	21.3096	19.8848	18.9687	8.82949	9.80932	10.4699	12.7632	10.248	10.5799	8.86905	9.74966	8.84252	11.0437	10.6806	10.0065	16.7316	14.7572	15.7874	19.4859	18.6759	18.4888
ABT1	29.5478	28.0205	28.3632	24.3939	27.0008	27.8664	10.1421	11.0112	9.65273	5.50798	6.24265	5.17384	9.15515	10.9913	9.82352	5.76064	4.46955	5.50861	30.8309	32.5242	30.2325	26.101	24.8796	24.3187
ABT1P1	0	0	0	0	0	0	0	0	0	0	0	0	0	0	0	0	0	0	0	0	0	0	0	0
ABTB1	0.740289	0.961478	0.800174	1.5348	1.7031	2.01668	0.079066	0.499897	0.272044	0.234725	0.454812	0.107975	0.126775	0.089799	0.129228	0.396682	0.326158	0.511725	0.997448	0.975927	1.24149	1.13481	1.15984	1.54592
ABTB2	46.8043	45.1278	44.6379	24.6955	25.0833	24.8697	7.00186	7.64733	7.76787	7.34502	7.26614	6.50086	6.97882	7.7258	8.31703	7.0541	6.56065	2.27812	22.262	23.0029	21.7079	30.9329	29.1763	30.6037
AC000032.1	0	0	0	0	0	0	0	0	0	0	0	0	0	0	0	0	0	0	0	0	0	0	0	0
AC000035.1	0	0	0	0	0	0	0	0	0	0	0	0	0	0	0	0	0	0	0	0	0	0	0	0
AC000036.1	0	0	0	0	0	0	0	0	0	0	0	0	0	0	0	0	0	0	0	0	0	0	0	0
AC000041.1	0	23.1038	0	0	28.2098	0	0	11.5179	0	0	0	7.41036	0	0	18.9063	9.54248	0	0	9.03765	0	0	18.9891	13.6355	0
AC000050.1	0	0	0	0	0	0	0	0	0	0	0	0	0	0	0	0	0	0	0	0	0	0	0	0
AC000058.1	0	0	0	0.655591	0	0	0	0	0	0	0	0	0	0	0	0	0	0.741934	0	0	0	0	0.295713	0
AC000061.1	0	0	0	0	0	0	0	0	0	0	0	0	0	0	0	0	0	0	0	0	0	0	0	0
AC000065.1	0	0	0	0	0.029189	0	0	0	0	0	0	0	0	0	0	0	0	0	0	0	0	0	0	0
AC000065.2	0.029083	0	0.037859	0	0	0	0.356912	0.20424	0.425401	0	0.233892	0.106721	0.27092	0.602818	0.53569	0.333996	0.259774	0.131387	0	0	0	0	0	0
AC000067.1	0	0	0	0	0	0.887656	0	0	0	0	1.61159	1.50196	0	0	0	0	0	1.7724	0	0	0	0	0	0
AC000068.1	2.25859	2.2313	2.05156	1.12376	1.11887	1.08352	0.737759	1.06116	1.2001	0.420996	0.323926	0.388633	0.796244	0.662262	1.18419	0.589581	0.285481	0.0701	1.36313	1.38545	0.882339	0.709996	0.699659	0.951247
AC000068.2	0.251928	0.422051	1.16829	0.23854	0.434815	0.639189	0	0	0	0	0	0.03366	0.063159	0.066836	0.250167	0	0	0	0.669376	0.51846	0.508816	1.18606	0.436699	0.580954
AC000068.3	2.28204	2.76465	1.76414	0.714711	0	0.193246	0.166394	0.187825	0.196927	0	0.109322	0.150392	0.183734	0.194625	0.089022	0	0.194176	0	2.53174	0.798555	2.24721	0.436397	0.32154	0.427793
AC000072.1	0	0	0	0	0	0	0	0	0	0	0	0	0	0	0	0	0	0	0	0	0	0.105705	0	0
AC000077.1	0	0	0	0	0	0	0	0	0	0	0	0	0	0	0	0	0	0	0	0	0	0	0	0
AC000078.1	0.066804	0.075132	0	0	0.116171	0.068064	0	0	0.595411	0	0	0	0	0	0	0.177634	0.172588	0	0.088056	0	0.132891	0	0	0
AC000081.1	0	0	0	0	0	0	0.796347	0	0	0	0	0	0	0	0	0	0.82882	0	0	0	0	0	0	0
AC000081.2	0	0	0	0	0	0	0	0	0	0	0	0	0	0	0	0	0	0	0	0	0	0	0	0
AC000082.1	0	0	0	0	0	0	0	0	0	0	0	0	0	0	0	0	0	0	0	0	0	0	0	0
AC000085.1	0.18913	0.070344	0	0	0	0	0	0.162157	0.515622	0.16332	0.271089	0	0.166696	0.162951	0	0.155912	0.150989	0	0	0.392879	0	0	0	0
AC000089.1	0	0	0	0	0	0	0	0	0	0	0	0	0	0	0	0	0	0	0	0	0.102117	0	0	0
AC000093.1	6.54154	6.66012	6.52954	1.74169	1.30658	2.22262	1.12971	1.06379	1.63662	2.66057	2.15838	2.65446	1.85674	1.69723	1.61509	4.18873	3.11031	1.2922	1.95342	2.83152	2.11409	3.35997	2.07536	2.99583
AC000095.1	0.046175	0.052242	0.061139	0	0.08085	0	0	0	0	0	0	0	0	0	0	0	0	0	0	0	0	0	0.08122	0
AC000095.2	98.8744	89.3327	105.063	0	0	40.3884	52.5589	29.6594	142.069	0	0	0	0	58.1652	0	0	0	0	157.859	174.824	116.293	0	99.6461	0
AC000095.3	0.907409	1.09195	0.562427	0.320368	0.292655	0.280218	1.71908	1.07609	0.703095	0	0.115215	0	0.726056	0.33981	1.22715	0	0	0.10997	2.26139	1.98725	2.02494	1.62762	0.88204	1.81753
AC000099.1	0	0	0	0	0	0	0	0	0	0	0	0	0	0	0	0	0	0	0	0	0	0	0	0
AC000111.1	0	0	0	0	0	0	0	0	0	0	0	0	0	0	0	0	0	0	0	0	0	0	0	0
AC000111.2	0	0	0	0	0	0	0	0	0	0	0	0	0	0	0	0	0	0	0	0	0	0	0	0
AC000113.1	0	0.26014	0	0	0	0	0	0	0	0	0	0	0	0	0	0.287462	0.279407	0	0	0	0.241886	0	0	0
AC000120.1	0.179033	0.264252	0.169613	0.267885	0.218219	0.264783	0.885095	0.281866	0.815527	0.283217	0.251376	0.34582	0.138254	0.81223	0.993999	0.257328	0	0.133017	0	0.377582	0.310395	0	0.150001	0
AC000120.2	0.311671	0.260667	0	0.413367	0	0	0.639837	0	0.314194	0	0	0.235342	0	0	0	0.291868	0	0	0	0.227296	0.213406	0.371052	0.333608	0.745078
AC000120.3	1.45737	1.00395	1.03233	1.21289	1.97415	1.34825	0.586284	0.279137	0.301773	0.365528	0	0.400618	0	0.744288	1.93958	0.796958	0	0.697104	2.69777	2.5674	0.362085	0	1.56517	0.97994
AC000123.1	0	0	0	0	0	0	0	0	0	0	0	0	0	0	0	0	0	0	0	0	0	0	0	0
AC000123.2	3.00879	2.06483	2.25738	2.06521	1.93221	2.11558	0.087029	0.30858	0.10875	0.300164	0	0.160167	0.489811	0.417853	0	0.139836	0.06812	0.199326	1.25981	1.98679	2.62174	1.30293	3.3834	5.38292
AC000123.3	0.76109	0.461669	0.587915	0.695184	0.642907	0.812446	0.547208	0.712176	0.847331	0.403206	0.402384	0.550183	0.640114	0.627674	0.774014	0.510576	0.625757	0.453662	0.464049	0.273271	0.611539	0.825819	0.836411	0.698231
AC000124.1	0	0	0	0	0	0	0	0	0	0	0	0	0	0	0	0	0	0	0	0	0	0	0	0
AC000362.1	0	0	0	0	0	0	0	0	0	0	0	0	0	0	0	0	0	0	0	0	0	0	0	0
AC000367.1	0	0	0	0	0	0	0.055752	0	0.066298	0	0	0.049372	0	0	0	0	0	0	0	0	0	0	0	0
AC000372.1	0	0	0	0	0	0	0	0	0	0	0	0	0	0	0	0	0	0	0	0	0	0	0	0
AC000374.1	0	0	0	0	0	0	0	0	0	0	0	0	0	0	0	0	0	0	0	0	0	0	0	0
AC000403.1	0.039464	0.014325	0.069634	0.737748	0.566692	0.71582	0.025221	0.028404	0.029618	0.136286	0.209116	0.08493	0.028381	0	0.111913	0.187148	0.128395	0.077807	0.189102	0.088826	0.137629	0.316705	0.223933	0.289086
AC001226.1	0	0.352152	0.42953	0.598267	0.366168	0.225602	0	0	1.12169	0	0	0.43365	0	0	0	0.267204	0.788669	0	0.288365	0	0	0	0.17676	0
AC001226.2	0.310008	0.232638	0	0	0	0.075199	0	0.064581	0.071666	0.199263	0.053335	0	0.065976	0	0.128759	0.06039	0	0	0.269884	0.164232	0.239035	0	0	0.157647
AC002044.1	0	0	0	0	0	0	0	0	23.8559	0	0	0	0	0	0	0	0	0	0	0	0	0	0	0
AC002044.2	0	0	0	0	0	0	0.267104	0.889945	0.49083	0.15568	0	0.121339	0.152338	1.49662	1.65097	0.144396	0	0	0	0	0.117699	0.139053	0.101701	0
AC002044.3	0.160778	0.172169	0	0.303892	0	0	0.31743	0.517214	1.84457	0	0.295473	0.271306	0.715799	1.05605	1.41754	0	0	0	0	0	0	0	0	0
AC002056.1	0.135365	0.08416	0	0	0	0	0	0	0	0.177137	0	0	0	0	0	0	0	0	0.274813	0.142501	0	0	0.318578	0
AC002056.2	0	0	0	0	0	0	0	0	0	0	0	0	0	0	0	0	0	0	0	0	0	0	0	0
AC002057.1	0	0	0	0	0	0	0	0	0	0	0	0	0	0	0	0	0	0	0	0	0	0	0	0
AC002057.2	0	0	0	0	0	0	0	0	0	0	0	0	0	0	0	0	0	0	0	0	0	0	0	0
AC002059.1	0.781989	0.566411	0.350743	0.248733	0.225982	0	0	0	0.060155	0	0	0	0	0	0	0	0	0	0	0	0.54246	0	0.451847	0
AC002059.2	19.9679	8.93194	13.168	0	0	8.07767	26.2794	0	0	17.6167	0	0	22.2668	21.812	0	0	0	15.9516	17.5534	16.5301	0	0	0	0
AC002059.3	0	0	0.027938	0	0	0.02125	0	0	0	0	0	0	0.056611	0	0	0	0	0	0.027338	0	0	0	0	0
AC002064.1	0	0	0	0	0	0	0	0	0	0	0	0	0	0	0	0.178117	0	0	0	0	0	0.161334	0	0
AC002064.2	0	0	0	0	0	0	0	0	0	0	0	0	0	0	0	0	0	0	0	0	0	0	0	0
AC002064.3	0	0	0	0.523451	0	0	0.559137	0	0	0	0	0	0	0	0.607444	0	1.16035	0	0	0	0.542158	0	0	0
AC002066.1	0	0	0	0	0	0.12872	0	0	0	0	0	0	0	0	0	0.047646	0	0.238241	0	0.262149	0	0.294538	0	0
AC002069.1	0	0	0	0	0	0	0	0	0	0	0	0	0	0	0	0	0	0	0	0	0	0	0	0
AC002069.2	0	0.042547	0.073452	0.035363	0.033263	0.020096	0	0	0.037711	0.213626	0.040965	0.081661	0.108439	0.035422	0.071096	0.17202	0.332002	0	0	0	0	0.09021	0	0.042167
AC002069.3	0	0	0	0	0	0	0	0	0	0	0	0	0	0	0	0	0	0	0	0	0	0	0	0
AC002069.4	0	0	0	0	0	0	0	0	0	0.185092	0.157095	0	0	0	0	0	0	0	0	0	0	0	0	0
AC002070.1	0.069243	0.076468	0	0	0	0.198934	0	0.314835	0	0	0	0	0	0	0	0	0	0	0.183385	0	0.135918	0	0	0
AC002072.1	0.727963	0.943534	0.648384	0.223159	0.274501	0.538991	2.36398	3.20761	4.74475	1.79639	1.63442	0.828092	3.02332	4.08694	4.84169	1.12383	1.59249	1.20317	0.429736	1.08925	0.552829	0.367293	0.667903	0.61271
AC002074.1	0.290238	0.039715	0.14575	0.267209	0.183461	0.599469	0.25784	0.689528	0	0.206229	0.263599	0.4064	0.099299	0	0.098017	0.299466	0.097572	0.590485	0.721437	0.755527	0.710508	0.328354	0.417361	0.313976
AC002074.2	0	0	0	0	0	0	0	0	0	0	0	0	0	0	0	0	0	0	0	0	0	0	0	0
AC002075.1	0	0	0	0	0	0	0	0.430642	0	0	0	0	0	0	0	0	0	0	0	0	0	0	0	0
AC002075.2	0.633901	0	0	0	0	0	0	0	0	0	0	0	0	0	0	0	0	0	0	0	1.21139	0	0	0
AC002076.1	0.122376	0	0.330101	0.226498	0.632735	0.25578	0	0.071664	0.075844	0	0	0	0	0	0	0	0	0	1.17761	0.259322	0.996139	0.288628	0.203434	0
AC002076.2	0	0	0	0	0	0	0	0	0	0	0	0	0	0	0	0	0	0	0	0	0	0	0	0
AC002090.1	0	0	0	0	0	0	0	0	0	0	0	0	0	0	0	0	0	0	0	0	0	0	0	0
AC002091.1	0.131357	0	0	0	0	0	0	0	0	0	0	0	0	0	0	0	0	0	0	0	0	0	0	0
AC002091.2	0	0	0	0	0	0	0	0	0	0	0	0	0	0	0	0	0	0	0	0	0	0	0	0
AC002094.1	0	0	0.725237	0	0	0	0	0	0	0	2.07553	0	0	0	0.702942	3.17106	0	2.09748	0	0	0	0	0.414091	0.354801
AC002094.2	0	0	0	0	0	0	0	0	0	0	0	0	0	0	0	0	0	0	0	0	0	0	0	0.107516
AC002094.3	0	0	0	0	0	0	0	0	0	0	0	0	0	0	0	0	0	0	0	0	0	0	0	0
AC002094.4	0	1.25214	0.492264	0	0	0.754923	0	0	1.78361	0.815588	0	0.632772	0	0.80785	0	0	0	0	0.492152	0.765282	0	0	0	0
AC002094.5	0	0	0	0	0	0.11939	0	0.303694	0	0	0	0	0	0	0	0	0	0	0	0	0	0	0	0
AC002101.1	0	0	0	0	0.031448	0	0	0	0	0	0	0	0	0	0	0	0	0	0	0	0	0	0	0
AC002115.1	0.248037	0	0	0.465575	0	0	0	0	0	0	0	0	0	0	0	0	0	0	0	0	0	0	0	0
AC002116.1	3.95215	3.9237	3.22182	2.34392	2.98685	3.85963	1.38729	0.973967	1.48989	1.63824	0.609134	1.24478	1.41493	1.12729	1.08535	0.603587	0.76842	0.486521	2.38737	3.59405	2.97923	2.86778	2.91403	4.54811
AC002116.2	1.90567	1.75525	1.92363	1.97118	0.510311	2.13478	0.734028	0.407901	0.460211	0	0.33722	0.165505	0.417661	1.43802	0.612685	0.193819	1.34359	0.190571	1.70677	2.37705	2.53317	0.838408	1.38918	1.37706
AC002127.1	0	0	0	0	0	0	0	0	0	0	0	0	0	0	0	0	0	0	0	0	0	0	0	0
AC002128.1	0	0	0.104832	0	0	0	0	0	0.106016	0.103405	0	0	0	0	0	0	0	0	0	0.082909	0	0	0	0
AC002128.2	0	0	0	0	0	0	0	0	0	0	0	0	0	0	0	0	0	0.537652	0	0	0	0	0	0
AC002306.1	0	0	0	0	0	0	0	0	0	0	0	0	0	0	0	0	0	0	0	0	0	0	0	0
AC002310.1	2.81863	2.99912	2.72025	0.517164	0.317846	0.529274	0.468405	0.900586	0.702564	0.504562	0.755243	0.653955	1.79869	1.28607	0.965249	0.548555	0.309155	0.076656	1.53116	1.51967	1.42318	0.347306	0.616324	0.420906
AC002310.2	0.118243	0.153043	0.116337	0.224541	0.176433	0.114962	0.263737	0.159553	0.093338	0.166481	0.063165	0.257595	0.156795	0.15533	0.149608	0	0.07389	0.216024	0.073863	0.27526	0.216698	0.098096	0.049749	0.071408
AC002310.3	0	0	0	0	0	0	0	0	0	0	0	0	0	0	0	0	0	0	0	0	0	0	0	0
AC002310.4	1.79875	1.44114	1.06991	0	0	0	0	0	0	0	0	0	0.209337	0	0	0.311291	0	0	0.87548	0	0	0	0	0
AC002310.5	0.786958	0.359471	0.412438	0.493894	0.269564	0.156155	0.520065	0.301579	0.170714	0.331364	0.253066	0.518466	0.151745	0.148852	0.430681	0.287566	0.14979	0.288379	0.667472	0.419916	0.094967	0.22985	0.697358	0.617883
AC002331.1	0	0	0	0.035677	0	0	0	0	0	0	0	0	0	0	0	0	0	0	0.025271	0	0	0	0.064082	0
AC002347.1	0.102106	0	0.133948	0.193573	0	0	0	0.275718	0	0	0.931594	0.224121	0	0	0	0	0	0	0.265244	0	0	0	0	0
AC002347.2	0	0	0	0	0	0	0	0	0	0	0	0	0	0	0	0	0	0	0	0	0	0	0	0
AC002350.1	0	0	0	0	0	0	0	0	0	0	0	0	0	0	0	0	0	0	0	0	0	0	0	0
AC002350.2	0.122519	0.111895	0.06445	0.045863	0.125926	0.243123	0.057453	0	0.14885	0.069761	0	0	0	0.065351	0.06446	0	0	0	0.157366	0.099483	0.091726	0.162861	0.328043	0.171526
AC002351.1	0.100858	0.019264	0	0	0	0	0	0	0	0	0	0	0	0	0	0	0	0	0.378135	0.196719	0	0.227388	0	0
AC002366.1	0	0	0	0	0	0	0	0	0.090756	0	0	0	0.087137	0	0	0	0	0	0	0	0	0	0	0
AC002367.1	0	0	0	0	0	0	0	0	0	0	0	0	0	0	0	0	0	0	0	0	0	0	0	0
AC002368.1	0	0	0.280111	0	0	0	0	0	0	0	0	0.150788	0	0	0	0	0	0	0	0	0	0	0	0
AC002375.1	0	0	0	0	0	0	0	0	0	0	0	0	0	0	0	0	0	0	0	0	0	0	0	0
AC002377.1	0	0	0	0	0	0	0	0.128733	0.133589	0	0.109453	0	0	0.251816	0	0	0	0	0	0	0	0.129884	0	0
AC002378.1	0	0	0	0	0	0	0.043082	0	0	0	0	0	0	0	0	0.090975	0.131532	0.132379	0	0	0	0.056591	0	0
AC002381.1	0	0	0	0	0	0	0	0	0	0	0	0	0	0	0	0	0	0	0	0	0	0	0	0
AC002383.1	0.027427	0	0.036676	0.050715	0	0.029192	0	0.141217	0.07328	0	0	0.055015	0.140006	0.068778	0.069321	0.20583	0	0	0.156022	0	0	0	0.046026	0.179502
AC002386.1	0	0	0	0	0	0	0	0	0	0	0	0	0	0	0	0	0	0	0	0	0	0	0	0
AC002398.1	0	0	0	0	0	0	0	0	0	0	0	0	0	0	0	0	0	0	0	0	0	0	0	0
AC002398.2	0	0	0	0	0	0	0	0	0	0	0.149717	0.140206	0	0	0	0	0	0	0	0	0	0	0	0
AC002400.1	0	0	0	0	0	0	0	0	0	0	0	0	0	0	0	0	0	0	0	0	0	0	0	0
AC002401.1	0	0	0.172779	0	0	0	0	0	0	0	0	0	0	0	0	0	0	0	0	0	0	0	0	0
AC002401.2	0	0	0.25202	0.355646	0	0	0	0	0	0	0	0	0	0	0	0	0	0	0	0.399278	0.374535	0	0	0
AC002401.3	0.378538	0	0	0	0	0	0	0	0	0	0	0	0	0.200186	0	0	0	0	0.251963	0	0	0	0	0
AC002401.4	0.106594	0	0	0.996001	0.732042	0.45479	0	0.281162	0	1.16069	0.48751	0.683187	0	0	0	0.278697	0.272802	1.92689	0	0	0.2138	1.75645	1.61558	1.64851
AC002407.1	0.359925	0.38374	0.456416	0.073029	0.266703	0.191908	1.6596	2.22463	2.27774	0.231425	0.206894	0.245591	1.71079	1.76567	1.29865	0.239556	0.261686	0.128142	0.353613	0.347222	0.442022	0.20191	0.239434	0.297102
AC002428.1	0	0	0	0	0	0	0	0	0	0	0	0	0	0	0	0	0	0	0	0	0	0	0	0
AC002428.2	0	0	0	0	0	0	0	0	0	0	0	0	0	0	0	0	0	0	0	0	0	0	0	0
AC002429.1	0	0	0	0	0	0	6.06449	0	0	0	0	0	0	0	0	0	0	0	0	0	0	0	0	0
AC002429.2	0.023207	0	0	0	0	0	0	0	0	0	0	0	0	0.049836	0	0.047509	0	0.045514	0.030639	0	0	0	0	0.051491
AC002451.1	0	0.036773	0	0.127178	0	0.036389	0.033348	0.075431	0.039211	0	0.155559	0.028338	0.037296	0.073411	0.123903	0.035444	0.170803	0.034416	0.048701	0.075706	0.070555	0.081066	0.029006	0
AC002451.2	0.214035	0.139321	0.08975	0.1716	0.158007	0.129611	0.277929	0.171027	0.284134	0.14952	0.127264	0.173795	0.386053	0.342972	0.288882	0.146428	0.070162	0.035284	0.126833	0.283507	0.186976	0.04424	0.09596	0.080445
AC002454.1	12.8371	8.67111	11.8429	10.6521	9.56018	11.093	2.98634	3.64546	4.15424	5.71788	6.83879	5.75278	3.03628	1.65638	3.02546	4.55305	6.01011	5.45631	7.01316	6.92507	8.67184	8.71945	9.28582	7.93083
AC002456.1	2.37459	2.69783	1.90565	2.58749	1.61787	1.66606	0.654787	0.121023	0.576497	0.500444	0.661772	0.323125	0.313734	0.815613	0.408481	0.369966	0.163627	0.200667	0.595117	1.23808	1.06587	0.214195	2.95636	4.73142
AC002456.2	0	0	0.304464	0.427184	0	0.700376	0	0	0.558032	0	0	0	0	0	0	0	0	0	0	0	0	0	0	0
AC002458.1	0	0	0	0	0	0	0	0	0	0	0	0	0	0	0	0	0	0	0	0	0	0	0	0
AC002460.1	0	0	0	0	0	0	0	0	0	0	0	0	0	0	0	0	0	0	0	0	0	0	0	0
AC002460.2	0	0	0	0.04249	0.041531	0	0	0	0	0	0	0	0	0	0	0.043753	0.042276	0	0	0	0	0	0	0
AC002463.1	0	0	0	0	0	0	0	0	0	0	0	0.307022	0.273686	0	0	0.091624	0.262808	0	0	0	0	0	0	0
AC002464.1	0	0	0	0	0	0	0	0	0	0	0	0	0	0	0	0	0	0	0	0	0	0	0	0
AC002465.1	0	0	0	0	0	0	0	0	0	0	0	0	0	0	0	0	0	0	0	0	0	0	0	0
AC002465.2	0	0	0	0	0	0	0	0	0	0	0	0	0	0	0	0	0	0	0	0	0	0	0	0
AC002467.1	0.858248	0.808873	0.594761	0.590875	0.678584	0.890062	0.217865	0.398292	0.322233	0.118843	0.125251	0.274899	0.18272	0.239966	0.328853	0.14412	0.2787	0.419481	0.883192	0.991748	0.906917	0.651768	0.733326	0.515453
AC002470.1	1.93237	2.64116	2.25336	1.18612	1.08905	0.647942	0	0	0.29681	0	0.160566	0.769846	1.10881	0	0.280306	0.396932	0.191691	0.180974	1.68065	1.31191	0.820409	0.482823	0.355747	1.43436
AC002470.2	0.04448	0.086552	0	0	0.218751	0.027019	0	0	0	0	0	0	0	0	0	0.087573	0	0	0.132319	0.053806	0	0.197589	0	0.190259
AC002472.1	0	0	0	0	0	0	0	0	0	0	0	0	0	0	0	0	0	0	0	0	0	0	0	0
AC002472.2	1.50699	1.59647	1.49866	0.754052	0.211134	0.15641	0.496844	1.23101	0	0	0	0	0.292492	1.25753	0	0	0	0.145078	0.754933	0	0.857101	1.34432	0.222911	0
AC002472.3	0	0.198161	0	0	0	0	0	0.228612	0.258725	0	0	0	0	0	0	0	0	0	0	0	0	0	0	0
AC002472.4	0	0	0	0	0	0	0	0	0	0	0	0	0	0	0	0	0	0	0	0	0	0	0	0
AC002480.1	0.027055	0.119495	0.126148	0.327479	0.300138	0.248564	0	0.126436	0.065952	0.43011	0.523683	0.455499	0	0	0.031549	0.653938	0.403259	0.227173	0.159865	0.222436	0.371398	0.4309	0.068008	0.177817
AC002480.2	0.023954	0	0	0.262959	0.16178	0.126317	0	0	0.120247	0.409063	0.499589	0.227453	0	0	0	0.284388	0.165898	0.05582	0.100085	0.10483	0.048511	0.22286	0.159316	0.205533
AC002486.1	0	0.245383	0	0	0	0	0	0	0	0	0	0	0	0	0	0	0	0	0	0	0	0	0	0
AC002486.2	0	0	0	0	0	0	0	0	0	0	0	0	0	0	0	0	0	0	0	0	0	0	0	0
AC002487.1	0	0	0	0	0	0	0	0	0	0	0	0	0	0	0	0	0	0	0	0	0	0	0	0
AC002504.1	0	0	0	0	0	0	0	0	0	0	0	0	0	0	0	0	0	0.171358	0	0	0	0	0	0
AC002511.1	0	0	0	0	0	0	0	0	0	0	0	0	0	0	0	0	0	0	0	0	0	0	0	0
AC002511.2	0	0	0	0	0	0	0	0	0	0	0	0	0	0	0	0	0	0	0	0	0	0	0	0
AC002511.3	0	0	0	0	0	0	0	0	0	0	0	0	0	0	0	0	0	0	0	0	0	0	0	0
AC002519.1	0	0	0.07214	0.068369	0	0	0	0.03685	0	0	0	0.027014	0.03665	0	0.03619	0	0	0.033058	0	0	0	0.044832	0	0
AC002519.2	0	0	0	0	0	0	0	0	0.370136	0	0	0	0	0	0	0	0	0	0.144741	0	0	0.170809	0	0
AC002524.1	0	0	0.15308	0	0	0	0	0	0	0.287162	0	0	0	0	0	0	0	0	0	0	0	0	0.189193	0
AC002525.1	0	0	0	0	0	0	0	0	0	0	0	0	0	0	0	0	0	0.066273	0	0	0	0	0	0
AC002529.1	0.217523	0	0	0	0	0	0	0	0	0	0	0	0.702443	0	0	0	0	0.441076	0	0.246802	0	0.805648	0.188228	0
AC002540.1	0	0	0	0	0	0	0	0	0	0	0	0	0	0	0	0	0	0	0	0	0	0	0	0
AC002542.1	0	0	0	0	0	0	0	0	0	0	0	0	0	0	0	0	0	0	0	0	0	0	0	0
AC002542.2	0	0	0	0	0	0	0	0	0	0	0	0	0	0	0	0	0	0	0	0	0	0	0	0
AC002542.3	0	0	0	0	0	0	0	0	0	0	0	0	0	0	0	0	0	0	0	0	0	0	0	0
AC002542.4	0	0	0	0	0	0	0	0	0	0	0	0	0	0	0	0	0	0	0	0	0	0	0	0
AC002542.5	3.32798	3.43536	4.38935	0	0	3.1068	0	0	17.3497	0	13.1857	0	0	7.93162	0	6.94326	0	0	0	0	6.46072	7.56422	16.7201	7.45072
AC002542.6	0	0.15224	0.221138	0.083308	0.079265	0.048019	0	0	0.123846	0	0.098499	0	0.214724	0	0.237625	0.11624	0	0	0	0.088347	0	0	0	0
AC002543.1	0	0	0	0	0	0	0	0	0	0	0	0	0	0	0	0	0	0	0	0	0	0	0	0
AC002545.1	0	0	0	0	0	0	0	0	0	0	0	0	0	0	0	0	0	0	0	0	0	0	0	0
AC002546.1	0	0	0	0	0	0	0	0	0	0	0	0	0	0	0	0	0	0	0	0	0	0	0	0
AC002550.1	0.034605	0	0.04596	0.063853	0	0	0	0	0	0	0	0	0	0.252491	0	0	0	0	0	0	0	0	0	0
AC002550.2	3.88564	4.10386	2.54866	2.38492	1.45983	2.17142	0.749447	1.76091	1.404	0.321219	0.979588	0.465038	0.418816	1.33162	2.88604	0	1.45263	0.281474	0.844817	0.87926	0.412386	2.42702	0.715298	2.88415
AC002551.1	0	0	0	0	0	0	0	0	0	0	0	0.245904	0	0.941208	0	0	0	0	0	0	0	0	0	0
AC002553.1	0.298584	0.243555	0	0.422366	0.129729	0.24271	0.157258	0	0	0	0.297044	0.136828	0	0.347724	0	0.341033	0	0	0.314957	0.162887	0	0.179045	0.12716	0
AC002553.2	0	1.04671	1.64601	0.576201	0	0	0	0	1.50273	1.36564	0	0.525688	0.690443	0	0.667724	0	0	0.628015	0.411408	0	0.596374	0	0.518453	0
AC002558.1	0.053614	0.0606	0.071117	0	0.093331	0	0	0.152679	0.16742	0.316991	0.127784	0.249159	0.316174	0.770997	0.62364	0.147065	0	0	0.070631	0	0	0	0	0
AC002558.2	0	0	0	0	0	0	0	0	0	0	0	0.220874	0	0	0	0	0	0	0	0	0	0	0	0
AC002558.3	0	0	0	0	0.043086	0	0.190404	0.160603	0.335217	0.05138	0.088101	0.1595	0.427811	0.471624	0.420637	0	0.096703	0.048696	0.037097	0	0	0	0	0
AC002563.1	0	0	0	0	0	0	0	0	0	0	0	0	0	0	0	0	0	0	0	0	0	0	0	0
AC002984.1	0	0	0.25202	0	0	0	0	0	0	0	0	0	0	0	0	0	0	0	0	0	0	0	0	0
AC002985.1	0.39028	0.93935	0.246521	0.179284	0.158485	0.087414	0	0.236052	0	0	0.4191	0	0	0	0.228161	0	0	0	0.239834	0	0.358872	0	0.340115	0.224324
AC002996.1	14.7122	16.2929	16.2811	5.80786	7.75617	7.17807	2.94414	4.62566	7.49667	3.12011	5.28039	7.04757	1.97368	4.61018	5.20874	5.116	5.64196	4.68225	14.4057	15.299	14.9253	10.5926	10.2382	9.27369
AC003001.1	0	0	0	0	0	0	0	0	0	0	0	0	0	0	0	0	0	0	0	0	0	0	0	0
AC003001.2	0	0	0	0	0	0	0	0	0	0	0	0	0	0	0	0	0	0	0	0	0	0	0	0
AC003002.1	0	0	0	0	0	0	0	0	0	0	0	0	0	0	0	0	0	0	0	0	0	0	0	0
AC003002.2	8.02393	10.0366	10.0973	9.93764	11.3103	10.1232	0.432721	0.620496	0.365078	0.249394	0.185845	0.088197	0.594467	0.175627	0.427769	0.418773	0.222282	0.142372	5.95777	6.1728	5.03962	5.88933	8.21406	7.23334
AC003002.3	0	0	0	0	0	0	0	0	0	0	0	0	0	0	0	0	0	0	0	0	0	0	0	0
AC003005.1	0.521069	0.407528	0.555759	0.51651	0.743684	0.633716	0	0.143105	0.301244	0.45935	0.488348	0.859062	0.469833	0	0.319133	0.922651	0.549623	0	0.60986	0.728791	0.553932	0.328302	0.454825	0.265819
AC003005.2	0	0.371396	0	0	0.575621	0.116543	0	0.284512	0	0	0	0	0	0	0	0.276617	0	0	0.451203	0.701747	0.65655	0.259391	0	0
AC003006.1	0.227842	0	0.559889	0	0	1.11126	0	0	0	1.26579	0	2.88298	0	0	0	2.79327	0	0	0.228251	0.569437	0	0	0.374922	0
AC003009.1	0	0	0	0	0	0	0	0	0	0	0	0	0	0	0	0	0	0	0	0	0	0	0	0
AC003035.1	3.90115	3.80803	2.36575	3.72489	2.55917	1.54053	2.07883	4.00268	3.78303	1.91085	1.61012	2.60888	3.20369	6.55853	5.99891	2.23156	2.10022	1.8022	1.188	2.44466	3.21966	2.49555	3.14244	1.65906
AC003035.2	0	0	0	0	0	0	0	0	0	0	0	0	0	0	0	0	0	0	0	0	0	0	0	0
AC003043.1	0	0	0	0	0	0	0	0	0	0	0	0	0	0	0	0	0	0	0	0	0	0	0	0
AC003043.2	0	0	0	0	0	0	0	0	0	0	0.016159	0.015208	0	0	0.01967	0	0	0	0	0	0	0	0	0
AC003044.1	0	0	0	0	0	0	0	0	0	0	0	0	0	0	0	0	0	0	0	0	0	0	0	0
AC003045.1	0	0	0	0	0	0	0	0	0	0	0	0	0	0	0	0	0	0	0	0	0	0	0	0
AC003070.1	0	0	0	0	0	0	0	0	0	0	0	0	0	0	0	0	0	0	0	0	0	0	0	0
AC003070.2	0	0	0	0	0	0	0	0	0	0	0	0	0	0	0	0	0	0	0	0	0	0	0	0
AC003071.1	0	0	0	0	0	0	0	0	0	0	0	0	0	0	0	0	0	0	0	0	0	0	0	0
AC003071.2	0	0	0	0	0	0	0	0	0	0	0	0	0	0	0	0	0	0	0	0	0	0	0	0
AC003072.1	1.23338	0.844532	1.08013	0.780598	0.283372	0.739733	0.787715	0.654189	0.484493	1.15848	0.736936	0.892361	0.445822	0.219489	0	1.47608	0.627475	0.207086	0.743697	0.996208	0.62797	1.12332	0.561121	0.381739
AC003072.2	0	0	0	0.563106	0	0	0	0	0	0	0	0	0	0	0	0	0	0	0	0	0	0	0	0
AC003077.1	0.622999	0.814491	0.563461	0.330017	0.377791	0.2662	0.041404	0.233704	0.073164	0.124104	0.10187	0.142475	0.046775	0.192497	0.154683	0	0.031612	0.03165	0.364881	0.290347	0.252944	0.145284	0.395121	0.256807
AC003080.1	0	0	0	0	0	0	0	0.330767	0.518388	0.167609	0	0.132208	0.51003	0.333043	0.680711	0	0	0.158285	0	0	0	0	0	0
AC003084.1	0	0	0	0	0	0	0	0	0	0	0	0	0	0	0	0	0	0	0	0	0	0	0	0
AC003086.1	0.219743	0.047967	0.293188	0.166043	0	0.182862	0	0.116557	0.243092	0	0	0.093373	0	0	0.23714	0	0	0	0.058879	0.27499	0.176476	0.206071	0.075214	0
AC003087.1	0	0	0	0	0	0	0	0	0	0	0	0	0	0	0	0	0	0	0	0	0	0	0	0
AC003092.1	0.095153	0.457412	0	0.310753	0.246237	0.176633	0.344898	0	0	0.197057	0	0.154055	0	0.383383	0	0	0	0	0.736627	0.151999	0.284522	0.221985	0.639958	1.05385
AC003092.2	0	0	0	0	0	0	0	0	0	0	0	0	0	0	0	0	0	0	0	0	0	0	0	0
AC003093.1	0	0	0	0	0	0.031494	0.218158	0.247563	0.087564	0	0	0	0.503402	0.081793	0.332439	0	0	0.077135	0	0.063881	0.06074	0	0	0
AC003098.1	0	0	0	0	0	0	0	0	0	0	0	0	0	0	0	0	0	0	0	0	0	0	0	0
AC003101.1	0	0	0	0	0	0	0	0	0	0	0	0	0	0	0	0	0	0	0	0	0	0	0	0
AC003101.2	0	0	0	0.355646	0	0	0	0	0	0	0	0	0	0	0	0	0	0	0	0	0.749069	0	0	0
AC003101.3	0	0	0	0	0	0	0	0	0	0	0	0	0	0	0	0	0	0	0	0	0	0	0	0
AC003102.1	5.66049	6.01039	6.89145	2.36679	1.7198	2.97496	0.67112	0.842404	0.699623	0.511818	0.927474	0.838542	0.495346	0.900754	0.483118	0.335669	0.66152	0.329268	5.12811	4.26636	5.69568	4.25319	3.09024	2.61157
AC003109.1	0	0	0	0	0	0	0	0	0	0	0	0	0	0	0	0	0	0	0	0	0	0	0	0
AC003657.1	0	0	0	0	3.59194	0	0	0	0	0	0	0	0	0	0	0	0	0	0	0	0	0	0	0
AC003659.1	0	0	0	0	0	0	0	0	0	0	0	0	0	0	0	0	0	0	0	0	0	0	0	0
AC003666.1	0	0	0	0	0	0	0	0	0	0	0	0	0	0	0	0	0	0	0	0	0	0	0	0
AC003669.1	0	0	0	0	0	0	0	0	0	0	0	0	0	0	0	0	0	0	0	0	0	0	0	0
AC003681.1	0.085014	0.081866	0.076261	0.060532	0.041739	0.047363	0.032392	0.02914	0.061357	0.049187	0.053276	0.03872	0.059905	0.064077	0.08189	0.032415	0.037657	0.051514	0.031993	0.036334	0.038983	0.025292	0.039935	0.036956
AC003682.1	0	0.211657	0	0	0	0	0.270835	0.2089	0	0	0.057463	0.052492	0.099924	0	0.193477	0	0	0.068903	0	0	0	0	0	0
AC003684.1	0	0	0	0	0	0	0	0	0	0	0	0	0	0	0	0	0	0	0	0	0	0	0	0
AC003685.1	0	0	0	0	0	0	0	0	0	0	0	0	0	0	0	0	0	0	0	0	0	0	0	0
AC003685.2	0	0	0	0	0	0	0	0	0	0	0	0	0	0	0	0	0	0	0	0	0	0	0	0
AC003686.1	0	0	0	0	0	0	0	0	0	0	0	0	0	0	0	0	0	0	0	0	0	0	0	0
AC003687.1	0	0	0	0	0	0	0	0	0	0	0	0	0	0	0	0	0	0	0	0	0	0	0	0
AC003688.1	0.210396	0	0	0	0	0	0	0	0	0	0	0	0	0	0	0	0	0	0	0	0.405304	0.507063	0	0
AC003688.2	0	0	0	0	0	0	0	0	0	0	0	0	0	0	0	0	0	0	0	0	0	0	0	0
AC003950.1	0	0	0	0	0	0	0	0	0	0	0	0	0	0	0	0	0	0	0	0	0	0	0	0
AC003956.1	0.266238	0	0	0	0	0	0	0	0	0	0	0	0	0	0	0	0	0	0	0	0	0	0	0
AC003957.1	0	0.015432	0.017995	0	0.047233	0.01369	0	0	0	0	0	0	0	0	0.032511	0	0	0	0	0	0	0	0	0
AC003958.1	0	0	0	0	0	0	0	0	0	0	0	0	0	0	0	0	0	0	0	0	0	0	0	0
AC003958.2	0	0	0	0	0	0	0	0	0	0	0	0	0	0	0	0	0	0	0	0	0	0	0	0
AC003965.1	0.30411	0.420729	0.10193	0.286016	0.392451	0.159354	0	0.192756	0	0.196785	0	0.153719	0.196405	0	0	0	0	0	0.103087	0	0	0.354502	0.12782	0.168613
AC003965.2	0	0	0	0	0	0	0	0	0	0	0	0	0	0	0	0	0	0	0	0	0	0	0	0
AC003973.1	0	0	0	0	0	0	0	0	0	0	0	0	0	0	0	0	0	0	0	0	0	0	0	0
AC003973.2	0	0	0	0	0	0	0.032033	0	0	0	0	0	0	0.035288	0.035098	0	0	0	0	0	0	0	0	0
AC003975.1	0.296839	0.416892	0.473592	0.444994	0.307789	0.778865	0	0.155414	0	0.317405	0.518236	0.250311	0.3223	0	0.322472	0	0.296067	0.718003	0.553219	0	0.117794	0.206566	0.620648	0.334141
AC003982.1	0	0	0	0	0	0	0	0	0	0	0	0	0	0	0	0	0	0	0	0	0	0	0	0
AC003984.1	0	0	0	0	0	0	0	0	0	0	0	0	0	0	0	0	0	0	0	0	0	0	0	0
AC003985.1	0	0	0	0	0	0	0	0	0	0	0	0	0	0	0	0	0	0	0	0	0	0	0	0
AC003986.1	0	0	0	0	0	0	0	0	0	0	0	0	0	0	0	0.311563	0	0	0	0	0	0	0.049986	0
AC003986.2	0	0	0	0.072036	0	0.042543	0	0	0	0	0	0	0	0	0	0	0	0	0	0	0	0	0	0.084485
AC003986.3	0	0	0	0	0.14056	0	0	0	0	0	0.180716	0.167872	0	0	0	0.205495	0.804754	0.201595	0	0	0	0	0	0
AC003988.1	0	0	0	0	0	0	0	0	0	0	0	0	0	0	0	0	0	0	0	0	0	0	0	0
AC003989.1	0	0	0	0	0	0	0	0	0	0	0	0	0	0	0	0	0	0	0	0	0	0	0	0
AC003989.2	0	0	0	0	0	0	0	0	0	0	0	0	0	0	0	0	0	0	0	0	0	0	0	0
AC003991.1	0.045157	0	0	0.101173	0	0.137985	0.298773	0	0.250732	0.216387	0.600825	0.16876	0	0.12472	0	0.653723	0.446925	0.418451	0	0.09442	0.211473	0.328105	0.408646	0
AC003991.2	0	0	0	0	0	0	0	0	0.583049	0	0.234133	0.218049	0	0.277984	0	0	0	0	0	0	0	0	0	0
AC003992.1	0	0	0	0	0	0	0	0.835476	0.445904	1.24646	0.674618	0	0	0	0.418526	0	0	0	0	0	0	0	0	0
AC004000.1	0	0	0	0	0	0	0	0	0	0	0	0	0	0	0	0	0	0	0	0	0	0	0	0
AC004004.1	0	0	0	0	0	0	0	0	0	0	0	0	0	0	0	0	0	0	0	0	0	0	0	0
AC004006.1	0	0	0	0	0	0	0	0	0	0	0	0	0	0	0	0	0	0	0	0	0	0	0	0
AC004009.1	0	0	0	0	0	0	0	0	0	0	0	0	0	0	0	0	0	0	0	0	0	0	0	0
AC004009.2	0	0	0	0	0	0	0	0	0	0	0	0	0	0	0	0	0	0	0	0	0	0	0	0
AC004009.3	0	0	0	0	0	0	0	0	0	0	0	0	0	0	0	0	0	0	0	0	0	0	0	0
AC004012.1	0.104892	0.11433	0.139675	0.194343	0	0.110844	0	0	0	0	0	0	0	1.08489	0.273512	0.538328	0	0	0.141409	0	0.206283	0	0	0
AC004014.1	0	0.242976	0	0	0	0	0	0	0.264789	0	0	0	0	0	0	0	0	0	0	0	0	0	0	0
AC004014.2	0	0	0	0	0	0	0	0	0	0	0	0	0	0	0	0	0	0	0	0	0	0	0	0
AC004022.1	0	0.0504	0	0	0	0	0	0	0	0	0	0	0	0	0	0	0	0	0	0	0	0	0	0
AC004022.2	0	0	0	0	0	0	0	0	0	0	0	0	0	0	0	0	0	0	0	0	0	0	0	0
AC004023.1	0	0.170927	0.052088	0	0	0	0	0.090515	0	0.089699	0	0	0	0.088597	0	0	0	0	0.058975	0.09153	0	0	0	0
AC004024.1	0.676877	0	0.892749	0	0	0	0	0	0	0	0	0	0	0	1.43397	2.7773	0	0	0	0	0	0	0	0
AC004034.1	0	0	0	0	0	0.11768	0	0	0.05685	0	0	0	0	0	0	0	0	0	0.154003	0	0	0	0	0
AC004039.1	0	0	0	0	0	0	0	0	0	0	0	0	0	0	0	0	0	0	0	0	0	0	0	0
AC004047.1	0	0	0	0	0	0	0	0.217993	0	0.218092	0	0.169778	0	0	0	0	0	0	0.130804	0	0	0	0	0
AC004052.1	0	0	0	0	0	0	0	0	0	0	0	0	0	0	0	0	0	0	0	0	0	0	0	0
AC004053.1	0	0	0	0	0	0	0	0	0	0	0	0	0	0	0	0	0	0	0	0	0	0	0	0
AC004054.1	0	0	0	0	0	0	0	0	0	0	0	0	0	0	0	0	0	0	0	0	0	0	0	0
AC004057.1	421.457	495.215	422.281	542.723	606.83	639.041	0	8.64602	0	0	0	0	1.49797	0	0	2.19761	0	0	554.188	649.455	461.008	464.868	398.433	505.019
AC004062.1	0	0	0	0	0	0	0	0	0	0	0	0	0	0	0	0	0	0	0	0	0	0	0	0
AC004063.1	0	0	0	0	0	0	0	0	0	0	0	0	0	0	0	0	0	0	0	0	0	0	0	0
AC004066.1	0	0	0	0	0	0	0	0	0	0	0	0	0	0	0	0	0	0	0	0	0	0	0	0
AC004066.2	0.131758	0.288872	0.176027	0.247842	0	0.138949	0	0	0.351312	1.35736	0.572302	0.794051	0	0	0	0.326931	1.28088	0	0.18184	0	0	0	0	0
AC004067.1	0.449813	0.24227	0.294809	0.427266	0.195899	1.36676	0.465724	0	0.270405	1.53536	1.29724	1.19575	0.526447	0.515276	0.260232	1.24758	0.71546	0.248347	0.503514	0	0.487056	1.13413	0.783148	0.759408
AC004069.1	0.334929	0.833167	1.02824	0.209464	0.478066	0.245032	0	0.304797	0.316	0	0.614087	0.472788	0	0.301	0	0.295657	0.28509	0.309555	0.625811	0.804566	0.683784	0.265038	0.748078	0.739835
AC004069.2	0	0	0	0	0	0	0	0	0	0	0	0	0	0	0	0	0	0	0	0	0	0	0	0
AC004069.3	0	0	0	0	0	0	0	0	0	0	0	0	0	0	0	0	0	0	0	0	0	0	0	0
AC004074.1	0	0	0	0	0	0	0	0	0	0	0	0	0	0	0	0	0	0	0	0	0	0	0	0
AC004076.1	0.10863	0	0	0.154859	0	0	0	0	0	0	0	0	0	0	0.239376	0	0.208574	0	0	0	0.188955	0	0.154278	0
AC004076.2	0.644491	0.810963	0.59042	0.200992	0.254202	0.240287	0.699185	0.584191	0.579159	0.450328	0.239322	0.417169	0.350619	0.430197	0.403179	0.330189	0.344026	0.053243	0.47024	0.441794	0.357788	0.413697	0.499191	0.236459
AC004079.1	0	0	0	0	0	0	0	0	0	0	0	0	0	0	0	0	0	0	0	0	0	0	0	0
AC004079.2	0	0	0	0	0	0	0	0	0	0	0	0	0	0	0	0	0	0	0	0	0	0	0	0
AC004079.3	0	0	0	0	0	0	0	0	0	0	0	0	0	0	0	0	0	0	0	0	0	0	0	0
AC004079.4	0	0	0	0	0	0	0	0	0	0	0	0	0	0	0	2.00049	0	0	0	0	0	0	0	0
AC004079.5	0	0	0	0	0	0	0	0	0	0	0	0	0	0	0	0	0	0	0	0	0	0	0	0
AC004080.1	0	0	0	0	0	0	0	0	0	0	0	0	0	0	0	0	0	0	0	0	0	0	0	0
AC004080.10	0	0	0	0	0	0	0	0	0	0	0	0	0	0	0	0	0	0	0	0	0	0	0	0
AC004080.11	0	0	0	0	0	0	0	0	0	0	0	0	0	0	0	0	0	0	0	0	0	0	0	0
AC004080.12	0	0	0	0	0	0	0	0	0	0	0	0	0	0	0	0	0	0	0	0	0	0	0	0
AC004080.13	0	0	0	0	0	0	0	0	0	0	0	0	0	0	0	0	0	0	0	0	0	0	0	0
AC004080.14	0	0	0	0	0	0	0	0	0	0	0	0	0	0	0	0	0	0	0	0	0	0	0	0
AC004080.15	0	0	0	0	0	0	0	0	0	0	0	0	0	0	0	0	0	0	0	0	0	0	0	0
AC004080.16	0	0	0	0	0	0	0	0	0	0	0	0	0	0	0	0	0	0	0	0	0	0	0	0
AC004080.17	0	0	0	0	0	0	0	0	0	0	0	0	0	0	0	0	0	0	0	0	0	0	0	0
AC004080.2	0	0.203684	0	0	0	0	0	0	0	0	0	0	0	0	0	0	0	0	0	0	0	0	0	0
AC004080.3	0	0	0	0	0	0	0	0	0	0	0	0	0	0	0	0	0	0	0	0	0	0	0	0
AC004080.4	0	0	0	0	0	0	0	0	0	0	0	0	0	0	0	0	0	0	0	0	0	0	0	0
AC004080.5	0	0	0	0	0	0	0	0	0	0	0	0	0	0	0	0	0	0	0	0	0	0	0	0
AC004080.6	0	0	0	0	0	0	0	0	0	0	0	0	0	0	0	0	0	0	0	0	0	0	0	0
AC004080.7	0	0	0	0	0	0	0	0	0	0	0	0	0	0	0	0	0	0	0	0	0	0	0	0
AC004080.8	0	0	0	0	0	0	0	0	0	0	0	0	0	0	0	0	0	0	0	0	0	0	0	0
AC004080.9	0	0	0	0	0	0	0	0	0	0	0	0	0	0	0	0	0	0	0	0	0	0	0	0
AC004083.1	0.056893	0.025745	0	0	0	0.049475	0.022143	0.059876	0	0	0.020493	0.170078	0	0	0	0.115597	0.05595	0.169749	0.082309	0.056269	0.047494	0	0	0
AC004112.1	0	0	0	0	0	0	0	0	0	0	0	0.257781	0	0	0	0	0	0	0	0	0	0	0	0
AC004125.1	0	0	0	0	0	0	0	0	0	0	0	0	0	0	0	0	0	0	0	0	0	0	0	0
AC004129.1	0	0	0	0	0	0	0	0	0	0	0	0	0	0	0	0	0	0	0	0	0	0	0	0
AC004129.2	0	0	0	0	0	0	0	0	0	0	0	0	0	0	0	0	0	0	0	0	0	0	0	0
AC004129.3	0	0	0	0	0	0	0	0	0	0	0	0	0	0	0	0	0	0	0	0	0	0	0	0
AC004130.1	0	0	0	0	0	0	0	0	0	0	0	0	0	0	0	0	0	0	0	0	0	0	0	0
AC004130.2	4.6168	6.23351	5.30409	2.79888	2.94609	1.55674	1.18169	0.795546	3.12717	0.26986	0.660394	0.208349	1.86918	1.57911	3.17083	0.253532	0	0.249492	1.91247	1.83884	2.7758	1.24854	2.54719	2.65171
AC004134.1	0	0	0	0	0	0	0	0	0	0	0	0	0	0	0	0	0	0	0	0	0	0	0	0
AC004147.1	0	0	0	0	0	0	0	0	0	0	0	0	0	0	0	0	0	0	0	0	0	0	0	0
AC004147.2	0	0	0	0	0.016351	0	0.018964	0	0	0.145691	0.069598	0.03249	0	0	0	0.119631	0.077435	0	0.088746	0.099614	0.09424	0.021897	0	0
AC004147.3	0	0	0	0	0	0	0	0	0	0	0	0	0	0	0	0	0	0	0	0	0	0	0	0
AC004147.4	0	0	0	0	0	0	0	0	0	0	0	0	0	0	0	0	0	0	0	0	0	0	0	0
AC004147.5	0	0	0	0	0	0	0	0	0	0	0.259582	0	0	0	0	0	0	0	0	0	0	0	0	0
AC004148.1	0.494194	0.306009	0.428244	0.518355	0.403544	0.512153	1.07843	1.26334	1.62459	0.469984	0.560966	0.697803	1.22519	1.38794	0.868007	0.502364	0.528982	0.218964	0.675529	0.686495	0.866499	0.602561	0.50428	0.895173
AC004156.1	0.080931	0.105707	0.058292	0.021877	0.040069	0.023169	0	0.026595	0.029426	0.026576	0.04245	0.020892	0.053605	0.026245	0.103583	0	0.048357	0	0.106301	0	0.022115	0.078222	0	0.026864
AC004158.1	0	0	0.012204	0.01712	0	0	0	0	0	1.68131	1.79553	1.83605	0	0.019298	0.038854	1.65218	1.16696	0.844191	0	0	0	0	0.015525	0
AC004160.1	0.147905	0	0.225684	0	0	0	0	0	0	0	0	0	0	0.437675	0	0	0	0	0	0	0	0.373224	0	0
AC004160.2	0	0	0	0	0	0	0	0	0	0	0	0	0	0	0	0	0	0	0	0	0	0	0	0
AC004217.1	0	0	0	0	0	0	0	0	0	0	0	0	0	0	0	0	0	0	0	0	0	0	0	0
AC004217.2	0	0	0	0	0	0	0	0	0	0	0	0	0	0	0	0	0	0	0	0	0	0	0	0
AC004221.1	0.741812	0.476525	0.708199	0.400232	0.241135	0.604227	0.168086	0	0.231372	0.205279	0	0	0.193368	0.38115	0	0.176379	0	0	0.263709	0.414959	0.258489	0.315042	0.599078	0.68618
AC004223.1	0	0	0	0	0	0	0	0	0	0	0	0	0	0	0	0	0	0	0	0	0	0	0	0
AC004223.2	0	0	0	0	0	0	0	0.835476	0	0.415488	0	0	0	0	0	0.39117	0.377788	0	0	0	0	0	0	0
AC004223.3	0	0	0	0.326848	0	0.05978	0	0	0	0	0	0	0	0.786061	0.153859	0	0	0	0.118479	0	0.080553	0.087751	0.247624	0
AC004223.4	0	0.692399	0.408312	0	0.524976	0.626176	0	0	0	0	0	0.525688	0	0	1.33545	0	0	0	0	0	0	0	0.518453	0
AC004224.1	0	0	0	0	0	0	0	0	0	0	0	0	0	0	0	0	0	0	0	0	0	0	0	0
AC004224.2	6.07817	4.51246	3.16456	2.16027	3.6077	2.95585	2.50189	6.78567	0	4.70401	0	1.06345	0	0	0	0	0	0	0	4.21378	3.63309	2.4347	0	0
AC004231.1	0	0	0	0	0	0	0	0	0	0	0	0	0	0	0	0	0	0	0	0	0	0	0	0
AC004231.3	0	0	0	0	0	0	0	0	0	0	0	0	0	0	0	0	0	0	0	0	0	0	0	0
AC004232.1	0	0	0	0	0	0	0	0	0	0	0	0	0	0	0	0	0	0	0	0	0	0	0	0
AC004232.2	1.14022	0.973672	1.18672	0	0.658212	0.398946	0	0.064156	0.13708	0.092755	0.171986	0.066404	0.12512	0.066516	0.124015	0.129088	0.12305	0	1.04866	0.535597	1.05865	0.614362	0.43568	1.15217
AC004233.1	0	0	0	0	0	0	0	0	0	0	0	0	0	0	0	0	0	0	0	0	0	0	0	0
AC004233.2	0.036163	0	0	0.133658	0	0.07311	0	0	0	0.188054	0.238651	0	0	0	0	0.181217	0	0	0	0	0.07091	0	0.060701	0
AC004233.3	0	0	0.506463	0	0	0.194175	0	0	0	0.125644	0	0	0	0	0	0	0	0	0	0	0	0	0	0
AC004241.1	0.173915	0.188653	0.258656	0.193165	0.29818	0.128182	0.022198	0.179854	0.096254	0.152777	0.093783	0	0.198708	0.112966	0.371787	0.061744	0.142305	0	0.192405	0.022261	0.117367	0.279411	0.323115	0.438162
AC004241.2	0.188732	0	0.747025	0	0	0.193246	0	0	0	0	0	0	0	0	0	0	0	0	0	0.791317	0	0	0	0.425756
AC004241.3	4.33265	5.05582	5.26722	3.89348	3.89982	2.50023	0.734371	0.856549	1.54852	0.515121	0.129904	0.121601	1.17468	0.626872	1.4008	0.081659	0.310757	0.157316	5.03926	2.38415	2.98187	3.90878	2.56001	2.11869
AC004241.4	0	0.041812	0	0	0	0.07917	0	0	0	0	0.089004	0	0	0	0	0	0	0	0.051374	0	0	0	0	0
AC004241.5	0	0	0	0.026951	0	0	0	0	0	0	0	0	0	0	0	0	0.02999	0	0	0	0	0	0	0
AC004253.1	0	0	0	0	0	0	0	0	0	0	0	0	0	0	0	0	0	0	0	0	0	0	0	0
AC004253.2	0	0	0	0	0	0	0	0	0	0	0	0	0	0	0	0	0	0	0	0	0	0	0	0
AC004257.1	0	0	0	0	0	0	0	1.07203	0	0	0	0	0	0	0	0	0	0	0	0	0	0	0	0
AC004263.1	0.787286	1.01605	1.03084	0.345326	0	0.087735	0.209785	0.474331	0	0	0	0	0.716888	0.236513	0	0	0	0	0.570909	0.357809	0.339552	0.616998	0.314205	1.52613
AC004263.2	0.371933	0.41165	0.350898	0.16276	0.138634	0.114674	0.121292	0.171895	0.260132	0.132581	0.199371	0.203387	0.268383	0.135893	0.235959	0.032076	0.061758	0.091242	0.187512	0.204191	0.417419	0.065462	0.098613	0.09845
AC004264.1	0	0	0	0.188673	0	0	0	0	0	0.27042	0.206717	0	0	0	0	0	0	0.698728	0	0	0	0.214347	0	0
AC004264.2	0.051069	0.02659	0.093523	0	0.040182	0.047531	0	0	0	0	0.051943	0	0	0	0.061371	0	0	0.060071	0.031003	0	0	0.054922	0.06741	0.157389
AC004381.1	0.550838	0	0	0	0.464264	0.276633	0	0.407419	0	0	0	0	0	0	0	0	0	0	0.358233	0.562248	0.523842	0	0	0
AC004381.2	0	0	0	0	0	0	0	0	0	0	0	0	0	0	0	0	0	0	0	0	0	0	0	0
AC004381.3	0	0	0	0	0	0	0	0	0	0	0	0	0	0	0	0	0	0	0	0	0	0	0	0
AC004381.4	0	0	0	0	0	0	0	0	0	0	0	0	0.104282	0.102705	0	0	0	0	0	0	0	0	0	0
AC004383.1	0.434084	0	0.572524	0.799247	2.20151	0.439004	0	0.967154	1.03721	0	0	0	0	1.8763	0	0.905642	0	0	1.14479	0.888715	2.50092	0	2.90784	1.92277
AC004386.1	0	0	0	0	0	0	0	0	0	0	0	0	0	0	0	0	0	0	0	0	0	0	0	0
AC004386.2	0	0	0	0	0	0	0	0	0	0	0	0	0	0	0	0	0	0	0	0	0	0	0	0
AC004386.3	0	0	0	0	0	0	0	0	0	0	0	0	0	0	0	0	0	0	0	0	0	0	0	0
AC004386.4	0	0	0	0	0	0	0	0	0	0	0	0	0	0	0	0	0	0	0	0	0	0	0	0
AC004386.5	0	0	0	0	0	0	0	0	0	0	0	0	0	0	0	0	0	0	0	0	0	0	0	0
AC004386.6	0	0	0	0	0	0	0	0	0	0	0	0	0	0	0	0	0	0	0	0	0	0	0	0
AC004386.7	0	0	0	0	0	0	0	0	0	0	0	0	0	0	0	0	0	0	0	0	0	0	0	0
AC004408.1	0	0	0	0	0	0	0	0	0	0	0	0	0	0	0	0	0	0	0	0	0	0	0	0
AC004408.2	0.182327	0.178654	0.171081	0.049099	0.044765	0.051517	0.081751	0.030918	0.034313	0	0	0.023943	0.030961	0	0.030146	0	0	0	0.23265	0.131338	0.318266	0.086944	0.110082	0
AC004415.1	0	0	0	0	0	0	0	0	0	0	0	0	0	0	0	0	0	0	0	0	0	0	0	0
AC004448.1	0	0	0	0	0	0	0	0	0	0	0	0	0	0	0	0	0	0	0	0	0	0	0	0
AC004448.2	0	0	0	0	0	0	0	0	0	0	0	0	0	0	0	0	0	0	0	0	0	0	0	0
AC004448.3	0	0	0	0	0	0	0	0	0	0	0	0	0	0	0	0	0	0	0	0	0	0	0	0
AC004448.4	0	0	0	0	0	0	0	0	0	0	0	0	0	0	0	0	0	0	0	0	0	0	0	0
AC004448.5	0	0	0	0	0	0	0	0	0	0	0	0	0	0	0	0	0	0	0	0	0	0	0	0
AC004449.1	0.292374	0.324492	0	0	0	0.299422	0.081247	0	0	0	0	0	0	0.195068	0	0	0	0.121187	0.390787	0.304774	0	0	0.236718	0.312854
AC004453.1	0	0	0	0	0	0	0	0	0	0	0	0	0	0	0	0	0	0	0	0	0	0	0	0
AC004453.2	0.033259	0.037046	0.021976	0	0.028389	0.016923	0	0.077738	0.040866	0.150273	0.096097	0.029413	0.039583	0	0	0.072788	0.035187	0	0	0.068967	0.033072	0.038499	0.056505	0
AC004461.1	0	0	0	0	0	0	0	0	0	0	0	0	0	0	0	0	0	0	0	0	0	0	0	0
AC004461.2	0.290754	0.191346	0.308957	0.329788	0.200354	0.305692	0.535887	0.443876	0.616528	0	0.126483	0.467914	0.151521	0.742031	0.605972	0	0.139893	0.28388	0.238379	0.245716	0.23486	0.414039	0	0.390323
AC004464.1	0	0	0	0	0	0	0	0	0	0	0	0	0	0	0	0	0	0	0	0	0	0	0	0
AC004466.1	0.071351	0.406487	0.187716	0	0	0.106076	0.262016	0.099391	0.110546	0.72965	0.083732	0.081588	0.302085	0.098524	0.097554	0.288062	0.190073	0	0.046067	0.072365	0.137695	0	0.122573	0.654492
AC004466.2	0.117275	0.130196	0.779161	0.442514	0.406388	0.727262	0.443657	0.383545	0.746974	0	0.143772	0.033967	0.189174	0.665783	0.315965	0	0.08609	0.082504	0.482295	0.991646	0.723837	0.280208	0.201491	0.265988
AC004466.3	0	0	0	0	0	0	0.351007	0	0	0	0	0	0	0	0	0	0	0	0	0	0	0.323863	0	0
AC004467.1	0	0	0	0	0	0	0	0	0	0	0	0	0	0	0	0	0	0	0	0	0	0	0	0
AC004470.1	0	0	0	0	0	0	0	0	0	0	0	0	0	0	0	0	0	0	0	0	0	0	0	0
AC004471.1	0.355602	0	0.30893	0	0	0.115224	0	0	0	0	0	0	0	0	0.301085	0	0	0	0	0	0.204211	0	0	0
AC004471.2	0.051088	0.028761	0.067408	0	0	0	0	0	0	0	0	0	0	0	0	0.067027	0	0	0.033297	0.10382	0.049706	0	0	0
AC004477.1	1.86655	1.46256	1.4666	1.91784	0.433487	0.975391	1.21744	0.346407	0.412196	0.734316	0.550537	0.5635	0.344544	0	1.32666	0.636591	0.642901	0.95285	2.82527	1.48514	3.19411	1.64914	0.631586	0.909836
AC004477.2	0	0	0	0	0	0	0	0	0	0	0	0	0	0	0	0	0	0	0	0	0	0	0	0
AC004477.3	1.50188	1.17618	1.08718	1.03361	1.18066	0.303651	2.14938	2.7312	3.20696	1.69847	0.866521	1.59168	4.1282	4.40549	2.37608	0.662837	1.93298	0.333306	1.22526	0.947878	2.05454	1.35485	1.39437	1.80787
AC004485.1	0	0	0	0	0	0	0	0	0	0	0	0	0	0	0	0	0	0	0	0	0	0	0	0
AC004486.1	0	0	0	0	0	0	0	0	0	0	0	0	0	0	0	0	0	0	0	0	0	0	0	0
AC004490.1	0.025224	0	0.033055	0	0	0.012365	0	0.031408	0.036426	0.063299	0.048649	0	0.031115	0.030868	0.059614	0.028179	0	0	0	0	0	0	0	0.0303
AC004491.1	0	0	0	0	0	0	0.184187	0.207609	0.108052	0.099386	0.042475	0.077529	0.364307	0.10192	0.102754	0	0.140059	0	0	0	0	0	0	0
AC004492.1	0.683099	0.640676	1.0435	0.368233	0	0.42318	0.435377	0.483858	1.01042	1.2235	1.03659	0.767552	0.491852	0.966121	0.244338	0.474585	0.230535	0.474682	0.560697	0.434192	0.610824	0.237627	0.662587	1.30067
AC004494.1	0.011753	0	0	0	0	0.011781	0.073441	0.082041	0.058343	0.02703	0.045117	0.021049	0.139119	0.054995	0.082341	0.077069	0.158841	0.049028	0.030697	0	0.022901	0	0	0
AC004494.2	0	0	0	0	0	0	0	0	0	0	0	0	0	0	0	0	0	0	0	0	0	0	0	0
AC004510.1	0	0	0	0	0	0	0	0	0	0	0	0	0	0	0	0	0	0	0	0	0	0	0	0
AC004522.1	0	0	0	0	0	0	0	0	0	0	0	0	0	0	0	0	0	0	0	0	0	0	0	0
AC004522.2	0	0	0	0	0	0	0	0	0	0	0	0	0	0	0	0	0	0	0	0	0	0	0	0
AC004522.3	0	0	0	0	0	0	0	0	0	0	0	0	0	0	0	0	0	0	0	0	0.139497	0	0	0
AC004522.4	2.54849	2.28697	3.1879	2.90935	1.75739	2.00948	2.4125	1.39807	1.4784	0.830113	1.02078	1.11951	1.63991	2.19536	1.79159	0.390871	1.33442	0.41824	1.20156	2.03126	2.40161	1.94046	0.775445	0.597518
AC004522.5	1.03274	0.762324	0.682392	0.328191	0	0.264135	0.202431	0.666111	0	0.226991	0	0.355885	0.460271	0.224811	0.691022	0.433215	0.210335	0	0.114556	0.176321	0.172008	0	0	0.196569
AC004528.1	0.532348	0.294999	0.370145	0.161041	0	0.694789	0.201259	0.830237	0.365778	0.543844	1.0412	0.715402	0.670483	2.1622	1.1394	1.06398	0	1.44629	0.282059	0.695695	0.414717	0.58149	0	0.752136
AC004528.2	0	0	0	0	0	0	0	0	0	0	0	0	0	0	0	0	0	0	0	0	0	0	0	0
AC004540.1	2.27971	2.55679	2.573	0.773014	1.20683	0.822598	0.681261	0.20729	0.61689	1.7281	1.73411	1.87853	0.961777	0.635885	0.453647	2.57193	1.35867	0.294623	1.3861	0.606236	0.918074	0.591841	0.323107	0.089912
AC004540.2	13.3357	14.3627	11.4847	3.70588	3.62751	3.302	1.66559	2.68378	2.31828	21.77	20.8699	18.7292	4.26985	5.67884	5.80641	21.3949	18.4853	1.9287	3.0269	2.82925	2.66733	5.35637	6.79601	6.78808
AC004542.1	0	0	0	0	0	0	0	0	0	0	0	0	0	0	0	0	0	0	0	0	0	0	0	0
AC004542.2	0	0	0	0	0	0	0	0	0	0	0	0	0	0	0	0	0	0	0	0	0	0	0	0
AC004542.3	21.4325	22.0666	34.8513	16.4327	8.70062	21.8897	16.6911	13.4398	0	7.61942	12.7979	9.97061	15.7177	15.3962	29.297	10.9478	0	11.9007	31.3299	10.8819	20.2389	7.76994	23.634	33.6643
AC004542.4	0	0	0	0	0	0	0	0	0	0	0	0	0	0	0	0	0	0	0	0	0	0	0	0
AC004542.5	0	0	0	0	0	0	0	0	0	0	0	0	0	0	5.68628	0	0	0	0	0	0	0	4.77414	0
AC004542.6	42.9137	45.4521	44.6247	12.215	25.4243	27.5237	10.7437	7.23635	22.7595	6.42003	14.4924	12.8625	10.0151	11.2972	16.7246	0	14.1486	0	39.9792	17.8362	39.5855	37.0083	32.6779	37.9726
AC004543.1	0	0	0	0	0	0	0	0	0	0	0	0	0	0	0	0	0	0	0	0	0	0	0	0
AC004549.1	0	0	0	0	0	0	0	0	0	0	0	0	0	0	0	0	0	0	0	0	0	0	0	0
AC004551.1	0	0	0	0	0	0	0	0	0	0	0	0	0	0	0	0	0	0	0	0	0	0	0	0
AC004552.1	0	0	0.413387	0	0	0.316674	0	0	0	0	0	0	0	0	0	0	0	0	0.475995	0	0	0	0	0
AC004554.1	0	0	0	0	0	0	0	0	0	0	0	0	0	0	0	0	0	0	0.028529	0	0.04292	0	0	0
AC004554.2	0.019951	0.021855	0.052901	0.036934	0.033935	0.082632	0.040669	0.091739	0.047991	0	0	0.03455	0	0	0	0	0	0	0.054323	0	0	0.046129	0	0.043387
AC004584.1	0	0	0	0	0	0	0	0	0	0	0	0	0	0	0	0	0	0	0	0	0	0	0	0
AC004584.2	0	0	0	0	0	0	0	0	0	0	0	0	0	0	0	0	0	0	0	0	0	0	0	0
AC004584.3	0	0.018711	0.02237	0	0.057619	0.017397	0.033827	0.037741	0.118575	0	0.157189	0	0	0.037245	0.037767	0.035675	0	0.034393	0	0	0	0	0	0
AC004585.1	0	0	0	0	0	0	0	0	0	0.106879	0.089901	0.083561	0	0	0	0.306781	0.099767	0	0	0	0	0	0	0
AC004585.2	0	0	0	0	0	0	0	0	0	0	0	0	0	0	0	0	0	0	0	0	0	0	0	0
AC004590.1	0	0	0	0	0	0	0	0	0	0	0	0	0	0	0	0	0	0	0	0	0	0	0	0
AC004593.1	0	0.147382	0	0	0	0	0	0	0	0	0	0	0	0	0	0	0	0	0	0	0	0	0	0
AC004593.2	0	0.01854	0	0.094134	0.057914	0	0	0	0	0	0	0	0	0	0	0	0	0	0	0	0	0	0	0
AC004593.3	0.099427	0.111	0.189046	0.025302	0.084117	0.066261	0.059703	0	0.060622	0	0.024341	0.022731	0.161618	0	0.248876	0	0	0.064894	0.154698	0.064039	0.197557	0.031061	0.052042	0.0699
AC004594.1	0	0	0	0	0	0	0	0	0	0	0	0	0	0	0	0	0	0	0	0	0	0	0	0
AC004596.1	0	0	0	0	0	0	0	0	0	0	0	0	0	0	0	0	0	0	0	0	0	0	0	0
AC004597.1	0	0	0	0	0	0	0	0	0	0	0	0	0	0	0	0	0	0	0	0	0	0	0	0
AC004623.1	0.033938	0.049367	0.022346	0	0	0	0	0	0.091086	0.079663	0.06542	0	0	0.081157	0.174458	0.105331	0	0.069467	0.035501	0	0	0.038344	0.058251	0
AC004637.1	0	0	0	0	0	0	0	0	0	0.192508	0	0	0	0	0	0	0	0	0	0	0	0	0.320002	0.425756
AC004672.1	0	0	0	0	0	0	0	0	0	0	0	0	0	0	0	0	0	0	0	0	0	0	0.029479	0
AC004672.2	0	0	0	0	0	0	0.233537	0	0	0	0	0	0	0	0.259464	0	0	0	0	0	0	0	0	0
AC004674.1	0	0	0	0	0	0	0	0	0	0	0	0	0	0	0	0	0	0	0	0	0	0	0	0
AC004674.2	0	0	0	0	0	0	0	0	0	0	0	0	0	0	0	0	0	0	0	0	0	0	0	0
AC004678.1	0.355545	0.428528	0.278457	0.433948	0.12883	0.070241	0.527034	0.616577	0	0	0.315351	0	0.202966	0.607851	0.557261	0	0.194766	0	0.09078	0.14458	0.258598	0.328377	0.646194	0.396817
AC004678.2	0.406618	0.303481	0.185379	0.446495	0.11702	0.06253	1.07689	0.598169	0.319367	0.438993	0.126313	0.149351	0.784316	1.17009	0.992043	0.362355	0.310638	0.423139	0	0	0.354634	0.143977	0.100333	0.133191
AC004687.1	0	0	0	0.044117	0	0.022217	0	0	0	0	0	0	0	0	0	0	0	0	0	0	0	0	0	0
AC004687.2	0.170341	0.620966	0.39208	0.074022	0	0.126774	0	0	0.369739	0	0	0.086027	0.05957	0.055608	0.135244	0.17486	0	0	0.093575	0.091502	0.149373	0.0668	0.029957	0.091709
AC004687.3	0.012076	0.013441	0.008004	0.022646	0	0	0.048604	0	0	0	0	0	0.013729	0	0	0	0	0	0	0	0.01199	0	0	0
AC004690.1	0	0	0	0	0	0	0	0	0	0	0	0	0	0	0	0	0	0	0	0	0	0	0	0
AC004690.2	0	0	0	0	0	0	0	0	0	0	0	0	0	0	0	0	0	0	0	0	0	0	0	0
AC004691.1	0	0	0	0	0	0	0	0	0	0	0	0	0	0	0	0	0	0	0	0	0	0	0	0
AC004691.2	0.030875	0.041851	0	0	0	0	0	0	0	0	0	0	0	0	0.069656	0	0	0	0	0	0.122817	0	0	0
AC004692.1	0	0	0	0	0	0	0	0	0	0	0	0	0	0	0	0	0	0.095449	0	0	0	0	0	0
AC004692.2	0	0	0	0	0	0	0	0	0	0	0	0	0	0	0	0	0	0	0	0	0	0	0	0
AC004696.1	0	0	0	0	0	0	0	0	0	0	0	0	0	0	0	0	0	0	0	0	0	0	0	0
AC004696.2	0	0	0	0	0	0	0	0	0	0	0	0	0	0	0	0	0	0	0	0	0	0	0	0
AC004702.1	0	0	0	0	0	0	0	0	0	0	0	0	0	0	0	0	0	0	0	0	0	0	0	0
AC004704.1	0	0	0	0	0	0	0	0	0	0	0	0	0	0	0	0	0	0	0	0	0	0	0	0
AC004706.1	0.148338	0.081863	0.494656	0	0	0.154669	0	0	0	0.198178	0	0.155363	0.403889	0	0.20205	0.19072	0	0	0	0.315476	0	0.17938	0	0.338535
AC004706.2	0	0	0	0	0	0	0	0	0	0	0	0	0	0	0	0	0	0	0	0	0	0	0	0
AC004706.3	2.06679	1.7549	1.53638	1.20731	0.910183	1.13538	0.288576	0.550823	0.819361	0.331252	0.27911	0.246967	0.593851	0.307392	0.299386	0.199257	0.115726	0.115977	1.60959	1.28188	1.62487	1.38159	1.01703	1.37709
AC004707.1	0	0	0	0	0.646646	0	0	0	0	0	0	0	0	0	0	0	0	0	0	0	0.293491	0	0	0
AC004765.1	0	0	0	0	0	0	0	0	0	0	0	0	0	0	0	0	0	0	0	0	0	0	0	0
AC004771.1	0	0	0	0	0	0.29496	0	0	0.26351	0	0	0	0	0	0	0	0	0	0	0	0	0	0	0
AC004771.2	0.326987	0	0	0	0.284604	0	0	0.122051	0.137885	0	0	0	0	0.125347	0.225316	0	0.076031	0	0	0.339032	0.659219	0	0	0.379386
AC004771.3	1.01811	1.36923	0.333261	2.00326	0.450257	1.61909	0.303722	0.350294	0.435191	0.768466	1.09101	1.18793	0	0.346001	0	1.27409	0.660145	2.25785	0.315524	0.501528	0.450493	0.82964	0.435975	0.99433
AC004771.4	0.248097	0.280264	0.161864	0	0	0.124877	0.057279	0	0.073445	0.051234	0.074183	0	0.258797	0.137788	0	0	0.044609	0	0.325779	0	0.239406	0.561472	0	0
AC004771.5	0.188376	0	0.25082	0	0	0	0	0	0	0	0	0	0	0	0	0	0	0	0	0	0	0	0	0
AC004774.1	0	0	0	0	0	0	0	0	0	0	0	0	0	0	0	0	0	0	0	0	0	0	0	0
AC004774.2	0	0	0	0	0	0	0	0	0	0	0	0	0	0	0	0	0	0	0	0	0	0	0	6.87759
AC004774.3	0	0	0	0	0	0	0	0	0	0	0	0	0	0	0	0	0	0	0	0	0	0	0	0
AC004775.1	0	0	0	0	0	0	0	0	0	0	0	0	0	0	0	0	0	0	0	0	0	0	0	0
AC004777.1	0	0	0	0	0	0	0	0	0	0	0	0.750982	0	0	0	0	0	0	0	0	0	0	0	0
AC004784.1	0	0	0	0	0	0	0	0	0	0	0	0	0	0	0	0	0	0	0	0	0	0	0	0
AC004788.1	0	0	0	0	0	0	0	0	0	0	0	0	0	0	0	0	0	0	0	0	0	0	0	0
AC004790.1	0	0	0	0	0	0	0	0	0	0	0	0	0	0	0	0	0	0	0	0	0	0	0	0
AC004790.2	0	0	0	0	0	0	0	0	0	0	0	0	0	0	0	0	0	0	0	0	0	0	0	0
AC004792.1	0	0	0	0	0	0	0	0	0	0	0	0	0	0	0	0	0	0	0	0	0	0	0	0
AC004797.1	0.042063	0.036202	0	0	0	0	0.103245	0	0	0	0	0	0	0.033129	0.03353	0	0	0	0	0	0	0.056372	0	0
AC004801.1	0	0	0	0	0	0	0	0	0	0	0	0	0	0	0	0	0	0	0	0	0	0	0	0
AC004801.2	0.783707	0.861138	0.420577	0.896319	0.819353	1.14691	0.762087	0.635985	0.443352	0	0.529496	0.165246	0.649815	0.424609	0	0.407205	0	0	1.6061	0.823657	0.953656	1.30013	0.939113	0.533006
AC004801.3	0	0	0	0	0	0	0	0	0	0	0	0	0	0	0	0	0	0	0.079399	0	0	0	0	0
AC004801.4	0	0	0	0	0	0	0	0	0	0	0	0	0	0	0	0	0.023421	0	0	0	0	0	0	0
AC004801.5	0	0	0	0	0	0	0	0	0	0	0	0	0	0	0	0	0	0	0	0	0	0	0.153993	0
AC004801.6	0.90581	0.994819	1.38531	0.573466	1.05178	0.653064	0.69996	0.927724	1.13609	0.157464	0.132272	0.123637	0.795258	0.466496	1.73973	0.457272	0.292791	0.302607	1.71985	1.06832	1.00731	0.589529	1.23965	1.21932
AC004801.7	0	0	0	0	0	0	0	0	0	0	0	0	0	0	0	0	0	0	0	0	0	0.028153	0	0
AC004803.1	5.27534	5.15121	4.82378	5.30067	5.82035	6.59962	1.25408	0.77037	1.61768	2.14292	2.75387	0.868067	2.34304	2.84921	2.4384	4.97963	2.99023	0.780338	5.92632	4.60303	5.81006	4.53272	3.85271	6.19221
AC004805.1	0.750694	0.222112	0.209576	0	0	0.170524	0	0	0	0.98517	0	0	0	1.22035	0.899692	0	0.915878	0	0.462624	0.513252	0	0.137762	0	0
AC004805.2	0	0	0	0	0	0	0	0	0	0	0	0	0	0	0	0	0	0	0	0	0	0	0	0
AC004805.3	0	0	0	0	0	0	0	0	0	0	0	0	0	0	0	0	0	0	0	0	0	0	0	0
AC004808.1	0	0	0	0	0	0	0	0	0	0	0	0	0	0	0	0	0	0	0	0	0	0	0	0
AC004808.2	0	0	0	0	0	0	0	0	0	0	0	0	0	0	0	0	0	0	0	0	0	0	0	0
AC004812.1	0	0	0	0	0	0	0	0	0	0	0	0	0	0	0	0	0	0	0	0	0	0	0	0
AC004812.2	6.18504	6.14484	6.80457	5.10672	5.32574	5.60753	1.54235	2.63223	2.66119	2.13533	1.92293	2.27559	2.25643	2.15211	2.62806	2.0435	2.12111	0.712755	4.54692	3.7761	4.27771	5.05645	4.27297	5.34881
AC004816.1	2.02463	2.50501	2.27306	1.55791	0.905665	1.40612	0.572456	0.648208	1.09315	1.37357	0.340607	0.685782	0.728984	0.791672	0.88169	0.388174	0.378507	0.153505	3.45211	3.33432	3.20419	3.56324	2.88534	1.97649
AC004816.2	0	0	0.598548	0	0	0	0.89589	0	0	0	0	0	0	0	0	0	0	0	1.19682	0	0	0	0	0
AC004817.1	0	0	0	0	0.131221	0.078462	0	0	0	0	0	0	0	0	0	0	0	0	0	0	0	0	0.129024	0
AC004817.2	0	0	0	0	0	0	0	0	0	0	0	0	0	0	0	0	0	0	0	0	0	0	0	0
AC004817.3	0	0.017328	0	0.175556	0.375408	0.226971	0.03268	0.036534	0	0	0.030384	0.055556	0.036402	0	0.036515	0.034523	0.033317	0	0.06302	0	0.031208	0	0.026317	0.034361
AC004817.4	0.2146	0.187581	0.194844	0.277128	0.234995	0.143556	0.208846	0.353467	0.290507	0.26998	0.234427	0.134083	0.46581	0.412513	0.549896	0.357387	0.244634	0.116801	0.109185	0.166522	0.160464	0.159656	0.115441	0.2774
AC004817.5	0	0	0	0.028981	0	0.016182	0	0	0	0.025441	0.021656	0	0	0	0	0	0	0.031436	0	0	0	0	0	0
AC004825.1	0	0	0	0	0	0	0	0	0	0	0	0	0	0	0	0	0	0	0	0	0	0	0	0
AC004825.2	4.53359	3.64154	5.18855	1.60184	2.67913	1.4657	0.255734	0.296793	0.47222	0.218266	0.041205	0.038705	0.071393	0.076217	0.139779	0.099703	0.195721	0.139393	4.53197	4.7891	5.98895	2.44438	4.03901	1.15398
AC004825.3	0.012263	0.013232	0.064225	0.022759	0	0.013148	0.020806	0	0.146082	0.067665	0.057482	0	0.048222	0.089498	0.134936	0.088511	0.021141	0.018695	0.034846	0.027384	0.025401	0.05816	0.020745	0.026579
AC004828.1	0	0	0	0	0	0	0	0	0	0	0	0	0	0	0	0	0	0	0	0	0	0	0	0
AC004828.2	0	0	0	0	0	0	0	0	0	0	0	0	0	0	0	0	0.064332	0	0	0	0	0	0	0
AC004830.1	0	0	0	0	0	0	0	0	0	0	0	0	0	0	0	0	0	0	0	0	0	0	0	0
AC004830.2	0	0	0	0	0	0	0	0	0	0	0	0	0	0	0	0	0	0	0	0	0	0	0	0
AC004832.1	0	0	0	0	0	0	0	0	0	0	0	0	0	0	0	0	0	0	0	0	0	0	0	0
AC004832.2	0	0	0	0	0	0	0	0	0	0	0	0	0	0	0	0	0	0	0	0	0	0	0	0
AC004832.3	0	0	0	0	0	0.061908	0	0	0	0	0	0	0	0	0	0	0	0	0	0	0	0	0	0
AC004832.4	0.314455	0.348904	0.411502	0	0	0	0	0.695142	0	0.682818	0	0	0	0	1.33545	0.650931	0	0	0	0	0.596374	0	0	0
AC004832.5	0	0	0	0	0.351788	0	0	0	0	0	0.462461	0.290357	0	0	0	0.183135	0	0.174285	0	0	0	0	0	0
AC004832.6	0.559312	0.387316	0.586624	0.217575	0	0	0	0.299586	0	0	0	0	0	0	0	0	0	0	0	0.232172	0	0.266856	0.390619	0.532789
AC004834.1	0.22208	0.353234	0.233283	0.037472	0.151496	0.046438	0.12399	0.034594	0.109322	0.22565	0.097144	0.042097	0.470612	0.52226	0	0	0.150008	0.216771	0.078873	0.04103	0.209679	0.199204	0	0
AC004835.1	0.189221	0.240756	0.09374	0.137022	0.098018	0.216149	0.075035	0.100731	0.074516	0.033307	0.02703	0.051412	0.237468	0.308064	0.102704	0.030993	0.030411	0.08914	0.175771	0.089258	0.135182	0.128682	0.144405	0.269404
AC004835.2	0	0	0	0	0	0	0	0	0	0	0	0	0	0	0	0	0	0	0	0	0	0	0	0
AC004836.1	0	0	0	0	0	0	0	0	0	0	0	0	0	0	0	0	0	0	0	0	0	0	0	0
AC004837.1	0	0	0	0	0	0	1.71649	0	0	0	0	0	0	0	0	0	0	0	0	0	0	0	0	0
AC004837.2	0	0	0	0	0	0	0	0	0	0	0	0	0	0	0	0	0	0	0	0	0	0	0	0
AC004837.3	0	0	0	0	0	0	0	0	0	0	0	0	0	0	0	0	0	0	0	0	0	0	0	0
AC004837.4	0.25356	0.279031	0.056266	0.155599	0.071757	0.043886	0	0.336581	0.476096	0	0.095762	0	0.222362	0	0	0.109656	0.430738	0.325817	0.17439	0.273304	0.25226	0.097582	0.2106	0.186327
AC004839.1	0	3.18998	0	0	0	0	0	6.84448	0	0	10.3602	0	13.7026	0	12.496	0	0	5.697	0	0	0	0	0	0
AC004839.2	0	0.192249	0.904091	0.639205	0.590451	0.348246	0	0	0	0	0.104965	0	0.092541	0.099832	0	0	0.064671	0	0.690644	0.356686	1.35902	0	0.288194	0
AC004840.1	0	0	0	0	0	0	0	0	0	0	0	0	1.12034	0	0	0	0	0	0	0	0	1.13463	0	0
AC004840.2	0	0	0	0	0.733226	0	0	0	0	0	0	0	0	0	0	0	0	0	0	0	0	0	0	0
AC004846.1	0.01167	0.013122	0.015365	0.04378	0	0	0.073465	0.027578	0.02968	0	0	0	0	0.081773	0	0	0	0	0.060671	0.02374	0	0	0.039596	0
AC004846.2	0.318113	0.568286	0.254759	0.121492	0.2222	0.46217	0	0.517457	0.548328	0	0	0	0	0.347859	0.534725	0.165693	0.161238	0	0.427202	0.395815	0.382161	0.149728	0.328003	0.581841
AC004847.1	0	0	0	0	0	0	0	0	0	0	0	0	0	0	0	0	0	0	0.024694	0	0	0	0	0
AC004852.1	0	0	0	0	0	0	0	0	0	0	0	0	0	0	0	0	0	0	0	0	0	0	0	0
AC004852.2	0	0	0	0	0	0	0	0	0	0	0	0	0	0	0	0	0	0	0	0	0	0	0	0
AC004852.3	0	0	0	0	0	0	0	0	0	0	0	0	0	0	0	0	0	0	0	0	0	0	0	0
AC004853.1	0	0	0	0	0	0	0	0	0	0	0	0	0	0	0	0	0	0	0	0	0	0	0	0
AC004854.1	0	0	0	0	0	0	0	0	0	0	0	0	0	0	0	0	0	0	0	0	0	0	0	0
AC004854.2	0.170841	0.066264	0	0.533399	0.193693	0.275188	0.594515	0.690972	1.00444	1.14197	0.144342	0.441084	0.348886	0.689792	0.501143	0.166367	0.849279	0.162657	0.28696	0.225716	0.412109	0.372023	0.855376	0.270157
AC004858.1	0	0	0	0	0	0	0	0	0	0	0	0	0	0	0	0	0	0	0	0	0	0	0	0
AC004862.1	0	0	0	0	0	0	0	0	0	0	0	0	0	0	0	0	0	0	0	0	0	0	0	0
AC004863.1	0	0	0	0	0	0	0	0	0	0	0	0	0	0	0	0	0	0	0	0	0	0	0	0
AC004865.1	0	0	0	0	0	0	0	0	0	0	0	0	0	0	0	0	0	0	0	0	0	0	0	0
AC004865.2	0.230867	0.094389	0.201575	0.15388	0	0.074782	0	0	0	0	0	0	0	0	0.21508	0	0	0.217496	0	0.150771	0.133738	0	0.133141	0.213602
AC004866.1	0	0	0	0	0	0	0	0	0	0	0	0	0	0	0	0	0	0	0	0	0	0	0	0
AC004866.2	0	0	0	0	0	0	0	0	0	0	0	0	0	0	0	0	0	0	0	0	0	0	0	0
AC004869.1	0	0	0	0	0	0	0	0	0	0	0	0	0	0	0	0	0	0	0	0	0	0	0	0
AC004869.2	0	0	0	0	0	0	0	0	0	0	0	0	0	0	0	0	0	0	0	0	0	0	0	0
AC004870.1	0	0	0	0	0	0	0	0	0	0	0	0	0	0	0	0	0	0	0	0	0	0	0	0
AC004870.2	0	0	0	0	0	0	0	0	0	0	0	0	0	0	0	0	0	0	0	0	0	0	0	0
AC004870.3	0	0	0	0	0	0	0	0	0	0	0	0	0	0	0	0	0	0	0	0	0	0	0	0
AC004870.4	0	0	0	0	0	0	0	0	0	0	0	0	0	0	0	0	0	0	0	0	0	0	0	0
AC004875.1	0	0	0	0	0	0	0	0	0	0	0	0	0	0	0	0	0	0	0	0	0	0	0	0
AC004877.1	0.260685	0.143561	0.166384	0.102567	0.155867	0.089902	0.111165	0.145394	0.136587	0.123692	0.116951	0.03209	0.147432	0.102919	0.143903	0.115406	0.244678	0.073706	0.117729	0.203928	0.069893	0.06156	0.138632	0.062002
AC004877.2	0.230081	1.13672	0.152035	0.644995	0.790684	1.11029	0.496586	0.272526	0	0.553509	0	0.644602	1.11148	0	0.548583	0.799985	0.519369	0	1.29966	0.75606	0.471409	0	0.781198	0
AC004879.1	0	0	0	0	0	0	0	0	0	0	0	0	0	0	0	0	0	0	0	0	0	0	0	0
AC004882.1	0	0	0	0	0	0	0	0	0	0	0	0	0	0	0	0	0	0	0	0	0	0	0	0
AC004882.2	0	0	0	0	0	0	0	0	0	0	0	0	0	0	0	0	0	0	0	0	0	0	0	0
AC004882.3	0	0	0.083026	0	0	0.063535	0	0	0	0	0	0.144598	0	0	0	0	0	0	0	0	0.121738	0	0.106731	0
AC004884.1	0	0	0	0	0	0	0	0	0	0	0	0	0	0	0	0	0	0	0	0	0	0	0	0
AC004884.2	0	0	0	0	0	0	0	0	0	0	0	0	0	0	0	0	0	0	0	0	0	0	0	0
AC004888.1	0	0	0	0	0	0	0	0	0	0	0	0	0	0	0	0	0	0	0	0	0	0	0	0
AC004889.1	4.25455	3.59081	3.59447	6.84517	4.64703	5.14088	2.15581	2.04175	2.706	0.49742	0.296036	0.734375	2.45355	1.14499	2.12488	0.653665	0.80571	0.588796	5.27938	4.13004	3.99719	1.74512	2.11596	2.15526
AC004890.1	4.69832	0	0	0	0	0	0	0	0	0	0	0	0	5.13223	0	0	0	0	3.29142	0	0	0	0	0
AC004890.2	2.22969	3.39085	3.71903	1.18237	1.74123	1.35045	0.793161	0.610911	1.53509	1.7228	1.45753	1.32836	0.564399	1.52169	1.10637	1.94792	1.08863	0.77805	1.32024	1.39197	1.54169	0.903592	2.08773	1.00123
AC004890.3	0	0	0	0	0	0	0	0	0	0	0	0	0	0	0	0	0	0	0	0	0	0	0	0
AC004893.1	0.02775	0	0	0	0	0	0	0	0.07915	0	0	0	0	0	0	0	0	0	0	0	0	0	0.04646	0
AC004893.2	0	0	0	0	0	0	0	0	0	0	0	0	0	0	0	0	0	0	0	0	0	0	0	0
AC004893.3	0.012629	0.014113	0	0.045187	0.086817	0.043769	0.171152	0.124915	0.062178	0.08453	0.097761	0.109483	0.100815	0.187237	0.171635	0.026901	0.107547	0.023046	0.050288	0.086971	0.074446	0.086451	0.066249	0.027961
AC004895.1	0	0	0	0	0	0	0	0	0	0	0	0	0	0	0	0	0	0	0	0	0	0	0	0
AC004898.1	0	0	0	0	0	0	0	0	0	0	0	0	0	0	0	0	0	0	0	0	0	0	0	0
AC004899.1	0	0	0	0	0	0	0	0	0	0	0	0	0	0	0	0	0	0	0	0	0	0	0	0
AC004899.2	0	0.014959	0	0	0	0	0	0	0	0	0	0	0	0	0	0	0	0	0	0	0	0	0	0
AC004900.1	0	0	0	0	0	0	0	0	0	0	0	0	0	0	0	0	0	0	0	0	0	0	0.116208	0
AC004906.1	0	0	0	0	0	0	0	0	0	0	0	0	0	0	0	0	0	0	0	0	0	0	0	0
AC004908.1	0	0	0	0	0.211782	0	0	0	0	0	0	0	0	0	0	0	0	0	0	0	0	0	0	0
AC004908.2	0.357217	1.46336	1.49416	1.76325	1.92933	0.936787	0.368403	0.417738	0.44383	1.23958	1.01193	1.27126	1.25498	1.23464	1.25558	1.17351	3.77668	1.48387	1.77696	2.36178	0.372734	0.864483	3.50326	1.27117
AC004908.3	0.188376	0	0.249631	0	0	0.382828	0.368403	0.417738	0	0	0	0	0.420128	0.411546	0.418526	0.782339	0	1.10775	0.250763	0	0	0	0	0.847475
AC004910.1	0	0	0	0	0	0	0	0	0	0	0	0	0	0	0	0	0	0	0	0	0	0	0	0
AC004911.1	0	0	0	0	0	0	0	0	0	0	0	0	0	0	0	0	0	0	0	0	0	0	0	0
AC004912.1	0	0	0	0	0	0	0	0	0	0	0	0	0	0	0	0	0	0	0	0	0	0	0	0
AC004917.1	0	0	0	0	0	0	0	0	0	0	0	0	0	0	0.644238	0	0	0	0	0	0	0	0	0
AC004918.1	4.36252	4.61436	4.31699	1.98528	1.45575	1.4765	2.42739	1.79154	1.1245	0.716871	1.06145	0.558448	2.73503	1.78409	1.45758	0.694307	1.00676	0.169607	2.30503	3.42802	1.2751	1.31873	2.37151	1.72288
AC004918.4	8.9458	7.53174	7.15207	3.03853	2.79113	3.27765	2.6763	3.73826	2.78066	2.54167	1.46936	2.60047	3.51506	6.25586	5.414	2.75352	2.81071	2.25698	4.65384	4.12245	5.43968	3.54861	4.18747	4.55205
AC004920.1	0	0	0	0	0	0	0	0	0	0	0	0	0	0	0	0	0	0	0	0	0	0	0	0
AC004921.1	0	0	0	0	0	0	0	0	0	0.182589	0	0	0	0	0	0	0	0	0	0	0	0	0	0
AC004921.2	0.035289	0.020662	0.054429	0	0.030123	0.055607	0	0	0.138178	0.035288	0.060305	0.029922	0.074934	0.18255	0.105338	0.0926	0	0.066893	0	0.120164	0	0	0.056227	0
AC004922.1	0.197988	0.173398	0.293276	0.299599	0.229485	0.237618	0.062975	0	0	0.065981	0.053017	0	0	0	0.066716	0	0	0	0.429887	0.446111	0.242441	0.104406	0.548663	0.111823
AC004923.1	0.168798	0.290666	0.224231	0.164133	0.148852	0.085632	0.214824	2.617	0	0	0	0	0.246526	0.244123	0.41785	0.230639	0	0	0	0	0	0.951942	0.287864	0.414421
AC004923.2	0	0	0	0	0	0	0	0	0	0	0	0	0	0	0	0	0	0	0	0	0	0	0	0
AC004923.3	0	0	0	0	0	0	0	0	0	0	0	0	0	0	0	0	0	0	0	0	0	0	0	0
AC004923.4	0.427861	0.342092	0.161514	0.114876	0	0.124511	0.139324	0	0.161767	0.157038	0	0	0	0.154866	0	0.298597	0.145795	0.14418	0.319524	0.372814	0	0.279269	0.10362	0.274919
AC004925.1	0	0	0	0.074832	0.068231	0	0	0	0	0	0	0.057687	0	0	0	0	0	0.108281	0.029037	0	0	0.04793	0	0.04239
AC004930.1	0	0	0	0	0	0	0	0	0	0	0	0	0	0	0	0	0	0	0	0	0	0	0	0
AC004936.1	0	0	0	0	0	0	0	0	0	0	0	0	0	0	0	0	0	0	0	0	0	0	0	0
AC004938.1	0	0	0	0	0	0	0	0	0	0	0	0	0	0	0	0	0	0	0	0	0	0	0	0
AC004938.2	0.808274	0.667641	0.532733	0.270089	0.186852	0.403418	0.748744	0.189944	0.205054	0.392394	0.32152	0.532882	0.191037	0.562929	0.376117	0.091972	0.180877	0.268328	0.475433	0.448703	0.628778	0.73259	0.546755	0.898566
AC004941.1	0	0	0	0	0	0	0	0	0	0	0	0	0	0	0	0	0	0	0	0	0	0	0	0
AC004941.2	0	0	0	0	0	0	0	0	0	0	0	0	0	0	0	0	1.76575	0	0	0	0	0	0	0
AC004943.1	0.822083	0.910461	1.36925	0.483567	0.900793	0.781572	0.790572	0.226251	0.234202	0.889577	0	0.783823	0	0.438512	0.66111	0.333937	0.323686	1.20986	1.47382	1.27814	0.784648	0.939378	1.54158	0.574875
AC004943.2	2.6263	2.5373	2.44255	1.1544	1.4961	1.68476	0.804258	0.672004	0.994704	0.564793	0.640369	0.613209	1.23635	1.01627	0.963256	0.590704	0.919868	0.35478	1.71072	1.4872	1.89764	1.54488	1.67754	1.89245
AC004943.3	0.753504	0.421318	0.748894	0.353952	0.64997	0	0.736807	0	0.44383	0	0	0	0.420128	0	0	0	0	0	0	0	0	0	0.318478	0
AC004944.1	0	0	0	0	0	0	0	0	0	0	0	0	0	0	0	0	0	0	0	0	0	0	0	0
AC004945.1	0	0	0	0	0	0	0	0	0	0	0	0	0	0	0	0	0	0	0	0	0	0	0	0
AC004946.1	0	0	0	0	0	0	0	0	0	0	0	0	0	0	0	0	0	0	0	0	0	0	0	0
AC004946.2	0	0	0	0	0	0	0	0	0	0	0	0	0	0	0	0	0	0	0	0	0	0	0	0
AC004947.1	0	0.018671	0	0	0	0.017729	0	0	0	0.067004	0	0	0	0	0.034605	0	0	0	0	0	0	0	0	0
AC004947.2	0.041356	0.044512	0.053396	0.03808	0	0.021996	0	0	0	0.185071	0.062899	0.341538	0	0	0	0.143588	0.034638	0	0.029299	0.092538	0.042829	0.04887	0	0
AC004947.3	0	0	0	0	0	0	0	0	0	0	0	0	0	0	0	0	0	0	0	0	0	0	0	0
AC004948.1	0.188376	0.631977	0.249631	0	0	0	0.73338	0	0	0	0	0	0	0	0.418526	0	0	0	0	0	0.372734	0	0	0.847475
AC004949.1	0.016847	0	0	0	0	0	0.030378	0	0	0.067213	0	0	0	0	0	0.032359	0.031305	0	0	0	0.034076	0.039385	0	0
AC004951.1	1.44014	1.25797	1.20901	0.727513	0.611296	0.632689	1.51303	2.20822	1.90115	1.14663	0.672009	0.677537	1.52883	2.27794	2.49334	0.991379	0.775426	0.881083	0.983798	1.03383	1.27086	0.940794	0.654056	0.984638
AC004951.2	0.294851	0.863001	0.56378	1.68289	1.35052	1.52419	0.259051	0.401801	0	1.54621	1.55843	0.222921	1.04172	0.917179	0.30781	0.474951	0	0.40243	0.670195	0.159576	0.919393	0	0.483009	0.190808
AC004951.3	0.075813	0.445103	0.31688	0.2103	0.155786	0.167964	0.167934	0.106348	0.201409	0.53495	0.380236	0.144339	0.568342	0.293151	0.090716	0	0.18903	0.093286	0.207913	0.082429	0.154399	0.087918	0.065541	0.111898
AC004951.4	0.482642	0.328062	0.667095	0.355575	0.111818	0.20383	0.080719	0.219943	0.350697	0.159097	0.041557	0.071658	0.275672	0.044309	0.224831	0.269161	0.152539	0.119995	0.515951	0.406033	0.282623	0.240118	0.408893	0.286046
AC004965.1	0	0	0	0	0	0	0	0	0	0	0	0	0	0	0	0	0	0	0	0	0	0	0	0
AC004967.1	0.757075	2.32823	0.25202	1.06694	0.97962	2.30786	0	0.177456	0	0	0	0	0.17189	0	0.170528	0	0	0.111123	1.25772	1.19207	1.10601	0.868626	1.28001	0.851511
AC004967.2	3.27641	2.6949	3.08065	3.32783	3.65861	3.91804	1.95138	2.10832	2.13621	2.04234	1.56788	2.12642	2.2732	2.13976	2.85662	1.23906	0.832439	1.9656	2.19147	2.58062	2.08021	3.92978	3.84145	3.04076
AC004969.1	0.397108	1.34225	1.4486	1.66289	1.8765	1.53593	0.239707	0	0.561457	1.05853	1.78165	1.03864	0.272844	0.797446	0.807807	1.27414	0.246395	0.24965	0.797366	0.408304	0.77604	3.40224	2.14395	3.11515
AC004972.1	0	0	0	0	0	0	0	0	0	0	0	0	0	0	0	0	0	0	0	0	0	0	0	0
AC004973.1	0	0	0	0	0	0	0	0	0	0	0.208183	0	0	0	0	0	0	0	0	0	0	0	0	0
AC004974.1	0.030077	0	0	0	0	0	0.054555	0	0	0	0	0	0	0	0	0	0	0	0	0	0	0	0.025112	0.032492
AC004975.1	0	0	1.59613	0	0	0	0	0	0	0	0	0	0	0	0	0	0	0	0	0	0	0	0	0
AC004975.2	0	0	0	0	0	0	0	0	0	0	0	0	0	0	0	0	0	0	0	0	0	0	0	0
AC004980.1	3.33142	2.74818	2.22249	3.39751	2.61584	2.66477	0.824385	1.34598	1.58044	0.496861	0.897494	0.771186	1.29579	1.23103	1.12493	0.822733	0.940819	0.673236	2.42114	3.3406	2.5685	4.06197	1.91527	2.1029
AC004980.2	0.375109	0.202242	0.751994	0.353188	0.64997	0.297499	0.572889	0	0.30504	0.067962	0.114528	0.048472	0.36671	0	0.095798	0.063618	0.060817	0.059558	0	0.794716	0.917089	0.434309	0.955202	0
AC004980.3	0.758274	0.848117	2.14338	0	0	0	0	0	0	0.701114	0.34649	0.328714	0	1.05151	0	0	0	0.372225	0	0.516737	0	0	0	0.562462
AC004980.4	0	0	0	0	0	0	0	0	0	0	0	0	0	0	0	0	0	0	0	0	0	0	0	0
AC004982.1	0.770882	0.754192	0.90157	0.092373	0.085872	0.114718	0.225598	0.258187	0.266384	0.16923	0.144429	0.064791	0.084152	0.499443	0.247947	0.082794	0.079922	0.082626	0.079194	0.252767	0.112576	0	0.261175	0.211144
AC004982.2	0.766837	1.06782	1.52766	0.763203	0.49961	0.332784	0.265011	0.227236	0.392442	0.38151	0.129509	0.179372	0.377493	0.369512	0.672057	0.146847	0.216064	0.144126	0.511287	0.308387	0.467223	0.20289	0.296787	0.712438
AC004986.1	0	0	0	0	0	0	0	0	0	0	0	0	0	0	0	0	0	0	0	0	0	0	0	0
AC004987.1	0	0	0	0	0	0	0	0	0	0	0	0	0	0	0	0	0	0	0	0	0	0	0	0
AC004987.2	0	0	0	0	0.058059	0	0	0	0	0	0	0	0.091421	0	0	0	0	0	0	0.068687	0	0	0	0
AC004987.3	0	0	0	0	0	0	0	0	0	0	0	0	0	0	0	0	0	0	0	0	0	0	0	0
AC004987.4	0	0.333281	0	0	0	0	0	0	0.712115	0	0	0	0	0	0	0	0.610709	0	0	0	0	0	0	0
AC004988.1	0	0	0.159925	0.055961	0.159919	0.142056	0.259968	0.148327	0.22902	0	0.062913	0	0	0.073126	0.147157	0	0	0	0.043361	0	0	0	0.103234	0
AC004990.1	0	0	0	0.255136	0	0	0	0.044039	0	0	0	0	0	0	0.724505	0	0	0	0	0	0	0	0	0
AC004994.1	0	0	0	0	0	0	0	0	0	0	0	0	0	0	0	0	0	0	0	0	0	0	0	0
AC004997.1	0.424122	0.110837	0	0	0	0.505068	0	0.437338	0.290676	0	0.278611	0.340553	0	0	0.360783	0	0	0	0.243901	0	0	0	0.400907	0
AC005000.1	0	0	0	0	0	0	0	0	1.04865	0	0	0	0	0	0	0	0	0	0	0	0	0	0	0
AC005000.2	0	0	0	0	0	0	0	0	0	0	0	0	0	0	0	0	0	0	0	0	0	0	0	0
AC005002.1	0	0	0	0	0	0	0	0	0	0	0	0	0	0	0	0	0	0	0	0	0	0	0	0
AC005002.2	0	0	0	0	0	0	0	0	0	0	0	0	0	0	0	0	0	0	0	0	0	0	0	0
AC005005.1	0	0	0	0	0	0.063838	0	0	0	0	0	0	0	0	0	0	0	0	0	0	0	0	0	0
AC005005.2	0	0	0	0	0	0	0	0	0	0	0	0	0	0	0	0	0	0	0	0	0	0	0	0
AC005005.3	0.365591	0.41433	0.185358	0.479324	0.33917	0.505959	0.266552	0.150514	0.081837	0.461082	0.378737	0.421841	0.383867	0.074774	0.226278	0.21687	0.423504	0.070692	0.44152	0.459706	0.606253	0.260804	0.291873	0.258113
AC005005.4	0.024479	0.0286	0.03129	0.010941	0.007333	0.019189	0.028514	0.023634	0.065499	0.008982	0.009873	0.017461	0.04195	0.079131	0.06457	0.030864	0.016787	0.004263	0.016413	0.004686	0.02098	0.033635	0.024361	0.004693
AC005006.1	0	0	0	0	0	0	0	0	0	0	0	0	0	0	0	0	0	0	0	0	0	0	0	0
AC005008.1	0	0	0	0	0	0	0	0	0	0	0	0	0	0	0	0	0	0	0	0	0	0	0	0
AC005008.2	0	0	0	0	0	0	0	0	0	0	0	0	0	0	0	0	0	0	0	0.185159	0	0	0	0
AC005009.1	1.05094	0	0	0	0	0.531426	0	0	0	0	0	0	0	0	0	1.0963	0	0	0	0	0	1.19435	0.880005	0
AC005009.2	0.063215	0.0698	0.049778	0.047252	0.043412	0.052738	0.02319	0	0.083795	0	0	0	0.026131	0.025701	0.051155	0	0	0	0.07043	0.055697	0.051086	0	0.064007	0.027933
AC005011.1	0	0	0	0	0	0	0	0	0	0	0	0	0	0	0	0	0	0	0	0	0	0	0	0
AC005013.1	0.106628	0.120156	0.140448	0	0	0.216208	0	0	0	0	0.236523	0	0	0	0	0	0.266441	0	0	0	0	0	0	0
AC005014.1	0.010466	0	0	0.019709	0.035973	0.031308	0	0.025185	0	0	0	0	0	0	0	0	0.022839	0	0.013522	0.021238	0.020198	0.047395	0	0.023727
AC005014.2	0.263192	0.842973	1.03698	0.247318	0.45092	0.288575	0	0.311001	0.325136	0	0	0	0.936841	0.308684	0.307871	0	1.46118	0.300599	0.583754	0.302542	0.281746	0.976252	1.58196	0.574286
AC005014.3	1.81526	2.02999	2.39419	3.37864	0	0	0	0	0	0	0	0	0	0	0	0	0	0	0	3.75684	0	0	0	0
AC005014.4	0	0	0	0	0	0	0	0	0	0	0	0	0	0	0	0	0	0	0	0	0	0	0	0
AC005019.1	0	0	0	0	0	0	0	0	0	0	0	0	0	0	0	0	0	0	0	0	0	0	0	0
AC005019.2	0	0	0	0	0	0	0	0	0	0	0	0	0	0	0	0	0	0	0	0	0	0	0	0
AC005020.1	0	0	0	0	0	0	0	0	0	0	0	0	0	0	0	0	0	0	0	0	0	0	0	0
AC005020.2	0.514855	0.515207	1.055	0.24407	0.523006	0.106888	0.151162	0.715548	0.236394	0	0.352759	0	0	0.367516	0.410443	0	0.327342	0	0.265384	0	0.730566	0	0.174607	0.39069
AC005021.1	0	0	0	0	0	0	0	0	0	0	0	0	0	0	0	0	0	0	0	0	0	0	0	0
AC005033.1	0	0	0	0	0	0	0	0	0	0	0	0	0	0	0	0	0	0	0	0	0	0	0	0
AC005034.1	0	0	0	0	0	0	0	0	0	0	0	0	0	0	0	0	0	0	0	0	0	0	0	0
AC005034.2	0.379735	0.200922	0.755542	0	0	0	0	0	0	0.252759	0	0.091033	0	0	0	0	0	0	0.255632	0	0.376353	0	0	0.409033
AC005034.3	0.181325	0.058324	0	0	0	0	0.477523	0.520963	0.364583	0.156427	0	0	0	0	0.29791	0.644256	0.524446	0.1889	0	0	0	0	0	0
AC005034.4	1.68366	1.05833	1.46769	0.263149	0.972089	0.467791	0	0.84726	0.294737	0	0	0.646657	0	1.39558	0.558977	0.541189	0	0.274384	1.50262	1.00562	0	0	0.485115	0.919017
AC005034.5	2.83903	3.38652	2.5082	2.13388	1.95924	2.88488	0.537086	0.208657	1.00301	0.286631	0.162282	0.252274	0.29744	0.747482	0.285869	0.532917	0.510695	0.129639	2.77159	1.98679	2.24721	1.30293	0.960005	3.40604
AC005034.6	0.866844	0.769512	1.07504	0.364535	0.353518	0.319216	0.029823	0.110017	0.057284	0.1098	0.087263	0.042057	0.385875	0.142382	0.34945	0.079462	0.15165	0.025695	0.619083	0.645001	0.766674	0.133594	0.155811	0.118559
AC005037.1	1.56429	1.41839	1.6622	1.20159	1.58458	1.35513	2.07608	3.20396	4.67846	1.7642	2.42983	0.436205	4.76197	3.8532	2.32127	1.23781	1.24945	0.729029	1.81325	2.27448	1.80561	1.21441	2.00746	3.49346
AC005040.1	0	0	0	0	0	0	0	0	0	0	0	0	0	0	0	0	0	0	0	0	0	0	0	0
AC005040.2	0	0	0	0	0	0	0	0	0	0	0	0	0	0	0	0	0	0	0	0	0	0	0	0
AC005041.1	0.037405	0.048244	0.039621	0.017824	0.014841	0.056695	0.050051	0.039247	0.065286	0.03565	0	0.016089	0.088239	0.035625	0.014629	0.053876	0.045689	0.035648	0.046785	0	0.03799	0.020413	0.015871	0
AC005041.2	0	0	0	0	0	0	0	0	0	0	0	0	0	0	0	0	0	0	0	0	0	0	0	0
AC005041.3	0	0	0	0	0	0	0	0	0	0	0	0.418079	0	0	0	0	0	0	0	0	0	0	0	0
AC005041.4	0	0	0	0	0	0	0	0	0	0	0	0	0	0	0	0	0	0	0	0	0	0	0	0
AC005041.5	0.178233	0.211825	0.078046	0.116085	0.632385	0.176054	0	0.174323	0.426403	0.193157	0	0	0	0.349533	0	0.486754	0	0	0.149905	0.236832	0.324155	0	0.306581	0
AC005042.1	0	0.061242	0	0.104916	0	0.115489	0.397879	0.441684	0.152669	0.149209	0.125645	0.117433	0.454141	0	0.758893	0.431774	0.979637	0.28151	0	0.114977	0	0	0.283911	0.247578
AC005042.2	0	0	0	0	0	0	0	0	0	0	0	0	0	0	0	0	0	0	0	0	0	0	0	0
AC005042.3	0	0	0	0	0	0	0	0	0	0	0	0	0	0	0	0	0	0	0	0	0	0	0	0
AC005045.1	0	0	0	0	0	0	0	0	0	0	0	0	0	0	0	0	0	0	0	0	0	0	0	0
AC005045.2	0	0	0	0	0	0	0	0	0	0	0	0	0	0	0	0	0	0	0	0	0	0	0	0
AC005046.1	0.705292	0.784839	0.15528	0.218577	0.201498	0.485475	0.260133	0	0.301594	0.29281	0	0.456742	0.588142	0.866754	0.292867	0.560529	0	0	0.633525	0.491415	0.697016	0.273878	0	0
AC005050.1	0	0	0	0	0.082848	0	0	0	0	0	0	0	0	0	0	0.060075	0	0	0	0	0	0	0	0
AC005050.2	0	0	0	0	0	0	0	0	0	0	0	0	0	0	0	0	0	0	0	0	0	0	0	0
AC005050.3	0	0	0	0	0	0	0	0	0	0	0	0	0	0	0	0	0	0	0	0	0	0	0	0
AC005052.1	0.167671	0.178144	0.164706	0.106916	0.096601	0.013665	0.030578	0.069928	0	0.035931	0.027415	0	0.034863	0	0.199901	0	0.031699	0.030621	0.105212	0.05589	0.155103	0.030764	0.02378	0.033009
AC005052.2	0.130834	0.142587	0.049671	0.138933	0.063977	0.058944	0.074223	0	0.175903	0.081066	0	0.063085	0.041873	0.041215	0.206684	0.158274	0.152117	0.22813	0.051665	0.121258	0.227464	0.130788	0.0314	0
AC005062.1	0	0.237308	0	0	0	0	0	0	0	0	0	0	0.322046	0	0.576909	0	0	0	0	0.496345	0	0	0	0
AC005064.1	0	0	0	0	0	0	0	0	0	0	0	0	0	0	0	0	0	0	0	0	0	0	0	0
AC005066.1	0	0	0	0	0	0	0	0	0	0	0	0	0	0	0	0	0	0	0	0	0	0	0	0
AC005070.1	0	0	0	0	0	0	0	0	0	0	0	0	0	0	0	0	0	0	0	0	0	0	0	0
AC005070.2	0	0	0	0	0	0	0	0	0	0	0	0	0	0	0	0	0	0	0	0	0	0	0	0
AC005070.3	0.204574	0.177508	0.132423	0.151543	0.139692	0.130637	0.142915	0.201601	0.125968	0.154192	0.032709	0.089342	0.120812	0.276809	0.079233	0.075061	0.107874	0.036199	0.087775	0.045869	0.085861	0.245425	0.174497	0.044415
AC005071.1	0	0	0	0	0	0	0	0	0	0	0	0	0	0	0	0	0	0	0	0	0	0	0	0
AC005072.1	0.022384	0	0	0	0	0	0.048625	0.055203	0.057357	0.109646	0	0	0.055576	0	0.165569	0.159894	0.05167	0	0	0	0	0	0	0
AC005076.1	5.70253	6.46252	6.64992	3.82834	1.76398	2.70055	2.10899	3.30539	3.10648	0.799308	0.993356	0.770231	2.37104	1.95016	2.78349	1.13542	0.553063	0.553123	5.76561	3.98475	4.19426	2.00925	2.87647	1.75952
AC005076.2	0	3.72164	0	0	0	3.3657	13.1397	0	7.95195	7.34029	0	0	29.6891	14.5413	0	0	6.76869	0	0	0	0	0	0	0
AC005077.1	0	0	0	0	0	0	0	0	0	0	0	0.153148	0	0	0	0	0	0	0	0	0	0	0	0
AC005077.2	0	0	0.089264	0	0	0.068899	0	0	0	0	0	0	0	0	0.36016	0	0	0	0	0	0	0	0	0
AC005077.3	0	0	0	0	0	0	0	0	0	0	0	0	0	0	0	0	0	0	0	0	0	0	0	0
AC005077.4	0.09499	0.030287	0.031017	0	0.087902	0.022287	0	0.065736	0	0	0	0	0	0	0	0	0	0	0.08633	0	0.039669	0.202367	0	0
AC005081.1	0.122508	0	0	0.151578	0	0.12256	0	0	0	0.22082	0	0	0	0.212559	0	0.103989	0	0	0.158948	0	0	0.185308	0.137491	0
AC005082.1	0.027369	0.030107	0.035581	0.050823	0	0	0	0.06008	0	0	0	0	0	0	0.058047	0	0	0	0	0.060689	0	0	0	0
AC005082.2	0	0	0	0	0	0	0	0	0	0	0	0	0	0	0	0	0	0	0	0	0	0	0	0
AC005083.1	0	0	0	0	0	0.089747	0	0	0	0	0	0.172604	0	0	0	0	0	0	0	0	0	0	0	0
AC005084.1	0	0	0	0	0	0	0	0	0	0	0	0	0	0	0	0	0	0	0	0	0	0	0	0
AC005086.1	0	0	0	0	0	0	0	0	0	0	0	0	0	0	0	0	0	0	0	0	0	0	0	0
AC005086.2	0	0	0	0	0	0	0	0	0	0	0	0	0	0	0	0	0	0	0	0	0	0	0	0
AC005086.3	0	0	0	0	0	0	0	0	0	0	0	0	0	0	0	0	0	0	0	0	0	0	0	0
AC005086.4	0.998393	0	0	0	1.70617	1.00971	0	0	0	4.40305	0	1.66414	0	5.35008	0	0	0	0	0	0	0	2.26927	0	0
AC005086.5	0	0	0	0	0	0	0	0	0	0	0	0	0	0	0	0	0	0	0	0	0	0	0	0
AC005088.1	0	0	0	0	0	0	0	0	0	0	0	0	0	0	0	0	0	0	0	0	0	0	0	0
AC005089.1	0	0	0	0	0	0	0	0	0	0	0	0	0	0	0	0	0	0	0	0	0	0	0	0
AC005090.1	0	0	0	0	0	0	0	0	0	0	0	0	0	0	0	0	0	0	0	0	0	0	0	0
AC005091.1	0	0	0.115305	0	0	0	0	0.113475	0	0	0	0	0	0	0	0	0	0	0	0	0	0.099221	0	0
AC005094.1	0	0	0	0	0	0	0	0	0	0	0	0	0	0	0	0	0	0	0	0	0	0	0	0
AC005096.1	0	0	0	0	0	0	0	0	0	0	0	0	0	0	0	0	0	0	0	0	0	0	0	0
AC005099.1	0	0	0	0	0	0	0	0	0	0	0	0	0	0	0	0	0	0	0	0	0	0	0	0
AC005100.1	0	0	0	0	0	0	0	0	0	0.113086	0.385649	0.132159	0.098021	0	0	0.110267	0.053393	0.053852	0	0	0.144747	0	0.060995	0
AC005100.2	0	0	0	0	0	0	0	0	0	0	0	0	0	0	0	0	0	0	0	0	0	0	0	0
AC005102.1	0	0	0	0	0	0	0	0	0	0	0	0	0	0	0	0	0	0	0	0	0	0	0	0
AC005104.1	0	0	0	0	0	0	0	0	0	0	0	0	0	0	0	0	0	0	0	0	0	0	0	0
AC005104.2	0	0	0	0	0	0.153183	0	0.193558	0	0	0	0.157662	0	0.194813	0	0	0	0	0	0	0	0.171947	0	0.16347
AC005104.3	0	0	0	0	0	0	0	0	0	0	0	0	0	0	0	0	0	0	0	0	0	0	0	0
AC005105.1	0	0	0	0	0	0	0	0	0	0	0	0	0	0	0	0	0	0	0	0	0	0	0	0
AC005144.1	0.38283	0.082934	0	1.99954	0.658031	1.06334	0	0.390477	0.613427	0	0	0.154342	0.196903	0	0	0.190853	0	0	0.213246	0.166643	0.15507	0.542076	0.383779	0.168343
AC005153.1	0	0	0	0	0	0	0	0	0	0	0	0	0	0	0	0	0	0	0	0	0	0	0	0
AC005154.1	0	0.261168	0	0.429653	0	0	0.387139	0	0	0	0	0	0	0	0	0	0	0	0.608789	0	0	0	0	0
AC005154.2	0.860333	0.693421	0.975066	0.372145	0.561721	0.465338	0.496148	0.228332	0.516701	0.479891	0.521506	0.393943	0.213706	0.069794	0.918458	0.485067	0.201463	0.403139	0.56273	0.75297	0.783345	0.562729	0.694609	0.503273
AC005154.3	0	0	0	0	0	0	0	0	0	0	0	0	0	0	0	0	0	0	0	0	0	0	0	0
AC005154.4	0	0	0	0	0	0	0	0	0	0	0	0	0	0	0	0	0	0	0	0	0	0	0	0
AC005154.5	0.247608	0	0	0.857392	0.4672	0	0	0	0	0	0.333401	0	0	0	0	0.668049	0	0	0.402147	0	0	0	0	0
AC005156.1	0	0	0	0	0	0	0	0	0	0	0	0	0	0	0	0	0	0	0	0	0	0	0	0
AC005160.1	0	0	0	0	0	0	0	0	0	0	0	0	0	0	0	0	0	0	0	0	0	0	0	0
AC005162.1	0	0	0	0	0	0	0	0	0	0	0	0	0	0	0	0	0	0	0	0	0	0	0	0
AC005162.2	0	0	0	0	0.179648	0	0	0	0	0	0	0	0	0	0	0	0	0.266504	0	0	0	0	0	0
AC005162.3	0.074747	0.040324	0.032652	0.023229	0.021381	0	0.022953	0	0	0.024788	0	0	0.02577	0	0	0	0.07009	0.070968	0.018144	0.028459	0.052703	0.030094	0	0
AC005165.1	0.115197	0.128667	0.081293	0.113271	0.034728	0.038265	0.041048	0.106754	0	2.31736	2.15086	2.29223	0	0	0	1.94426	2.31977	0.236316	0.362256	0.487749	0.176167	0.17261	0.214096	0.156798
AC005165.2	0	0	0	0	0	0	0	0	0	0	0	0	0	0	0	0	0	0	0	0	0	0	0	0
AC005165.3	0.258034	0.120785	0.192917	0	0.247513	0.185443	0.246289	0.467413	0.098259	0.294799	0.439828	0.073615	0.189063	0.663987	0.28189	0.091937	0.088512	0.178526	0	0.150877	0	0.099554	0.12177	0.080313
AC005176.1	0.023317	0.025579	0	0	0	0.024046	0	0.059623	0	0	0.051017	0.094413	0	0	0	0	0	0	0	0	0	0.164285	0.039607	0
AC005176.2	0	0	0	0	0	0	0	0	0	0	0	0	0	0	0	0	0	0	0	0	0	0	0	0
AC005178.1	0	0	0	0	0	0	0	0	0	0	0	0	0	0	0	0	0	0	0	0	0	0	0	0
AC005180.1	0.293854	0.214901	0.260378	0.365528	0.168228	0.721209	0	1.72754	1.03098	0.246	0	0.191072	0.500991	0.245206	0.745765	0.238644	0	0.233134	0.268905	0.208278	0.589865	0.686814	0.328905	0.4379
AC005180.2	0	0	0	0	0	0	0	0	0	0	0	0	0	0	0	0	0	0	0	0	0	0	0	0
AC005181.1	0	0	0	0	0	0	0	0	0	0	0	0	0	0	0	0	0	0	0	0	0	0	0	0
AC005183.1	0	0	0	0	0	0	0	0	0	0	0	0	0.046091	0.045323	0	0	0	0	0	0	0	0	0	0
AC005185.1	0	0	0	0	0	0	0	0	0	0	0	0	0	0	0	0	0	0	0	0	0	0	0	0
AC005189.1	0	0	0	0	0.620426	0.367167	0	0	0	0	0	0	0	0	0	0	0	0	0	0	0	0	0	0
AC005191.1	0	0	0	0	0	0	0	0	0	0	0	0	0	0	0	0	0	0	0	0	0	0	0	0
AC005197.1	0	0	0	0	0	0	0	0	0	0	0	0	0	0	0	0	0	0	0	0	0	0	0	0
AC005208.1	0	0	0	0	0	0	0	0	0	0	0	0	0	0	0	0	0	0	0	0	0	0	0	0
AC005209.1	0	0	0	0	0	0	0	0	0	0	0	0	0	0	0	0	0	0	0	0	0	0	0	0
AC005220.1	0.324603	0.357156	0.432984	0.101875	0.093695	0.114556	0	0	0.290973	0	0.590849	0.221269	0	0.139427	0	0.54577	0.392983	0	0.522052	0.3463	0.328474	0.127765	0.367758	0.486547
AC005224.1	0.168292	0.081693	0.15835	0.045499	0.041431	0.023979	0	0.057995	0	0	0	0	0	0	0.115176	0.052942	0	0	0.031214	0.049029	0.04626	0	0	0
AC005224.2	0.12994	0.070777	0.114605	0	0	0	0.37705	0.471654	0.491004	0.136553	0.271919	0.247908	0.612646	0.461513	0.60424	0.221969	0.21437	0.086379	0.091175	0.14312	0.176642	0.050931	0.03586	0.046577
AC005224.3	16.6569	20.1421	18.1552	17.149	16.9156	16.5525	13.2272	13.8803	13.4763	4.44499	5.69791	4.319	10.5297	13.087	12.1548	6.29662	5.45151	5.8205	22.1199	21.8774	20.7003	11.1658	14.0727	12.4788
AC005225.1	0	0	0	0	0	0	0	0	0	0	0	0	0	0	0	0	0	0	0	0	0	0	0	0
AC005225.2	0.062886	0.16989	0.332072	0	0	0.145992	0.030756	0.17222	0.108406	0.033689	0	0.077729	0.173647	0	0.374362	0.12206	0.475711	0.223762	0.02187	0.117589	0.064279	0	0.027245	0
AC005225.3	0.148845	0.162374	0	0	0	0	0	0	0	0	0	0	0	0.084673	0	0	0	0	0.412528	0	0	0	0.251087	0.329656
AC005225.4	0.927439	0.975958	0.718736	0.474743	0.519713	0.627175	0.345338	0.350243	0.162706	0.301197	0.288211	0.206265	0.234567	0.383517	0.386538	0.073179	0.423229	0.105448	0.388531	0.46293	0.272889	0.278373	0.258498	0.298313
AC005229.1	0	0	0	0	0	0	0	0	0	0	0	0	0	0	0	0	0	0	0	0	0	0	0	0
AC005229.2	0	0	0	0	0	0	0	0	0	0	0	0	0	0	0	0	0	0	0	0	0	0	0	0
AC005229.3	0	0	0	0	0	0	0	0	0	0	0	0	0	0	0	0	0	0	0	0	0	0	0	0
AC005229.4	4.59777	4.67187	4.44344	2.93766	3.41589	2.62746	1.62572	1.62316	1.63295	0.740172	0.785286	0.739195	1.35383	1.22171	1.69023	0.400064	0.978122	0.534467	3.44792	3.85891	3.06416	3.48725	2.77576	3.16822
AC005229.5	0	0	0	0	0	0	0	0	0	0	0	0.047954	0	0	0	0	0	0	0.031653	0	0	0	0	0
AC005230.1	0	0	0	0	0	0	0	0	0	0	0	0	0	0	0	0	0	0	0	0	0	0	0	0
AC005232.1	0	0	0	0	0	0	0	0	0	0	0	0	0	0	0	0	0	0	0	0	0	0	0	0
AC005234.1	0	0	0	0	0	0	0	0	0	0	0	0	0	0	0	0	0	0	0	0	0	0	0	0
AC005234.2	0	0	0	0	0	0	0	0	0	0	0	0	0	0	0	0	0	0	0	0	0	0	0	0
AC005237.1	0	0	0	0	0	0	0	0	0	0	0	0	0	0	0	0	0	0	0	0	0	0	0	0
AC005237.2	0	0	0	0	0	0	0	0	0	0	0	0	0	0	0	0	0	0	0	0	0	0	0	0
AC005244.1	0.894084	0	0	0	0	0	0.588346	0	0.712115	0	0	0	1.30981	1.28306	1.90156	0	0	0	0.387208	0	0.565902	0.667431	0	0
AC005244.2	0	0	0	0	0	0	0	0	0	0	0	0	0	0	0	0	0	0	0	0	0	0	0	0
AC005252.1	0	0	0	0	0	0	0	0	0	0	0	0	0	0	0	0	0	0	0	0	0	0	0	0
AC005252.2	0	0	0	0	0	0	0	0	0	0	0	0	0	0	0	0	0	0	0	0	0	0	0	0
AC005252.3	0	0	0	0	0	0	0	0	0	0	0	0	0	0	0	0	0	0	0	0	0	0	0	0
AC005252.4	0	0.532106	0.377051	0.261419	0.483389	0	0	0	0.5392	0	0	0.250058	0.363609	0	0	0.501449	0	0	0	0	0.546273	0	0	0
AC005253.1	0.017536	0.019562	0.025535	0	0	0	0	0	0	0	0	0.031105	0	0	0	0	0	0	0	0	0	0	0	0
AC005253.2	0	0	0	0	0	0	0	0.105412	0.113048	0	0	0	0	0	0	0	0	0	0	0	0	0	0	0
AC005255.1	1.05096	1.1212	1.38601	0	0	1.07006	0	0	0	0	1.90846	0	0	0	0	0	0	0	0	0	1.71331	0	0	0
AC005256.1	0	0	0	0	0	0	0	0	0	0	0	0	0	0	0	0	0	0	0	0	0	0	0	0
AC005258.1	0.186977	0.542	0.713643	0.574124	0.372958	0.43507	0	0.727175	0	0	0.26672	0.637194	0.963987	1.2993	0.503411	0	0.364729	0	0.907137	1.75684	2.03297	0	0.523539	1.07379
AC005258.2	0.101454	0	0	0	0	0	0	0	0	0	0	0	0	0	0	0	0	0	0.044052	0.138284	0.064878	0.07649	0.057241	0.231834
AC005261.1	3.95341	3.63192	4.24972	4.47748	4.60299	3.64796	6.25626	6.3733	7.60734	9.57157	7.89334	8.03347	5.90977	6.2941	5.99284	8.53926	8.38952	7.75087	4.13708	3.95285	3.70789	3.80164	3.92705	3.43975
AC005261.2	0.110053	0.126534	0.048015	0	0.062327	0.214463	0.178787	0.102183	0	0	0.086529	0.169557	0.206543	0.202791	0.100856	0.099017	0	0	0.184841	0	0.409512	0.080796	0.123395	0.167063
AC005261.3	0	0.472729	0	0.48508	0.585385	0	0	0.138471	0.132619	0	0	0	0	0	0	0	0	0	0	0.815292	1.61456	0	0	0
AC005261.4	0	0	0	0	0	0	0	0	0	0.587223	0	0	0	0	0	0	0	0	0	0	0	0	0	0
AC005261.5	0	0	0	0	0	0	0	0	0	0.179395	0.077166	0	0	0	0	0	0	0	0	0	0	0	0	0
AC005262.1	0	0	0.337642	0	0	0	0	0	0	0	0	0	0	0	0	0	0	0	0	0	0	0	0	0
AC005262.2	0	0	0	0	0	0	0	0	0	0	0	0	0	0	0	0	0	0	0	0	0	0	0	0
AC005264.1	0	0	0	0	0.028027	0.032675	0	0	0	0	0	0	0	0	0	0	0	0	0	0	0	0	0.027878	0
AC005274.1	0	0	0	0	0	0	0	0	0	0	0	0	0	0	0	0	0	0	0	0	0	0	0	0
AC005277.1	0.304853	0	0	0	0	0	1.20364	0	0	0	0	0	0	0	0	0	0	0	0	0	0	0	0	0
AC005277.2	0	0	0	0	0	0	0	0	0	0	0	0	0	0	0	0	0	0	0	0	0	0	0	0
AC005280.1	0	0	0	0	0	0	0	0	0	0	0	0	0	0	0	0	0	0	0	0	0	0	0	0
AC005280.2	0	0	0	0	0	0	0	0	0	0	0	0	0	0	0	0	0	0	0	0	0	0	0	0
AC005280.3	0	0	0	0	0	0	0	0	0	0	0	0	0	0	0	0	0	0	0	0	0	0	0	0
AC005281.1	0	0	0	0	0	0	0	0	0	0	0	0	0	0	0	0	0	0	0	0	0	0	0	0
AC005288.1	0.723705	0.719864	0.531524	0.495262	0.341979	0.211178	0	0	0	0.8573	0.867429	0.268892	0.682171	0.5037	0.34057	0.166278	1.60759	0	0.552562	0.861005	0.672644	0	0	0.442304
AC005291.1	0	0	0	0.20395	0	0	0	0	0	0	0	0	0	0	0	0	0	0	0	0	0	0	0	0
AC005291.2	0	0	0	0	0	0	0	0	0	0	0	0	0	0	0	0	0	0	0	0	0	0	0	0
AC005293.1	0	0	0	0	0	0	0	0	0	0	0	0	0	0	0	0	0	0	0	0	0	0	0	0
AC005294.1	0	0	0	0	0	0	0	0	0	0	0	0	0	0	0	0	0	0	0	0	0	0	0	0
AC005296.1	0	0	0	0	0	0	0	0	0	0	0	0	0	0	0	0	0	0	0	0	0	0	0	0
AC005297.1	0	0	0	0	0	0	0	0	0	0	0	0	0	0	0	0	0	0	0	0	0	0	0	0
AC005297.2	0	0	0	0	0	0	0	0	0	0	0	0	0	0	0	0	0	0	0	0	0	0	0	0
AC005297.3	0	0	0	0	0	0	0	0	0	0	0	0	0	0	0	0	0	0	0	0	0	0	0	0
AC005300.1	0	0	0	0	0	0	0	0	0	0	0.204276	0	0	0	0	0	0	0	0	0	0	0	0	0
AC005301.1	0	0	0	0	0	0	0	0	0	0	0	0	0	0	0	0	0	0	0	0	0	0	0	0
AC005301.2	0	0	0	0.162589	0.150812	0.20411	0.138213	0.1525	0	0	0.13276	0.362991	0	0	0	0	0	0	0	0	0	0	0	0.186225
AC005303.1	0.037361	0	0	0	0	0	0	0	0	0	0	0	0	0	0	0	0	0	0	0	0	0	0	0
AC005304.1	0	0	0	0	0.346431	0	0	0	0	0	0	0	0	0.191388	0	0	0	0	0	0	0	0	0.33778	0
AC005304.2	0.42499	0.554394	0.349078	0.305996	0.23615	0.187741	0.467107	0.523138	0.986858	0.377682	0.397606	0.29496	0.630521	0.762434	0.892483	0.393826	0.30894	0.139906	0.311068	0.25059	0.330983	0.192756	0.247892	0.405669
AC005304.3	0	0	0	0.21554	0	0	0	0	0.065018	0	0	0	0	0	0.057353	0.040792	0	0	0.16117	0.249469	0	0	0	0
AC005306.1	2.50836	2.92989	3.39475	2.98346	1.6784	1.53546	0.231359	0.553659	0	0.306889	0.610598	0.470586	0	1.07654	0.489836	0	2.02122	0	0.920059	2.37641	2.30708	1.63762	3.11136	2.85138
AC005307.1	0.056276	0.062213	0.037489	0.052161	0.144023	0.086415	0.063044	0.071548	0.074523	0	0	0	0	0.141259	0.071753	0	0	0	0.112686	0.350141	0.111649	0.064905	0.047198	0.062172
AC005323.1	0	0	0	0	0	0	0	0	0	0	0	0	0	0	0	0	0	0.214215	0	0	0	0	0	0
AC005323.2	0	0	0	0.187259	0	0.102808	0	0	0	0	0	0	0	0	0	0	0	0	0	0	0	0	0	0
AC005324.1	0	0.060543	0.071381	0	0	0	0	0	0	0	0	0	0	0	0	0	0	0	0	0	0	0	0	0
AC005324.2	0	0	0	0	0	0	0	0	0	0	0	0	0	0	0	0	0	0	0	0	0	0	0	0
AC005324.3	0.019298	0	0	0	0	0	0	0	0	0	0.064165	0.061023	0.017142	0	0.016075	0	0.020751	0	0	0	0	0	0.059078	0.055831
AC005324.4	0.2374	0.179047	0.124657	0.060988	0.070687	0.108651	0.076759	0.057965	0.19217	0.080942	0.0729	0.187804	0.106088	0.026224	0.056963	0.22256	0.121569	0	0.106179	0.105296	0.164503	0.028853	0.041335	0.15279
AC005324.5	0	0	0	0	0	0	0	0	0	0	0	0	0	0	0	0	0	0	0	0	0	0	0	0
AC005324.6	0	0	0	0	0	0	0	0	0	0	0	0	0	0	0	0	0	0	0	0	0	0	0	0
AC005326.1	0	0	0	0	0	0	0	0	0	0	0	0	0	0	0	0	0	0	0	0	0	0	0	0
AC005329.1	0.879613	0.745699	0.898347	0.472627	0.513023	0.508447	0.105478	0.308554	0.076414	0.191196	0.298011	0.148675	0.241433	0.239549	0.111362	0.26842	0.137602	0.106699	0.668516	0.508591	0.720429	0.611515	0.669824	0.497081
AC005329.2	0	0	0	0	0	0	0	0	0	0	0	0	0	0	0	0	0	0	0	0	0	0	0	0
AC005329.3	0.011957	0.040493	0.062949	0.022798	0	0.043704	0.026865	0.077518	0.064996	0	0.015641	0.022588	0.029529	0.029098	0.057459	0.02682	0.049064	0	0.031093	0	0	0.054116	0.020511	0.1662
AC005330.1	0	0	0.042852	0	0	0	0	0	0	0	0	0	0	0	0	0	0	0	0	0	0	0	0	0
AC005332.1	0	0	0	0.193631	0	0	0.249646	0.145322	0	0	0.115979	0	0.14614	0.714385	0.279718	0.134173	0.136222	0.662155	0	0	0	0	0.17263	0.124705
AC005332.2	0.060948	0.032383	0.038917	0	0.052051	0	0.134558	0	0.052395	0.048495	0	0	0.049778	0.049022	0.048465	0.141103	0	0.046133	0.045293	0.07153	0	0.075087	0	0.065519
AC005332.3	4.92099	8.67795	6.55252	6.75727	3.91848	3.86491	2.81059	1.39682	2.26199	2.61228	1.3356	2.2997	1.84396	3.68112	1.81432	1.55351	2.41696	1.273	5.54318	1.98679	2.24721	4.34309	5.44003	2.12878
AC005332.4	5.02544	5.94825	6.05053	4.27049	3.93192	3.9893	1.41412	2.11395	2.54275	5.22026	3.90144	3.84539	2.40988	2.299	1.43043	5.43929	4.11721	1.41239	4.20921	3.46373	4.77097	3.85869	5.32283	4.95573
AC005332.5	0.997893	0.883476	1.07846	0.784889	0.89635	0.675725	0.419027	0.513052	0.400897	1.01008	0.585162	1.10639	0.755371	0.742281	0.850612	0.831043	0.797266	0.450362	0.567602	0.679809	0.661685	1.06293	0.886867	0.715971
AC005332.6	24.3946	22.8377	22.3296	23.568	24.5411	23.9437	10.1071	10.3055	13.0657	22.3342	19.0451	19.2767	10.5905	10.7984	10.4691	21.1193	20.9977	16.4606	15.2576	15.4645	15.8949	22.8441	22.3901	23.4897
AC005332.7	0	0.421318	0.499263	0	0	0.382828	0	0.417738	0	0	0	0	0	0	0	0.39117	0	0.36925	0	0.395457	0	0	0.636956	0.423738
AC005336.1	0	0	0	0	0	0	0	0	0	0	0	0	0	0	0	0	0	0	0	0	0	0	0	0
AC005336.2	0	0	0	0	0	0	0	0	0	0	0	0	0	0	0	0	0	0	0	0	0	0	0	0
AC005336.3	0	0	0	0	0	0.056888	0	0	0	0	0	0	0	0	0	0	0	0	0	0	0	0	0	0
AC005339.1	0.218228	0.244042	0.572524	0	0.368902	0.439004	0.249925	0.56241	0.297114	0.223726	0	0	0	0	0	0	0	0	0.28465	0.444357	0	0.490652	0	0.48329
AC005341.1	0	0	0	0	0	0	0	0	0	0	0	0	0	0	0	0	0	0	0	0	0	0	0	0
AC005342.1	0.329706	0.193936	0	0	0.442891	0.267689	0	0.883709	0.640625	0	0	0.17811	0.45541	0.222124	0	0	0.639508	0	0.188362	0	0	0	0.143509	0
AC005342.2	0	0	0	0	0	0	0	0	0	0	0	0	0	0	0	0	0	0	0	0	0	0	0	0
AC005343.1	0	0	0	0	0	0	0	0	0	0	0	0	0	0	0	0	0	0	0	0	0	0	0	0
AC005343.4	0	0	0	0	0	0	0	0	0	0	0	0	0	0.190891	0	0	0	0	0	0	0.279289	0	0	0
AC005344.1	0	0	0	0	0	0	0	0	0	0	0	0	0	0	0	0	0	0	0	0	0	0	0	0
AC005345.1	0	0	0	0	0	0	0	0	0	0	0	0	0	0	0	0	0	0	0	0	0	0	0	0
AC005351.1	0	0	0	0	0	0	0	0	0.206447	0	0	0	0	0	0	0	0	0	0	0	0	0	0	0
AC005355.1	0	0	0	0	0	0	0	0	0	0	0	0	0	0	0	0	0	0	0	0	0	0	0	0
AC005355.2	0	0	0	0	0.308063	0	0	0	0	0	0	0	0	0	0	0	0	0	0.251963	0	0	0	0	0.396197
AC005357.1	0	0	0	0	0	0	0	0	0	0	0	0	0	0	0	0	0	0	0	0	0	0	0	0
AC005357.2	0	0.421318	0.249631	0.436418	0.324985	0.239099	0	0.417738	0	0.830976	0	0.325426	0	0	0	0	0	0	0	0	0	0	0	0
AC005358.1	0	0	0	0	0	0	0	0	0	0	0	0	0	0	0	0	0	0	0	0	0	0	0	0
AC005358.2	0.096819	0	0	0.021667	0	0.023443	0.082577	0.0489	0.078637	0.028515	0.056748	0.05569	0.0797	0.08842	0.117793	0	0.020247	0.073212	0.046472	0.048588	0.022951	0.026487	0.03859	0
AC005363.1	27.8173	29.0594	25.9753	40.9573	34.3556	40.9416	4.27833	4.92074	6.89293	3.27273	1.10143	1.40993	3.83142	8.2563	2.76546	1.75224	0.848515	2.73849	19.3446	20.8032	15.7153	17.9071	18.1987	20.6796
AC005363.2	0	0.797495	0	0	0	2.16366	0	0	1.70399	3.14584	0	0	0	3.11599	0	1.48784	0	0	1.88072	0	0	0	1.19429	0
AC005377.1	0	0	0	0	0	0	0	0	0	0	0	0	0	0	0	0	0	0	0	0	0	0	0	0
AC005379.1	0	0	0	0	0	0	0	0	0	0	0	0	0	0	0	0	0	0	0	0	0	0	0	0
AC005381.1	0.386991	0	0.084772	0.300425	0.569296	0.082801	0	0	0.16879	0	0	0	0	0	0	0	0	0	0.198502	0	0.736935	0	0.107419	0.197106
AC005383.1	0	0	0.16261	0.232028	0	0.126304	0	0	0	0	0	0	0	0	0	0	0	0	0	0	0	0	0	0
AC005387.1	0	0	0	0	0	0	0	0	0	0	0	0	0	0	0	0	0	0	0	0	0	0	0	0
AC005387.2	0	0	0	0	0	0	0	0	0	0	0	0	0	0	0	0	0	0	0	0	0	0	0	0
AC005391.1	0	0	0	0	0	0	0	0.700616	0	0	0	0	0	0	0	0	0	0	0	0	0	0	0	0
AC005392.1	0	0	0	0	0	0	0	0	0	0	0	0	0	0	0	0	0	0	0	0	0	0	0	0
AC005392.2	0	0	0	0	0	0	0	0	0	0	0	0	0	0	0	0	0	0	0	0	0	0	0	0
AC005392.3	0	0	0	0	0	0	0	0	0	0	0	0	0	0	0	0	0	0	0	0	0	0	0	0
AC005393.1	0.796236	0.75635	2.28633	1.06997	0.984185	0.474415	0	0.30634	0.319612	0	0.258392	0.717132	0	1.52781	0.309799	0.587339	0.860077	0	0.460616	0.948621	1.13434	0.265757	1.14931	0.511623
AC005394.1	0.03934	0.043494	0.104879	0.073395	0.06745	0.040297	0	0	0.107768	0	0	0	0.103436	0	0	0	0	0	0.052877	0	0.078841	0.092451	0.066556	0.087835
AC005394.2	0.236158	0.127195	0.077272	0.235921	0.32943	0.166673	0.135863	0.177811	0	0.0491	0.020854	0	0.077117	0.074538	0.11002	0	0.023021	0.022627	0.362658	0.274814	0.370113	0.056217	0.203639	0.217436
AC005400.1	0.870454	1.56093	1.67844	0.926628	0.768218	0.524571	0.303885	0.613054	0.993138	0.170416	0.423687	0.140649	1.19346	2.01022	0.173667	1.5264	1.40553	0	0.766068	0.796945	0.978335	0.501018	0.855687	0.43531
AC005410.1	0	0	0.50164	0	0	0	0	0	0	0	0	0	0	0	0.126604	0	0	0	0.624786	0	0.276697	0	0	0
AC005410.2	0.189269	0	0.50164	0	0	0.192326	0.111973	0	0	0.193673	0	0	0	0.133805	0.250301	0	0.086069	0	0	0	0.374535	0	0.320002	0
AC005412.1	0	0	0	0	0	0	0	0	0	0	0	0	0	0	0	0	0	0	0	0	0	0	0	0
AC005414.1	0	0	0	0	0	0	0	0	0.026542	0	0	0	0	0	0	0	0	0	0	0	0	0	0	0
AC005476.1	0	0	0	0	0	0	0	0	0	0	0	0	0	0	0	0	0	0	0	0	0	0	0	0
AC005476.2	0.118135	0	0.25082	0.218983	0.405963	0.816662	0	0.126764	0	0.103749	0.025314	0.071684	0	0	0	0.193014	0.18193	0.028953	0.503926	0	0	0.434309	1.03347	0.265057
AC005479.1	0.107165	0	0	0.411272	0	0	0	0.280943	0	0	0	0	0	0	0.587569	0.269957	0	0.526813	0	0	0	0.254671	0.185888	0
AC005479.2	0	0	0	0.355646	0	0.579737	0.132254	0	0	0	0	0	0	0	0	0	0	0.097476	0	0	0	0	0.643081	0.427793
AC005480.1	0	0.011446	0.027337	0.038169	0.018201	0.020853	0	0.045553	0.023541	0	0.018091	0	0	0.024991	0	0.046109	0.051575	0.020621	0.028357	0	0	0	0.017134	0
AC005480.2	0	0	0	0	0	0	0	0	0	0	0	0	0	0	0	0	0	0	0	0	0	0	0	0
AC005481.1	0	0	0	0	0	0	0	0	0	0	0	0	0.022463	0	0	0	0	0	0	0	0	0	0	0
AC005482.1	0	0	0	0	0	0	0	0	0	0	0	0	0	0	0	0	0	0	0	0	0	0	0	0
AC005486.1	0	0	0	0	0	0	0	0	0	0	0	0	0	0	0	0	0	0	0	0	0	0	0	0
AC005487.1	0	0	0	0	0	0.025433	0	0	0	0	0	0	0	0	0	0	0	0	0.03343	0	0	0	0	0
AC005495.1	0	0	0.027202	0	0	0	0	0	0.08962	0	0	0.032222	0	0	0	0	0.117099	0	0	0	0	0	0	0
AC005495.2	0	0	0	0	0	0	0	0	0	0	0	0	0	0	0	0	0	0	0	0	0	0	0	0
AC005498.1	0	0	0	0	0	0	0	0	0	0	0.07689	0.142984	0	0	0	0	0	0	0	0	0	0	0.320002	0
AC005498.2	0.555519	0.363087	0	0	0	0.197982	0	0	0	0	0.177228	0	0.369406	0.388024	0	0.410024	0.20062	0.855207	0	0.971327	0	0	0.326246	0
AC005498.3	0.497485	0.483459	0.86147	0.321921	0.197184	0.257733	0.296002	0.083937	0.177933	0.040748	0.238655	0.220738	0.209124	0.164795	0.411159	0.195321	0.264567	0.07518	0.234051	0.528262	0.842203	0.623116	0.419952	0.212728
AC005514.1	0	0	0	0	0	0	0	0	0	0	0	0	0	0	0	0	0	0	0	0	0	0	0	0
AC005515.1	0	0	0	0.026936	0	0.203982	0	0	0	0	0	0.025517	0	0	0	0	0	0	0	0	0	0	0	0
AC005515.2	0	0	0	0	0	0	0	0	0	0	0	0	0	0	0	0	0	0	0	0	0	0	0	0
AC005518.1	0	0	0	0	0	0	0	0	0	0	0	0	0	0	0	0	0	0	0	0	0	0	0	0
AC005518.2	0	0	0	0	0	0	0	0	0	0	0	0	0	0	0	0	0	0	0	0	0	0	0	0
AC005519.1	5.37453	5.10996	5.33628	3.1485	3.19423	3.23421	1.00694	2.10526	2.1952	2.02291	1.48476	1.0257	2.48092	2.34797	2.39193	1.61957	1.23817	0.906134	4.06763	3.27449	4.04551	2.87546	3.2128	2.87357
AC005520.1	0.652566	0.982883	0.97227	0.495818	0.333947	0.419047	0.266678	0.134065	0.420077	0	0.092605	0.148308	0.265866	0.146867	0.20652	0.044003	0.316254	0.172683	0.031536	0.322636	0.375005	0.119217	0.720527	0.828853
AC005520.2	1.28458	1.35191	1.83444	0.595385	0.339041	0.740974	0.466052	0.04516	0.884872	1.98713	3.30023	1.54721	0.264253	1.3039	0.261017	1.51087	1.55232	0.081189	0.636326	0.24174	0.375471	1.37616	0.335297	0.45312
AC005520.3	0	0.273986	0	0	0.416139	0	1.37223	0.534954	1.12685	0.414129	0.327737	0.61609	1.04254	0.531999	1.03019	0	0	0	0	0	0	0	0.407807	0
AC005520.4	0	0	0	0	0	0	0	0	0	0	0	0	0	0	0	0	0	0	0	0	0	0	0	0
AC005520.5	1.00821	1.05382	1.62073	1.34974	0.947812	0.557645	0.631444	0.627229	0.326436	0.060393	0.051134	0.451579	0.18705	0.551072	0.654614	0.175875	0.158865	0.057092	0.794184	0.465523	0.434576	0.499433	0.647309	0.527451
AC005521.1	0	0	0	0	0	0	0	0	0	0	0	0	0	0	0	0	0	0	0	0	0	0	0	0
AC005522.1	0	0	0	0	0	0	0	0	0	0	0	0	0	0	0	0	0	0	0	0	0	0	0	0
AC005523.1	0.191999	0	0.50404	0	0	0.386491	0	0.307806	0	0	0	0	0.279871	0	0	0	0	0	0.253174	0	0	0	0.643081	0
AC005523.2	0.021423	0	0.014173	0	0	0	0.022419	0	0	0	0	0	0	0	0	0	0	0	0	0	0	0	0	0
AC005524.1	0	0.042197	0.149397	0	0	0	0.743758	0	0.447997	0	0	0.095713	0	0	0	0	0	0	0	0.794716	0.642547	0.338442	0.320002	1.13106
AC005529.1	0	0	0	0	0	0	0	0	0	0	0	0	0	0	0	0	0	0	0	0	0	0	0	0
AC005531.1	0.184219	0.170081	0.218964	0.044426	0.040051	0.179373	0	0.130781	0.199059	0.064856	0.263206	0.048432	0.047855	0.1946	0.190643	0	0.120374	0.119369	0.122811	0.096133	0.093203	0.052846	0.154523	0.047339
AC005532.1	0.078866	0.081517	0.039427	0.167011	0.266214	0.094574	0.060659	0	0	1.06037	0.027801	0.05088	0	0.203503	0.033871	0.095143	0.09176	0.061135	0.083264	0.065294	0.061411	0.03534	0.076156	0.032529
AC005532.2	0	0	0	0	0	0	0	0	0	0	0	0	0	0	0	0	0	0	0	0	0	0	0	0
AC005534.1	0.192465	0.117747	0.094967	0.134438	0.226725	0.08959	0.086886	0.146782	0.127867	0.070815	0.020084	0.091662	0.09754	0.167574	0.071982	0.09238	0.044367	0.022383	0.10255	0.080878	0.224179	0	0.122457	0.157115
AC005534.2	0	0	0	0	0	0	0	0	0	0	0	0	0	0	0	0	0	0	0	0	0	0	0	0
AC005537.1	0	0	0.083566	0	0	0.065325	0	0.064967	0	0.170492	0	0	0	0.091067	0	0	0	0	0.085503	0	0	0.092605	0	0
AC005538.1	0	0	0	0	0	0	0	0	0	0	0	0	0	0	0	0	0	0	0	0	0	0	0	0
AC005538.2	3.13951	1.99474	0	0	0	0	0	0	0	0	0	0	0	0	0	0	0	0	0	0	3.93714	1.82594	2.78742	0
AC005538.3	0	0	0	0	0	0	0	0	0	0	0	0	0	0	0	0	0	0	0	0	0	0	0	0
AC005539.1	0	0	0	0	0	0	0	0	0	0	0	0	0	0	0	0	0	0	0	0	0	0	0	0
AC005540.1	0.320867	0	0.211075	0.323128	0.581258	0.305921	0	0.417738	0	0.830976	0	0	0.420128	0	0	0	0	1.84625	0.384638	0.3092	0.534907	0	0.825067	0.423738
AC005544.1	0	0	0	0	0	0	0	0	0	0	0	0	0	0	0	0	0	0	0	0.327457	0	0	0	0
AC005544.2	0	0	0	0	0	0	0	0	0	0	0	0	0	0	0	0	0	0	0	0	0	0	0	0
AC005546.1	0	0.490766	0.286262	0.403967	0	0	0	0.138122	0	0	0	0	0.129761	0.140669	0.125533	0	0	0	0	0	0.416821	0	0	0
AC005548.1	0.084074	0.092623	0.112089	0	0.108055	0.043445	0.268278	0.104101	0.252849	0.047096	0.160296	0.277647	0.048717	0	0.336646	0.273945	0.30851	0.171795	0.055294	0.132308	0.041991	0	0.035421	0.164427
AC005549.1	0	0	0	0	0	0	0	0	0	0	0	0	0	0	0	0	0	0	0	0	0	0	0	0
AC005550.1	0	0	0	0	0	0	0	0	0	0	0	0	0	0	0	0	0	0	0	0	0	0	0	0
AC005550.2	0	0	0	0	0	0	0	0	0	0	0	0	0	0	0	0	0	0	0	0	0	0	0	0.062168
AC005551.1	0	0	0	0	0	0	0	0	0	0	0	0	0	0	0	0	0	0	0	0	0	0	0	0
AC005552.1	0	0	0	0	0	0	0	0	0	0	0	0	0	0	0	0	0	0	0	0	0	0	0	0
AC005559.1	0	0	0	0	0	0	0	0	0	0	0	0	0	0	0	0	0	0	0	0	0	0	0	0
AC005562.1	24.2124	21.8869	22.9695	18.0332	18.2403	16.7478	8.67228	10.4988	9.87048	10.7101	9.37194	10.4251	11.4553	10.9625	10.4285	11.1213	10.7756	9.95117	15.4825	17.5428	14.8026	16.9775	15.6973	15.903
AC005562.2	0	0	0	0	0	0	0	0	0	0	0	0	0	0	0	0	0	0	0	0	0	0	0	0
AC005578.1	0.203252	0.114017	0.404386	0.095341	0.174991	0	0.117119	0	0	0.134582	0	0.210024	0	0.13051	0.135539	0	0	0	0.067646	0	0	0.118146	0.344497	0
AC005580.1	0	0	0	0	0	0	0	0.235243	0	0	0	0	0	0	0	0	0	0	0	0	0	0	0	0
AC005586.1	0	0	0.435339	0	0.566451	0.112463	0	0	0.29947	0.298195	0.245484	0	0	0	0	0.280315	0	0	0	0.224753	0.424247	0.504742	0.372644	0
AC005586.2	0.031016	0.068646	0.082643	0	0	0	0	0	0	0	0	0	0.082638	0	0	0	0	0	0.040976	0	0	0	0	0
AC005587.1	0	0	0	0	0	0	0	0	0	0	0	0	0	0	0	0	0	0	0	0	0	0	0	0
AC005588.1	0	0	0	0	0	0	0	0	0	0	0	0	0	0	0	0	0	0	0	0	0	0	0	0
AC005592.1	0.110593	0	0	0	0	0.13133	0	0.154114	0	0	0.129618	0	0	0	0.149144	0	0.434285	0	0	0.310709	0	0	0	0
AC005592.2	0	0	0	0	0.087102	0	0	0	0	0	0	0	0	0	0	0	0	0	0	0	0	0	0	0
AC005593.1	0.376752	0	0.25082	0	0	0	0	0	0	0	0.099974	0.161959	0	0.221722	0.326722	0.129686	0	0	0.251963	0	0	0.434309	0.320002	0
AC005594.1	0	0	0	0	0	0	0	0	0	0	0	0	0	0	0	0	0	0	0	0	0	0	0	0
AC005597.1	0	0	0	0.357356	0	0.193246	0	0	0	0	0	0	0	0	0	0	0	0	0	0.399278	0	0	0	0
AC005599.1	0	0	0	0	0	0	0	0	0	0	0	0	0	0	0	0	0	0	0	0	0	0	0	0
AC005606.1	0	0	0	0	0	0	0	0	0	0	0	0	0	0	0	0	0	0	0	0	0	0	0	0
AC005606.2	0	0.019152	0.022032	0	0	0	0	0	0	0.145556	0.064341	0.062426	0	0	0	0.036946	0	0.035396	0	0	0	0.199111	0	0
AC005609.1	0.422753	0.118221	0.262562	0.188869	0.172022	0.39857	0.242952	0.268531	0	0.571563	0	0	0	0.270817	0.966912	0.512928	0.256424	0	0.126234	0	0	0.504558	0.335705	0
AC005609.2	0.103046	0	0	0	0	0	0	0	0	0	0	0.20451	0	0	0.263481	0	0	0	0	0	0	0	0	0
AC005609.3	1.41256	0.520776	0.432974	0.208595	0.578249	0.327663	2.09871	0.58723	0.336758	0.312478	0.240914	0.240878	0.299907	0	0.696396	0.277379	0	0.547837	0.424856	0	0	1.15034	0	0.784344
AC005609.4	0	0.211657	0.50404	0.355646	0	0	0.293749	0.345511	0.367708	0	0.461187	0.08235	0	0	0	0.22447	0	0	0	0	0	0.434309	0	0
AC005609.5	1.08569	1.03276	1.05525	0.528273	0.844634	0.423577	1.03095	0.639466	0.293957	0.305537	0.924011	0.236494	1.13026	0.875323	0.299854	0.486812	0.329599	0.302469	1.26464	1.32242	1.55645	0.391238	0.768612	1.13019
AC005614.1	0.196608	0.247336	0.169459	0.314312	0.191765	0.122461	0.054107	0.149912	0.126462	0.119996	0	0.090903	0.150586	0.177	0.135961	0.07537	0.088377	0.084709	0.100508	0.089147	0.200077	0.135476	0.129159	0.039819
AC005614.2	2.39781	2.95926	0.770083	3.91219	1.18823	2.39898	0	0.313231	0.064162	0	0.033453	0	0.119513	0	0.066	0	0	0.090199	1.86614	2.90927	2.29052	2.72228	1.6361	1.39933
AC005616.1	0.385	0.596998	0.126774	0	0	0.298173	0.853453	0.266533	0.506994	0.49651	0.623101	0.402443	0	0.490468	0.344138	0.236839	0.302051	0	0	0.197864	0	0.66722	0.162897	0.430851
AC005618.1	0.256722	0.581217	0.238384	0.216297	0.45027	0.371908	0.150422	0.084351	0.146698	0.406922	0.574889	0.38128	0.141716	0.166216	0.224339	0.36962	0.483599	0.126187	0.228508	0.413488	0.259898	0.299291	0.559551	0.425002
AC005618.2	0	0	0	0	0	0	0	0	0	0	0	0	0	0	0	0	0	0	0	0	0	0	0	0
AC005618.3	0	0	0	0	0	0	0	0	0	0	0	0	0	0	0	0	0	0	0	0	0	0	0	0
AC005618.4	0.158756	0.086087	0.419865	0.65585	0.202183	0.167841	0.149866	0.342232	0	0	0.355998	0.064588	0.50532	0	0.333048	0.081501	0.235588	0	0.166281	0.17359	0.080687	0.185675	0.264993	0.171894
AC005622.1	0	0	0	0	0.051062	0.029486	0	0	0	0	0	0	0	0	0	0	0.071467	0.140135	0	0	0.113164	0	0	0
AC005625.1	0	0	0	0	0	0	0	0	0.189513	0	0	0	0	0	0	0	0	0	0	0	0	0	0	0
AC005632.1	0	0	0	0	0	0	0	0	0	0	0	0	0	0	0	0	0	0	0	0	0	0	0	0
AC005632.2	0	0	0	0	0	0	0	0	0	0	0	0	0	0	0	0	0	0	0	0	0	0	0	0
AC005632.3	0.076682	0.084022	0.102422	0.145362	0.133034	0	0	0.583937	0.609595	0.583385	0.492997	0.304575	0.197688	0.387067	0.586293	0.18827	0.727903	0.373263	0.215935	0	0	0.369244	0.130429	0
AC005632.4	0	0	0	0	0	0	0	0	0	0	0	0	0	0	0	0	0	0	0	0	0	0	0	0
AC005632.5	0	0	0	0	0	0	0	0	0	0	0	0	0.09953	0	0	0	0	0	0	0	0	0	0	0
AC005632.6	0.021932	0.111159	0.081541	0.115331	0.140638	0.040869	0	0	0.061076	0	0	0	0.110228	0.054246	0.054002	0.052947	0.130967	0.102084	0.070311	0.041385	0.078599	0	0.035054	0.141283
AC005670.1	0.644125	0.720318	0.563339	0	0.363015	0.863922	0	0	0	0.135351	0	0	0	0.185212	0	0	0	0	0.560215	0.437304	0.410204	0.482823	0.711493	0.478121
AC005670.2	0	0	0	3.83774	5.74607	7.09107	2.15993	1.73295	0	3.25594	0	0	0	0	0	0	3.09133	0	0	4.99512	0	3.11513	3.20956	2.00957
AC005670.3	12.2328	11.271	10.9579	8.51446	9.00978	9.05691	5.41779	5.02127	6.09517	7.92198	8.02622	7.38487	5.83233	6.16422	6.43131	7.50234	7.41713	4.64846	9.58174	9.10564	10.8898	9.13015	9.12817	9.20129
AC005674.1	0	0	0	0	0	0	0	0	0	0	0	0	0	0	0	0	0	0	0	0	0	0	0	0
AC005674.2	0.96295	0.742798	0.844786	1.29151	0.776039	1.15995	0.495871	0.479819	0.686682	0.317894	0.35304	0.152279	0.481885	1.04474	0.925374	0.262174	0.207041	0.458488	1.07406	1.19259	0.974564	1.42901	1.82463	1.77069
AC005682.1	0	0	0	0.056858	0	0	0	0	0	0	0	0	0	0	0	0	0	0	0	0	0	0	0	0
AC005682.2	0.020082	0.065411	0	0	0.068769	0.021353	0.037791	0.085373	0.133784	0.082052	0.034946	0.095819	0.042711	0	0	0.040064	0.115274	0	0.028849	0	0.084252	0.048337	0	0
AC005691.1	0	0	0	0	0	0	0	0	0	0	0.103215	0	0	0	0	0	0	0	0	0	0	0	0	0
AC005692.1	0	0	0	0	0	0	0	0	0	0	0	0	0	0	0	0	0	0	0	0	0	0	0	0
AC005692.2	0	0	0	0	0	0	0	0	0	0	0	0	0	0	0	0	0	0	0	0	0	0	0	0
AC005692.3	0	0	0	0	0	0	0	0	0	0	0	0	0	0	0	0	0	0	0	0	0	0	0	0
AC005695.1	0	0.012344	0	0	0	0.005554	0	0	0.013413	0	0	0.009635	0	0	0	0.011708	0	0	0.014462	0	0	0	0.009447	0
AC005695.2	0	0	0	0	0	0	0	0	0	0	0	0	0	0	0	0	0	0	0	0	0	0	0	0
AC005695.3	0.815015	0.911423	0	0	0	0	0	0	0	0	0	0	0	0	1.74944	1.70039	1.65764	0	0	3.37349	0	0	0	0
AC005696.1	0.545445	1.26663	1.90027	0.341699	0.627836	0.542564	0	0.114009	0	0.176526	0.060757	0.061062	0.220032	0	0.104972	0	0.074716	0	0.950853	0.372591	1.38935	1.23797	0	0.425942
AC005696.2	0	0	0	0.31342	0.292699	0	0	0	0	0	0	0	0	0	0	0	0	0	0	0	0	0	0	0
AC005696.3	0.387726	0.42942	0	0.714711	1.96866	1.16505	0.758061	0	0	0	0	2.60341	0	0.838921	1.65041	0	0	0	0.506349	0	1.47674	0	0	0
AC005696.4	0.576179	0.466589	0.464449	0.556078	0.310338	0.449881	0.425142	0.616849	0.868291	0.308596	0.284331	0.316696	0.253929	0.69376	0.607689	0.219707	0.44395	0.370506	0.291636	0.553791	0.552479	0.314244	0.418434	0.221432
AC005697.1	0	0	0	0	0	0	0	0	0	0	0	0	0	0	0	0	0.613955	0	0	0	0	0	0	0
AC005697.2	0	0	0	0	0.024584	0	0	0	0	0	0	0	0	0	0	0	0	0	0	0	0	0	0	0
AC005697.3	0	0	0	0	0	0	0	0	0	0	0	0	0	0	0	0	0	0	0	0	0	0	0	0
AC005699.1	0	0	0	0	0	0	0	0	0	0	0	0	0	0	0	0	0.069571	0	0	0	0.066518	0	0	0
AC005702.1	0	0	0	0	0	0	0	0	0.066442	0	0	0	0	0	0	0	0.040647	0.039563	0	0	0.677737	0	0	0
AC005702.2	0.097194	0.101962	0	0	0	0	0.170118	0.098059	0.100908	0	0.082704	0.074572	0.289072	0	0.189552	0.094712	0.182809	0	0	0	0.108185	0	0.082749	0
AC005702.3	0.581588	0	1.01293	0.357356	0	0	0	0	0	0	0	0	0	0	0	0.404462	0	0	0.253174	0	0.376353	0	0.643081	0.431926
AC005702.4	0	0	0	0	0	0	0	0	0	0	0	0	0	0	0	0	0	0	0	0	0	0	0	0
AC005702.5	0	0	0	0	0	0	0	0	0	0	0	0	0	0	0	0	0	0	0	0	0	0	0	0
AC005703.1	0	0	0	0	0	0	0	0	0	0	0	0	0	0	0	0	0	0	0	0	0	0	0	0
AC005703.2	0	0	0	0	0	0	0	0	0	0	0	0	0	0	0	0	0	0	0	0	0	0	0	0
AC005703.3	0.484069	0	0.315402	0.890179	0	0.243303	0	0	0	0	0	0.211821	0	0	0	0.260371	0	0	0	0	0	0	0	0
AC005703.4	0	0	0	0	0	0	0	0	0	0	0	0	0	0	0	0	0	0	0	0	0	0	0	0
AC005703.5	0	0	0	0	0	0	0	0	0	0	0	0	0	0	0	0	0	0	0.177674	0	0	0	0	0
AC005703.6	0.07218	0.129024	0.186945	0.275762	0.125048	0.207497	0.08528	0	0	0.222719	0.321542	0.255589	0	0	0.091859	0.371984	0.288561	0.186864	0.17631	0.14106	0.063448	0.307256	0.122125	0.090624
AC005703.7	0	0	0	0	0.04623	0	0	0	0	0	0	0.054352	0	0	0	0	0	0	0	0	0	0	0.045768	0
AC005722.1	0	0	0	0	0	0	0	0	0	0	0	0	0	0	0	0	0	0	0	0	0	0	0	0
AC005722.2	0	0	0	0	0	0	0	0	0	0	0	0	0	0	0	0	0	0	0	0	0	0	0	0
AC005722.3	0.067333	0.097787	0.06355	0	0.01663	0.009691	0	0	0	0.021855	0.017903	0	0	0	0	0	0	0.019716	0	0.039972	0	0	0	0.021907
AC005722.4	0	0	0	0	0	0	0	0	0	0	0	0	0	0	0	0	0	0	0	0	0	0	0	0
AC005725.1	0	0.054256	0.063193	0	0	0.059059	0.315103	0.059492	0	0.120873	0.054681	0	0.067031	0.066112	0.075655	0	0	0	0	0	0	0	0.089398	0
AC005726.1	3.47994	3.12171	1.21219	0.330134	3.57166	1.86744	0	0	0.26292	0.052903	0.071261	0.040782	0	0	0.065918	0	0	0	1.3336	1.60562	0.872929	0	1.01228	1.81913
AC005726.2	0	0	0.03802	0	0	0.028802	0.067107	0.076067	0	0	0	0	0	0	0	0	0	0	0	0	0	0	0	0
AC005726.3	3.97465	4.23315	2.00656	2.13388	2.28578	2.88488	0.292433	0.084404	0.180384	0.183749	0.046223	0	0.08236	0.088702	0.407547	0.171098	0.054768	0.105926	2.51963	3.57622	2.99628	1.30293	2.88002	2.98029
AC005726.4	0	0	0	0	0	0	0	0	0	0	0	0	0	0	0	0	0	0	0	0	0	0	0	0
AC005726.5	0	0	0	0	0	0	0	0	0	0	0	0	0.119956	0	0.118096	0	0.111906	0	0	0	0	0	0	0
AC005730.1	0	0	0	0	0	0	0	0	0	0	0	0	0	0	0	0	0	0	0	0	0	0	0	0
AC005730.2	0.250938	0.488898	0.376298	0.332717	0.181726	0.176927	0	0.195386	0	0	0.250699	0.081476	0.197285	0	0	0.190712	0.095595	0.092869	0.137002	0.432643	0.20147	0.158665	0.239785	0.403958
AC005730.3	0	0	0	0	0.423893	0	0	0	0.581882	0	0	0.30962	0	0	0.529441	0	0	0.725634	0	0	0.478572	0	0	0
AC005736.1	0.297054	0.450202	0.332006	0.06122	0.339907	0.069614	0.10524	0.226792	0.415731	0.463719	0.430559	0.189717	0.677958	0.248874	0.330798	0.566558	0.683303	0.560159	0.170875	0	0.269098	0.393627	0.326879	0.249269
AC005736.2	0	0	0	0	0	0	0	0	0	0	0	0	0	0	0	0	0	0	0	0	0	0	0	0
AC005740.1	0	0	0	0	0	0.192326	0	0	0	0	0	0	0	0	0	0	0	0	0	0	0	0	0	0
AC005740.2	0	0	0	0	0	0	0	0	0	0	0	0	0	0	0	0	0	0	0	0	0	0	0	0
AC005740.3	0	0	0	0	0	0	0	0	0	0	0	0	0	0	0	0	0	0	0	0	0	0	0	0
AC005740.4	0.263297	0.405435	0.494349	0.101028	0.18302	0.22169	0	0	0.143995	0	0.235654	0.221541	0	0.137804	0	0	0.130883	0	0.215886	0.447162	0.431232	0.504816	0.090731	0
AC005740.5	0.065755	0.202471	0.028486	0	0	0.043713	0.04288	0.034468	0.036161	0.050086	0.039172	0.063651	0.097478	0.239744	0	0.064664	0	0.04318	0.056828	0.045326	0.083313	0	0	0.051344
AC005741.1	0	0	0	0	0	0	0	0	0	0	0	0	0	0	0	0	0	0	0	0	0	0	0	0
AC005746.1	0	0.152806	0	0	0	0	0	0	0	0	0.162744	0	0.190458	0.787936	0	0	0	0	0	0	0.134694	0	0	0
AC005746.2	0.136948	0.149918	0	0	0	0.140463	0	0	0	0	0	0	0	0.063089	0	0	0	0.073808	0	0	0	0	0.230513	0
AC005746.3	0	0	0	0	0	0	0	0	0	0	0	0	0	0	0	0	0	0	0	0	0	0	0	0
AC005753.1	0.223159	0.125206	0.147998	0	0	0.114992	0	0	0	0	0	0	0	0	0	0.571107	0	0.280536	0	0	0	0.269551	0.584578	0.258793
AC005753.2	0.13483	0.099388	0	0	0	0	0	0	0.243604	0	0	0	0	0	0	0	0	0	0	0	0	0	0	0.100325
AC005753.3	0.115057	0.108825	0.087247	0	0	0	0	0	0.160581	0	0	0	0	0.037967	0.03861	0	0	0	0.1083	0.067629	0.097312	0	0.027838	0.036212
AC005757.1	0	0	0	0	0	0	0	0	0	0	0	0	0	0	0	0	0	0	0	0	0	0	0	0
AC005758.1	0	0.109226	0	0	0	0.217077	0	0	0	0	0	0	0	0	0	0	0	0	0	0	0	0	0.170354	0
AC005759.1	0	0	0	0	0	0	0	0	0	0	0	0	0	0	0	0	0	0	0.20372	0	0.100029	0	0	0.350509
AC005771.1	0	0	0	0	0	0	0	0	0	0	0	0	0	0	0	0	0	0	0	0	0	0	0	0
AC005772.1	0	0	0	0	0	0	0	0	0	0	0	0	0	0	0	0	0	0	0	0	0	0	0	0
AC005772.2	0	0	0.027105	0.038933	0	0	0	0	0	0.124069	0.052051	0.023506	0	0	0	0.090273	0.057735	0	0.031116	0.049471	0	0	0	0
AC005774.1	0	0	0	0	0	0	0	0	0	0	0	0	0	0	0	0	0	0	0	0	0	0	0	0
AC005774.2	0	0	0	0	0	0	0	0	0	0	0	0	0	0	0	0	0	0	0	0	0	0	0	0
AC005775.1	1.34851	0.489568	0.946354	0.816859	0.183401	0.686909	0.776069	0.582354	0	0.322446	0	0	0.985662	0.295938	0.866034	0.27647	0.566543	0.561821	0.39191	0.205014	0.186681	0	0.713443	0.263069
AC005776.1	0	0	0	0	0	0	0	0	3.07817	0	0	0	0	0.928168	1.84151	0.895904	0	2.6008	0	0	0	0	0	0
AC005776.2	0	0	0	0	0	0.029141	0	0	0	0	0	0	0	0	0.144485	0	0	0	0	0	0	0	0	0
AC005777.1	0	0	0	0	0	0	0	0	0	0	0	0	0	0	0	0	0	0	0	0	0	0	0	0
AC005785.1	0	0	0	0	0	0	0	0	3.60088	0	0	0	0	0	0	0	0	0	0	0	0	0	1.28616	1.68696
AC005785.2	0.359369	0.515603	0.155122	0	0	0.662454	0.675729	0.50079	1.28991	0.494449	0.210877	0.772065	1.01602	0.996504	0.754977	0.729132	0.2343	0.241344	0.348086	0.538872	0.75582	0	0.413716	0.263792
AC005786.1	0	0	0	0	0	0	0	0	0	0	0	34.1697	0	29.0826	0	0	0	0	0	0	0	0	0	0
AC005786.2	0	0	0	0	0	0	0	0	0	0	0.394312	0	0.333273	0	0	0	0	0	0	0	0	0	0	0
AC005786.3	0.878643	1.49064	1.63296	0.745517	1.11215	1.25157	0	0.348452	1.33086	0	0.271661	0	0.684315	0.342326	0.315133	0	0.329145	0	0.638927	1.01448	0.681848	0.56422	0.440636	0.32521
AC005786.4	0	0	0	0	0	0	0.194371	0	0	0	0	0	0	0	0	0.420639	0	0	0	0	0	0	0	0
AC005787.1	0	0	0	0	0	0	0	0	0	0	0	0	0	0	0	0	0	0	0	0	0	0	0	0
AC005789.1	0	0	0	0	0	0	0	0	0	0	0	0	0	0	0	0	0	0	0	0	0	0	0	0
AC005790.1	1.22916	0.170299	0.611832	1.15894	0.796606	1.4066	0.102736	0.240764	0.534155	0.091241	0.066042	0.331796	0.117374	0.124261	0.114066	0.081198	0.475481	0.076585	1.23565	2.54512	2.50296	1.09814	2.40065	1.05471
AC005796.1	0	0	0	0	0	0	0	0	0	0	0	0	0	0	0	0	0	0	0	0	0	0	0	0
AC005798.1	0	0	0	0	0	0	0	0	0	0	0	0	0	0	0	0	0	0	0	0	0	0	0	0
AC005803.1	0	0	0	0	0	0	0	0	0	0	0	0	0	0	0	0	0	0	0.034784	0	0	0	0	0
AC005808.1	0	0	0	0	0	0	0	0	0	0	0	0	0	0	0	0	0	0	0	0	0	0	0	0
AC005821.1	0.163751	0.12458	0.100411	0.116823	0.151136	0.131566	0	0.027546	0	0.293738	0.384941	0.374247	0.055251	0.054069	0.05451	0.390301	0.451431	0.050174	0.086802	0.081734	0.076117	0.087831	0.084388	0.165521
AC005821.2	0	0	0	0	0	0	0	0	0	0	0	0	0	0	0	0	0	0	0	0	0	0	0	0
AC005822.1	0.03833	0.094312	0.167525	0.070722	0.130316	0.076646	0	0	0	0	0.088162	0.167568	0.20804	0.1024	0.204634	0.201821	0.199153	0	0.049126	0.077151	0.072304	0	0	0.171339
AC005823.1	0	0	0	0	0	0	0	0	0	0	0	0	0	0	0	0	0	0	0	0	0	0	0	0
AC005823.2	0	0	0	0	0	0	0	0	0	0	0	0	0	0	0	0	0	0	0	0	0	0	0	0
AC005828.1	0	0	0	0	0	0	0	0	0	0	0	0	0	0	0	0	0	0	0	0	0	0	0	0
AC005828.2	0	0	0	0	0	0	0	0	0	0	0	0	0	0	0	0	0	0	0	0	0	0	0	0
AC005828.3	0	0	0	0	0	0	0	0	0	0	0	0	0	0	0	0	0	0	0	0	0	0	0	0
AC005828.4	0	0.131063	0	0	0	0	0	0	0.304126	0	0	0	0	0	0	0	0	0	0	0	0	0	0	0
AC005828.5	0	0	0	0	0	0	0	0	0	0	0	0	0	0	0	0	0	0	0	0	0	0	0	0
AC005828.6	0.815015	2.73427	0	0	0	0	0	0	0	0	0	1.39468	0	0	1.74944	0	0	0	0	0	0	0	0	1.82467
AC005828.7	0	0	0	0	0	0	0	0	0	0	0	0	0	0	0	0	0	0	0	0	0	0	0	0
AC005829.1	0.376752	1.11387	0	0.7433	0.64997	0.384651	0.796347	2.66935	0.447997	0	0	0.653966	0.422119	1.74496	0.841076	0.393015	0.379553	0	0.778566	3.67159	0.374535	0	0.320002	0
AC005829.2	0	0	0	0	0	0	0	0	0	0	0	0	0.243246	0	0	0	0	0	0	0	0	0	0	0
AC005831.1	0.714827	0.497925	0.82344	1.97866	1.52771	1.60165	1.21529	0.935879	0.695366	0.293301	0	0.224724	1.06581	0.663046	0.564613	0.375493	0.453574	0.371803	2.32207	1.77388	1.65249	0.529815	0.679882	0.972979
AC005832.1	0	0	0	0	0	0	0	0	0	0	0	0	0	0	0	0	0	0	0	0	0	0	0	0
AC005832.2	0.057333	0	0	0	0.047994	0	0	0	0	0	0	0	0	0	0	0	0	0	0	0	0	0	0	0
AC005832.3	0	0	0	0	0	0	0	0	0	0	0	0	0	0	0	0	0	0	0	0	0	0	0	0
AC005832.4	38.1068	43.2624	44.3752	61.678	60.6104	56.5574	23.5463	20.9174	27.7538	24.1846	25.1396	26.097	21.8565	22.7931	27.1979	26.5993	28.3398	28.9229	45.8352	47.7597	47.6901	63.2731	61.466	62.8781
AC005833.1	10.2568	9.77994	9.41162	12.2789	11.7974	12.3311	2.92533	2.25941	2.72217	2.41589	2.13451	2.75929	2.47039	2.61052	2.21953	2.09489	2.33765	3.26099	10.6866	11.0042	9.94776	11.8322	12.0515	13.1421
AC005833.2	0	0	0	0	0.025844	0	0	0	0	0	0	0	0	0	0	0	0	0	0	0	0	0	0	0
AC005837.1	2.29391	2.48298	2.11436	0.928795	0.81881	0.846016	1.10686	1.02205	1.06072	0.120993	0.360061	0.189903	0.847493	1.54369	1.56802	0.588468	0.39854	0.45807	1.9871	1.33407	1.88952	1.2017	0.839479	0.808425
AC005837.2	0.205316	0.33918	1.6458	0.781199	0.690445	1.36026	0	0.225366	0	0	0.079485	0.054806	0.418175	0	0	0.071229	0	0	0.610691	0.585338	0.426638	0.710792	0.321062	2.46878
AC005837.3	2.34916	5.25408	0	4.37235	4.01452	7.12736	4.63755	0	0	0	0	0	0	5.13223	5.14541	0	0	0	0	4.86179	0	0	7.86828	0
AC005837.4	0	0	0	0.825889	0	0.897519	0	0	0	0	0	0	0	0	0	0	0	0	0.585114	0.918339	0.851963	0	0	0
AC005838.1	0	0.911549	0	0	0	0	0	0	0	0	0	1.36679	0	0	0	0	0	0	0	1.67836	1.55057	0	0	0
AC005838.2	0	0	0.454071	0	0.588335	0.348176	4.79885	0	0.829769	0.759341	1.26124	0	0	2.25641	3.70644	1.43654	0.706298	0.693547	0	0	0	0	0	0.770764
AC005839.1	0.473742	0.445739	0.327263	0.217553	0.435528	0.302713	0.98495	0.680385	0.749071	0.400295	0.292514	0.212398	0.534441	1.08346	0.801783	0.30211	0.389378	0.19755	0.22851	0.423054	0.25597	0.192817	0.401692	0.501779
AC005840.1	0	0	0	0	0	0	0	0	0	0	0	0	0	0	0	0	0	0	0	0	0	0	0	0
AC005840.2	0	0.027807	0	0.141562	0.043325	0.132965	0	0	0	0	0	0	0	0	0	0	0	0	0	0	0	0	0	0
AC005840.3	0	0.014976	0	0	0.022784	0.013204	0	0	0	0.031905	0.02604	0	0	0	0	0	0	0	0	0.026748	0	0	0	0
AC005840.4	0	0	0	0	0	0.097361	0	0	0	0	0	0.185471	0	0.972701	0.245103	0.712488	0	0.236773	0.377013	0	0	0	0	0
AC005841.1	0.44373	0.496219	0	0	0	0	0	0	0	0	0	0	0	3.83507	0	0.915595	0	0	0	0	0	0	0	0.982513
AC005842.1	0.076533	0.084486	0.203405	0	0	0	0	0	0	0	0	0	0	0	0	0	0	0	0	0	0	0	0	0.171061
AC005845.1	0	0	0.128048	0	0	0	0	0.253466	0	0	0	0.200981	0	0	0	0	0	0	0	0	0	0.221471	0	0
AC005856.1	0.017383	0	0	0	0	0	0	0.027615	0	0	0	0.020697	0.027559	0	0	0	0	0	0	0	0	0	0	0
AC005858.1	0	0	0	0	0	0	0	0	0	0	0	0	0	0	0	0	0	0	0	0	0	0	0	0
AC005858.2	0	0	0	0	0	0	0	0	0	0	0	0	0	0	0	0	0	0	0	0	0	0	0	0
AC005858.3	0	0	0	0	0	0	0	0	0	0	0	0	0	0	0	0	0	0	0	0	0	0	0	0
AC005863.1	10.7307	9.31357	9.82982	0.281616	0.391858	0.630159	3.54564	2.87961	3.55298	0.031458	0	0.024403	2.85449	3.42908	4.74152	0	0.13976	0.029395	3.8577	3.92046	2.8417	0.143224	0.414977	0.652971
AC005865.1	0.032087	0.129392	0.057378	0	0.027817	0	0	0	0.029047	0	0	0	0.146128	0.142889	0.142619	0	0	0	0	0.054704	0	0	0	0
AC005865.2	0	0.034453	0.039875	0	0	0.029991	0	0	0	0	0.139972	0.067353	0	0.082292	0	0	0	0.156575	0	0	0	0	0	0
AC005868.1	0	0	0	0	0	0	0	0	0	0	0	0	0	0	0	0	0	0	0	0	0	0	0	0
AC005871.1	0	0	0	0	0	0	0	0	0	0	0	0	0	0	0	0	0	0	0	0	0	0	0	0
AC005871.2	0	0	0	0	0	0	0	0	0	0	0	0	0	0	0	0	0	0	0	0	0	0	0	0
AC005884.1	0	0	0	0	0	0	0	0	0	0	0	0	0	0	0	0	0	0	0	0	0	0	0	0
AC005884.2	0	0	0	0	0	0	0	0	0	0	0	0	0	0	0	0	0	0	0	0	0	0	0	0
AC005888.1	0	0	0	0	0	0	0	0	0	0	0	0	0	0	0	0	0	0	0	0	0	0	0	0
AC005899.1	0	0	0	0	0	0.119657	0	0	0	0	0	0	0	0	0	0	0	0	0	0	0	0	0	0
AC005899.2	0	0	0	0	0	0	0	0	0	0	0	0	0	0	0	0	0	0	0	0	0	0	0	0
AC005899.3	0	0	0	0	0	0	0	0	0	0	0	0	0	0	0	0	0	0	0	0	0	0	0	0
AC005899.4	0	0	0.944517	0	0	6.11494	0	0	0	0	0	0	0	0	0	0	0	0	0	20.0803	0	0	5.27728	0
AC005899.5	0	0	0	0	0	0	0	0	0	0	0	0	0	0.600135	0	0	0.281304	0	0	0	0	0	0	0
AC005899.6	0	0	0	0.750808	0	0	0	0	0.963873	0	0.740015	0	0	1.76258	0	0.841607	0	0	0	0	0.775286	0	0	0
AC005899.7	0	0	0.193606	0.279253	0.257566	0.169584	0	0.347192	0.357791	0	0.296168	0	0	0	0.691432	0	0.327414	0	0	0	0	0.375001	0.255962	0
AC005899.8	0.014592	0	0.019357	0	0	0	0	0	0.037219	0	0	0.026435	0	0	0	0	0	0	0	0	0	0	0	0
AC005901.1	0	0	0	0	0	0	0	0	0	0	0	0	0	0	0	0	0	0	0	0	0	0	0	0
AC005906.1	0	0	0	0	0	0	0	0	0	0	0	0	0	0	0	0	0	0	0	0	0	0	0	0
AC005906.2	0	0	0	0	0	0.115153	0	0.062782	0.226236	0	0	0	0	0.084067	0	0	0	0	0	0	0	0	0	0
AC005906.3	0	0	0	0	0	0	0	0	0	0	0	0	0	0	0	0	0	0	0	0	0	0	0	0
AC005908.1	0	0	0	0	0	0	0	0	0	0	0	0	0	0	0	0	0	0	0	0	0	0	0	0
AC005908.2	0	0	0	0	0	0	0	0	0	0	0	0	0	0	0	0	0	0	0	0	0	0	0	0
AC005908.3	1.58228	1.68765	1.66683	0.066699	0.061089	0.093593	0.233979	0.407921	0.383473	0.112748	0.047664	0.029245	0.828826	0.859414	0.974797	0.073029	0.07037	0.01331	0.559441	0.450976	0.383136	0.02089	0	0
AC005909.1	0.071363	0	0	0	0.122763	0	0	0	0	0.191451	0	0	0	0.188051	0	0	0	0.184188	0	0.152027	0.569935	0	0	0
AC005909.2	0	0	0	0	0	0	0	0	0	0	0.04397	0	0	0	0	0	0	0	0	0	0	0	0	0
AC005911.1	3.40684	2.32823	2.00656	2.84517	2.61232	1.5386	0.327168	0.124566	0.666273	0.375937	0.069945	0.394406	0.493549	0.782603	0.737797	0	0	0.321303	3.52748	2.38415	3.74534	2.17155	2.88002	1.70302
AC005912.1	3.08623	8.85865	10.4495	17.8385	12.0878	13.9055	5.81677	9.27548	1.79222	2.66937	3.35843	1.02822	0	1.3242	6.72783	0	6.25645	9.83143	11.945	6.26338	19.2748	5.41245	7.01015	19.4264
AC005912.2	0	0	0	0	0	0	0.03651	0.0818	0	0	0	0	0	0	0	0	0	0	0	0	0	0	0.0294	0
AC005914.1	0.093108	0.067242	0.082614	0.057013	0.1056	0.03296	0	0	0.074562	0.143418	0.061635	0.16764	0.071626	0.070335	0.070925	0	0.20368	0.208703	0.086539	0.068301	0	0	0	0.133935
AC005915.1	0	0	0	0	0	0	0	0	0	0	0	0	0	0	0	0	0	0	0	0	0	0	0	0
AC005920.1	0	0	0.026947	0	0.035358	0.040893	0	0	0	0	0.038972	0	0	0	0	0.044875	0	0	0.026618	0	0.039083	0	0.034874	0
AC005920.2	0	0	0	0	0	0	0	0	0	0	0	0	0	0	0	0	0	0	0	0	0	0	0	0
AC005920.3	0	0	0	0	0	0	0	0	0	0	0	0	0	0	0	0	0	0	0	0	0	0	0	0
AC005920.4	0	0	0	0	0	0	0	0	0	0	0	0	0	0	0	0	0	0	0	0	0	0	0	0
AC005921.1	0	0	0	0	0	0	0	0	0	0	0	0	0	0	0	0	0	0	0	0	0	0	0	0
AC005921.2	0	0	0	0	0	0	0.208018	0.228313	0	0	0	0.18232	0	0	0	0	0	0	0.131991	0	0	0	0	0
AC005921.3	0.061902	0	0	0	0	0.032288	0.757939	0.609848	0.447791	0.233847	0.295928	0.227202	0.977832	0.898273	0.903682	0.283643	0.271982	0.32855	0	0	0.063536	0	0.104685	0
AC005921.4	0	0	0	0	0	0	0	0	0	0	0	0	0	0	0	0	0	0	0	0	0	0	0	0
AC005943.1	1.07099	3.39379	2.05598	0	2.73027	5.0731	1.37773	0	0.478463	0.90177	2.13109	0	0	0.659283	0	3.29345	0	0	6.58209	1.88107	13.0526	4.44889	0.844083	0
AC005943.2	0	0	0	0	0	0	0	0	0	0	0	0	0	0	0	0	0	0	0	0	0	0	0	0
AC005944.1	0	0	0	0	0	0	0	0	0	0	0	0	0	0	0	0	0	0.236713	0	0	0	0	0	0
AC005951.1	0	0	0	0	0	0	0	0	0	0	0	0	0	0	0	0	0	0	0	0	0	0	0	0
AC005954.1	0.302543	1.00736	0	0	0.509305	0.303672	0	0	0.717469	0	0	0.506218	0	1.30221	0	0	0	0	0.392987	0.612226	0	0.677393	0	0
AC005954.2	0.613455	0	0.14103	0.760605	0.385446	0.316045	0	1.2689	1.98126	0.312274	0.217194	0.19823	1.30956	3.90572	0.519216	0.479284	0.482277	0.372534	0.395111	0.623023	0.19175	0.755016	0	0.777338
AC005962.1	1.0431	0.610142	0.888967	0	0.325349	0.82775	0	0	0.249032	0.24104	0	0	0	0	0	0.236044	0.228953	0	0.407932	0.423724	0.197021	0.229215	0.161524	0.208014
AC005962.2	0	0	0.036814	0	0.047121	0	0	0	0	0.073454	0	0.057681	0	0	0	0	0	0.069595	0	0.058079	0	0	0	0
AC005972.1	0	0	0	0	0	0	0	0	0	0	0	0	0	0	0	0.60271	0	0	0	0	0	0	0	0
AC005972.2	0	0	0	0	0	0	0	0	0	0	0	0	0	0	0	0	0	0	0	0	0	0	0	0
AC005972.3	0.353659	0.205494	0.05448	0.315032	0.253552	0.265809	0.120911	0.225036	0.095234	0.362106	0.170433	0.212605	0.045562	0.360824	0.045018	0.374771	0.230283	0.274582	0.592966	0.590305	0.442455	0.351676	0.260207	0.839059
AC005993.1	0	0.144314	0	0	0	0	0	0	0	0.086528	0	0	0	0	0	0	0	0	0	0	0	0	0	0
AC005996.1	0	0	0	0	0	0	0	0	0	0	0	0	0	0	0	0	0	0	0	0	0	0	0	0
AC005998.1	0	0	0	0	0	0	0.067081	0	0	0	0	0	0	0	0	0	0	0	0	0	0	0	0	0
AC005999.1	0	0	0	0	0.210758	0	0	0	0	0	0	0.243843	0	0	0.3236	0	0	0	0	0	0	0	0	0
AC005999.2	0.048478	0.026484	0.032236	0	0	0	0	0	0	0	0	0	0	0	0	0	0	0	0	0	0	0	0	0
AC006001.1	0	0	0	0	0	0	0	0	0	0	0	0	0	0	0	0	0	0	0	0	0	0	0	0
AC006001.2	0.647128	1.05026	0.831104	0.532095	1.20995	0.861855	0.716415	1.09562	0.811747	0.5841	0.273681	0.404659	0.770634	0.381726	0.524124	0.346004	0.219817	0.244125	0.541688	0.499478	0.46056	0.876473	0.869213	0.828153
AC006001.3	17.4754	17.7854	18.3035	16.3762	14.9218	15.7492	5.41619	6.02116	6.15895	4.05377	3.48055	3.79444	5.21672	7.65078	5.85374	4.05878	3.2386	2.81053	15.573	14.0182	15.6064	15.5521	11.2637	13.6394
AC006001.4	23.4691	14.8044	17.0862	13.0328	18.0454	8.54552	0	0	1.70974	0	0	0	0	0	0	0	0	0	16.5356	17.4747	16.8752	9.85974	15.3107	13.0695
AC006003.1	0	0	0	0	0	0	0	0	0	0	0	0	0	0.244842	0	0	0	0	0	0	0	0	0	0
AC006004.1	0	0	0	0	0	0	0	0	0	0	0	0	0	0	0	0	0	0	0	0	0	0	0	0
AC006006.1	0	0	0	0	0	0	0	0	0	0	0	0	0	0	0	0	0	0	0	0	0	0	0	0
AC006007.1	0	0	0	0	0	0	0	0	0	0	0	0	0	0	0	0	0	0	0	0	0	0	0	0
AC006008.1	0.039094	0	0.052101	0	0	0	0	0	0	0.298877	0	0	0	0	0	0.097484	0	0	0	0	0	0	0	0
AC006011.1	30.1846	32.0049	19.2104	14.4189	16.4495	16.1696	6.48149	0	0	0	1.14548	0	0	0	2.0096	0	0	0	29.1244	28.8162	25.4426	22.1947	20.7875	26.3083
AC006011.2	0.058828	0.064281	0.118169	0.05446	0.049691	0	0.072375	0	0.087307	0.345118	0.072411	0.20414	0.249677	0.327202	0	0.24601	0.080757	0.080005	0	0.059705	0	0.131389	0	0.128539
AC006013.1	0	0	0	0	0	0	0	0	0	0	0	0	0	0	0	0	0	0	0	0	0	0	0.144559	0
AC006015.1	0	0	0	0	0	0	0	0	0	0	0	0	0	0	0	0	0	0	0	0	0	0	0	0
AC006017.1	0.173568	0.096541	0	0.164121	0	0	0	0.234965	0	0.23786	0	0.186374	0	0.233927	0.233687	0.451812	0	0	0	0	0	0	0	0
AC006019.1	0.055101	0.021314	0.024056	0	0.06394	0.054326	0	0	0	0	0	0	0	0.044779	0	0	0	0	0.047042	0.074143	0.076369	0.040824	0.094662	0
AC006019.2	0	0	0	0	0	0	0	0	0	0	0	0	0	0	0	0	0	0	0	0	0	0	0	0
AC006019.3	0	0	0	0	0	0	0	0	0	0	0	0	0	0	0	0	0	0	0	0	0	0	0	0
AC006020.1	0	0	0	0	0	0	0	0	0.055344	0	0	0	0	0	0	0	0	0	0	0	0	0	0	0
AC006022.1	0	0	0	0	0	0	0	0	0	0	0	0	0	0	0	0	0	0	0	0	0	0	0	0
AC006023.1	0	0	0	0	0	0	0	0	0	0	0	0	0	1.26446	0	0	0	0	0	0	0	0	0	0
AC006023.2	0	4.96219	0	0	0	0	0	0	0	0	0	0	0	0	0	0	0	0	0	0	0	0	7.43115	0
AC006026.1	0	0	0	0	0	0	0	0	0	0	0	0	0	0	0	0	0	0	0	0	0	0	0	0
AC006026.2	0	0	0	0	0	0	0	0	0	0	0	0	0	0	0	0	0	0	0	0	0	0	0	0
AC006026.3	0	0	0	0	0	0	0	0	0	0	0	0	0	0	0	0	0	0	0	0	0	0	0	0
AC006027.1	0.212063	0	0	0	0	0	0	0.185465	0	0	0	0.146352	0	0	0	0.17876	0	0	0.095682	0	0	0.167749	0.121206	0
AC006028.1	0	0	0	0	0	0	0	0	0	0	0	0	0	0	0	0	0	0	0	0	0	0	0	0
AC006030.1	0.088786	0.107126	0.030306	0	0.019134	0.081917	0	0.086237	0	0.060629	0	0	0.025732	0	0	0.057432	0.021737	0	0.021355	0.110146	0.036677	0	0.028927	0
AC006033.1	0	0	0	0	0	0	0	0	0	0	0	0	0	0	0	0	0	0	0	0	0	0	0.32154	0
AC006033.2	0	0	0	0.045568	0.041799	0.152896	0	0	0	0	0	0	0	0	0	0	0	0.046757	0.067019	0	0	0	0	0.053493
AC006037.1	0	0	0	0	0	0	0	0	0	0	0	0	0	0	0	0	0	0	0	0	0	0	0	0
AC006037.2	0	0	0	0	0	0	0	0	0	0	0	0	0	0	0	0	0	0	0	0	0	0	0	0
AC006040.1	0.357632	0.534175	0.811021	0.492297	0.555721	0.648941	0.445281	0.553747	0.481789	0.726485	0.256416	0.204767	0.4138	1.26893	0.667442	0.271497	0.38305	0.258071	0.492029	0.416342	0.485151	0.54404	0.498549	0.606769
AC006041.1	0	0	0	0	0	0	0	0	0	0	0	0	0	0	0	0	0	0	0	0	0	0	0	0
AC006041.2	0	0	0.039201	0	0	0	0.027085	0	0	0	0	0	0	0	0	0	0	0	0.044536	0	0	0.036606	0	0
AC006042.1	0	0	0	0	0	0	0	0	0	0	0	0	0	0	0	0	0	0	0	0	0	0	0	0
AC006042.2	0.117105	0.523176	0.155825	0	0	0.121563	0	0	0	0	0	0	0.63431	0	0	0	0	0	0	0	0	0	0	0
AC006042.3	0.153437	0.064934	0	0.055706	0	0.033961	0.188245	0.144554	0.298258	0.071333	0.245927	0	0.423733	0.418592	0.624802	0.20944	0.203293	0	0.046379	0	0.06608	0	0.051561	0.064254
AC006042.4	0.495153	0.527772	0.129977	0.183532	0.340047	0.111654	0	0.233994	0.731996	0	0	0	0.234151	0	0	0	0	0	0	0.478068	0.216169	0.735109	0.167966	0.426244
AC006043.1	0	0	0	0	0	0	0.091493	0.313872	0	0.111049	0	0	0.420872	0.206406	0.522607	0	0	0.099328	0	0	0.07984	0	0	0.089684
AC006055.1	0	0	0	0	0	0	0	0	0	0	0	0	0	0	0	0	0	0	0	0	0	0	0	0
AC006058.1	0.030519	0.0504	0.060572	0.071383	0.013108	0.00793	0.029451	0.016493	0	0.400684	0.407608	0.224786	0.03327	0.032514	0	0.498788	0.36053	0.209247	0.073353	0.049244	0.046434	0	0.038999	0.016788
AC006058.2	0	0	0	0	0	0	0	0	0	0	0	0	0	0	0	0	0	0	0	0	0	0	0	0
AC006058.3	0	0	0	0.173545	0.078985	0	0.113953	0	0	0.141834	0.107144	0.33256	0	0	0.127022	0.12372	0	0.122283	0.114759	0	0	0	0	0
AC006058.4	0	0	0	0	0	0	0	0	0	0	0	0	0	0	0	0	0	0	0	0	0	0	0	0
AC006059.1	0.361267	0.293827	0.949243	0.589274	0.36236	0.409303	0	0	0	0.116848	0.148079	0.583228	0	0.348172	0.337498	0.497567	0	0	0	0	0.561323	0.92021	0.26829	0.255456
AC006059.2	0.067194	0.129364	0	0.094987	0.025155	0.065339	0.041622	0	0.03782	0	0	0	0.035408	0	0	0	0	0.05209	0.070479	0.12322	0.110488	0.052944	0.029762	0.048082
AC006059.3	0	0	0	0	0	0	0	0	0	0	0	0	0	0	0	0	0	0	0	0	0	0	0	0
AC006059.4	0.128538	0.106302	0.254766	0.11768	0.217101	0.165075	0	0.164577	0.341738	0	0.070309	0.065023	0.109043	0.161536	0.24464	0.08048	0.077934	0.238028	0.042906	0	0.12742	0.239201	0.10645	0.279879
AC006059.5	0	0	0	0	0	0	0	0	0	0	0	0	0	0	0	0	0	0	0	0	0	0	0	0
AC006062.1	0	0.012848	0	0.022577	0	0	0	0	0.024645	0	0	0	0	0	0	0	0	0	0	0.027791	0	0	0.020692	0
AC006063.1	0	0	0	0	0	0	0	0	0	0	0	0	0	0	0	0	0	0	0	0	0	0	0	0
AC006063.2	0	0	0	0	0	0	0	0	0	0	0	0	0	0	0	0	0	0	0	0	0	0	0	0
AC006063.3	0	0	0	0	0	0	0	0	0	0	0	0	0	0	0	0	0	0	0	0	0	0	0	0
AC006063.4	0	0	0.033853	0	0	0.07818	0	0	0	0	0	0	0	0	0	0	0	0	0	0	0	0	0	0
AC006064.1	0.099305	0.109652	0.39446	0.182713	0.378069	0.205801	0	0	0.364798	0	0	0.251055	0.51176	0.274201	0.252936	0.243988	0.238385	0	0.263564	0.206686	0	0	0	0
AC006064.2	0.058724	0	0.07731	0.036484	0.06699	0.040927	0	0.041809	0	0.082027	0	0.031716	0.041856	0	0	0	0	0.114265	0	0.042263	0.079381	0	0.132798	0
AC006064.3	0.428836	1.13562	0.750462	0	0.500441	0.722205	0	0.184163	0	0	0	0.1012	0.173236	0.093276	0.081027	0	0	0	0.572942	0	0.852927	0.674511	0.503737	0
AC006064.4	0.19009	0.424374	0.250564	1.07222	0.328152	0	1.24522	0.160553	0.352648	0.352787	0.26464	0.17022	0.633073	0.665726	0.309335	0.319912	0.208549	0	0.506413	0.798609	0.752801	0.872931	0.321567	0
AC006064.5	0	0	0	0	0	0	67.0785	169.661	73.7258	89.2943	109.891	85.0449	135.806	157.336	151.219	78.955	63.4008	62.1081	0	0	0	0	0	0
AC006064.6	0.162611	0.444754	0.143255	0.251759	1e-06	0.065792	0.078201	1e-06	0.094506	0.120186	0.07204	0.069592	1e-06	1e-06	1e-06	0.103675	0.299401	1e-06	0.823271	0.12731	0.137265	1e-06	0.233481	0.422163
AC006065.1	0	0	0	0	0	0	0	0	0	0	0	0	0	0	0	0	0	0	0	0	0	0	0	0
AC006065.2	0	0	0	0	0	0	0	0	0	0	0	0	0	0	0	0	0	0	0	0	0	0	0	0
AC006065.3	0	0	0	0	0	0	0	0	0	0	0	0	0	0	0	0	0	0	0	0	0	0	0	0
AC006065.4	0	0	0	0	0	0	0	0	0	0	0	0	0	0	0	0	0	0	0	0	0	0	0	0
AC006065.5	0	0	0	0	0	0	0	0	0	0	0	0	0	0	0	0	0	0	0	0	0	0	0	0
AC006065.6	0	0	0	0	0	0	0	0	0	0	0	0	0	0	0	0	0	0	0	0	0	0	0	0
AC006076.1	0	0	0	0	0	0	0	0	0	0	0	0	0.240901	0	0	0	0	0	0	0	0	0	0	0
AC006077.1	0	0	0	0	0	0	0	0	0	0	0	0	0	0	0	0	0	0	0	0	0	0	0	0
AC006077.2	2.08196	1.69326	2.75902	1.42258	1.6327	1.34628	0.370133	0.421698	0	0	0	0.65711	0	0	1.68215	0.393015	0.76267	0	1.76374	1.98679	2.24721	1.30293	0.960005	1.70302
AC006111.1	0	0	0	0	0	0	0	0	0	0	0	0	0	0	0	0	0	0	0	0	0	0	0	0
AC006111.2	1.15953	0.717976	1.08786	0.569735	0.638131	0.37999	0.157032	0.359663	0.475583	0.462419	0.387227	0.506951	0.090192	0.44398	0.445083	0.265105	0.086278	0.172623	0.356826	0.417786	0.99865	0.623178	0.632755	0.834614
AC006111.3	0	0.255198	0	0	0	0	0	0	0	0	0	0	0	0.358977	0	0	0	0	0	0	0	0	0	0
AC006112.1	0	0	0	0	0	0	0	0	0	0.034422	0	0	0	0	0	0	0	0	0	0	0	0	0	0
AC006115.1	0	0	0	0	0	0	0	0	0	0	0	0	0	0	0	0	0	0	0	0	0	0	0	0
AC006115.2	0.071604	0.136189	0.120216	0	0.030278	0.038294	0.03328	0.075439	0	0	0.146618	0	0	0.101921	0.027621	0	0.076719	0	0.084511	0.269602	0.211726	0.12664	0.26174	0.143276
AC006116.1	0.016155	0	0.064824	0	0.027641	0	0.033862	0	0	0	0	0	0	0.07511	0.075735	0	0	0	0.042996	0.033483	0	0	0.027047	0
AC006116.10	0.376752	0.41659	0.94865	0	0.658938	0.382828	0	0	0.44383	0	1.68655	0.325426	0	0.411547	0	0	0	0	0.342173	0.700926	0.372734	0	0.828613	1.69495
AC006116.11	0.052483	0.058218	0.121735	0.196123	0.112524	0.123785	0.024229	0	0.142851	0.105883	0.090068	0.082539	0.136975	0.107685	0.080833	0.129664	0.099609	0.275336	0.091224	0.057374	0.026754	0.061399	0.022183	0.057203
AC006116.2	0.042865	0	0	0	0	0	0.10143	0.112498	0	0	0	0	0.228986	0	0	0	0	0	0	0	0	0	0	0
AC006116.3	0	0	0	0	0	0	0	0	0	0	0	0	0	0	0.533143	0	0	0.373689	0	0	0	0	0	0
AC006116.4	0	0	0	0	0.32654	0	0	0	0	0	0	0	0	0	0	0	0	0	0	0	0	0	0	0
AC006116.5	0	0	0.25082	0	0	0	0.368403	0.417738	0.891808	0.415488	0	0.325426	1.68848	0	1.25558	0	0	0.370967	0	0	0	0	0	0
AC006116.6	0.65178	0.330288	0.149804	0.093267	0.428851	0.204391	0.111336	0.25243	0.264657	0	0	0.1312	0.384364	0.605765	0.127252	0.123017	0	0	0.134182	0.520795	0.357335	0.233202	0.875324	0.111393
AC006116.7	0.632217	0.600091	0.146405	0.17131	0	0.288678	0	0	0.248255	0.236755	0	0	0	0.469937	0.237007	0	0.65867	0	0.458005	0.239538	0.184915	0.434733	0.520958	0.408521
AC006116.8	0.16694	0.405631	0.163669	0.136426	0.145475	0.188686	0.066403	0.077921	0.301583	0.216466	0.165405	0.123974	0.050855	0.10038	0.050313	0.228165	0.023361	0.148394	0.147583	0.325481	0.364995	0.313656	0.156603	0.068627
AC006116.9	0.083963	0	0	0	0	0	0	0	0.220259	0	0	0	0	0	0	0	0	0	0	0	0	0	0.144509	0
AC006122.1	0	0	0	0	0	0	0	0	0	0	0	0	0	0	0	0	0	0	0	0	0	0	0	0
AC006127.1	0	0	0	0	0	0	0	0	0	0	0	0	0	0	0	0	0	0	0	0	0	0	0	0
AC006128.1	0	0	0	0	0	0	0	0	0	0	0	0	0	0	0	0	0	0	0	0.056375	0	0.062774	0	0
AC006130.1	0	0	0	0	0	0	0	0	0	0	0	0	0	0	0	0	0	0	0	0	0	0	0	0
AC006130.2	0	0	0	0	0	0	0	0	0	0	0	0	0	0	0	0	0	0	0	0	0	0	0	0
AC006130.3	0.158287	0.245079	0	0	0	0.130423	0	0	0.17016	0.908955	0.210611	0.38916	0.165463	0.161976	0.246177	0.481904	0.389291	0.078196	0.085313	0	0.189145	0	0.106142	0.069744
AC006133.1	0	0	0	0	0	0	0	0	0	0	0	0	0	0	0	0	0	0	0	0	0	0	0	0
AC006141.1	0	0	0.027635	0	0	0	0.21801	0.327351	0.635282	0.237125	0.237391	0.152263	0.688792	0.439024	0.636634	0.385984	0.297578	0.225789	0	0	0	0	0	0
AC006144.1	0	0	0	0	0	0.05317	0	0	0	0	0	0	0	0	0	0	0	0	0	0	0	0	0	0
AC006144.2	0	0	0.571731	0	0	0	0	0	0	0	0	0	0.363644	0.357856	0.359646	1.04241	0	0	0	0	0	0	0	0
AC006145.1	0	0.020218	0	0	0	0	0	0	0	0	0	0.029261	0	0	0	0	0	0	0	0	0	0	0	0
AC006146.1	0	0	0	0	0	0	0	0	0	0	0	0	0	0	0	0	0	0	0	0.24983	0	0	0	0
AC006148.1	0.172357	0	0	0.023683	0	0	0.279231	0.017046	0	0	0	0	0	0.016609	0.0165	0	0	0.015695	0.029692	0	0.195072	0.074697	0	0
AC006148.2	0	0	0	0	0	0	0	0	0	0	0	0	0	0	0	0	0	0	0	0	0	0	0	0
AC006150.1	0	0	0	0	0	0	0	0	0	0	0	0	0	0	0	0	0	0	0	0	0	0	0	0
AC006153.1	0	0.2783	0.342111	0.384483	0	0	0	0	0	0.600143	0	0	0.531697	1.26944	0	0	0	0	0.652037	0	0.926256	0	0.408924	0
AC006157.1	2.00935	2.24703	2.30441	1.39369	0.847787	1.00971	1.98335	1.11922	1.80044	0.550522	0	0.424468	1.11334	1.0906	1.0799	0.52402	0	0	0.98738	0	1.43572	0.563793	0.415406	2.23522
AC006158.1	0	0	0	0	0	0	0	0	0	0	0	0	0	0	0	0	0	0	0	0	0	0	0	0
AC006158.2	0	0	0	0	0	0	0	0	0	0	0	0	0	0	0	0	0	0	0	0	0	0	0	0
AC006158.3	0	0	0	0	0	0	0	0	0	0	0	0	0	0	0	0	0	0	0	0	0	0	0	0
AC006159.1	0	0	0	0	0	0	0	0	0	0	0	0	0	0	0	0	0	0	0	0	0	0	0	0
AC006159.2	0	0	0	0	0	0.144433	0	0	0	0	0	0	0.283086	0	0	0	0	0	0	0	0	0	0	0
AC006160.1	0.118664	0.131534	0.07835	0.036794	0	0.020209	0.080313	0	0.142664	0.044054	0.037149	0.068608	0.137151	0.134226	0.18162	0	0.041026	0	0.0795	0	0.118144	0.091268	0.033329	0.131283
AC006160.2	0	0	0	0	0	0	0	0	0	0	0	0	0	0	0	0	0	0	0	0	0	0	0	0
AC006195.1	0.091473	0	0.121737	0	0	0.047354	0	0	0	0.128233	0	0.101302	0.131425	0.385037	0.131443	0	0.235553	0	0	0	0	0	0.162416	0
AC006196.1	0	0	0	0	0	0	0	0	0	0	0	0	0	0	0	0	0	0	0	0	0	0	0	0
AC006197.1	0	0	0	0	0	0	0	0	0	0	0	0	0	0	0	0	0	0	0	0	0	0	0	0
AC006197.2	0.259554	0.071521	0.172016	0.239794	0.110848	0.166031	0.136244	0	0	0.077224	0.065465	0	0.155799	0	0	0.149951	0.363174	0.073149	0	0.067335	0	0	0.054425	0
AC006199.1	0	0	0	0	0	0	0	0	0	0	0	0	0	0	0	0	0	0	0	0	0	0	0	0
AC006205.1	0	0	0	0	0	0	0	0	0	0	0	0	0	0	0	0	0	0	0	0	0	0	0	0
AC006205.2	0	0	0	0	0	0	0	0	0	0	0	0	0	0	0	0	0	0	0	0	0	0	0	0
AC006206.1	0	0	0	0	0	0	0	0	0.031538	0	0	0	0	0	0.059407	0	0	0	0	0	0	0	0	0
AC006206.2	0.301534	0.111327	0.13401	0	0.086779	0.104168	0.474943	0	0	0	0	0	0.541208	0.132132	0.136388	0	0	0	0.270727	0.104874	0.199938	0	0	0
AC006207.1	0	0	0	0	0	0	0	0	0	0	0	0	0	0	0	0	0	0	0	0	0	0	0	0
AC006210.1	0	0	0	0	0	0	0	0	0	0	0	0	0	0	0	0	0	0	0	0	0	0	0	0
AC006210.2	0	0	0	0	0	0	0	0	0	0.061751	0	0	0.060792	0	0	0	0	0	0	0	0	0	0	0
AC006213.1	0.4399	0.385534	0.559298	0.444628	0.338942	0.230819	0.239543	0.162422	0.335759	0.295519	0.222837	0.120923	0.200198	0.214085	0.127291	0.286022	0.172296	0.192792	0.437344	0.238328	0.467375	0.40962	0.240839	0.526274
AC006213.2	2.07204	2.01985	2.37833	1.69544	1.64939	1.69887	0.847252	0.649774	1.05127	1.71182	1.28458	1.16697	0.300644	1.33051	0.741905	0.708218	1.41787	0.727332	2.24002	2.25715	2.11488	2.0164	1.62999	2.03605
AC006213.3	0.085707	0.093243	0.08602	0.0789	0.181267	0.044572	0	0.1628	0.05626	0.108826	0.139479	0.084974	0.053878	0.158622	0.053064	0	0.154041	0	0.116305	0.045477	0.04278	0.198224	0.035695	0.185886
AC006213.4	0.565128	1.47461	0.748894	1.06186	0.64997	0	3.31563	5.74921	4.24473	3.24824	3.7104	5.16302	2.44904	4.03952	7.14334	2.34702	4.15566	4.06175	0.250763	0.395457	0.372734	0	0.955434	2.11869
AC006213.5	0	0.981532	0	0	0.741814	1.77531	2.59906	0.967154	3.14583	2.87229	1.59388	0.74282	2.90436	0.948346	0	0	1.78515	0	0.578684	0	0	0	0	0.971833
AC006213.6	0.191234	0.138612	0.028448	0.094827	0.114925	0.104172	0.076874	0.280819	0.121094	0	0.071122	0.072162	0.193264	0.216288	0.564909	0.02802	0.152373	0.132192	0.230041	0.040311	0.310522	0.084205	0.150228	0.036895
AC006213.7	0.933059	1.10706	0.927811	1.00933	1.20177	0.758142	1.36772	0.948906	0.398556	0.770381	0.323349	0.598454	0.579312	0.757962	0.191463	0.557499	0.358718	0.738689	0.339761	1.41583	0.324529	0.562465	0.390304	0
AC006230.1	0.035859	0.0129	0	0	0.020495	0.013007	0	0.072209	0	0	0	0	0.071779	0.023526	0	0.022745	0.065626	0.044294	0.053061	0.027812	0	0.029118	0.020375	0.025888
AC006236.1	0	0	0	0	0	0	0	0	0	0	0	0	0	0	0	0	0	0	0	0	0	0	0	0
AC006237.1	0	0	0.228464	0	0	0	0	0	0	0	0	0	0	0	0	0	0	0	0	0	0	0.41868	0	0
AC006238.1	0	0.123068	0	0	0	0.116575	0	0	0	0	0.238482	0	0	0.283642	0	0.546107	0	0	0.300915	0	0	0	0.188422	0
AC006238.2	0.200798	0.055796	0.117593	0	0	0	0	0	0.137171	0.136272	0	0.225406	0.131179	0.269718	0.634988	0.128103	0	0	0.13495	0.105195	0.098855	0	0	0.328141
AC006249.1	1.13561	0.211657	0.50164	0	0	0.384651	1.12283	1.85139	2.08807	0.369669	0.71044	0.456945	1.37075	1.61902	2.55358	1.14085	0.504215	0	0	0.794716	0	0.434309	1.60001	2.12878
AC006252.1	0.255768	0.571504	0.225949	0.399837	0.512254	0.555308	0.0979	0.336808	0.239963	0.338288	0.186362	0.088387	0.565616	0.444678	0.788144	0	0.104074	0.207199	0.559705	0.260399	0.420721	0.49411	0.438361	0.387781
AC006254.1	0.460554	0.519193	0.460734	0.215269	0.357589	0.383031	0.116548	0.212466	0.063114	0.092741	0.083299	0.150591	0.16647	0.085936	0.250492	0.066613	0.117734	0.077998	0.264519	0.251105	0.193842	0.368802	0.297279	0.291059
AC006254.2	0	0	0	0	0	0	0	0	0	0	0	0	0	0	0	0	0	0	0	0	0	0	0	0
AC006254.3	0	0	0	0	0	0	0	0	0	0	0	0	0	0	0	0	0	0	0	0	0	0	0	0
AC006262.1	0	0	0.036656	0	0	0.077249	0	0	0	0	0	0	0	0	0.075137	0	0	0.122427	0.027115	0	0	0	0.075014	0
AC006262.2	0	0	0	0	0	0.088807	0	0	0	0	0	0.661528	0	0	0	0	0	0	0	0	0	0	0.146583	0.190911
AC006262.3	0	0	0	0	0	0	0	0	0	0	0	0	0	0	0	0	0	0	0	0	0	0	0	0
AC006262.4	0	0	0	0	0	0	0	0	0	0	0	0	0	0	0	0	0	0	0	0	0	0	0	0
AC006270.1	0	0	0	0	0	0	0	0	0	0	0	0	0	0	0	0	0	0	0	0	0	0	0	0
AC006270.2	0	0	0	0	0	0	0.401968	0.222856	0.462694	0	0	0	0.450658	0	0.22165	0.217527	0	0	0	0.187621	0	0	0	0
AC006270.3	0	0	0	0	0	0	0	0	0	0	0	0	0	0	0	0	0	0	0	0	0	0	0	0
AC006272.1	0	0	0	0	0	0	0	0	0	0	0	0	0	0	0	0	0	0	0	0	0	0	0	0
AC006272.2	5.7051	0	0	0	0	0	22.5252	0	0	0	0	0	0	0	0	23.8055	0	0	15.0458	11.8072	11.0755	0	9.55434	0
AC006273.1	0.06249	0	0	0	0	0.061367	0	0	0.177993	0.203845	0.291	0.263997	0.170219	0.165409	0	0.315447	0.306757	0.15309	0.082961	0.257715	0.245861	0.290314	0.107723	0
AC006277.1	0	0	0	0	0	0	0	0	0	0	0	0	0	0	0	0	0	0	0	0	0	0	0	0
AC006288.1	0	0	0	0	0	0	0	0	0	0	0	0	0	0	0	0	0	0	0	0	0	0	0	0
AC006296.1	0	0	0	0	0	0	0	0	0	0	0	0	0	0	0	0	0	0	0	0	0	0	0	0
AC006296.2	0	0	0	0	0	0	0	0	0	0	0	0	0	0	0	0	0	0	0	0	0	0	0	0
AC006296.3	0.108699	0	0.106269	0.066107	0.186952	0.154977	0	0.531772	0.102237	0	0.07206	0.067589	0	0.173858	0.263004	0.683042	0.165773	0.083701	0.155791	0.080799	0.071705	0	0.120435	0.329088
AC006299.1	0	0.026765	0.035642	0	0.046833	0.028536	0	0.055749	0.058628	0	0.037938	0.04189	0.111507	0.054732	0.046086	0.052324	0	0	0.067285	0	0	0.170401	0	0
AC006305.1	0	0	0	0	0	0	0	0	0	0	0	0.026023	0	0	0	0	0.031278	0	0.020298	0	0	0	0	0
AC006305.2	0	0	0	0.233731	0	0.137782	0	0	0	0	0	0	0	0	0	0	0	0	0	0	0	0	0	0
AC006305.3	0	0	0	0	0	0	0	0	0	0	0	0	0	0	0	0	0	0	0	0	0	0	0	0
AC006320.1	0	0	0	0	0	0	0	0	0	0	0	0	0	0	0	0	0	0	0	0	0	0	0	0
AC006326.1	0	0	0	0	0	0	0	0	0	0	0	0	0	0	0	0	0	0	0	0	0	0	0	0
AC006328.1	0	0	0	0	0	0	0	0	0	0	0	0	0	0	0	0	0	0	0	0	0	0	0	0
AC006329.1	2.70267	3.01263	3.52256	1.34994	1.80778	1.84314	1.2594	1.53437	1.80393	0.211071	0.513266	0.077233	1.98263	2.40111	1.52579	0.778311	0.300539	0	2.41411	3.53843	2.74763	1.63967	1.40975	1.48362
AC006329.2	0.215869	0.241404	0.566368	0.397486	0	0.434283	0	0.18689	0	0	0	0	0	0	0	0	0	0	0	0	0	0	0	0
AC006330.1	0.106022	0.097662	0.094054	0.032889	0.090307	0.036097	0.293311	0.245988	0.2998	0.158818	0.338817	0.155377	0.348778	0.526992	0.635358	0	0.298026	0.110738	0	0	0.069677	0.201764	0.029549	0.077536
AC006333.1	0	0	0	0	0	0	0	0	0	0	0	0	0	0	0	0	0	0	0	0	0	0	0	0
AC006333.2	7.23281	9.62651	10.1147	5.74496	5.338	5.72306	3.90969	3.30595	2.12687	3.09013	2.22451	2.35636	3.08436	3.6231	3.7095	2.85969	3.14276	1.78454	6.28098	5.95571	6.15824	4.79802	6.7791	6.73967
AC006335.1	0	0	0	0	0	0	0	0	0	0	0	0	0	0	0	0	0	0	0	0	0	0	0	0
AC006335.2	0	0	0	0	0	0	0	0	0	0	0	0	0	0	0	0	0	0	0	0	0	0	0	0
AC006338.1	0	0	0	0	0	0	0	0	0	0	0	0	0	0	0	0	0	0	0	0	0	0	0	0
AC006338.2	0	0	0	0	0	0	0	0	0	0	0	0	0	0	0	0	0	0	0	0	0	0	0	0
AC006348.1	0	0.02272	0.027198	0.038181	0.069984	0	0	0	0	0	0	0	0	0.047188	0	0	0	0	0	0	0.04022	0	0	0
AC006349.1	0	0	0	0	0	0	0	0	0	0	0	0	0	0	0	0	0	0	0	0	0	0	0	0
AC006355.1	0	0	0	0	0	0	0	0	0	0	0	0	0	0	0	0	0	0	0	0	0	0	0	0
AC006355.2	0	0	0	0	0	0	0	0	0	0	0	0	0	0	0	0	0	0	0	0	0	0	0	0
AC006357.1	0	0	0	0	0	0	0	0	0	0	0	0	0	0	0	0	0	0	0	0	0	0	0	0
AC006362.1	0	0	0	0	0	0	0	0	0	0	0	0	0	0	0	0	0	0	0	0	0	0	0	0
AC006363.1	0	0	0	0	0	0	0	0	0	0	0	0	0	0	0	0	0	0	0	0	0	0	0	0
AC006364.1	0	0	0	0	0	0	0	0	0	0	0	0	0	0	0	0	0	0	0	0	0	0	0	0
AC006366.1	0	0	0	0	0	0	0	0	0	0	0	0	0	0	0	0	0	0	0	0	0	0	0	0
AC006369.1	0	0.153771	0	0	0	0	0	0	0	0	0.307181	0	0	0	0	0	0.344964	0	0	0	0	0	0	0
AC006369.2	0	0	0	0	0	0	0	0	0	0	0	0	0	0	0	0	0	0	0	0	0	0	0	0
AC006372.1	0.361865	0.321336	0.337014	0	0	0.056065	0	0.140013	0	0	0	0	0	0.188004	0	0	0	0	0.334929	0	0	0	0.091654	0.122265
AC006372.2	0.120607	0.082672	0.159133	0.04606	0.041765	0	0.057633	0	0.07516	0	0	0	0	0.131529	0	0	0	0	0.09333	0.097474	0.231636	0.054788	0	0
AC006372.3	2.35027	2.38994	2.51192	0.062858	0.05747	0.067027	0.939957	1.47473	1.04006	0	0	0	0.990213	0.73959	0.876689	0	0	0	3.68928	3.6592	4.09311	0.01879	0.056536	0.075869
AC006372.4	0	0	0	0	0	0	0	0	0	0	0	0	0	0	0	0	0	0	0.030122	0.047286	0	0	0	0
AC006378.1	0.201287	0.441425	0.268688	0	0	0	0	0	0	0	0.22433	0.205703	0.266024	0	0	0.255955	0	0	0	0	0	0	0	0
AC006378.2	0.047863	0.025509	0.030782	0.088616	0.04079	0	0	0	0	0	0	0	0	0	0.138108	0	0	0	0.036551	0.057546	0	0.059725	0	0.051015
AC006380.1	0	0	0	0	0	0	0	0	0	0	0	0	0	0	0	0	0	0	0	0	0	0	0	0
AC006386.1	0	0	0	0	0	0	0	0	0	0	0	0	0	0	0	0	0	0	0	0	0	0	0	0
AC006387.1	0	0	0	0	0	0	0	0	0	0	0	0	0	0	0	0	0	0	0	0	0	0	0	0
AC006390.1	0	0	0	0	0	0	0	0	0	0	0	0	0	0	0	0	0	0	0	0	0	0	0	0
AC006398.1	0	0	0	0	0	0.054332	0	0	0	0	0	0	0	0	0	0	0	0	0	0	0	0	0	0
AC006427.1	0	0	0	0	0	0	0	0	0	0	0	0	0	0	0	0	0	0	0	0	0	0	0	0
AC006427.2	0.194151	0.267127	0.15485	0.316304	0	0.2174	0.064593	0.074231	0.307998	0.096899	0	0	0.073948	0.072915	0.073272	0	0.141847	0.209774	0.129644	0.426962	0.056074	0.065609	0.187759	0.185188
AC006435.1	0	0	0	0	0	0	0	0	0	0	0	0	0	0	0.092001	0	0	0	0.045741	0	0	0	0.0611	0
AC006435.2	0	0	0.463513	0.103592	0	0.193246	0	0.148015	0.845191	0	0.243779	0	0.128094	0.152816	0.274331	0.188767	0.096365	0.090052	0	0.219454	0	0	0.093015	0.556187
AC006435.3	0	0	0	0	0	0	0	0	0	0	0	0	0	0	0	0	0	0	0	0	0	0	0	0
AC006435.5	0	0	0	0	0	0	0	0	0	0	0	0	0	0	0	0	0	0	0	0	0	0	0	0
AC006441.1	0	0	0	0	0	0	0	0	0.187487	0	0	0	0	0	0	0	0	0	0	0	0	0	0	0
AC006441.2	0	0	0	0	0	0	0	0	0	0	0	0	0	0	0	0	0	0	0	0	0	0	0	0
AC006441.3	0	0	0	0	0	0	0	0	0	0	0	0	0	0	0	0	0	0	0	0	0	0	0	0
AC006441.4	0	0	0	0	0	0	0	0	0	0	0	0	0	0	0	0	0	0	0	0	0	0	0	0
AC006441.5	0	0	0	0	0	0	0	0	0	0	0	0	0	0	0	0	0	0	0	0	0	0	0	0
AC006445.1	0	0	0	0	0	0	0	0	0	0	0	0	0	0	0	0	0	0	0	0	0	0	0	0
AC006445.2	0	0	0	0	0	0	0	0	0	0	0	0	0	0	0	0	0	0	0	0	0	0	0	0
AC006445.3	0	0	0	0	0	0	0	0	0	0	0	0	0	0	0	0	0	0	0	0.150587	0	0	0	0
AC006449.1	0	0	0	0	0	0	0	0	0	0	0	0	0	0	0	0	0	0	0	0	0	0	0	0
AC006449.2	0.342788	0.611781	0.22069	0	0.877433	0.167353	0	0	0.17014	0	0	0	0.208141	0	0	0	0	0	0	0.348287	0	0.371213	0.565325	0.403734
AC006449.3	0	0	0.11421	0	0	0	0	0	0	0	0	0	0	0	0	0	0	0	0	0	0	0.194724	0	0
AC006449.5	1.38628	1.69324	1.6647	0.715319	0.61576	0.503574	0.514729	0.392504	0.503556	0.049689	0.115509	0.192412	0.391898	1.10996	0.661542	0.355909	0.044236	0.085779	0.747404	0.831344	0.733132	0.218162	0.369206	0.749693
AC006449.6	1.50466	1.74474	1.63492	1.02736	0.616957	0.621926	0.146613	0.290379	0.374229	0.380454	0.664559	0.686981	0.377268	0.410698	0.40796	0.572264	0.643602	0.331321	0.414737	0.484505	0.799911	0.491415	0.717589	0.356345
AC006449.7	0	0.280879	0	0	0	0	0	0	0	0	0	0	0	0	0	0	0	0	0	0	0	0	0	0
AC006450.1	0	0	0	0	0	0	0	0	0	0	0	0	0	0	0	0	0	0	0	0	0	0	0	0
AC006450.2	0	0	0	0	0	0	0	0	0	0	0	0	0	0	0	0	0	0	0	0	0	0	0	0
AC006450.3	0.018581	0	0	0.103988	0.158797	0.056161	0	0	0	0.042606	0.14107	0.099429	0	0	0	0.080357	0.078809	0	0	0.038151	0	0.167534	0.031124	0.249306
AC006452.1	0.010088	0	0.026749	0.037962	0.069639	0.073265	0.03968	0	0	0	0.054658	0.016992	0	0.021987	0.022096	0.02101	0.020272	0	0	0.021811	0.020436	0.071154	0.034564	0.04508
AC006453.1	0	0	0	0	0	0	0	0	0	0	0	0	0	0	0	0	0	0	0	0	0	0	0	0
AC006453.2	3.58134	4.63297	3.53788	28.3959	28.3938	32.8167	10.9831	27.4847	18.0873	16.7628	16.5123	18.3208	15.2657	8.76684	9.6232	22.2403	13.9251	32.7386	49.1762	59.2797	63.2324	127.242	96.1048	90.3887
AC006453.3	0	0	0	0	0	0	0	0	0	0	0	0	0	0	0	0	0	0	0	0	0	0	0	0
AC006453.4	0	0	0	0.052354	0	0	0	0	0	0	0	0	0	0	0	0	0	0	0	0	0	0.127498	0	0
AC006453.5	0	0	0	0	0	0	0	0	0	0	0	0	0	0	0	0	0	0	0	0	0	0	0	0
AC006455.1	0	0	0	0	0	0	0	0	0	0	0	0	0	0	0	0	0	0	0	0	0	0	0	0
AC006455.2	0	0	0	0	0	0	0	0	0	0	0	0	0	0	0	0	0	0	0	0	0	0	0	0
AC006455.3	0	0	0	0	0	0	0	0	0	0	0	0	0	0	0	0	0	0	0	0	0	0	0	0
AC006455.4	0	0	0	0	0	0	0	0	0	0	0	0	0	0	0	0	0	0	0	0	0	0	0	0
AC006455.5	0	0	0	0	0	0	0	0	0	0	0	0	0	0	0	0	0	0	0	0	0	0	0	0
AC006455.6	0	0	0	0	0	0	0	0	0	0	0	0	0	0	0	0	0	0	0	0	0	0	0	0
AC006455.7	0	0	0	0	0	0	0	0	0	0	0	0	0	0	0	0	0	0	0	0	0	0	0	0
AC006455.8	0	0	0	0	0	0	0	0	0	0	0	0	0	0	0	0	0	0	0	0	0	0	0	0
AC006457.1	0	0	0	0	0	0	0	0	0	0	0	0	0	0	0	0	0	0	0	0	0	0	0	0
AC006458.1	0	0	0	0	0	0	0	0	0	0	0	0	0	0	0	0	0	0	0	0	0	0	0	0
AC006459.1	0	0	0.043265	0	0	0	0	0	0	0	0.063188	0	0	0	0	0	0	0	0	0	0	0	0	0
AC006460.1	0	0	0	0	0	0	0	0	0	0	0	0	0	0	0	0	0	0	0	0	0	0	0	0
AC006460.2	0.698722	0.476174	0.579194	0.167739	0.171944	0.110644	0.095892	0.039842	0.074687	0.262759	0.238101	0.206472	0.144069	0.318537	0.171088	0.23013	0.186136	0.155116	0.224917	0.174539	0.271984	0.185353	0.291324	0.349961
AC006461.1	0	0	0	0	0	0	0	0	0	0	0	0	0	0	0	0	0	0	0	0	0	0	0	0
AC006463.1	0	0	0	0	0	0	0	0	0	0	0	0	0	0	0	0	0	0	0	0	0	0	0	0
AC006466.1	0	0	0	0	0	0	0	0	0	0	0	0	0	0	0	0	0	0	0	0	0	0	0	0
AC006478.1	0.119575	0	0	0	0	0	0	0	0	0	0	0	0	0	0	0	0	0	0	0	0	0	0	0
AC006478.2	0.031173	0.053122	0.0215	0	0.028166	0.034027	0	0	0.060895	0	0	0.043655	0.025035	0.05745	0.028664	0.05542	0.07978	0.039334	0.045378	0	0.033413	0.038289	0	0.035613
AC006480.1	0	0	0	0	0	0	0	0	0	0	0	0.11291	0	0	0	0	0.137688	0	0.264061	0	0	0	0	0
AC006480.2	0.947788	0.813554	1.62477	0.910603	0.611225	0.423274	1.31367	1.13142	0.162445	0.524682	0.821489	0.564429	1.26223	0.992305	0.366034	0.845615	0.487982	0.138215	1.06106	0.514316	0.364098	0.336898	0.44347	0.456802
AC006482.1	0	0	0	0	0	0	0	0	0	0	0	0	0	0	0	0	0	0	0	0	0	0	0	0
AC006483.1	0	0	0	0	0	0	0	0	0	0	0	0	0	0	0	0	0	0	0	0	0	0	0	0
AC006483.2	0	0	0	0	0	0	0.040064	0	0	0	0	0.025125	0	0.048462	0	0	0	0	0	0	0	0	0	0
AC006484.1	0	0	0	0	0	0	0	0	0	0	0	0	0	0	0	0	0	0	0	0	0	0	0	0
AC006486.1	0	1.74616	0	0	0	3.77292	2.31923	0	0	11.2371	3.65505	0	7.28169	3.04714	3.34949	0	3.57936	0	0	0	1.26301	0	2.36093	0
AC006486.2	0.153102	0.097275	0.184822	0.221929	0.058351	0.269721	0.219902	0.286012	0.220178	0.080867	0	0.157168	0.125425	0.159898	0.083006	0.342478	0.186913	0	0.175081	0.240646	0.194929	0.075899	0.113815	0.114425
AC006487.1	0	0	0	0	0	0	0	0	0	0	0	0	0	0	0	0	0	0	0	0	0	0	0	0
AC006487.2	0	0	0	0	0	0	0	0	0	0	0	0	0	0	0	0	0	0	0	0	0	0	0	0
AC006499.1	0	0	0	0	0	0	0	0	0	0	0	0	0	0	0	0	0	0	0	0	0	0	0	0
AC006499.2	0	0	0	0	0	0	0	0	0	0	0	0	0	0	0	0	0	0	0	0	0	0	0	0
AC006499.3	0	0	0	0	0	0	0	0	0	0	0	0	0	0	0	0	0	0	0	0	0	0	0	0
AC006499.4	0	0	0	0	0	0	0	0	0	0	0	0	0	0	0	0	0	0	0	0	0	0	0	0
AC006499.5	0	0	0	0	0	0	0	0	0	0	0	0	0	0	0	0	0	0	0	0	0	0	0	0
AC006499.6	0	0	0	0	0	0	0	0	0	0	0	0	0	0	0	0	0	0	0	0	0	0	0	0
AC006499.7	0	0	0	0	0	0	0	0	0	0	0	0	0	0	0	0	0	0	0	0	0	0	0	0
AC006499.8	0	0	0	0	0	0	0	0	0	0	0	0	0	0	0	0	0	0	0	0	0	0	0	0
AC006504.1	0.061572	0.09682	0.071179	0.326965	0.346536	0.242588	0.135471	0.190875	0.279227	0.224522	0.079797	0.116315	0.114148	0.301706	0.181027	0.144755	0.104693	0.342729	0.233617	0.238528	0.260551	0.280319	0.432416	0.446241
AC006504.2	0	0	0	0	0	0	0	0	0	0	0	0	0	0	0	0	0	0	0	0	0	0	0	0
AC006504.3	0.324336	0.354274	0.433128	1.21238	1.1225	1.71524	0	0.168683	0.17668	0.12565	0.189515	0.133404	0	0.175082	0.082443	0.058718	0.169326	0.055262	0.456934	1.04841	1.6944	1.18593	1.6412	0.361611
AC006504.4	0	0	0	0	0	0	0	0	0	0	0	0	0	0	0	0	0	0	0	0	0	0	0	0
AC006504.5	3.10124	2.49738	1.98334	10.4514	11.039	12.7417	3.17443	4.9567	4.16122	6.94829	5.48093	6.80343	3.06031	3.06892	3.14973	5.60658	7.05792	8.42848	7.56642	7.27823	6.90775	12.2611	11.7143	9.73248
AC006504.6	0	0	0	0	0	0	0	0	0	0	0	0	0	0	0	0	0	0	0	0	0	0	0	0
AC006504.7	1.13026	0.631977	1.24816	3.89348	3.89982	4.59394	0.63248	1.06478	2.56211	3.09376	5.89867	4.19531	0.69646	2.41934	2.38282	2.69165	2.27302	1.35932	0.501526	1.18637	2.2364	3.89017	4.14021	5.50859
AC006509.1	0	0	0	0	0	0	0	0	0	0	0	0.220451	0	0	0	0	0	0	0	0	0	0	0	0
AC006509.2	0	0	0	0	0	0	0	0	0	0	0	0	0	0	0	0	0	0	0	0	0	0	0	0
AC006511.1	0	0	0	0	0	0	0	0	0	0	0	0	0	0	0	0	0	0	0	0	0	0	0	0
AC006511.2	0	0	0	0	0	0	0	0	0	0	0	0	0.240079	0	0	0	0	0	0.141514	0	0	0	0.161305	0
AC006511.3	0.743166	0.572752	0.443016	0.450773	0.628317	0.424061	0.177688	0.202561	0.702479	0.27097	0.057449	0.209371	0.471211	0.79404	0.332586	0.263441	0.381658	0.128967	0.259366	0.614407	0.314554	0.505285	0.41361	0.599763
AC006511.4	0	0	0	0	0	0	0	0	0	0	0	0	0	0	0	0	0	0	0	0	0	0	0	0
AC006511.5	0	0.077184	0	0	0	0	0	0	0.209009	0.101507	0.172688	0.079231	0	0	0	0.197123	0.095725	0	0.158785	0	0.25803	0.359361	0	0
AC006511.6	2.82182	2.75502	3.22085	1.55998	0.777776	0.991442	0.496465	0.571485	0.836619	0	0	0	0.925825	1.76146	0.99927	0	0	0	0.530446	0.801713	0.582507	1.26042	0.689638	0.692993
AC006512.1	0.429416	0.950207	0.560343	0	0	0.429663	0	0	0	0	0	0.719362	0	1.85634	0	0	0	0	0	0	0	0	0	0
AC006512.2	0	0	0	0	0	0	0	0	0	0	0	0	0	0	0	0	0	0	0	0	0	0	0	0
AC006517.1	0	0.357278	0	0	0	0	0	0	0	0	0	0	0	0	0	0	0	0	0	0	0	0	0	1.41918
AC006517.2	4.727	4.32608	3.61264	0.827279	1.24092	1.03647	0.647219	0.813417	0.65259	0	0	0	1.70733	1.52079	2.72677	0.07204	0.069808	0	0.233237	0.269942	0.33329	0.641557	1.27115	0.956973
AC006518.1	0	0.107015	0.13085	0	0	0	0.384059	0.213742	0.224136	0.429387	0	0.333984	0	0.637311	0.429874	0	0.200251	0.421683	0	0	0	0	0	0
AC006518.2	0	0.159307	0	0	0	0.16094	0.161172	0.536343	1.92775	0.36067	0.759854	0	0.182048	0.715084	1.08823	0	0.337465	0.350935	0	0	0	0	0	0
AC006525.1	0	0	0	0	0	0	0	0	0	0.044548	0	0	0	0	0	0	0	0	0	0	0	0	0	0
AC006529.1	0	0	0	0	0	0	0	0	0	0	0	0	0	0	0	0	0	0	0	0	0	0	0	0
AC006530.1	0	0	0	0	0	0.133164	0	0	0	0	0	0	0	0	0	0	0	0	0	0	0	0	0	0
AC006538.1	1.30025	1.48989	1.85267	0.455535	0.604564	0.740649	0.46103	1.01516	0.534933	0.688469	0.544751	0.487447	0.780007	0.471206	0.523459	0.570076	0.791011	0.279347	0.506674	1.32794	1.17147	0.838567	0.450226	0.407106
AC006538.2	7.57452	5.08566	6.22065	2.93143	4.4565	2.61013	0	0	2.97295	0	2.00698	0	5.21898	0	0	0	0	1.88888	0	0	4.78718	5.30523	2.75605	4.01967
AC006538.3	0	0	0	0.168236	0	0	0	0	0	0	0	0.187516	0	0	0	0	0	0	0	0	0	0	0	0
AC006538.4	0.081277	0	0	0	0	0.015816	0	0.082824	0	0.042791	0.062365	0.032971	0.040773	0.121188	0.076016	0	0	0	0.04083	0.032482	0	0	0	0.040982
AC006539.1	0	0	0	0	0	0	0	0	0	0	0	0	0	0	0	0	0	0	0	0	0	0	0	0
AC006539.2	0	0	0	0	0	0	0	0	0	0	0	0	0	0	0	0	0	0	0	0	0	0	0	0
AC006539.3	0	0	0	0	0	0	0	0	0	0	0	0	0	0	0	0	0	0	0	0	0	0	0	0
AC006547.1	0	0	0	0	0	0	0	0	0	0	0	0	0.325232	0	0	0	0	0	0	0	0	0	0	0
AC006547.2	0	0.175719	0.210511	0	0.27683	0.484629	0	0.064954	0.075811	0.048641	0.033769	0	0.189618	0.067788	0.060874	0	0.08287	0.080985	0.215661	0	0	0	0	0
AC006547.3	0	0	0	0	0	0	0	0	0	0	0	0	0	0	0	0	0	0	0	0	0	0	0	0
AC006548.1	0	0	0	0	0	0	0	0	0	0	0	0	0	87.2478	0	0	0	0	0	0	0	0	0	0
AC006548.2	0	0	0	0	0	0	0	0	0	0	0	0	0	0	0	0	0	0	0	0	0	0	0	0
AC006548.3	0	0	0	0	0	0	0	0	0	0	0	0	0	0	0	0	0	0	0	0	0	0	0	0
AC006557.1	0	0	0	0	0	0	0	0	0	0	0	0	0	0	0	0	0	0	0	0	0	0	0	0
AC006557.2	0	0	0	0	0	0	0	0	0	0	0	0	0	0	0	0	0	0	0	0	0	0	0	0
AC006557.3	0	0	0	0	0	0	0	0	0	0	0	0	0	0	0	0	0	0	0	0	0	0	0	0
AC006557.4	6.26668	4.569	5.0844	2.26248	2.44313	2.76791	2.73153	2.87432	1.49905	2.16154	0.912201	0.850156	2.73981	3.40656	2.74035	1.22714	1.00771	0.518763	4.02195	4.40778	2.59348	3.20175	2.86764	4.90965
AC006557.5	0	0	0	0	0	0	0	0	0	0	0	0	0	0	0	0	0	0	0	0	0	0	0	0
AC006557.6	15.5156	13.6157	14.7362	6.83184	9.09379	11.2509	12.7071	23.3744	27.6169	12.461	9.83817	10.5492	24.4152	29.7544	27.7567	9.67113	12.0582	7.24403	11.4891	10.7307	13.9475	7.5343	10.0764	9.52424
AC006566.1	0	0	0	0.353952	0.324985	0	0.077104	0.18279	0	0	0	0.045215	0	0	0	0	0	0.058888	0	0	0	0.434309	0	0
AC006566.2	0	0	0	0	0	0	0	0	0	0	0	0	0	0	0	0	0	0	0	0	0	0	0	0
AC006581.1	0	0	0	0	0	0	0	0	0	0	0	0	0	0	0	0	0	0	0	0	0	0	0	0
AC006581.2	0.126169	0	0	0	0	0	0	0.083985	0	0	0	0	0	0	0	0	0	0	0.334037	0	0	0	0	0
AC006600.1	0	0	0	0	0	0	0	0	0	0	0	0	0	0	0	0	0	0	0	0	0	0	0	0
AC006600.2	0	0	0	0	0	0	0	0	0	0.068527	0	0	0	0	0	0	0	0	0	0	0	0	0	0
AC006840.1	0	0	0	0	0	0	0	0	0	0	0	0	0	0	0	0	0	0	0	0	0	0	0	0
AC006924.1	0	0	0	0	0	0	0	0	0	0	0	0	0	0	0	0	0	0	0	0	0	0	0	0
AC006927.1	0	0	0	0	0	0	0	0	0	0	0	0	0	0	0	0	0	0	0	0	0	0	0	0
AC006927.2	0	0	0	0	0	0	0	0	0	0	0	0	0	0	0	0	0	0	0	0	0	0	0	0
AC006927.3	0	0	0	0	0	0	0	0	0	0	0	0	0	0	0	0	0	0	0	0	0	0	0	0
AC006927.4	0	0	0	0	0	0	0	0	0	0	0	0	0	0	0	0	0	0	0	0	0	0	0	0
AC006927.5	0	0	0	0	0	0	0	0	0	0	0	0	0	0	0	0	0	0	0	0	0	0	0	0
AC006942.1	0	0.421318	0.75246	0.707905	0	0.192326	0	0	0.445904	0	0.153406	0	0.359664	0	0.801895	0	0	0	0.251963	0.402927	0.745468	0.868619	0.320002	0
AC006946.1	0	0	0	0	0	0	0	0	0	0	0	0	0	0	0	0	0	0	0	0	0	0	0	0
AC006946.2	0	0	0	0	0	0.018395	0	0	0	0	0	0	0	0	0	0	0	0	0	0	0	0	0	0
AC006946.3	0	0	0	0	0	0	0	0	0	0	0	0	0	0	0	0	0	0	0	0	0	0	0	0
AC006947.1	0	0	0	0	0	0	0	0	0	0	0	0	0	0	0	0	0	0	0	0	0	0	0	0
AC006960.1	0	0	0	0	0	0	0	0	0	0	0	0	0	0	0	0	0	0	0	0	0	0	0	0
AC006960.2	0	0	0	0	0	0	0	0	0	0	0	0	0	0	0	0	0	0	0	0	0	0	0	0
AC006960.3	0.180934	0.584796	0	0.340076	0	0.099569	0.192681	0	0	0	0.545177	0.166953	0	0.214222	0.214997	0.417624	0	0	0.132483	0.411347	0.766232	0.445286	0	0
AC006963.1	0	0.631977	0.249631	0	0	0	0	0.232127	0.238199	0.235787	0.197193	0.347205	0.453604	0.225099	0	0.226263	0	0	0	0	0.372734	0.432241	0	0.423738
AC006965.1	0	0	0	0	0	0	0	0	0	0	0	0	0	0	0	0	0	0	0	0	0	0	0	0
AC006967.1	0	0	0	0	0	0	0	0	0	0	0	0	0	0	0	0	0	0	0	0	0	0	0	0
AC006967.2	0	0	0	0	0	0	0	0	0	0	0	0	0	0	0	0	0	0	0	0	0	0	0	0
AC006967.3	0	0	0	0	0	0	0	0	0	0	0	0	0	0	0	0	0	0	0	0	0	0	0	0
AC006970.1	0	0	0	0	0	0	0	0	0	0	0	0	0	0	0	0	0	0	0	0	0	0	0	0
AC006970.2	0	0	0	0	0	0	0	0	0	0	0	0	0	0	0	0	0	0	0	0	0	0	0	0
AC006970.3	0	0	0	0	0	0	0	0	0	0	0	0	0	0	0	0	0	0	0	0	0	0	0	0
AC006971.1	0	0.0111	0	0.057577	0	0	0	0	0	0.020166	0	0	0	0	0	0	0	0	0	0	0	0	0	0
AC006972.1	0	0	0	0	0	0	0	0	0	0	0	0	0	0	0	0	0	0	0	0	0	0	0	0
AC006974.1	0.027171	0.05995	0.107808	0	0	0	0	0	0	0	0	0	0	0	0	0	0	0	0	0	0.054116	0	0	0
AC006974.2	0.033146	0.036446	0	0	0	0	0	0	0	0	0	0	0	0	0	0	0	0	0	0	0	0	0	0
AC006978.1	1.09866	1.11552	1.00658	1.12302	1.47354	1.26727	1.23467	1.18235	0.898769	1.96398	2.07359	1.92375	1.18182	1.62584	0.859315	1.98413	2.07855	1.33387	1.06227	1.24112	1.01736	1.0474	1.25069	1.83976
AC006978.2	0	0	0	0.207927	0	0	0	0.36277	0	0	0	0	0	0	0	0	0	0	0	0	0	0	0	0
AC006986.1	0	0	0	0	0	0	0	0	0	0	0	0	0	0	0	0	0	0	0	0	0	0	0	0
AC006987.1	0	0	0	0	0	0	0	0	0	0	0	0	0	0	0	0	0	0	0	0	0	0	0	0
AC006989.1	0	0	0	0	0	0	0	0	0	0	0	0	0	0	0	0	0	0	0	0	0	0	0	0
AC006994.1	0	0	0	0	0	0	0	0	0	0	0	0	0	0	0	0	0	0	0	0	0	0	0	0
AC006994.2	0	0	0	0	0	0	0	0	0.087226	0	0.084883	0	0.154042	0	0.025503	0	0	0.023927	0	0.335337	0	0	0	0
AC007000.1	0.474177	0.427956	0.272964	0.121743	0.462726	0.519228	0	0.513666	0	0.189825	0.329186	0.199913	0	0	0	0.463901	0.386567	0.155323	0.279795	0	0	0.75704	0.42932	0.173297
AC007000.2	0	0	0	0	0	0.153104	0	0	0.063604	0	0	0.030483	0	0	0.054608	0	0.079008	0.038999	0	0	0	0	0	0
AC007000.3	0.110494	0.110746	0	0	0	0	0	0	0.27456	0	0	0.844367	0.268317	0	0.266311	0	0	0	0	0	0	0	0.162689	0.218296
AC007001.1	0	0	0	0	0	0	0	0	0	0	0	0	0	0	0	0	0	0	0	0	0	0	0	0
AC007003.1	0	0	0	0	0	0	0	0	0	0	0	0	0	0	0	0	0	0	0	0	0	0	0	0
AC007009.1	0.445223	1.6522	0.402004	0	0.65308	0.386491	1.11564	0	0.843482	0	0	0.65711	0.324721	0.549457	0	0	1.53253	0	0.476892	0.565346	0.297893	0.436397	0	0.855585
AC007012.1	0	0	0	0	0	0	0	0	0	0	0	0	0	0	0	0	0	0	0	0	0	0	0	0
AC007012.2	0	0	0	0	0	0	0	0	0	0	0	0	0	0	0	0	0	0	0	0	0	0	0	0
AC007014.1	0	0	0	0	0	0	0	0	0	0	0	0	0	0	0	0	0	0	0	0	0	0	0	0
AC007014.2	0	0	0	0	0	0	0.216884	0	0.270321	0	0	0.126115	0.120433	0	0	0	0	0.165213	0	0	0	0	0	0
AC007016.1	0	0	0	0	0	0	0	0	1.64523	0	0	0	0	0	0	0	0	0	0	0	0	0	0	0
AC007029.1	0	0	0	0	0	0	0.703913	0	0.851995	0	0	0	0	0	0	0	0	0	0	0	0	0	0	0
AC007032.1	1.58246	2.0863	1.23249	1.32823	0.855558	1.35363	0.47377	0.173555	0	0.719917	0.150219	0.140053	0.534929	0.696389	0.886148	0	0.334388	0.841139	1.08233	1.85498	1.28779	0.835218	0.360568	0.468919
AC007036.1	0	0	0	0	0	0	0	0	0	0	0	0.169713	0	0	0	0	0	0	0	0	0	0	0	0
AC007036.2	0	0	0	0	0	0	0	0	0	0	0	0	0	0	0	0.10563	0.100644	0	0	0	0	0	0	0
AC007036.3	0.567973	1.63263	0	0	0.370061	0	1.28679	0.586067	0	3.507	4.43385	1.35037	0	2.34216	0	5.30655	5.05568	2.86092	1.00466	0	0	0	1.28762	0
AC007036.4	0	0	0	0	0	0	0	0	0	0	0	0	0	0	0	0	0	0	0	0	0	0	0	0
AC007036.5	0	0	0.025994	0	0	0	0	0.04314	0	0	0	0	0	0	0	0	0.039083	0	0	0	0	0	0	0
AC007038.1	0.417252	0.212502	0.200882	0.361982	0.259698	0.141295	0.357455	0.314985	0.465161	0.128442	0.110131	0.166408	0.535385	0.131575	0.351716	0.083862	0.362654	0.163032	0.15779	0.148706	0.320262	0.261103	0.146393	0.140016
AC007038.2	2.77139	1.32386	2.67405	3.3833	0.6221	2.48838	1.08879	1.8093	1.87063	1.19988	0.511703	0.924116	2.42149	3.86772	2.67368	1.74467	1.41771	0.596207	1.75534	1.18637	2.60914	2.16121	2.8663	1.51793
AC007040.1	0	0	0	0	0	0	0	0	0	0	0	0	0	0	0	0	0	0	0	0	0	0	0	0
AC007040.2	0	0.010917	0	0	0	0.009926	0	0	0	0	0.018324	0	0	0	0	0.0209	0	0.020026	0	0	0	0	0	0
AC007040.3	0	0	0	0	0	0	0	0	0	0	0	0	0	0	0	0	0	0	0	0	0	0	0	0
AC007041.1	0.040103	0.039944	0.048619	0	0	0.07555	0	0	0	0	0	0	0	0	0	0.089031	0	0	0.049349	0	0	0	0	0.080267
AC007064.1	0	0	0	0	0	0	0	0	0	0	0	0	0	0	0	0	0	0	0	0	0	0	0	0
AC007064.2	0	0	0	0.313748	0.5754	0.349134	0	0	0.185117	0	0.04913	0	0	0.091185	0.085637	0.059739	0.058135	0	0	0	0	0	0	0.373139
AC007064.3	0	0	0	0	0	0	0	0	0	0	0	0	0	0	0	0	0	0	0	0	0	0	0	0
AC007064.4	0	0	0	0	0	0	0	0	0	0	0	0	0	0	0	0	0	0	0	0	0	0	0	0
AC007066.1	0	0	0	0	0	0	0	0	0	0	0	0	0	0	0	0	0	0	0	0	0	0	0	0
AC007066.2	3.65897	5.03345	3.98122	4.3956	3.11677	3.41494	2.20761	1.01934	1.2085	1.77359	1.69689	1.81635	1.47543	2.12936	1.71949	1.52886	1.20823	0.350844	3.24354	3.29214	3.11247	2.3123	3.60656	3.21261
AC007066.3	1.63671	1.46425	1.71292	0	0	0	1.93865	0.7234	0	0.716126	0	0.551124	1.44825	2.128	0	0	0.671275	0	3.85319	1.99961	5.00185	1.47595	1.63123	0
AC007068.1	1.62343	2.07122	0	2.55601	1.42719	1.67987	0.85974	0	1.1347	0.90739	0.529163	0	0	0.831992	0	0	0	0	2.82892	2.3363	3.03487	1.39268	1.50062	0.428532
AC007068.2	0	0	0	0	0	0	0	0	0	0	0	0	0	0	0	0	0	0	0	0	0	0	0	0
AC007091.1	0	0	0	0	0	0	0	0.15704	0	0	0	0.20782	0	0	0	0	0	0	0	0	0	0	0	0
AC007092.1	0.150779	0	0	0	0	0	0	0	0	0	0	0.049527	0	0	0	0	0.059954	0	0.074207	0	0	0	0	0.237767
AC007098.1	7.98068	8.39937	5.57456	0.079248	0	0	1.1436	0.297198	1.12953	0.439522	0.519553	0.341569	0.299448	0.488564	0.834109	0.137625	0.223608	0	0.266778	0.087389	0.122761	0.048008	0.107234	0.610646
AC007098.2	0	0	0	0	0	0	0.378348	0	0.460108	0	0	0	0	0	0	0	0	0	0	0	0	0	0	0
AC007099.1	0.081019	0.178815	0.162466	0	0	0.041336	0.091623	0	0.544537	0.10371	0.088239	0.081696	0	0.514499	0.104416	0	0	0.394957	0	0.083751	0.160704	0	0	0
AC007099.2	0	0	0	0	0	0	0	0	0	0	0	0	0	0	0	0	0	0	0	0	0	0	0	0
AC007099.3	0	0	0	0	0	0	0	0	0	0	0	0	0	0	0	0	0	0	0	0	0	0	0	0
AC007100.1	0	0	0	0	0	0	0	0	0	0	0	0	0	0	0	0	0	0	0	0	0	0	0	0
AC007100.2	0	0	0	0	0	0	0	0	0	0	0	0	0	0	0	0	0	0	0	0	0	0	0	0
AC007106.1	0.032994	0.121325	0.116052	0.059404	0.075184	0.122718	0.086354	0.048811	0.075302	0	0	0.033315	0.046125	0.051918	0.0961	0	0.021909	0	0.076722	0	0	0.079489	0.090057	0.143394
AC007106.2	0.024402	0.111826	0	0	0.068689	0.041808	0.061698	0	0	0	0.028421	0	0.034909	0.06786	0.062588	0.065352	0.031937	0.032344	0	0	0.04183	0.092909	0.101455	0
AC007114.1	1.53629	1.38321	1.53381	1.94077	1.54485	1.43996	1.06823	0	0	0	0	0.537704	0.660543	0.170684	1.20331	1.15695	1.27334	0.804139	1.17121	1.18224	0.872059	1.16821	0.654433	1.01703
AC007114.2	0	0	0	0	0	0	0	0	0	0	0	0	0	0	0	0	0	0	0	0	0	0	0	0
AC007115.1	0	0	0	0	0	0	0	0	0	0	0	0	0	0	0	0	0	0	0	0	0	0	0	0
AC007126.1	0.301424	0.379161	0.264224	0.19224	0.307022	0.224008	0.352506	0.376141	0.345646	0.15759	0.209714	0.185606	0.323276	0.410377	0.361114	0.20444	0.331887	0.195128	0.240776	0.190076	0.40618	0.281977	0.234748	0.205301
AC007128.1	0.111914	0.058447	0.268107	0	0	0	0	0	0.069436	0	0	0	0.072767	0.212982	0.062469	0	0	0	0.036233	0.182598	0.057472	0	0	0
AC007128.2	2.10664	1.07039	0.20271	0.870416	0.268395	0.494413	0.736812	2.46895	2.22467	1.65899	0.327361	0	1.28025	0.405431	1.44616	0	1.13212	0	1.40722	0.613035	1.14609	0.338841	0.777555	0
AC007130.1	5.94378	5.59929	6.08257	1.03598	1.33974	0.575457	0.220163	0.308089	0.110326	0	0	0	0.591986	0.532311	0.293669	0	0.033249	0	4.23247	3.6952	4.52365	1.84145	1.88974	0.999714
AC007132.1	0	0	0	0	0	0	0	0	0	0	0	0.070722	0	0	0	0	0	0	0	0	0	0	0	0
AC007136.1	0	0	0	0	0	0	0	0	0	0	0	0	0	0	0	0	0	0	0	0	0	0	0	0
AC007151.1	0	0	0	0	0	0	0	0	0	0	0	0	0	0	0	0	0	0	0	0	0	0	0	0
AC007159.1	0	0	0	0	0	0	0	0	0	0	0	0	0	0	0	0	0	0	0	0	0	0	0	0
AC007160.1	0	0	0	0	0	0	0	0	0	0	0	0	0	0	0	0	0	0	0	0	0	0	0	0
AC007161.1	0	0	0	0	0	0	0	0	0	0	0	0	0	0	0	0	0	0	0	0	0	0	0	0
AC007161.2	0	0	0	0	0	0	0	0	0	0	0	0	0	0	0	0	0	0	0	0	0	0	0	0
AC007161.3	1.91283	0.496969	1.24855	0.161065	0.307205	0.362416	0	0.410031	0.45838	0.642609	0.544999	0.619827	1.32973	1.04912	1.28599	0.415332	0	0	0.467134	1.40916	0.175058	1.16337	0.585282	0.387529
AC007163.1	0	0.081668	0.188373	0.135639	0.247738	0.143883	0	0	0	0	0	0	0.193134	0	0	0	0	0	0.184217	0	0.132935	0	0.11995	0
AC007179.1	0	0	0	0	0	0	0	0	0	0	0	0	0	0	0	0	0	0	0	0	0	0	0	0
AC007179.2	0	0	0	0	0	0	0	0	0	0	0	0	0	0	0	0	0	0	0	0	0	0	0	0
AC007179.3	0	0	0	0	0	0	0	0	0	0	0	0	0	0	0	0	0	0	0	0	0	0	0	0
AC007182.1	0.018642	0.021528	0	0	0	0	0	0.093444	0	0	0	0	0	0	0	0	0	0	0	0	0	0	0	0
AC007182.2	0	0	0	0	0	0	0	0	0	0	0	0	0	0	0	0	0	0	0	0	0	0	0	0
AC007182.3	0	0	0	0	0	0	0	0	0	0	0	0	0	0	0	0	0	0	0	0	0	0	0	0
AC007191.1	1.89021	1.8148	1.64302	1.4027	1.75941	1.37161	1.16723	1.58948	1.34293	0.544702	0.562706	0.898442	0.817923	1.50774	1.32511	0.614315	0.565016	0.449077	1.39432	1.92146	2.21494	1.48464	2.03565	1.93251
AC007192.1	0	0.22278	0.179261	0.318251	0	0	0.102669	0.182251	0.051623	0	0.180002	0	0	0	0	0	0	0.073604	0.368788	0.345061	0.607311	0.097588	0.33241	0.45179
AC007192.2	0	0	0	0	0	0	0	0	0	0	0	0	0	0	0.076203	0	0	0	0	0	0	0	0	0
AC007193.1	0	0	0	0	0	0	0	0	0	0	0	0	0	0	0	0	0	0	0	0	0	0	0	0.425756
AC007193.2	0	0	0	0	0	0	0	0	0	0	0	0	0	0	0	0	0	0	0	0	0	0	0	0
AC007193.3	0	0	0	0	0	0	0	0	0	0	0	0	0	0	0	0	0	0	0	0	0	0	0	0
AC007204.1	0	0	0	0	0	0	0.300149	0	0	0	0	0	0	0	0	0	0	0	0	0	0	0	0	0
AC007204.2	0	0	0	0	0	0	0	0	0	0	0	0	0	0	0	0	0	0	0	0	0	0	0	0
AC007207.1	0	0	0	0.214741	0	0	0.228853	0	0	0	0	0	0	0	0	0	0	0	0	0	0	0	0	0.211948
AC007215.1	0	0	0	0	0	0	0	0	0	0	0	0	0	0	0	0	0	0	0	0	0	0	0	0
AC007216.1	0	0	0	0	0	0	0	0	0	0	0	0	0	0	0	0	0	0	0	0	0	0	0	0
AC007216.2	0.216769	0.468913	0.287634	0	0	0	0	0	0.177209	0	0	0	0	0	0	0.231943	0.111537	0	0.595031	0	0.433121	0	0	0
AC007216.3	0.194724	0.035526	0.127381	0.833756	0.219666	0.614203	0.529458	0.604467	0.233872	0.2981	0.127487	0.29181	0.756879	0.295899	0.447877	0.291022	0.140885	0.071173	0.360648	0.281678	0.13215	0	0.217174	0.35075
AC007216.4	0	0.602435	0	0	0	0.50488	0.300668	0	0.397654	0.72482	0	0.2777	0.684623	0	0.329551	0.634609	0.321671	0	0	0	0	0.567936	0	0.30971
AC007216.5	0	0	0	0	0	0	0	0	0	0	0	0	0	0	0	0	0	0	0	0	0	0	0	0
AC007218.1	0	0.150619	0	0	0	0	0	0	0	0	0	0	0	0	0	0	0	0	0	0	0	0	0	0
AC007218.2	0	0	0	0	0	0	0	0	0	0	0	0	0	0	0	0	0	0	3.51068	0	0	0	0	0
AC007218.3	0.019288	0	0.051295	0	0	0.056693	0.042825	0	0	0	0	0.075638	0.086299	0.068124	0	0	0	0	0	0	0.076682	0	0	0
AC007220.1	0	0.097038	0	0	0.073125	0	0	0	0	0	0	0	0	0	0	0	0	0	0	0	0	0	0	0
AC007220.2	0	0	0	0	0	0	0	0	0	0	0	0	0	0	0	0	0	0	0	0	0	0	0	0
AC007221.1	0.047558	0	0	0	0	0	0	0	0	0	0	0	0	0	0.125795	0	0	0	0	0	0	0	0	0
AC007222.1	0	0	0	0	0	0	0	0	0	0	0	0	0	0	0	0	0	0	0	0	0	0	0	0
AC007222.2	0.167684	0	0.055633	0	0	0	0	0	0	0	0	0	0	0.210986	0	0	0	0	0.2789	0.262136	0.329809	0	0.070632	0
AC007223.1	0	0	0	0	0	0	0	0	0	0	0	0	0	0	0	0	0	0	0	0	0	0	0	0
AC007224.1	0	0	0	0	0	0	0	0	0	0	0	0	0	0	0	0	0	0	0	0	0	0	0	0
AC007224.2	0	0	0	0	0	0	0	0	0	0.097011	0.144701	0	0	0	0	0	0	0	0	0	0	0	0.320002	0
AC007225.1	0	0.057974	0.070366	0	0	0.027157	0	0	0	0	0.058144	0	0	0	0	0	0.065366	0.066104	0.03538	0	0.102734	0.120389	0	0.117426
AC007225.2	0	0	0	0	0	0	0	0	0	0	0	0	0	0	0	0	0	0	0	0	0	0	0	0
AC007229.1	0	0	0	0	0.669087	0	0	0	0	0	0	0	0	0	0	0	0.124031	0	0	0	0.376358	0	0	0
AC007237.1	0	0	0	0	0	0	0	0	0	0	0	0	0	0	0	0	0	0	0	0	0	0	0	0
AC007238.1	0.016589	0	0	0	0	0.016764	0	0	0	0	0.039551	0	0	0	0	0	0.044029	0	0	0	0	0.036369	0	0
AC007240.1	0	0	0	0	0	0	0	0	0	0	0	0	0	0	0	0	0	0	0	0	0	0	0	0
AC007240.2	0	0	0	0	0	0	0	0	0	0	0	12.4253	0	0	0	0	0	0	0	0	0	0	0	0
AC007240.3	0.48529	0.372201	0.408655	0.218714	0.06648	0.231885	0.207078	0.093248	0.101533	0.138753	0.1131	0.10791	0.094229	0.184369	0.092212	0.042961	0.042245	0	0.024958	0.156886	0.333716	0.218322	0.295428	0.131924
AC007241.2	0	0.060706	0	0	0	0	0	0	0	0	0	0	0	0	0	0	0	0	0	0	0	0	0	0
AC007244.1	0.386797	1.22126	0.371688	0	0	0	0	0.184247	0	0	0	0	0	0	0	0	0	0	0.924868	0	1.47622	1.27157	0.700636	0.753465
AC007250.1	1.50134	2.99953	1.5723	1.65178	2.02213	0.301406	0	1.99205	0.712115	0.65247	0.545274	0	0	0	1.27696	0	0	0	2.73053	1.82317	1.71019	2.6895	0.99082	0.662286
AC007253.1	0	0	0	0	0	0	0.112199	0.124906	0.392151	0	0	0	0	0	0	0	0	0	0	0	0	0	0	0
AC007255.1	0.164603	0.360464	0.522747	0.182079	0.111608	0.136626	0.072197	0.164395	0.340345	0.164912	0.140874	0	0.247393	0.161663	0.081933	0.080201	0.156606	0.078699	0.134436	0.139875	0.065994	0.076392	0.165189	0.071375
AC007255.2	0	0	0	0	0	0	0	0	0	0	0	0	0	0	0	0	0	0	0	0	0	0	0	0
AC007256.1	0.069931	0.037343	0	0.032213	0.118996	0.095118	0.09697	0	0.114281	0	0.089771	0.081446	0.108994	0.25034	0.107844	0.103157	0.065913	0	0.052261	0.040863	0	0.08522	0.08837	0.149984
AC007262.1	0	0	0	0	0	0	0	0	0	0	0	0	0	0.727065	0	0	0	0	0	0	0	0	0	0
AC007262.2	3.44474	3.43648	3.22152	2.53941	2.72375	2.88429	1.99899	2.64597	3.27792	1.58875	1.36072	1.56699	2.61909	2.57733	3.16148	1.43648	1.57423	0.708673	3.13125	3.40743	2.773	2.67304	2.7919	3.46039
AC007269.1	0	0	0	0	0	0	0	0	0	0	0	0	0	0	0	0	0	0	0	0	0	0	0	0
AC007271.1	0	0	0	0	0	0	0	0	0	0	0	0	0	0	0	0	0	0	0	0	0	0	0	0
AC007272.1	0	0	0	0	0	0	0	0.10451	0	0	0	0	0	0	0	0	0	0	0	0	0	0	0	0
AC007274.1	0	0	0	0	0	0	0	0	0	0	0	0	0	0	0	0	0	0	0	0	0	0	0	0
AC007274.2	0	0	0	0	0	0	0	0	0	0	0	0	0	0	0	0	0	0	0	0	0	0	0	0
AC007274.3	0	0	0	0	0	0	0	0	0	0	0	0	0	0	0	0	0	0	0	0	0	0	0	0
AC007275.1	0	0	0	0	0	0	0	0	0	0	0	0	0	0	0	0	0	0	0	0	0	0	0	0
AC007277.1	0.055541	0.020594	0.170479	0	0	0	0	0	0	0	0	0	0	0	0.040434	0	0	0	0	0	0	0.042472	0	0
AC007277.2	0	0	0	0	0	0	0	0	0	0	0	0	0	0	0	0	0	0	0	0	0	0	0	0
AC007278.1	0	0	0	0	0	0	0	0	0	0	0	0	0	0	0	0	0	0	0	0	0	0	0	0
AC007278.2	0	0	0	0	0	0	0	0	0	0	0	0	0	0	0	0	0	0	0	0	0	0	0	0
AC007279.1	0	0	0	0	0	0	0	0	0	0	0	0	0	0	0	0	0	0	0	0	0	0	0	0
AC007279.2	0.235952	0.257411	0.171997	0.048845	0.22522	0.222182	0	0.153778	0.161079	0.049403	0.083384	0.037967	0.357826	0.100315	0.150405	0	0	0	0.073511	0.173605	0.160993	0.185611	0.088761	0.114916
AC007283.1	0	0	0	0	0	0	0.182317	0	0	0	0	0	0	0	0	0	0	0	0	0	0	0	0	0
AC007283.2	0	0	0	0	0	0	0	0	0	0	0	0	0	0	0	0	0	0	0	0	0	0	0	0
AC007285.1	0.269563	0.315535	0.250706	0.263869	0.350941	0.292389	0.128775	0.036246	0.038582	0.106651	0.117782	0.137585	0.14541	0.071371	0.07196	0.067542	0.098444	0.097267	0.171186	0.06735	0.218891	0.181873	0.291555	0.279993
AC007285.2	0	0	0	0	0	0	0	0	0	0	0	0	0	0	0	0	0	0	0	0	0	0	0	0
AC007292.1	3.35191	2.75809	3.23194	0.864483	0.522105	0.896619	1.26161	2.01484	0.915592	0.852469	0.829823	0.498237	1.23838	0.607273	0.802247	0.575755	0.763636	0.380359	3.01575	3.66099	3.87678	1.20546	1.03364	0.356203
AC007292.2	0.06253	0.097122	0	0.080707	0	0.040931	0.096178	0.112692	0	0.232083	0.044122	0.180274	0.386777	0.218741	0.314409	0.051279	0.102591	0	0.078851	0.083232	0.038717	0.046546	0.036261	0.051688
AC007292.3	0	0.323621	0	0	0	0	0	0	0	0	0	0	0	0	0	0	0	0	0	0	0	0	0	0
AC007298.1	0	0	0	0	0	0	0	0	0	0	0	0	0	0	0	0	0	0	0	0	0	0	0	0
AC007298.2	0	0	0	0	0	0	0	0	0	0	0	0	0	0	0	0	0	0	0	0	0	0	0	0
AC007308.1	0	0	0	0	0	0	0	0	0	0	0	0	0	0	0	0	0	0	0	0	0	0	0	0
AC007312.1	0	0	0	0	0	0	0	0	0	0	0	0	0	0	0	0	0	0	0	0	0	0	0	0
AC007314.1	0	0	0	0	0	0	0	0	0.321681	0	0	0	0	0	0	0	0	0	0	0	0	0	0	0
AC007317.1	0.064424	0.023413	0	0	0	0.022472	0	0	0	0.03975	0	0	0	0	0.079411	0.038377	0	0	0	0	0	0	0	0.047049
AC007317.2	0	0	0	0	0	0	0	0	0	0	0	0	0	0	0	0	0	0	0	0	0	0	0	0
AC007318.1	0.389489	0.696435	0.885595	0.321258	0.35044	0.605525	1.2031	0.184946	0.202319	0.674376	0.156781	0	0.192518	0	0.191955	0.183823	0.774283	0.274624	0.876477	0.365536	0.158474	1.05113	0.447109	0.76418
AC007318.2	0.409834	0.366376	0.599004	0.094235	0.130722	0.080683	0.095833	0.269848	0	0.208514	0	0.161289	0.324039	0.423575	0.212133	0.100532	0.194918	0.194836	0.251677	1.30736	0.26044	0.420543	0.342472	0.556439
AC007319.1	0.181603	0.040308	0.194786	0.132994	0.245606	0.439564	0.169025	0.194271	0.306732	0	0	0	0.194634	0	0.096167	0	0	0	0.33321	0.074799	0.211074	0.325453	0.119144	0.158644
AC007322.1	0	0	0	0	0	0	0	0	0	0	0	0	0	0	0	0	0	0	0	0	0	0	0	0
AC007322.2	0	0	0	0	0	0	0	0	0	0	0	0	0	0	0	0	0	0	0	0	0	0	0	0
AC007322.3	0	0	0	0	0	0	0	0	0	0	0	0	0	0	0	0	0	0	0	0	0	0	0	0
AC007322.4	0	0	0	0	0	0	0	0	0	0	0	0	0	0	0	0	0	0	0	0	0	0	0	0
AC007326.1	0	0	0	0	0	0	0	0	0	0	0	0	0	0	0	0	0	0	0	0	0	0	0	0
AC007326.2	0	0.005049	0	0	0	0.004308	0	0	0	0.010526	0	0	0	0.010167	0	0.00937	0	0.009103	0.005591	0	0	0	0	0
AC007326.3	0	0	0	0	0	0	0	0	0	0	0	0	0	0	0	0	0	0	0	0	0	0	0	0
AC007326.4	1.76385	0.657198	1.22487	1.06282	1.17974	0.766013	0.131954	0	0.350284	0	1.2856	0.961206	0	0	0	0	1.25798	0.180901	1.14766	1.6121	0.571626	0.645805	0.611624	0
AC007326.5	0	0.861059	0	0.084354	0.147795	0	0	0.881655	0	1.6661	0	0.367099	0.751234	0.249189	0.594921	1.06685	0	0	0	0	0.46094	0.17818	0	0.699409
AC007327.1	0	0	0	0	0	0	0	0	0	0	0	0	0	0	0	0	0	0	0	0	0	0	0	0
AC007327.2	0	0	0	0	0	0	0	0	0	0	0	0	0	0	0	0	0	0	0	0	0	0	0	0
AC007333.1	0	0	0	0	0	0	0	0	0	0	0	0	0	0	0	0	0	0	0	0	0	0	0	0
AC007333.2	0.218618	0.21047	0	0.353952	0.324983	0.574242	0.357115	1.36649	2.0412	1.26107	1.01193	0.306749	0.76587	1.00489	1.16235	0	0.378181	0	0.250763	0.395457	0	0	0.318478	0
AC007336.1	0.174743	0.138046	0.16247	0.080051	0.18535	0.124723	0.278351	0.174266	0.363271	0.465404	0.59379	0.382883	0.207316	0.169631	0.135056	0.522944	0.658024	0.514052	0.071749	0.227564	0.050468	0.225065	0.189701	0.091119
AC007336.2	0	0	0	0	0	0	0	0	0	0	0	0	0	0	0	0	0	0	0	0	0	0	0	0
AC007336.3	0.018053	0.03963	0	0.067108	0	0.05797	0.178003	0.240123	0.294177	0.116095	0.032778	0.150699	0.24224	0	0.160455	0.112451	0.216336	0.28757	0.049416	0	0.075514	0	0	0
AC007342.1	0	0	0	0	0	0	1.3485	0	0	0.298371	0.250622	0	0.303082	0.29734	0.596072	0	0	0	0	0	0	0	0	0
AC007342.2	0	0	0	0	0	0	0	0	0	0	0	0	0	0	0	0	0	0	0	0	0	0	0	0
AC007342.3	0	0	0	0	0	0	0	0	0	0	0	0	0	0	0	0	0	0	0	0	0	0	0	0
AC007342.4	0.852894	0.470827	0.691081	0.456099	0.134698	0.392564	0.971515	0.63662	0.712176	0.389817	0.551871	0.90739	0.468796	0.848953	0.814658	0.728439	0.371528	0.089476	0.279793	0.0884	0.409279	0.238571	0.05875	0.315994
AC007342.5	0	0	0	0	0	0	0	0	0.063692	0	0	0	0	0	0	0	0	0	0.063414	0	0	0	0	0
AC007342.6	0.018687	0.040209	0	0	0	0	0	0.079454	0	0	0.032596	0.029656	0.039632	0.155667	0.117192	0.074689	0.035832	0	0	0.042443	0	0	0	0
AC007342.7	0.731077	1.04059	0.976204	0.39254	0.468478	0.605927	0.308581	0.406086	0.42313	0.382968	0.281009	0.380835	0.115464	1.01886	0.680256	0.0539	0.309858	0.052892	0.376842	0.368476	0.606364	0.764561	0.677279	0.392453
AC007342.8	0	0	0	0	0	0	0	0	0	0	0	0	0	0	0	0	0	0	0	0	0	0	0	0
AC007342.9	0	0	0	0	0	0	0	0	0	0	0	0	0	0	0	0	0	0	0	0	0	0	0	0
AC007343.1	0	0	0	0	0	0	0	0	0	0	0	0	0	0	0	0	0	0	0	0	0	0	0	0
AC007344.1	0.047082	0	0.031397	0	0	0	0	0	0	0.120747	0.102912	0.094617	0	0	0	0	0.211978	0.071387	0	0	0	0	0.039537	0
AC007346.1	0	0	0	0	0	0	0	0	0	0	0	0	0	0	0	0	0	0	0	0	0	0	0	0
AC007346.2	0	0	0	0	0	0	0	0	0	0	0	0	0	0	0	0	0	0	0	0	0	0	0	0
AC007347.1	0	0	0	0	0	0	0	0	0	0	0	0	0	0	0	0	0	0	0	0	0	0	0	0
AC007347.2	0	0	0	0	0	0	0	0	0	0	0	0	0	0	0	0	0	0	0	0	0	0	0	0
AC007349.1	0	0	0	0	0	0	0	0	0	0	0	0	0	0	0	0	0	0	0	0	0	0	0	0
AC007349.2	0	0	0	0	0	0	0	0	0	0	0	0	0	0	0	0	0	0	0	0	0	0	0	0
AC007349.3	0	0	0	0	0	0	0	0	0	0	0	0	0	0	0	0	0	0	0	0	0	0	0	0
AC007349.4	0	0	0	0	0	0	0	0	0	0	0	0	0	0	0	0	0	0	0	0	0	0	0	0
AC007350.1	0	0	0	0	0	0	0	0	0	0	0	0	0	0	0	0	0	0	0	0	0	0	0	0
AC007351.1	0	0	0	0	0	0	0	0	71.5676	0	18.1304	0	0	21.812	10.934	31.2442	9.02492	0	0	0	0	0	0	0
AC007351.2	0	0	0	0	0	0	47.303	62.2847	50.5718	22.0209	13.1857	12.4253	53.4403	17.4495	87.4719	7.3248	0	0	0	0	0	0	0	0
AC007351.3	0	0	0	0	0	0	0	0	0	0	0	0	0	21.812	0	0	0	0	0	0	0	0	0	0
AC007351.4	0	0	0	0	0	0	0	22.2445	0	0	0	0	0	0	0	0	0	0	0	0	0	0	0	0
AC007359.1	0	0	0	0	0	0	0	0	0	0	0	0	0	0	0	0	0	0	0	0	0	0	0	0
AC007362.1	0	0	0	0	0	0	0	0	0	0	0	0	0	0	0	0	0	0	0	0	0	0	0	0
AC007363.1	0	0	0	0	0	0	0	0	0	0	0	0	0	0	0	0	0	0	0	0	0	0	0	0
AC007364.1	0.097128	0	0.132815	0.240084	0.193183	0.052546	0.051905	0.338982	0.235431	0.113113	0.119946	0.064314	0.336398	0.249509	0	0.288918	0.213431	0.285664	0.074811	0.113471	0.381918	0	0.30334	0
AC007365.1	0.650086	0.451336	0.538848	0.152528	0.41916	0.333143	1.2907	0	0	0.417382	0.173605	0	0.207704	0.203918	0.20636	0.198241	0	0	0.857338	0.499442	0.475822	0.745408	0.275943	0.182363
AC007365.2	0	0	0	0	0	0	0	0	0	0	0	0	0	0	0	0	0	0	0	0	0	0	0	0
AC007368.1	0	0.024217	0	0	0	0	0	0	0	0	0	0	0	0	0	0	0	0	0	0	0	0	0.036028	0
AC007370.1	0	0	0	0	0	0	0	0	0	0.765943	0	0	0	0	0	0	0	0	0	0	0	0	0	0
AC007370.2	0	0	0	0	0	0	0.090407	0.034129	0.035394	0	0	0.025232	0.033686	0	0	0	0.03085	0	0	0	0	0	0	0
AC007375.1	0	0	0	0	0	0	0	0	0	0	0	0	0	0	0	0	0	0	0	0	0	0	0	0
AC007375.2	0	0.057358	0	0	0	0	0.15587	0	0	0	0	0	0	0	0	0.621505	0	0	0	0	0	0	0	0
AC007375.3	0.120474	0	0.196973	0.056672	0.103206	0.14823	0.062671	0.143719	0	0	0.05506	0.054771	0.35546	0.209366	0.135169	0	0	0	0	0.060249	0.271857	0.197997	0.150418	0.284918
AC007376.1	0.068286	0	0	0	0	0	0	0	0	0	0	0	0	0	0	0	0	0	0	0	0	0	0	0
AC007376.2	0	0.152141	0	0.256404	0.236579	0	0	0	0.352627	0	0	0	0.338083	0.334472	0	0	0	0	0	0	0.272257	0	0.461332	0
AC007378.1	0	0.180288	0.436011	0	0	0.167997	0	0	0.18049	0	0	0	0	0	0	0	0	0	0	0	0	0.39173	0	0
AC007381.1	0.027574	0.007889	0.009481	0.013317	0.024506	0	0	0.031657	0.016566	0	0	0	0	0.015608	0.06271	0.014913	0	0	0	0	0	0.016579	0	0.073095
AC007381.2	0	0	0	0	0	0	0	0	0	0	0	0	0	0	0	0	0	0	0	0	0	0	0	0
AC007382.1	0.027901	0	0	0	0	0	0	0	0	0	0	0	0	0	0	0	0	0	0	0	0	0	0	0
AC007383.1	0	0	0	0	0	0	0	0	0	0	0	0	0	0	0	0	0	0	0	0	0	0	0	0
AC007383.2	7.25132	9.11461	8.38667	11.5612	9.53782	9.5915	2.89953	2.68395	3.47132	4.86534	5.00444	8.08932	2.77599	2.02905	1.91371	5.86389	4.88239	2.5907	6.37974	5.96783	6.26264	10.2339	7.14139	10.0535
AC007383.3	0	0	0	0	0	0	0	0.111194	0	0	0.186164	0	0	0	0	0	0	0	0	0	0	0	0	0
AC007383.4	46.9832	52.5408	74.3608	61.2129	56.2033	47.5157	27.8253	26.1701	39.292	0	4.26597	8.03993	20.957	15.3967	25.727	19.6045	0	14.0749	83.6369	82.6505	59.2866	69.4129	62.9462	63.112
AC007384.1	0.089073	0.05961	0.116361	0.066182	0.030407	0.035888	0	0.123019	0.086262	0	0	0	0	0.081205	0.041339	0	0	0	0.023269	0.072785	0.173361	0.040468	0.059804	0.077
AC007386.1	0.172188	0.093644	0	0.160474	0	0	0	0.222332	0	0	0	0	0	0	0	0	0	0	0	0	0	0	0	0
AC007387.1	0	0	0	0	0	0	0	0	0	0	0	0	0	0	0	0	0	0	0	0	0	0	0	0
AC007387.2	2.28143	2.17875	1.82104	1.27487	1.5189	1.47118	3.41071	4.66531	7.37161	3.61837	2.30789	1.99335	3.98418	6.54064	7.30477	1.88377	2.42275	1.45296	0.87886	1.21163	1.47044	1.49101	1.18857	1.47837
AC007387.3	0.164682	0	0.073169	0	0	0	0	0	0	0	0	0	0	0	0	0	0	0	0	0	0	0.127699	0	0
AC007389.1	0.363089	0.360678	0.579292	0.464047	0.215121	0.099273	0	0.272741	0.174652	0.122032	0.395404	0.148631	0.227421	0.164989	0.066811	0.271529	0.212468	0.089761	0.110116	0.295352	0.245709	0.207735	0.320975	0.235449
AC007389.2	0	0	0	0	0	0	0	0	0	0	0	0	0	0	0	0	0	0	0	0	0	0	0	0
AC007389.3	0.623864	0.600425	0.655761	0.234063	0.785272	0.403312	0.425471	0.21288	0.268361	0.499937	0.553662	0.512545	0.526078	0.642239	0.403587	0.078564	0.297176	0.339545	0.888863	0.354119	1.08182	0.874989	0.429937	0.079607
AC007389.4	0	0	0	0	0	0	0	0	0	0	0	0	0	0	0	0	0	0	0	0	0	0	0	0
AC007389.5	0.066931	0	0.180711	0.127114	0	0.210733	0.161824	0	0	0.362502	0	0	0	0	0	0	0	0.341384	0	0	0	0.315882	0.113115	0.150718
AC007390.1	0	0	0	0	0	0	0	0	0	0	0	0	0	0	0	0	0	0	0	0	0	0	0	0
AC007390.2	0.177818	0.441946	0.359093	0.281651	0.303173	0.24183	0.194822	0.221584	0.229569	0.117964	0.263272	0.128283	0.145193	0.239231	0.214922	0.140988	0.156343	0.11336	0.158943	0.125948	0.197618	0.316402	0.131464	0.16167
AC007391.1	0	0	0.249983	0	0	0	0	0	0	0.052384	0	0.036034	0	0	0	0	0	0	0	0	0	0	0	0
AC007391.2	0	0	0	0.11001	0.202584	0	0	0	0	0.302488	0	0	0	0	0	0	0	0.145075	0	0	0	0	0	0
AC007391.3	0	0	0	0	0	0	0	0	0	0.105194	0	0	0	0	0	0	0	0.200094	0	0	0	0	0	0
AC007394.1	0	0	0	0	0	0	0	0.290161	0.302787	0	0	0.451259	0	0.574534	0	0	0	0	0	0	0	0	0	0
AC007395.1	0	0	0	0	0	0	0	0	0	0	0	0	0	0	0	0	0	0	0	0	0	0	0	0
AC007402.1	0	0	0	0	0	0	0.022338	0	0	0	0	0	0	0	0	0	0	0	0	0	0	0.028513	0	0
AC007402.2	0.127644	0.153409	0.173164	0.118768	0.161724	0.068585	0.083354	0.130592	0.132592	0.104674	0.089653	0.072739	0.154499	0.229296	0.243858	0.072538	0.084367	0.09948	0.055197	0.162202	0.163519	0.155343	0.100548	0.051311
AC007403.1	0	0	0	0	0	0	0	0	0	0	0	0	0	0	0	0	0.333159	0	0	0	0	0	0	0
AC007405.1	0.154405	0.177277	0.098458	0.052153	0.065976	0.092447	0.073091	0.083195	0.151322	0.187993	0.138948	0.168545	0.137549	0.107461	0.12471	0.203224	0.250835	0.025277	0.066292	0.065318	0.036953	0.12255	0.197463	0.185231
AC007405.2	0.178708	0.021942	0.049856	0.269167	0.097893	0.037305	0	0	0	0	0.071854	0.104809	0	0	0	0.041295	0.364127	0.078741	0	0	0.071631	0.127162	0.193209	0.594936
AC007405.3	2.87049	4.0733	2.29055	1.34372	1.87739	1.54003	0	0	0.580954	0.590303	0.489175	0.332642	0.2807	0	0.253887	0.39117	1.17899	0.25979	0.603091	0.387439	0.717529	0.805991	0.837688	0.704041
AC007405.4	0.107851	0.123906	0	0	0.186096	0.107673	0	0.287671	0	0	0	0	0	0.29032	0.29099	0	0	0	0	0	0	0	0	0
AC007406.1	0	0	0	0	0	0	0	0	0	0	0	0	0	0	0	0	0	0	0	0	0	0	0	0
AC007406.2	0	0	0	0	0	0	0	0	0	0	0	0	0	0	0	0	0	0	0	0	0	0	0	0
AC007406.3	0	0	0	0.082507	0.075667	0.087736	0	0	0	0	0	0	0	0	0	0	0	0	0	0	0	0	0	0
AC007406.4	0	0	0.098033	0	0	0	0	0	0	0	0	0	0	0	0	0	0	0	0	0	0	0	0	0
AC007406.5	6.35522	5.23562	5.99508	3.61616	4.43957	3.03135	1.2955	1.2181	1.84438	1.75039	1.98197	1.27582	1.35742	1.73302	1.43581	2.34239	1.57915	1.42859	4.83434	4.25661	5.16099	3.73047	4.02536	4.77674
AC007422.1	0	0	0	0	0	0	0	0	0	0	0	0	0	0	0	0	0	0	0	0	0	0	0	0
AC007423.1	0.169822	0.552588	0.444692	0	0	0.181857	0	0	0	1.1327	2.53747	0.876969	0.386692	0	0	1.09528	1.40753	1.80343	0	0	0	0	0	0.381094
AC007424.1	1.69169	1.65718	2.53815	0.372006	0.511104	0.318064	0.447743	0.566181	0.793826	0	0.26507	0.19866	0.487028	0.616466	0.784841	0.115454	0	0.112958	1.01825	0.577611	0.836518	0.05224	0.205967	0.998247
AC007431.1	0	0	0	0	0	0	0	0	0	0	0	0	0	0	0	0	0	0	0	0	0	0	0	0
AC007431.2	0	0	0	0	0	0	0	0	0	0	0	0	0	0	0	0	0	0	0	0	0	0	0	0
AC007431.3	0	0	0.229139	0	0	0	0.209935	0	0.512862	0.238507	0.384612	0.185219	0.716749	1.1636	0.701514	0.882163	0	0	0	0	0	0	0	0
AC007432.1	0.042053	0.045878	0.056035	0.117495	0	0.044514	0.040919	0	0	0.089547	0.114587	0.034793	0.046097	0	0.04539	0.087057	0.126239	0	0	0	0	0	0.035296	0
AC007435.1	0	0	0	0	0	0	0.148424	0	0	0	0.097628	0	0	0	0	0	0	0	0	0	0	0	0	0
AC007435.2	5.99036	0	2.63361	0	0	0	7.88383	0	4.77117	0	0	3.41697	0	8.72478	0	4.16596	4.06122	0	0	4.13252	0	0	3.34402	0
AC007448.1	0	0	0	0	0	0	0	0	0	0	0	0	0	0	0	0	0	0	0	0	0	0	0	0
AC007448.2	0	0	0	0	0	0	0	0	0	0	0	0	0	0	0	0	0	0	0	0	0	0	0	0
AC007448.3	0	0	0	0	0	0	0	0	0	0	0	0	0	0	0	0	0	0	0	0	0	0	0	0
AC007448.4	0	0	0	0	0	0	0	0	0	0	0.335748	0	0	0.411546	0	0.39117	0	0.36925	0	0	0	0	0	0
AC007448.5	2.10282	2.91698	2.92913	2.90144	2.90779	3.00405	1.25158	1.17297	1.29278	0.855415	0.700749	0.843998	1.06128	0.954472	1.19637	0.605018	0.61308	0.787964	2.49236	3.12085	2.12262	2.85936	2.65563	2.58202
AC007450.1	0	0	0	0	0	0	0	0	0	0	0	0	0	0	0	0	0	0	0	0	0	0	0	0
AC007450.2	0	0	0	0	0	0	0	0	0	0	0	0	0	0	0	0	0	0	0	0	0	0	0	0
AC007450.3	0	0	0	0	0	0	0	0	0	0	0	0	0	0	0	0	0	0	0	0	0	0	0	0
AC007450.4	0.188376	0.631977	0.25082	0	0	0	0	0	0.610106	0	0	0	0.523552	0	0	0	0	0.110085	0	0	0	0.434309	0.320002	0
AC007458.1	0	0	0	0	0	0	0	0	0	0	0	0	0	0	0	0	0	0	0	0	0	0	0	0
AC007463.1	0	0	0	0	0	0	0	0	0	0	0	0	0	0	0	0	0	0	0	0	0	0	0	0
AC007463.2	0	0	0	0	0	0	0	0	0	0	0	0	0	0	0	0	0	0	0	0	0	0	0	0
AC007483.1	0	0	0	0	0	0	0	0	0	0	0	0	0	0	0	0	0	0	0	0	0	0	0	0
AC007485.1	0	0	0	0	0	0	0	0	0	0	0	2.13561	0	0	0	0	0	0	0	0	0	0	0	0
AC007485.2	5.58573	5.6943	6.03648	5.04078	4.38564	4.01812	2.15198	2.31663	2.64332	2.08497	1.31892	1.45118	0.767599	2.87027	1.89994	0.983813	1.8994	1.12244	4.19008	4.13055	4.09945	5.08619	4.40002	4.41363
AC007490.1	0	0	0	0	0	0	0	0	0	0	0	0	0	0	0	0	0	0	0	0	0	0	0	0
AC007491.1	0	0	0	0	0	0	0.078564	0	0	0	0	0.135889	0	0	0	0.084778	0.081883	0	0	0	0	0	0	0
AC007493.1	0.021728	0	0	0	0	0	0	0	0	0	0	0	0	0	0	0	0	0	0	0	0	0	0	0
AC007493.2	0.188376	0.211657	0	0	0	0	0	0	0	0	0	0	0	0	0	0	0	0.372701	0.251963	0	0	0	0	0
AC007494.1	0	0	0	0	0	0	0	0	0	0	0	0	0	0	0	0	0	0	0	0	0	0	0	0
AC007494.2	0	0	0	0	0	0	0	0	0	0	0	0	0	0	0	0	0	0	0	0	0	0	0	0
AC007494.3	0	0	0	0	0	0	0	0	0	0	0	0	0	0	0	0	0	0	0	0	0	0	0	0
AC007495.1	0	0	0	0	0	0	0	0	0	0	0	0	0	0	0	0	0	0	0	0	0	0	0	0
AC007496.1	0	0	0	0	0	0	0	0	0	0	0	0	0	0	0	0	0	0	0	0	0	0	0	0
AC007496.2	0	0	0	0	0	0	0.316534	0	0	0	0	0	0	0	0	0	0	0	0	0.289683	0	0.3265	0	0
AC007496.3	0	0	0.018734	0.026355	0	0.014877	0.104413	0.14655	0.460168	0.056795	0.0483	0.154735	0.206093	0.17264	0.232011	0.083267	0.080183	0.10763	0	0	0	0	0	0
AC007497.1	0.753504	1.26395	0.75246	1.41581	1.29994	1.14848	0.65893	0.728995	0	1.10571	0	0.281551	0.731202	0.361143	1.07366	0.71549	0.349223	0	0.752289	0	0	0	0.318478	0
AC007497.2	0	0.075367	0	0	0	0	0	0	0	0	0	0	0	0	0	0	0	0	0	0	0	0	0	0
AC007513.1	0	0	0	0	0	0	0	0	0	0	0	0	0	0	0	0	0	0	0	0	0	0	0	0
AC007527.1	0	0	0	0	0	0	0	0	0	0	0	0	0	0	0	0	0	0	0	0	0	0	0	0
AC007527.2	0	0	0	0	0	0	0	0	0	0	0	0	0	0	0	0	0	0	0	0	0	0	0	0
AC007528.1	0	0	0	0	0	0	0.571292	0	0	0	0	0	0	0	0	0	0	0	0	0	0.549849	0	0	0
AC007529.1	0	0	0	0	0	0	0	0	0	0	0	0	0	0	0	0	0	0	0	0	0	0	0	0
AC007529.2	0	0.039897	0	0	0	0	0.084666	0	0	0	0	0	0.097118	0	0	0	0	0	0.048869	0	0.072288	0	0	0.080392
AC007533.1	0	0	0	0	0	0	0	0	0	0	0	0	0	0	0	0	0	0	0	0	0	0	0	0
AC007535.1	0	0	0	0	0	0	0	0	0	0	0	0	0	0	0	0	0	0	0.112624	0	0	0.3935	0	0
AC007536.1	0	0	0	0	0	0	0	0	0	0	0	0	0	0	0	0	0	0	0	0	0	0	0	0
AC007537.1	0	0	0	0	0	0	0	0	0	0	0	0	0	0	0	0	0	0	0	0	0	0	0	0
AC007540.1	0.119592	0	0.319349	0.226353	0	0	0.051399	0.119201	0	0	0	0	0	0	0	0	0	0	0	0.247491	0	0	0.204691	0
AC007541.1	0.959231	1.30342	1.63721	1.64517	0.849029	0.882329	0.319051	0.183482	0.696049	0.567918	0.768292	0.51506	1.09973	0.180528	0.810682	1.14917	0.871053	0.346779	0.972831	1.3027	1.19828	0.738838	1.48988	0.956564
AC007546.1	0	0	0	0.24432	0.225226	0	0	0	0.685434	0.328038	0	0.256663	0	0	0	0.321552	0.622114	0.321322	0.189946	0	0	0.315813	0	0.57812
AC007546.2	0	0.289998	0	0	0	0	0	0	0	0	0	0	0	0	0	0	0	0	0	0	0	0	0	0
AC007546.3	0.120765	0.389444	0.309246	0.129101	0.123767	0.158581	0.171116	0.438364	0.296716	0.194921	0.231661	0.091317	0.528812	0.359004	0.242271	0.107721	0.036397	0.072199	0.361711	0.21357	0.28494	0.360076	0.145553	0.132399
AC007547.1	0	0	0	0	0	0	0	0	0	0	0	0	0	0	0	0	0	0	0	0	0	0	0	0
AC007547.2	0	0	0	0	0	0	0	0	0	0	0	0	0	0	0	0	0	0	0	0	0	0	0	0
AC007551.1	0.376752	0	0	0	0	0	0	0	0	0	0	0	0	0	0	0	0.073536	0	0	0	0	0	0	0
AC007551.2	0	0	0	0	0	0	0	0	0	0	0	0	0	0	0	0	0	0	0	0	0	0	0	0
AC007552.1	0	0	0	0	0	0	0.234753	0	0	0	0	0	0	0	0	0	0	0	0	0	0	0	0	0
AC007552.2	0	0	0	0	0	0	0	0	0.506905	0	0	0	0	0	0.250533	0	0	0	0	0.197233	0.378997	0	0	0.212098
AC007556.1	0	0	0	0	0	0	0	0	0	0	0	0	0	0	0	0	0	0	0	0	0	0	0	0
AC007557.1	0	0	0	0	0	0	0	0.365447	0.377631	0	0	0	0	0	0	0	0	0	0	0	0	0	0	0
AC007557.2	0	0	0	0	0	0	0	0	0	0	0	0	0	0	0	0	0	0	0	0	0	0	0	0
AC007557.3	0	0	0	0	0	0	0	0	0	0	0	0	0	0	0	0	0	0	0	0	0	0	0	0
AC007557.4	0	0	0	0	0	0	0	0	0	0	0	0	0	0	0	0	0	0	0	0	0	0	0	0
AC007559.1	0	0	0	0	0	0	0	0	0	0	0	0	0	0	0	0	0	0	0	0	0	0	0	0
AC007560.1	0	0	0	0	0	0	0	0	0	0	0	0	0	0	0	0	0	0	0	0	0	0	0	0
AC007562.1	0	0	0	0	0	0	0	0	0	0	0	0	0	0	0	0	0	0	0	0	0	0	0	0
AC007563.1	0	0	0.264788	0	0	0	0	0	0	0	0	0	0	0	0	0	0	0	0	0	0.402838	0	0	0
AC007563.2	0	0	0	0	0	0	0	0	0	0	0	0	0	0	0	0	0	0	0	0	0.372734	0	0	0.423738
AC007563.3	0	0	0	0	0	0	0	0	0	0	0	0	0	0	0	0	0	0	0	0	0	0	0	0
AC007563.4	0	0	0	0	0	0	0.163597	0	0	0	0	0	0	0	0	0	0	0	0	0	0	0	0	0
AC007566.1	1.71811	1.34044	1.79398	1.26619	1.81256	1.26733	0.273565	0.263859	0.89331	1.485	0.39781	0.525348	0.372252	1.09448	1.13319	1.46353	0.720349	0.222897	1.47282	1.71724	1.22846	1.30343	0.924381	1.06909
AC007566.2	0	0	0	0	0	0	0	0	0	0	0	0	0	0	0	0	0	0	0	0	0	0	0	0
AC007568.1	0	0	0	0	0	0	0	0	0	0	0	0	0	0	0	0	0	0	0	0	0	0	0	0
AC007569.1	0	0	0	0.03368	0	0.036264	0	0	0	0	0	0	0	0	0.042298	0	0	0	0.046892	0	0	0	0	0
AC007570.1	0.910296	0.870543	0.693184	0.488355	0.224186	0.670425	0	0	0.354159	0.338571	0.284479	0	1.04066	1.69231	0.347873	0.325514	0	0	0.697409	0	0	0.605714	0	0
AC007595.1	0	0	0	0	0	0	0	0	0	0	0	0	0	0	0	0	0	0	0	0	0	0	0	0
AC007598.1	0	0	0	0	0	0	0	0	0	0	0	0	0	0	0	0	0	0	0	0	0	0	0	0
AC007598.2	0	0	0	0	0	0	0	0	0	0	0	0	0	0	0	0	0	0	0	0	0	0	0	0
AC007598.3	0	0	0	0	0	0	0	0	0	0	0.107679	0	0	0	0	0	0	0	0	0	0	0	0	0
AC007599.1	0	0	0	0	0	0	0	0	0	0	0	0	0	0	0	0	0	0	0	0	0	0	0	0
AC007599.2	0	0	0	0	0	0	0.074654	0	0	0	0	0	0	0	0	0	0	0	0	0	0	0	0	0
AC007601.1	0.018084	0	0	0	0	0	0	0	0	0	0	0	0	0	0.044083	0	0	0	0	0	0	0	0.031159	0
AC007601.2	0	0	0	0	0	0	0	0	0	0	0	0	0	0	0	0	0	0	0	0	0	0	0	0
AC007603.1	0	0	0	0	0	0	0	0	0	0	0	0	0	0	0	0	0	0	0	0	0	0	0	0
AC007603.2	0	0	0	0	0	0	0	0	0	0	0	0	0	0	0	0	0	0	0	0	0	0	0	0
AC007603.3	0	0	0	0	0	0	0	0	0	0	0	0	0	0	0	0	0	0	0	0	0	0	0.072057	0
AC007608.1	0	0	0	0	0	0.030125	0	0	0	0	0	0	0	0	0	0	0	0	0	0	0	0	0	0.032329
AC007608.2	0	0	0	0	0	0	0	0	0	0	0	0	0	0	0	0	0	0	0	0	0	0	0	0
AC007608.3	0.041697	0.039014	0.063997	0.013103	0.012385	0.007084	0	0.030802	0	0.015011	0.012577	0.011797	0.062778	0.015277	0.090156	0.057781	0.084171	0.013794	0.027762	0.013602	0.027529	0	0	0
AC007608.4	0	0	0	0	0	0	0.023205	0.077776	0.110947	0.101719	0.042414	0.019793	0.05248	0.128049	0.257322	0.048596	0.023601	0.046889	0	0	0	0	0	0
AC007610.1	0.376752	0	0.25082	0	0.324985	0	0	0	0	0	0	0	0	0	0	0	0	0	0	0	0	0	0.320002	0
AC007610.2	0	0	0	0	0	0	0	0	0	0	0	0	0	0	0	0	0	0	0	0	0	0	0	0
AC007610.3	0	0	0	0	0	0	0	0	0	0	0	0	0	0	0	0	0	0	0	0	0	0	0	0
AC007610.4	0.026426	0.086488	0	0.096995	0.134147	0	0.181007	0.253105	0.316119	0.146443	0.415695	0.225513	0.355998	0.347768	0.199541	0.331946	0.412028	0.321984	0.073636	0	0.053861	0	0.177834	0.056686
AC007610.5	0.042073	0	0	0.077831	0.143189	0	0	0	0	0	0	0	0	0	0	0	0	0	0	0	0	0.195338	0	0
AC007611.1	0.165787	0.127494	0.044017	0.030841	0.085008	0.085286	0.067597	0.038137	0.119252	0	0.062341	0.114551	0.038294	0.187639	0.075883	0.106797	0	0.102299	0.356302	0.277781	0.298052	0.038367	0.027844	0.197869
AC007613.1	0.069472	0.105272	0.091794	0.043574	0.039733	0.091668	0.048957	0	0.182422	0.054999	0	0.08534	0.167335	0.054866	0.163296	0	0.050069	0	0.176999	0	0.129524	0.051374	0.194183	0.107181
AC007614.1	0.165728	0.146902	0.111697	0.092499	0.022557	0.067154	0	0.083198	0	0.103524	0.018609	0.016858	0.056716	0.133262	0.141652	0	0.020622	0	0.107275	0.142258	0.13519	0	0.040523	0.067316
AC007614.2	0.047254	0.017156	0.020672	0.029062	0	0.01613	0	0.03351	0.150712	0.069191	0.11749	0.044792	0.109095	0	0.107968	0.06716	0	0.042137	0	0	0	0	0	0
AC007618.1	0	0	0	0	0	0	0	0	0	0	0.157831	0.145973	0	0	0	0	0	0	0	0	0	0	0	0
AC007619.1	0.197702	0	0	0.364363	0	0	0	0	0	0	0	0	0	0	0	0	0	0	0	0	0	0	0	0
AC007619.2	0	0	0	0	0	0	0	0	0	0	0	0	0	0	0	0	0	0	0	0	0	0	0	0
AC007620.1	0	0	0	0	0	0	0	0	0	0	0	0	0	0	0	0	0	0	0	0	0	0	0	0
AC007620.2	0.087439	0.186717	0	0.159734	0.07392	0.095457	0.426491	0.487919	0.755867	0.161625	0.205789	0.250385	0.160642	0.798293	0.315775	0.316756	0.228884	0	0.129226	0.204511	0.093818	0.106548	0.297716	0
AC007620.3	0	0.631977	0	0	0.324985	0	0	0.099757	0	0	0	0	0.091405	0	0	0	0	0	0	0	0	0	0	0
AC007621.1	0	0	0	0	0	0	0	0	0	0	0	0	0	0	0	0	0	0	0	0	0	0	0	0.427793
AC007622.1	0	0.361425	0.146361	0.204636	0	0.114848	0.25041	0	1.16431	0.276316	0.236702	0	0.283112	0	0	0	0.260884	0	0	0.228239	0.434645	0.255676	0	0.484595
AC007622.2	0.022852	0	0.0304	0	0	0	0	0	0	0	0	0	0	0.059849	0	0	0	0	0	0	0	0.10615	0	0
AC007631.1	0	0	0	0	0	0	0	0	0	0	0	0	0	0	0	0	0	0	0	0	0	0	0	0
AC007637.1	0.094491	0.213933	0.564722	0	0.246084	0.048414	0.112716	0.248197	0.133451	0.129558	0.212052	0.609124	0.514127	0	0.382252	0.606593	0.119055	0.119403	0.187348	0	0	0	0.402379	0
AC007638.1	0.020591	0	0	0	0	0	0	0	0	0	0	0	0	0	0.05247	0	0	0	0	0.042596	0	0	0	0
AC007638.2	0	0	0	0	0	0	0	0	0	0	0	0	0.057059	0	0	0	0	0	0	0	0	0	0	0
AC007639.1	0	0	0	0	0	0	0	0	0	0	0	0	0	0	0	0.181771	0	0	0	0	0	0	0	0
AC007649.1	0	0	0	0	0	0	0	0	0	0	0	0	0	0	0	0	0	0	0	0	0	0	0	0
AC007652.1	0	0	0	0	0	0	0	0	0	0	0	0	0	0	0	0	0	0	0	0	0	0	0	0
AC007652.2	0	0	0	0	0	0	0	0	0	0	0	0	0	0	0	0	0	0	0	0	0	0	0	0
AC007652.3	0	0	0	0	0	0	0	0	0	0	0	0	0	0	0	0	0	0	0	0	0	0	0	0
AC007655.1	0	0	0	0	0	0	0	0	0	0	0	0	0	0	0	0	0	0	0	0	0	0	0	0
AC007655.2	0	0	0.068922	0	0.044671	0.056174	0.050091	0.112828	0.117557	0.053567	0.183439	0.041792	0.394174	0.110365	0.111204	0.157841	0.151438	0.153207	0	0	0	0.062786	0	0
AC007656.1	0.101601	0.337091	0.407371	0	0	0	0.228317	0	0	0	0	0.1998	0	0	0	0.24616	0	0	0	0.218758	0	0	0.511942	0
AC007656.2	0	0.286061	0.856328	0.241323	0	0.26907	0.571751	0.318613	0	0	0	0.247081	0.645778	0.317879	0.642772	0	0	0	0.35349	1.36113	0.515306	0	0.216245	0.580375
AC007656.3	0	0	0	0	0.0181	0	0	0	0	0	0	0.031786	0	0	0	0	0	0	0	0	0	0	0.017931	0
AC007656.4	0	0	0	0	0	0	0	0	0	0	0	0	0	0	0	0	0	0	0	0	0	0	0	0
AC007663.1	0	0.034907	0	0	0	0	0	0	0	0	0	0	0	0.08802	0.08609	0	0	0	0	0	0	0	0.052246	0
AC007663.2	0.112713	0.078568	0.101148	0.050514	0.0962	0.028721	0.112357	0.068637	0.143686	0.032904	0.027323	0.051443	0.138582	0.100092	0.359633	0.063936	0	0.161013	0.073248	0.02868	0.028241	0.032834	0.047945	0.031715
AC007663.3	0.347046	0.38363	0.461291	0.675748	0.610716	0.534838	0.182372	0.109608	0.259635	0.159119	0	0.169208	0.104548	0.454302	0.099981	0.069035	0.400009	0	0.475072	0	0	0	0	1.23493
AC007663.4	6.1551	5.90175	5.64232	2.50833	2.947	3.30969	2.19301	2.42098	5.09753	2.7356	1.27869	1.66794	4.98101	3.96256	2.48183	1.17121	1.13833	0.291802	1.8416	4.65584	3.19743	2.02192	2.86586	1.91053
AC007666.1	0	0.077343	0	0	0.03608	0.021142	0.149039	0.113712	0.121757	0	0	0.045634	0.057319	0.112283	0.05652	0.054875	0	0	0	0.044676	0	0.095404	0	0
AC007666.2	0.990723	1.20194	0.826601	0.69917	0.616788	0.524898	1.28205	1.66448	1.35425	0.90612	0.821033	0.645092	0.847417	1.54446	1.20763	0.59117	0.508192	0.227223	0.719778	0.500757	0.834781	0.459133	1.0035	0.544394
AC007671.1	0.129882	0.424483	0.262403	0.122417	0.112155	0.140145	0	0	0.175011	0.334889	0.284864	0.132025	0.339837	0	0.167829	0.324904	0.474045	0	0.091421	0.142713	0.668482	0.155106	0.219013	0.143721
AC007673.1	0	0	0	0	0	0	0	0	0	0	0	0	0	0	0	0	0	0	0	0	0	0	0	0
AC007677.1	0	0	0	0	0	0	0	0	0	0	0	0	0	0	0	0	0	0	0	0	0	0	0	0
AC007679.1	0	0	0	0	0	0	0	0	0	0	0	0	0	0	0	0	0	0	0	0	0	0	0	0
AC007679.2	0	0	0	0	0	0	0	0	0	0	0	0	0	0	0	0	0	0	0	0	0	0	0	0
AC007681.1	0.035888	0.104544	0.127453	0.067052	0.061641	0.087616	0.022171	0.025067	0.026157	0	0	0.018913	0.049911	0.049082	0.07365	0.023686	0.022861	0	0.06624	0	0.073066	0.02787	0.020212	0.052116
AC007682.1	0.22862	0.171431	0.092201	0.221222	0.319054	0.251782	0.27806	0.428984	0.328492	0.277837	0.272879	0.127864	0.251626	0.6476	0.170864	0.324986	0.281063	0.104746	0.199631	0.116943	0.141397	0.187353	0.124356	0.14591
AC007683.1	0.083262	0	0	0	0	0	0	0	0	0	0	0	0.22839	0.667201	0	0	0	0	0	0	0	0	0.1385	0
AC007683.2	0	0	0	0	0	0	0	0	0	0	0	0	0	0	0	0	0	0	0	0	0	0	0	0
AC007684.1	3.32798	0	0	0	0	10.0971	15.7677	0	9.54234	8.00759	6.59286	0	0	17.4496	0	0	0	7.97579	4.38835	0	0	0	0	0
[truncated: 57,038 more rows]

## Sheet: DE genes neural progenitors
parent #1 versus PTHS #1								parent #2 versus PTHS #2								parent #3 versus PTHS #3								parent #4 versus PTHS #4
gene	baseMean	log2FoldChange	lfcSE	svalue	significant	up		gene	baseMean	log2FoldChange	lfcSE	svalue	significant	up		gene	baseMean	log2FoldChange	lfcSE	svalue	significant	up		gene	baseMean	log2FoldChange	lfcSE	svalue	significant	up
RGPD2	140.386	-11.4756	3.08728	8.75994e-06	yes	father		LIN28A	2321.2	-11.1899	0.581577	0	yes	father		LIN28A	1738.32	-10.5435	0.707808	0	yes	father		PHOX2B	25.3755	-8.68413	2.78459	0.000123961	yes	father
TBC1D3	113.152	-11.1212	3.05384	1.24512e-05	yes	father		KCNK5	376.993	-10.8774	1.30728	1.57393e-17	yes	father		GJA4	104.731	-10.3172	2.96741	2.7295e-05	yes	father		KLHL14	532.609	-7.67287	0.390565	0	yes	father
PWP2	424.533	-9.87269	0.966637	0	yes	father		LINC01043	43.0217	-9.83083	2.928	4.16116e-05	yes	father		FAM220A	98.6397	-10.2151	2.95627	3.24872e-05	yes	father		ADAMTS7P1	36.5678	-7.11782	1.29834	5.55617e-09	yes	father
F8A3	192.858	-9.5688	1.29647	2.57814e-14	yes	father		AC006372.3	31.4419	-9.29773	2.86993	6.34952e-05	yes	father		LINC01965	44.5285	-8.84302	2.81146	9.7143e-05	yes	father		F8A3	33.9505	-7.01977	1.30204	8.72221e-09	yes	father
TBC1D3D	39.6495	-9.35544	2.86553	5.32443e-05	yes	father		CRYBG2	27.3653	-9.05785	2.84387	8.02474e-05	yes	father		KCNK5	477.969	-8.26119	0.645044	0	yes	father		GSX1	9.56569	-6.84691	2.63598	0.000690754	yes	father
CDC20P1	39.3494	-9.33606	2.85767	5.24076e-05	yes	father		CD93	92.0328	-8.74794	1.29805	3.21733e-12	yes	father		LINC01043	31.1324	-8.21204	2.75223	0.000187347	yes	father		PAX8	924.242	-6.78748	0.208122	0	yes	father
CD1C	37.8472	-9.27375	2.85144	5.5536e-05	yes	father		GJA4	76.8984	-8.4518	1.2989	1.36087e-11	yes	father		SLC5A4	30.4987	-8.17199	2.74968	0.000196818	yes	father		RHEX	140.234	-6.76296	0.59554	0	yes	father
AC079062.1	30.343	-8.88196	2.81154	7.72349e-05	yes	father		KLHL14	246.914	-7.91556	0.591566	0	yes	father		AC006372.3	27.6573	-7.99541	2.7308	0.000229726	yes	father		LIM2	9.04642	-6.74814	2.61147	0.000740411	yes	father
AC016044.1	29.5018	-8.83881	2.80666	8.04039e-05	yes	father		SFRP2	807.916	-7.88593	0.326122	0	yes	father		CRYBG2	24.6569	-7.78331	2.71984	0.000289881	yes	father		HES3	9.06515	-6.74689	2.62473	0.000761706	yes	father
AC125232.1	28.9332	-8.803	2.80302	8.65425e-05	yes	father		BX571818.1	53.0321	-7.88248	1.30525	2.70476e-10	yes	father		MKRN4P	21.587	-7.53427	2.69709	0.000370626	yes	father		LRRC37A17P	9.34458	-6.71656	2.64893	0.000868576	yes	father
DHX40P1	23.4427	-8.43472	2.76688	0.000116708	yes	father		PDE1A	412.194	-7.80796	0.401238	0	yes	father		PAX5	450.102	-7.16463	0.463061	0	yes	father		OLIG3	26.7344	-6.6203	1.30512	4.9311e-08	yes	father
LINC00682	22.2564	-8.33425	2.75857	0.000131574	yes	father		RHEX	48.5462	-7.77451	1.30228	4.14371e-10	yes	father		AC010247.2	16.3661	-7.01032	2.65921	0.000596974	yes	father		AC079062.1	8.35239	-6.57119	2.62168	0.000941512	yes	father
H3F3AP4	20.383	-8.17544	2.75336	0.000159414	yes	father		LRRC37A17P	13.244	-7.66783	2.74327	0.000326272	yes	father		PHOX2B	15.1948	-6.86919	2.64543	0.000673292	yes	father		ADAMTS7P3	7.76252	-6.42704	2.63809	0.00116403	yes	father
ZFP3	100.515	-7.74193	0.97513	1.24751e-15	yes	father		AC025423.2	12.659	-7.66026	2.7253	0.000313402	yes	father		ATOH1	14.1174	-6.71581	2.64049	0.000840099	yes	father		LINC00682	7.51246	-6.39052	2.60961	0.00111179	yes	father
CACNA1D	271.143	-7.72211	0.587332	0	yes	father		PAX8	218.623	-7.41535	0.537404	0	yes	father		LIN28B	640.141	-6.61842	0.327119	0	yes	father		AC012123.1	7.52123	-6.36926	2.60994	0.0011465	yes	father
AC007098.1	86.9381	-7.67121	0.98054	2.44165e-15	yes	father		ADGRF5	10.5384	-7.31855	2.69657	0.00042829	yes	father		DYDC2	13.317	-6.59596	2.63477	0.000947716	yes	father		CD1C	7.23581	-6.30281	2.60354	0.00123606	yes	father
KCNJ16	188.56	-7.44509	0.64609	0	yes	father		AC145138.1	10.0783	-7.20934	2.70704	0.000509659	yes	father		SULT1A4	13.3121	-6.57626	2.67074	0.00107017	yes	father		CACNA1D	65.2509	-6.30188	0.735895	3.24937e-17	yes	father
PACRG-AS2	13.0925	-7.36728	2.67253	0.00032892	yes	father		TSGA10IP	9.92739	-7.20327	2.6911	0.000492907	yes	father		AC025423.2	12.7401	-6.50874	2.62961	0.00103844	yes	father		GJB3	7.29351	-6.29009	2.61703	0.00129807	yes	father
SIK1	12.9784	-7.3332	2.67802	0.000352181	yes	father		LINC01414	9.73054	-7.15801	2.69322	0.000522125	yes	father		HIST1H4F	224.667	-6.46068	0.533388	0	yes	father		AC006372.3	121.015	-6.09965	0.502891	0	yes	father
HES3	41.0919	-7.24498	1.29854	3.12694e-09	yes	father		AC005863.1	46.0952	-7.05616	0.998821	8.30063e-13	yes	father		ABCB1	108.64	-6.33606	0.737657	2.14468e-17	yes	father		DHX40P1	18.5854	-6.05826	1.32664	5.60529e-07	yes	father
BX571818.1	323.609	-7.17685	0.441857	0	yes	father		GRM3	800.305	-7.03437	0.241778	0	yes	father		AC099489.1	154.132	-6.3251	0.621676	0	yes	father		AC008060.4	52.5853	-5.94519	0.743495	2.29722e-15	yes	father
POLRMTP1	11.5614	-7.12276	2.65704	0.000414679	yes	father		LIN28B	819.859	-7.00658	0.242052	0	yes	father		ABCG2	32.8044	-6.18634	1.32246	4.22594e-07	yes	father		CD177	6.12137	-5.83191	2.60531	0.00203707	yes	father
PHOX2B	92.9456	-7.10944	0.819434	3.9799e-18	yes	father		ABCB1	134.925	-7.00114	0.604754	0	yes	father		USH2A	49.9845	-6.12705	1.0293	7.64412e-10	yes	father		AC112777.1	123.538	-5.80495	0.461086	0	yes	father
RHEX	259.051	-7.09514	0.490007	0	yes	father		ABCG2	49.2054	-6.96229	0.993118	1.1243e-12	yes	father		CD93	71.8815	-6.09384	0.856293	8.86544e-13	yes	father		NEUROD4	15.9447	-5.79204	1.33426	1.69204e-06	yes	father
AC002310.4	11.0776	-7.04523	2.65292	0.000452762	yes	father		PVALB	8.47211	-6.88246	2.6773	0.000728714	yes	father		CES1	10.1872	-6.03122	2.61749	0.0016646	yes	father		METTL27	5.64406	-5.75882	2.60711	0.00222431	yes	father
FMOD	10.5671	-6.95332	2.64657	0.000493471	yes	father		TAFA4	8.44028	-6.8781	2.67706	0.000734498	yes	father		POTEF	10.1169	-6.00871	2.62964	0.00176737	yes	father		BX571818.1	157.752	-5.6036	0.380901	0	yes	father
ATOH1	34.9673	-6.93396	1.30097	1.21508e-08	yes	father		NPIPB9	8.45946	-6.86963	2.68592	0.000756104	yes	father		RAMACL	28.423	-5.9644	1.33921	1.19139e-06	yes	father		PAX5	403.573	-5.56156	0.466162	0	yes	father
PABPC3	33.8539	-6.91153	1.30225	1.40966e-08	yes	father		AJ009632.2	7.97133	-6.75483	2.67923	0.000838712	yes	father		SFRP2	743.541	-5.81892	0.2389	0	yes	father		TMEM266	5.12587	-5.52652	2.61811	0.00283927	yes	father
NPIPA8	50.1058	-6.87162	1.01667	4.10708e-12	yes	father		LINC01965	35.1809	-6.74356	1.02175	1.46635e-11	yes	father		KLHL14	235.917	-5.76883	0.414897	0	yes	father		AC005908.3	13.8208	-5.51644	1.35014	5.3091e-06	yes	father
SLC5A7	10.1173	-6.8636	2.63738	0.000532148	yes	father		AC008060.1	25.5212	-6.74184	1.32326	4.72063e-08	yes	father		AL096828.1	8.83976	-5.71227	2.62411	0.00243219	yes	father		PRMT8	40.2466	-5.46778	0.760259	8.1445e-13	yes	father
ABCC8	9.98086	-6.84373	2.63681	0.000549261	yes	father		OLIG3	7.56281	-6.6567	2.66771	0.000910549	yes	father		NXPH2	55.2486	-5.69654	0.85965	2.3538e-11	yes	father		AC008060.1	59.9551	-5.3916	0.584949	0	yes	father
PAX5	2031.58	-6.5611	0.147516	0	yes	father		AP000459.2	7.84697	-6.65319	2.70868	0.00101139	yes	father		GRM3	923.639	-5.68669	0.215605	0	yes	father		CA4	4.82596	-5.36986	2.60997	0.00315016	yes	father
KLHL14	446.17	-6.55742	0.314143	0	yes	father		HIST1H4F	273.261	-6.59178	0.38038	0	yes	father		PWRN1	44.3531	-5.67518	1.02035	7.64906e-09	yes	father		DBX1	4.6607	-5.28762	2.61242	0.00342164	yes	father
PHOX2A	27.3221	-6.52924	1.31086	7.12793e-08	yes	father		AC018541.1	7.22995	-6.55825	2.6685	0.00101642	yes	father		PWRN4	8.67355	-5.67292	2.62212	0.00248739	yes	father		AL513523.2	32.3617	-5.26276	0.721742	5.29278e-13	yes	father
AL513523.2	26.7344	-6.40401	1.03821	1.68825e-10	yes	father		SLC5A4	34.8254	-6.43676	1.00805	6.328e-11	yes	father		OLIG3	8.47897	-5.62537	2.6195	0.00260704	yes	father		CT75	4.43344	-5.14235	2.62624	0.00414607	yes	father
POM121B	24.253	-6.39898	1.32977	1.6263e-07	yes	father		TRPA1	6.72162	-6.39361	2.6727	0.00126162	yes	father		AC005863.1	43.4813	-5.53332	1.02859	1.99509e-08	yes	father		LINC01965	18.3298	-5.13756	1.04098	1.56186e-07	yes	father
CHI3L1	8.02813	-6.39806	2.61347	0.000844907	yes	father		AFP	6.54721	-6.35279	2.66091	0.00127334	yes	father		TSGA10IP	8.06058	-5.49915	2.62663	0.00295289	yes	father		TNNI3K	4.33422	-5.0546	2.6559	0.00477416	yes	father
PIGY	7.97063	-6.34367	2.64177	0.000989548	yes	father		APLNR	82.3011	-6.35029	0.632553	0	yes	father		AC006511.6	8.01229	-5.47646	2.63455	0.00303163	yes	father		HGD	88.1941	-5.01528	0.430984	0	yes	father
POTEF	7.97074	-6.3387	2.63218	0.000959352	yes	father		ANKRD18B	6.41472	-6.29931	2.6659	0.00134925	yes	father		AC008575.1	7.89147	-5.4501	2.62613	0.00305838	yes	father		C10orf105	4.07846	-4.92055	2.649	0.00550409	no	father
ONECUT1	85.7732	-6.3194	0.659794	0	yes	father		SLC2A14	14.9392	-6.26096	1.36966	5.17366e-07	yes	father		AL359091.1	33.308	-5.43314	1.03981	5.0394e-08	yes	father		GYG2P1	30.3544	-4.89243	0.958106	7.22572e-08	yes	father
LRRC77P	51.6185	-6.29525	0.853778	8.886e-14	yes	father		SYT10	31.5516	-6.25811	1.03313	4.55692e-10	yes	father		CDC20P1	7.65124	-5.36792	2.63525	0.0034058	yes	father		SLC5A4	67.8575	-4.8379	0.47245	0	yes	father
PAX8	397.818	-6.21603	0.274652	0	yes	father		LINC02367	6.28732	-6.19598	2.67699	0.00151351	yes	father		AJ009632.2	7.50562	-5.25596	2.66549	0.00392343	yes	father		MAP7	248.815	-4.83532	0.244492	0	yes	father
PDYN	20.5103	-6.0862	1.32417	4.48334e-07	yes	father		PWRN1	37.3212	-6.19449	0.777621	2.58469e-15	yes	father		APLNR	126.287	-5.24447	0.526902	0	yes	father		PACRG-AS2	3.89603	-4.79191	2.67518	0.0063974	no	father
OTX1	321.707	-6.05253	0.31487	0	yes	father		LINC00654	35.5987	-6.15875	1.01066	3.60281e-10	yes	father		JMJD7-PLA2G4B	7.15756	-5.18388	2.66014	0.00417253	yes	father		CERNA2	43.7904	-4.74995	0.574558	1.64673e-15	yes	father
OLIG1	148.123	-6.05202	0.458005	0	yes	father		TACR3	16.5033	-6.06121	1.35034	8.2148e-07	yes	father		MMRN1	749.722	-5.17332	0.202078	0	yes	father		AL079338.1	141.29	-4.74677	0.314617	0	yes	father
LINC01043	100.088	-6.04687	0.570108	0	yes	father		FCF1P2	5.68428	-6.03004	2.67088	0.00173282	yes	father		LINC01414	7.02665	-5.15046	2.64416	0.00419799	yes	father		KCNJ16	54.8521	-4.71789	0.516602	2.43393e-18	yes	father
LINC01965	19.0389	-5.83958	1.32267	9.74418e-07	yes	father		MMRN1	792.413	-6.00967	0.186984	0	yes	father		VEPH1	310.655	-5.14344	0.245511	0	yes	father		TLX3	3.66031	-4.62035	2.69926	0.00787208	no	father
RNF43	273.862	-5.8337	0.329365	0	yes	father		CDC20P1	5.51018	-5.93319	2.68838	0.00199498	yes	father		PDE1A	258.115	-5.07674	0.342499	0	yes	father		FOLH1B	3.6519	-4.61416	2.69106	0.00780248	no	father
LEMD1-DT	75.8961	-5.82626	0.617329	0	yes	father		ZNF385C	5.39642	-5.91712	2.66471	0.00191298	yes	father		LINC00958	33.8844	-5.01049	0.899197	1.00796e-08	yes	father		SSUH2	63.7741	-4.54203	0.442642	0	yes	father
LEMD1	83.3226	-5.82564	0.577836	0	yes	father		CERNA2	24.8333	-5.90343	1.02971	2.64048e-09	yes	father		ONECUT1	49.9333	-5.00945	0.739939	1.64021e-11	yes	father		RPL21P75	3.70271	-4.53839	2.8018	0.00932741	no	father
AL359538.1	5.70866	-5.6454	2.60826	0.00200925	yes	father		ADAMTS7P1	5.29765	-5.8771	2.66753	0.0020214	yes	father		PAX8	164.199	-5.0061	0.427455	0	yes	father		PCDH15	794.222	-4.52192	0.128293	0	yes	father
PRMT8	238.901	-5.57994	0.311765	0	yes	father		PAX5	230.27	-5.87229	0.887858	2.32597e-11	yes	father		TAFA4	15.9604	-4.94683	1.41935	5.53989e-05	yes	father		TMEM176B	3.55347	-4.51058	2.70654	0.00857303	no	father
AC010247.2	117.287	-5.5363	0.45321	0	yes	father		AC006517.2	5.18828	-5.8335	2.66346	0.00208877	yes	father		WNT2B	210.211	-4.91571	0.36938	0	yes	father		CRYBG2	109.448	-4.50128	0.348493	0	yes	father
AL079338.1	325.397	-5.52694	0.268968	0	yes	father		TBC1D3	5.15896	-5.74217	2.71944	0.00258379	yes	father		ALX4	6.25316	-4.8526	2.67024	0.00576085	no	father		HLA-DMB	3.49806	-4.45099	2.72475	0.00906251	no	father
AF186192.2	5.33179	-5.50078	2.60475	0.00234224	yes	father		SVIL2P	5.0017	-5.73073	2.67848	0.00239416	yes	father		MEG3	47.8727	-4.7372	0.669711	3.88486e-12	yes	father		PHOX2A	7.7495	-4.45074	1.43637	0.000237335	yes	father
ESPNP	48.4476	-5.45573	0.577214	0	yes	father		TEK	115.948	-5.71854	0.443822	0	yes	father		AC009487.2	6.11672	-4.73443	2.71689	0.00688057	no	father		C16orf82	11.7051	-4.40372	1.11209	1.24988e-05	yes	father
WNT8B	91.2559	-5.42578	0.492836	0	yes	father		C16orf82	4.95854	-5.71433	2.67829	0.00244966	yes	father		AC092969.1	6.0918	-4.71881	2.71009	0.00691659	no	father		ONECUT1	15.0089	-4.35774	0.940374	9.42897e-07	yes	father
AL359538.3	5.12922	-5.40671	2.6069	0.00258403	yes	father		MKRN4P	22.2277	-5.70813	1.03954	9.00984e-09	yes	father		SH3BGR	6.07047	-4.71629	2.70171	0.00684471	no	father		CABP1	7.20622	-4.34754	1.45846	0.000336899	yes	father
FAR2P1	5.12542	-5.38553	2.61422	0.00268313	yes	father		C12orf56	4.85261	-5.66629	2.67447	0.00256277	yes	father		SRRM4	37.2275	-4.69268	0.807994	4.42945e-09	yes	father		TSTD1	15.9754	-4.34338	0.932101	8.77705e-07	yes	father
TACR3	53.1522	-5.25992	0.635933	6.3551e-16	yes	father		AC010247.2	4.85573	-5.65642	2.68116	0.00263141	yes	father		AC018541.1	5.86542	-4.67147	2.69249	0.0070374	no	father		SHOX2	8.00733	-4.31168	1.42581	0.000300333	yes	father
TLX3	11.4972	-5.20859	1.37961	1.72085e-05	yes	father		FABP3	46.2988	-5.63641	0.693548	1.5641e-15	yes	father		FAM155B	35.9721	-4.64955	0.812376	6.45749e-09	yes	father		OR2A9P	3.23478	-4.18921	2.78402	0.0117585	no	father
PGAM1P5	10.875	-5.17294	1.42474	2.65649e-05	yes	father		LINC02440	4.82778	-5.62495	2.69645	0.0027733	yes	father		AC092198.1	20.488	-4.62359	1.09455	4.28184e-06	yes	father		WNT2B	654.932	-4.17586	0.131947	0	yes	father
KCNQ1-AS1	4.51946	-5.09149	2.624	0.00364657	yes	father		CES1	13.1699	-5.58386	1.3679	5.37433e-06	yes	father		PLCB2	33.5786	-4.58151	0.818297	1.28897e-08	yes	father		LINC01043	94.5578	-4.13065	0.353448	0	yes	father
RHD	12.6783	-5.08374	1.36301	1.97881e-05	yes	father		LINC00958	34.6979	-5.58278	0.777303	9.37009e-13	yes	father		USP44	315.047	-4.55737	0.259417	0	yes	father		ZFP3	9.42343	-4.10092	1.14932	5.95154e-05	yes	father
RSPO1	18.4606	-5.02498	1.05259	3.26631e-07	yes	father		AC063952.1	4.66125	-5.58112	2.67637	0.00281789	yes	father		RPRML	5.66144	-4.5384	2.73045	0.00856877	no	father		SMOC1	2136.21	-4.09248	0.0802298	0	yes	father
BLACAT1	568.264	-5.00737	0.177063	0	yes	father		HIST1H1A	4.48421	-5.45683	2.69858	0.00333063	yes	father		MUC12	26.4148	-4.53199	0.925506	3.1289e-07	yes	father		PVALB	33.4535	-4.06089	0.575482	8.53907e-12	yes	father
AC006372.3	106.545	-4.98437	0.403594	0	yes	father		DLEU7	4.48436	-5.42247	2.69446	0.00340689	yes	father		KCNH7	24.1665	-4.52595	0.938777	4.46272e-07	yes	father		EML6	267.514	-4.05581	0.195418	0	yes	father
NANOG	4.33135	-4.97071	2.64108	0.00418063	yes	father		CRABP1	656.641	-5.41854	0.174715	0	yes	father		LINC02306	27.091	-4.51707	0.831134	2.83175e-08	yes	father		LINC00958	58.3761	-4.05138	0.43464	2.62148e-18	yes	father
HLA-DMB	4.36916	-4.96751	2.64779	0.00424245	yes	father		AC008060.4	18.1255	-5.39341	1.05897	7.24528e-08	yes	father		HIST1H2AJ	558.85	-4.47511	0.194605	0	yes	father		AC008945.2	3.11672	-4.03542	2.83948	0.013465	no	father
AC241377.3	4.45312	-4.93931	2.70173	0.00481247	yes	father		GPRC5D-AS1	8.86206	-5.29941	1.45143	2.62085e-05	yes	father		AC021945.1	5.46755	-4.45904	2.72812	0.00914842	no	father		TAFA4	6.00383	-3.94495	1.51797	0.00107219	yes	father
CABP2	4.2694	-4.92676	2.64462	0.00441301	yes	father		ABI3	4.15158	-5.27831	2.69725	0.00398598	yes	father		ZNF385C	5.45839	-4.45237	2.73066	0.00926111	no	father		GJA4	208.138	-3.943	0.217974	0	yes	father
IRX6	22.2067	-4.89384	0.892588	1.44388e-08	yes	father		AC016044.1	4.13882	-5.27375	2.69673	0.00400015	yes	father		PMEL	38.5384	-4.44744	0.75099	2.65726e-09	yes	father		SLCO1B3	3.04744	-3.85287	2.95703	0.017249	no	father
FGF17	8.88943	-4.87487	1.42378	5.61256e-05	yes	father		VEPH1	230.614	-5.24378	0.248878	0	yes	father		TACR3	12.1949	-4.43025	1.46681	0.000288795	yes	father		AC129492.3	2.96801	-3.84405	2.94376	0.0171248	no	father
FGF18	155.645	-4.87284	0.324755	0	yes	father		HGD	35.3895	-5.22874	0.724102	9.75531e-13	yes	father		HIST1H2BM	412.166	-4.4288	0.212253	0	yes	father		LINC01414	18.4388	-3.83337	0.735439	9.39569e-08	yes	father
LINC02055	4.09416	-4.83883	2.65133	0.00487033	yes	father		NXPH2	59.1828	-5.22655	0.539806	0	yes	father		AC073109.1	5.43112	-4.41884	2.74884	0.00976244	no	father		LINC02306	6.58062	-3.82645	1.56803	0.00172066	yes	father
GACAT3	4.09859	-4.82195	2.646	0.0049189	yes	father		AC012123.1	4.06258	-5.18672	2.73127	0.00452217	yes	father		TBC1D10C	12.1695	-4.40112	1.45052	0.000280202	yes	father		DMRT2	5.85765	-3.81339	1.54725	0.00162319	yes	father
AC015818.5	4.13346	-4.81522	2.67541	0.00515635	no	father		DBH	3.99289	-5.18117	2.70174	0.00438304	yes	father		TNN	100.38	-4.38657	0.450611	0	yes	father		PHETA2	16.8804	-3.76796	0.787157	7.33137e-07	yes	father
DLEU7	10.6507	-4.80159	1.3856	4.85686e-05	yes	father		PHOX2B	10.1409	-5.17888	1.46317	3.89837e-05	yes	father		GALNT13	74.4949	-4.38239	0.502167	1.47068e-16	yes	father		DSCAML1	10.9522	-3.67373	1.0006	5.05996e-05	yes	father
AL139246.5	8.94477	-4.77359	1.41652	6.83618e-05	yes	father		PAPPA	571.194	-5.1768	0.187761	0	yes	father		IGFBPL1	4159.93	-4.34983	0.075753	0	yes	father		AL359091.1	63.8825	-3.6462	0.385191	1.86738e-18	yes	father
CERNA2	93.212	-4.7661	0.413054	0	yes	father		WNT2B	221.601	-5.1502	0.289374	0	yes	father		FGF19	5.26474	-4.33702	2.75354	0.0105982	no	father		WFDC2	78.8235	-3.60013	0.333893	0	yes	father
MTND4P12	3.92597	-4.70782	2.655	0.00548609	no	father		ADGRF1	9.92753	-5.1231	1.40696	2.86419e-05	yes	father		ALPL	87.7835	-4.32639	0.476234	9.706e-18	yes	father		MYH7	22.1509	-3.59588	0.641559	2.58744e-08	yes	father
HGD	226.553	-4.70626	0.262906	0	yes	father		TSPAN18	429.17	-5.06993	0.204972	0	yes	father		NEUROD4	29.9711	-4.325	0.834296	1.13995e-07	yes	father		OXTR	344.844	-3.57107	0.16813	0	yes	father
NEUROD4	52.8683	-4.69087	0.545266	1.23839e-16	yes	father		AC009487.2	9.32908	-5.06382	1.42672	3.87853e-05	yes	father		LINC00682	5.32369	-4.32496	2.78059	0.0110304	no	father		FGF18	44.8003	-3.53228	0.44564	1.04511e-13	yes	father
AL157944.1	9.47983	-4.68732	1.4028	7.56704e-05	yes	father		CD1C	3.80437	-5.05456	2.71304	0.00491945	yes	father		LRRC77P	11.1018	-4.31892	1.54592	0.000546919	yes	father		MMP25	38.2003	-3.498	0.478919	5.13517e-12	yes	father
TSGA10IP	48.853	-4.65645	0.548717	2.84262e-16	yes	father		LINC00682	3.91201	-5.03831	2.76033	0.00530219	no	father		TSPAN18	327.334	-4.30208	0.249557	0	yes	father		MMP28	4.62311	-3.45579	1.64623	0.00387228	yes	father
AC018865.3	16.8673	-4.65617	1.07266	2.09206e-06	yes	father		HIST1H2BM	444.903	-5.02121	0.196023	0	yes	father		NUP62CL	17.4678	-4.28729	1.12599	2.19157e-05	yes	father		ALX4	13.5139	-3.43453	0.825871	1.12105e-05	yes	father
LINC00958	103.024	-4.65022	0.384385	0	yes	father		PTPRH	3.83578	-4.93609	2.80789	0.00615868	no	father		AC063952.1	5.51165	-4.27161	2.84175	0.0120704	no	father		KCNQ4	54.5767	-3.40852	0.387987	6.28717e-16	yes	father
GJA4	918.485	-4.55518	0.125037	0	yes	father		HES3	3.62874	-4.92003	2.73032	0.00554965	no	father		PRTG	5666.13	-4.24636	0.0852213	0	yes	father		HAPLN1	67.5606	-3.40802	0.351728	2.24574e-18	yes	father
ASCL2	19.0304	-4.55004	0.916072	1.76621e-07	yes	father		METTL15P1	3.61722	-4.87561	2.75685	0.00604939	no	father		PAPPA	400.339	-4.2352	0.218464	0	yes	father		CTNNA3	117.333	-3.33734	0.295719	0	yes	father
USH2A	150.272	-4.54849	0.30347	0	yes	father		AL445665.1	3.91266	-4.86748	2.821	0.00661828	no	father		TEK	81.1025	-4.20985	0.493297	6.03199e-16	yes	father		PAX6	125.794	-3.33597	0.273641	0	yes	father
DLL1	701.128	-4.52978	0.140508	0	yes	father		PRTG	7041.68	-4.79877	0.246261	0	yes	father		AC006517.2	16.6192	-4.17566	1.1473	4.29454e-05	yes	father		TBC1D10C	25.4415	-3.33536	0.588586	2.86043e-08	yes	father
NLRP2	956.902	-4.52963	0.121352	0	yes	father		AC006511.6	3.45764	-4.77752	2.75103	0.00653423	no	father		AL358473.1	16.0393	-4.16691	1.14326	4.27131e-05	yes	father		IRX6	21.403	-3.33099	0.637354	1.67848e-07	yes	father
LINC01044	8.17652	-4.5251	1.43938	0.000153228	yes	father		AL359091.1	21.2911	-4.76665	0.837208	5.25202e-09	yes	father		AC243960.1	5.01023	-4.16319	2.80153	0.0125482	no	father		ADGRF1	22.0895	-3.32376	0.585936	2.72273e-08	yes	father
CABS1	8.52657	-4.49575	1.43536	0.000162182	yes	father		LINC02306	13.8316	-4.7649	1.10276	2.61885e-06	yes	father		SLC7A3	84.5544	-4.13941	0.45777	1.79011e-17	yes	father		SOX3	719.03	-3.26446	0.10949	0	yes	father
TAFA4	48.338	-4.49522	0.538963	1.42089e-15	yes	father		STEAP1	8.02104	-4.75975	1.45995	0.000105681	yes	father		POTEI	10.2824	-4.12241	1.49752	0.000656077	yes	father		OLIG1	68.3943	-3.24524	0.336498	4.66847e-18	yes	father
SMOC1	2229.86	-4.47483	0.0809708	0	yes	father		USH2A	32.7961	-4.75884	0.700544	1.93223e-11	yes	father		PRMT8	35.6183	-4.12227	0.757476	3.8275e-08	yes	father		ABCB1	347.877	-3.22661	0.150978	0	yes	father
AL355312.3	3.62032	-4.46576	2.69226	0.00715672	no	father		ALPL	65.4864	-4.73682	0.469682	0	yes	father		GSTM5	5.16057	-4.10894	2.89879	0.0143562	no	father		AC010247.2	18.1722	-3.21962	0.684496	1.66291e-06	yes	father
AL359091.1	93.2727	-4.4026	0.378711	0	yes	father		LINC01679	3.4227	-4.72504	2.77363	0.0068988	no	father		AC145138.1	21.0846	-4.10322	1.00203	8.79629e-06	yes	father		DCDC1	21.2161	-3.20726	0.612306	1.93031e-07	yes	father
LHX9	27.2734	-4.36145	0.741938	2.8296e-09	yes	father		HIST1H2AJ	501.415	-4.72152	0.200973	0	yes	father		PINLYP	10.8455	-4.10012	1.44014	0.000505708	yes	father		PAX7	142.078	-3.18163	0.232552	0	yes	father
AC010332.3	3.55991	-4.3518	2.7554	0.00855442	no	father		GJB3	3.44561	-4.70008	2.80033	0.00733709	no	father		SYT2	41.1319	-4.07616	0.662932	1.12538e-09	yes	father		WNT8B	28.8164	-3.17461	0.528401	6.34719e-09	yes	father
PAX7	343.795	-4.3198	0.191365	0	yes	father		CACNA1D	33.7437	-4.67243	0.643117	1.199e-12	yes	father		AC074387.1	4.87822	-4.06685	2.82558	0.0140388	no	father		CD74	30.6671	-3.15928	0.524675	6.13782e-09	yes	father
C10orf105	11.6411	-4.31337	1.11075	1.52776e-05	yes	father		FREM1	418.811	-4.63103	0.181626	0	yes	father		AP000459.2	4.96805	-4.06471	2.86543	0.014394	no	father		NKAIN2	69.4628	-3.13643	0.330197	1.47321e-17	yes	father
FAM107A	234.563	-4.31201	0.232197	0	yes	father		AC090206.1	3.28605	-4.62762	2.77253	0.00747564	no	father		ABI3	4.8768	-4.03662	2.85089	0.0145453	no	father		BMS1P12	10.9326	-3.13313	0.936888	0.000200595	yes	father
CRYBG2	92.4271	-4.31187	0.386127	0	yes	father		AC074387.1	3.28011	-4.62411	2.77252	0.00751062	no	father		IGDCC3	2065.5	-4.02486	0.0965229	0	yes	father		CACNA1G	12.7895	-3.12924	0.833447	5.30924e-05	yes	father
AL161908.1	7.18824	-4.30664	1.47299	0.00030661	yes	father		ONECUT1	34.5491	-4.61909	0.619591	4.77086e-13	yes	father		SYT13	49.3747	-4.01304	0.590712	4.23799e-11	yes	father		PRIMA1	33.969	-3.12674	0.47516	4.95113e-10	yes	father
AP000894.2	12.2486	-4.30263	1.04962	6.27021e-06	yes	father		ONECUT2	27.8049	-4.61791	0.701875	7.74613e-11	yes	father		AL139260.3	4.8468	-4.0067	2.86616	0.0150445	no	father		AC016044.1	5.27097	-3.12009	1.61441	0.00617471	no	father
COMMD3-BMI1	3.46408	-4.28373	2.73768	0.00891694	no	father		PLCB2	34.274	-4.61488	0.625921	7.6934e-13	yes	father		PDE3B	250.983	-4.00645	0.257973	0	yes	father		AC005863.1	49.9669	-3.08667	0.418622	9.30962e-12	yes	father
GABRD	3.40914	-4.279	2.71815	0.00871338	no	father		FAM155B	34.8534	-4.57546	0.610516	4.10256e-13	yes	father		ADCYAP1R1	427.287	-3.97979	0.209578	0	yes	father		LINC00643	8.69854	-3.0807	1.03045	0.000518651	yes	father
AL450447.1	3.41418	-4.26797	2.72793	0.00899026	no	father		USP44	323.609	-4.56955	0.198244	0	yes	father		AP4B1-AS1	4.82291	-3.96043	2.89812	0.0160143	no	father		TCEAL2	40.7379	-3.05185	0.436481	6.80916e-11	yes	father
ONECUT3	11.3517	-4.25995	1.11262	1.92286e-05	yes	father		AL358473.1	18.8701	-4.55094	0.844944	3.26993e-08	yes	father		LINC00877	4.8173	-3.94399	2.92064	0.0165426	no	father		FAM83H	128.7	-3.0518	0.244837	0	yes	father
GSX1	18.6368	-4.24272	0.832958	1.14237e-07	yes	father		IGFBPL1	3703.89	-4.5431	0.0754096	0	yes	father		SLC5A7	4.87675	-3.93964	2.93725	0.0168727	no	father		CRYBA1	17.1068	-2.9757	0.669989	5.62711e-06	yes	father
SLC30A8	193.763	-4.24245	0.261934	0	yes	father		COL3A1	4403.94	-4.5065	0.0705483	0	yes	father		BMP3	52.2335	-3.93924	0.568603	2.30301e-11	yes	father		EBF3	43.4368	-2.96508	0.405371	1.62743e-11	yes	father
HPD	3.37575	-4.23858	2.73326	0.00927176	no	father		SLC7A3	67.7129	-4.48282	0.445627	0	yes	father		AIM2	14.4159	-3.92819	1.16838	0.000111013	yes	father		GDF10	97.2362	-2.93673	0.267236	0	yes	father
AK4P1	41.9548	-4.23708	0.544037	4.81725e-14	yes	father		GALNT13	64.6079	-4.42998	0.452555	0	yes	father		PLA2G3	226.691	-3.92475	0.265631	0	yes	father		CSPG5	235.087	-2.92946	0.171995	0	yes	father
CRHR1	7.01625	-4.23567	1.46979	0.000369516	yes	father		AP001636.3	6.84241	-4.41517	1.51474	0.00035348	yes	father		HYMAI	23.4944	-3.91552	0.870275	2.23878e-06	yes	father		TSGA10IP	33.3818	-2.92014	0.468703	3.70131e-09	yes	father
MAP7	299.898	-4.23354	0.202019	0	yes	father		NHSL2	543.55	-4.41343	0.158052	0	yes	father		ATP6V0CP4	8.29427	-3.91442	1.57298	0.00143667	yes	father		PAX3	38.0083	-2.91754	0.429608	2.47977e-10	yes	father
ADCYAP1R1	1972.07	-4.23331	0.0875791	0	yes	father		TBC1D10C	6.47344	-4.39504	1.51321	0.000371422	yes	father		TMC3-AS1	4.6703	-3.90189	2.8753	0.0164198	no	father		DLL1	268.793	-2.91337	0.16071	0	yes	father
OLIG2	20.0765	-4.226	0.839391	1.55922e-07	yes	father		SPAG17	6.55451	-4.38476	1.5059	0.000361782	yes	father		BX571818.1	76.761	-3.8998	0.475435	9.82362e-15	yes	father		CHRNB4	4.20186	-2.89718	1.78473	0.0112843	no	father
IKZF1	364.276	-4.21518	0.173687	0	yes	father		JAKMIP1	3.05461	-4.38456	2.82849	0.00995178	no	father		AMYH02020865.1	6.26807	-3.88729	1.95808	0.00449515	yes	father		TFAP2B	199.286	-2.87055	0.187422	0	yes	father
CT55	3.33729	-4.2019	2.74251	0.00966672	no	father		PDE3B	244.17	-4.37862	0.222405	0	yes	father		ADGRF1	9.70516	-3.87199	1.52784	0.00130947	yes	father		PDE1B	37.0759	-2.85972	0.437405	9.63761e-10	yes	father
AC005863.1	188.78	-4.18192	0.253963	0	yes	father		KCNC1	37.2578	-4.37793	0.574124	2.27082e-13	yes	father		TMEM88	55.3844	-3.85928	0.540831	7.61323e-12	yes	father		ESPNP	9.60462	-2.85796	0.920877	0.000440586	yes	father
GJB3	17.6784	-4.17426	0.83983	2.29172e-07	yes	father		GVINP1	6.63518	-4.37234	1.49293	0.000346452	yes	father		NMU	129.696	-3.85844	0.346039	0	yes	father		AL450311.1	4.14738	-2.85627	1.81319	0.0121804	no	father
MTND2P28	2166.15	-4.15803	0.0877917	0	yes	father		CEACAM21	13.8175	-4.36794	0.989366	2.18101e-06	yes	father		LINC00654	25.3875	-3.85781	1.05874	4.92778e-05	yes	father		VSTM2A	6.68675	-2.85493	1.16099	0.00212917	yes	father
AL645608.2	39.3717	-4.15778	0.549461	2.82368e-13	yes	father		EGFLAM	11.3387	-4.34735	1.05691	6.81047e-06	yes	father		SLC7A2	71.144	-3.84978	0.46151	4.9454e-15	yes	father		TMEM179	69.4577	-2.83101	0.312645	8.1203e-16	yes	father
LMX1B	275.914	-4.13897	0.20684	0	yes	father		CAMK1G	6.35608	-4.31555	1.51051	0.000431032	yes	father		HES5	54.5593	-3.84944	0.551963	2.01958e-11	yes	father		RGPD2	110.313	-2.82788	0.24998	0	yes	father
AC018541.1	25.1584	-4.12394	0.690969	2.3121e-09	yes	father		IGDCC3	1894.96	-4.31469	0.0998122	0	yes	father		NHSL2	430.134	-3.84885	0.202582	0	yes	father		TMCC3	157.255	-2.81643	0.205799	0	yes	father
AC005908.3	74.3153	-4.11562	0.387128	0	yes	father		AC008555.1	6.38765	-4.31203	1.53053	0.000494402	yes	father		CACNA1D	36.0169	-3.84762	0.705778	5.14517e-08	yes	father		WFIKKN1	50.1754	-2.78699	0.376227	1.70019e-11	yes	father
UGT2B7	7.65458	-4.09373	1.46053	0.000464346	yes	father		DLGAP3	12.911	-4.29313	0.981668	2.6376e-06	yes	father		LINC00463	10.1129	-3.84232	1.51739	0.00133343	yes	father		FAM135B	28.9037	-2.78211	0.511705	1.5244e-07	yes	father
AC096711.2	3.21807	-4.08047	2.76625	0.0108015	no	father		DEUP1	2.97597	-4.27286	2.85036	0.0114255	no	father		LHX9	45.8952	-3.82969	0.584101	1.94859e-10	yes	father		ATP2C2	6.81157	-2.77115	1.13896	0.00236096	yes	father
PDE1B	108.947	-4.07588	0.330188	0	yes	father		AC107223.1	12.3434	-4.26223	1.52585	0.0005379	yes	father		RBFOX1	9.52178	-3.81922	1.53301	0.00145527	yes	father		NR4A3	95.0772	-2.75584	0.268719	0	yes	father
HES5	48.9995	-4.0194	0.472293	8.50195e-16	yes	father		MEI4	2.93473	-4.2571	2.84916	0.0115882	no	father		RHEX	59.2443	-3.81289	0.55706	4.32894e-11	yes	father		TCEAL5	134.879	-2.74793	0.218633	0	yes	father
C1orf194	23.6599	-4.00538	0.699322	8.0886e-09	yes	father		AC010624.5	53.0822	-4.24995	0.470589	1.27009e-17	yes	father		HGD	43.854	-3.78351	0.599815	7.37151e-10	yes	father		FAM107A	126.788	-2.71209	0.22224	0	yes	father
LINC01053	12.8662	-3.98034	0.965476	6.74805e-06	yes	father		DGKK	2.92726	-4.24431	2.85668	0.0117678	no	father		TRIM71	1091.26	-3.77198	0.12538	0	yes	father		MEG3	91.4416	-2.70129	0.266364	2.80838e-18	yes	father
LRRC61	15.0745	-3.97358	0.955657	6.04175e-06	yes	father		PWRN4	5.55433	-4.23915	1.57645	0.000754121	yes	father		CTNNA2	222.866	-3.76743	0.258641	0	yes	father		SYT13	69.5451	-2.69707	0.308331	1.02769e-14	yes	father
DRAXIN	552.103	-3.94681	0.141666	0	yes	father		GNAL	306.77	-4.22176	0.183335	0	yes	father		PRKCH	8.89257	-3.76012	1.5621	0.00182016	yes	father		USH2A	47.4968	-2.65264	0.367631	6.23975e-11	yes	father
SP5	33.5153	-3.93927	0.567403	1.53031e-11	yes	father		SPX	52.2828	-4.21331	0.468473	1.90235e-17	yes	father		NKAIN1	213.552	-3.75821	0.264538	0	yes	father		PROX1	104.909	-2.65099	0.247284	0	yes	father
LRRC10B	258.791	-3.92966	0.204219	0	yes	father		TMEM88	54.0029	-4.19671	0.451172	2.03912e-18	yes	father		MFAP2	295.398	-3.73562	0.22632	0	yes	father		ATP1A2	318.979	-2.64991	0.141906	0	yes	father
CDH23	50.9243	-3.9217	0.444989	1.19215e-16	yes	father		MBL1P	2.92968	-4.1909	2.89781	0.0128761	no	father		FREM1	353.303	-3.73206	0.22052	0	yes	father		LIN28A	5101.88	-2.64285	0.0411463	0	yes	father
AC010491.2	38.5993	-3.92079	0.541687	2.51137e-12	yes	father		RGS5	207.611	-4.16522	0.22865	0	yes	father		ARID3B	339.187	-3.71654	0.20992	0	yes	father		PRKG1	235.268	-2.63326	0.171101	0	yes	father
AL139405.1	6.44644	-3.92065	1.49484	0.000776082	yes	father		LINC01159	48.3099	-4.16372	0.457941	9.94698e-18	yes	father		GPRC5D-AS1	4.48134	-3.71247	2.97857	0.0207768	no	father		APOA1	9.48001	-2.57315	0.951299	0.00146794	yes	father
KCNQ1DN	12.65	-3.91921	0.975068	1.09926e-05	yes	father		CRTAC1	2.96262	-4.16034	2.93893	0.0136175	no	father		LINC00672	41.1516	-3.71147	0.618578	4.25118e-09	yes	father		SYT6	113.348	-2.56795	0.234872	0	yes	father
LGI4	8.71763	-3.87929	1.17119	0.000109235	yes	father		GDF10	20.5945	-4.14136	0.734216	1.23561e-08	yes	father		PVALB	4.44325	-3.70029	2.95961	0.0206158	no	father		HCRTR2	10.5883	-2.56709	0.899535	0.00100763	yes	father
ZIC5	632.373	-3.87641	0.129702	0	yes	father		TNN	108.934	-4.13903	0.317826	0	yes	father		ANKRD18B	4.45856	-3.68938	2.97687	0.0210085	no	father		AC233296.1	60.9899	-2.56128	0.317776	1.19034e-12	yes	father
FAM155B	216.403	-3.86882	0.219295	0	yes	father		CNPY1	319.164	-4.13846	0.169438	0	yes	father		WFIKKN1	8.58019	-3.65487	1.57256	0.00228707	yes	father		FOXN4	10.5358	-2.55242	0.858658	0.000744613	yes	father
GLDN	7.5963	-3.85573	1.47175	0.000799251	yes	father		MUC12	26.5916	-4.11903	0.644462	3.3014e-10	yes	father		KIF26A	73.0205	-3.61658	0.453282	1.07553e-13	yes	father		CACNA1C-AS2	3.85845	-2.53616	2.00369	0.0217949	no	father
RMST	543.258	-3.8471	0.140729	0	yes	father		MFAP2	248.166	-4.11358	0.225953	0	yes	father		LINC00574	4.45549	-3.60653	3.05916	0.023503	no	father		AC138969.2	15.3892	-2.53301	0.67852	0.000100252	yes	father
ZNF835	14.5366	-3.84412	0.873419	2.63833e-06	yes	father		CTNNA2	233.459	-4.10729	0.221768	0	yes	father		LINC01159	69.3599	-3.5954	0.42402	3.43332e-15	yes	father		AP000459.2	22.3472	-2.5324	0.545071	4.9367e-06	yes	father
NKAIN2	115.916	-3.84277	0.299529	0	yes	father		EFNA5	456.528	-4.1014	0.183238	0	yes	father		PCDH15	493.193	-3.58775	0.167393	0	yes	father		FAM43B	8.89636	-2.52547	0.938224	0.00153677	yes	father
TMEM176A	5.87312	-3.82497	1.52767	0.00108805	yes	father		SLITRK4	103.673	-4.0839	0.299859	0	yes	father		DBH	4.58471	-3.58757	3.15775	0.0255172	no	father		PRRX2	6.47777	-2.51818	1.17822	0.00480852	yes	father
CYP26B1	121.122	-3.82268	0.289435	0	yes	father		TRIM71	1367.79	-4.06701	0.10894	0	yes	father		FABP3	39.1031	-3.58699	0.638713	2.86671e-08	yes	father		VEPH1	455.182	-2.47679	0.115516	0	yes	father
PPIAP14	3.00163	-3.82235	2.84582	0.0138428	no	father		CAMKV	121.76	-4.06051	0.295038	0	yes	father		CERNA2	41.6398	-3.58621	0.592287	4.02579e-09	yes	father		AC239804.1	9.45103	-2.45629	0.893482	0.0014011	yes	father
AL161658.1	17.372	-3.8215	0.791507	4.93546e-07	yes	father		USHBP1	2.76816	-4.03918	2.91005	0.0144188	no	father		HIST1H2BE	1261.83	-3.58248	0.113429	0	yes	father		TACR3	23.0668	-2.44736	0.536957	8.22395e-06	yes	father
TBC1D10C	53.038	-3.78095	0.441746	1.21492e-15	yes	father		PRKCB	21.9026	-4.03373	0.689078	4.46853e-09	yes	father		MIR124-2HG	181.984	-3.56363	0.281233	0	yes	father		METTL24	18.8869	-2.43241	0.589118	3.06955e-05	yes	father
MAB21L2	23.6148	-3.77734	0.681863	2.75457e-08	yes	father		SAP25	2.82049	-4.02818	2.94706	0.0151264	no	father		AC010624.5	37.9882	-3.56115	0.62253	1.74728e-08	yes	father		EN2	2369.8	-2.4132	0.0527751	0	yes	father
TRABD2B	43.3623	-3.77715	0.482753	8.57547e-14	yes	father		SLCO1B3	2.7636	-4.02354	2.92056	0.0148657	no	father		CAMKV	132.868	-3.51917	0.320815	0	yes	father		FIGNL2	922.606	-2.40641	0.081446	0	yes	father
AP006222.1	71.319	-3.77183	0.354141	0	yes	father		LRRC77P	4.84662	-4.02045	1.65916	0.00153445	yes	father		BTNL9	4.2511	-3.5062	3.04936	0.0251595	no	father		CNPY1	434.364	-2.40419	0.116843	0	yes	father
AC091980.2	5.69773	-3.7596	1.57105	0.00145266	yes	father		EDA	16.4554	-4.0093	0.778584	1.19092e-07	yes	father		AC079779.3	4.2345	-3.49497	3.05294	0.0254659	no	father		CYBA	147.301	-2.40022	0.204506	0	yes	father
PNCK	44.541	-3.75189	0.476189	6.12839e-14	yes	father		TRPV3	42.3893	-3.99871	0.492808	1.62695e-14	yes	father		AC110285.6	62.727	-3.49471	0.505698	5.31744e-11	yes	father		SFRP2	3229.94	-2.39381	0.0496595	0	yes	father
AC233296.1	125.995	-3.74315	0.279554	0	yes	father		AL049775.1	21.1884	-3.99383	0.68573	5.40622e-09	yes	father		PHOX2A	4.30887	-3.48903	3.09598	0.0260872	no	father		RHBDL3	144.707	-2.37797	0.203211	0	yes	father
CCDC177	226.348	-3.72838	0.211445	0	yes	father		PLA2G3	193.537	-3.99369	0.225032	0	yes	father		RNF175	65.5316	-3.48269	0.476311	5.20753e-12	yes	father		KCNC3	20.1513	-2.36907	0.623519	9.85998e-05	yes	father
UNCX	8.37697	-3.71558	1.18785	0.00020703	yes	father		RNF175	71.7987	-3.95965	0.387369	0	yes	father		HES3	4.24883	-3.4813	3.07468	0.025853	no	father		EPB41L4A	605.229	-2.35966	0.102849	0	yes	father
CHRNA3	27.8005	-3.70371	0.626329	4.61331e-09	yes	father		FRMPD2B	2.7873	-3.95207	2.9937	0.0162988	no	father		CHRNA4	4.29282	-3.47854	3.0997	0.0263747	no	father		PLA2G7	7.0942	-2.34712	1.12784	0.00595915	no	father
AMER2	1904.35	-3.67156	0.0781415	0	yes	father		ROR2	162.94	-3.9433	0.243469	0	yes	father		CEACAM21	12.4422	-3.4741	1.20733	0.000558174	yes	father		NR6A1	569.007	-2.34458	0.108282	0	yes	father
EFCC1	381.051	-3.67037	0.169179	0	yes	father		ARID3B	362.908	-3.9425	0.168617	0	yes	father		LINC02440	4.21991	-3.46706	3.0755	0.0261394	no	father		LINC01060	19.8164	-2.33681	0.5691	4.10715e-05	yes	father
PCSK2	178.554	-3.66979	0.238656	0	yes	father		ALX4	5.22167	-3.93536	1.5757	0.00133068	yes	father		AC023055.1	4.51861	-3.46196	3.27371	0.0298577	no	father		MTTP	712.308	-2.33627	0.0961625	0	yes	father
FAM167A	1289.78	-3.66162	0.0870112	0	yes	father		AC092198.1	13.1549	-3.93169	0.898323	3.35764e-06	yes	father		SLC16A10	29.9391	-3.46196	0.688365	4.03356e-07	yes	father		AC010980.1	10.3139	-2.33006	0.842349	0.00150198	yes	father
SEZ6L	388.303	-3.65697	0.162585	0	yes	father		AC000095.3	5.36037	-3.93006	1.60457	0.00147565	yes	father		LINC01508	21.9038	-3.45384	0.824036	9.3025e-06	yes	father		PMEL	102.977	-2.3192	0.238699	3.42348e-16	yes	father
CFAP100	2.91205	-3.65656	2.88976	0.0160827	no	father		SLCO1B7	2.78256	-3.91552	3.02221	0.0170352	no	father		SYT10	28.0857	-3.4224	0.727989	1.50015e-06	yes	father		ZBTB16	802.942	-2.3114	0.0887868	0	yes	father
TAL2	32.807	-3.64238	0.549996	1.30709e-10	yes	father		SRRM4	15.4322	-3.88427	0.815372	6.5938e-07	yes	father		AL591463.1	10.5186	-3.41044	1.35875	0.00155495	yes	father		RASSF10	15.2257	-2.31096	0.745449	0.000647332	yes	father
KCNH7	24.3287	-3.64134	0.637501	1.37553e-08	yes	father		SERPINA5	20.2214	-3.86405	0.698182	2.89082e-08	yes	father		HCN4	56.3951	-3.39035	0.485895	3.96518e-11	yes	father		KCNQ1DN	4.74801	-2.30381	1.54035	0.0159946	no	father
AC099795.1	2.95731	-3.64118	2.97354	0.0173971	no	father		TFPI2	713.018	-3.86072	0.117223	0	yes	father		TRPV3	42.1442	-3.38704	0.571522	8.34466e-09	yes	father		KCNK5	1072.18	-2.2962	0.0771019	0	yes	father
ADGRF1	43.149	-3.63578	0.467117	1.59864e-13	yes	father		AL096828.1	5.02122	-3.85088	1.60138	0.00163273	yes	father		KCNJ16	78.752	-3.3869	0.432261	3.211e-13	yes	father		ESPN	7.43213	-2.28357	1.13646	0.00703363	no	father
AL606807.1	12.8153	-3.6274	0.896828	1.19231e-05	yes	father		HYMAI	12.7697	-3.85009	0.920611	7.02766e-06	yes	father		DNMT3B	1020.34	-3.37541	0.116792	0	yes	father		HHIPL1	196.705	-2.28222	0.169471	0	yes	father
TCEAL5	291.261	-3.62706	0.180111	0	yes	father		SLC7A2	103.956	-3.81086	0.301228	0	yes	father		PDE1B	14.4046	-3.35697	1.21423	0.000844987	yes	father		FAM155B	109.003	-2.28188	0.233794	3.23069e-16	yes	father
CLUL1	8.90127	-3.59746	1.18559	0.000275949	yes	father		AC233296.1	25.0638	-3.79857	0.622274	1.81797e-09	yes	father		AC005908.3	31.0005	-3.34518	0.670203	5.37918e-07	yes	father		AP005263.1	6.05706	-2.28035	1.55376	0.0167959	no	father
AC011468.2	2.84776	-3.58958	2.92593	0.0174434	no	father		AL513523.2	2.78562	-3.7981	3.05525	0.0191361	no	father		HMGA2	2069.49	-3.33016	0.0869354	0	yes	father		DLG2	430.523	-2.27457	0.126142	0	yes	father
PCDH15	708.718	-3.58451	0.117626	0	yes	father		EYA1	26.8699	-3.79589	0.608155	1.02447e-09	yes	father		AC018865.3	4.19705	-3.32791	3.16697	0.0304963	no	father		SCAMP5	359.379	-2.26228	0.127693	0	yes	father
REM2	37.2649	-3.58443	0.49917	6.47149e-12	yes	father		NID2	122.512	-3.79589	0.281137	0	yes	father		MAP1LC3C	13.707	-3.32268	1.05877	0.000308626	yes	father		PPP4R4	48.1989	-2.26056	0.365962	3.00115e-08	yes	father
LARGE2	2.82222	-3.58344	2.91477	0.0173278	no	father		MICOS10-NBL1	7.74522	-3.77778	1.31417	0.000486955	yes	father		LRRC55	610.125	-3.31652	0.161459	0	yes	father		DLEU7	12.1102	-2.2582	0.744043	0.000831952	yes	father
SYT13	159.193	-3.58192	0.242595	0	yes	father		EPHB6	22.9341	-3.7742	0.697739	5.33064e-08	yes	father		WFDC2	12.5479	-3.30946	1.03189	0.000246614	yes	father		WNT9B	29.2723	-2.25262	0.463381	4.09016e-06	yes	father
TKTL1	129.674	-3.57959	0.26619	0	yes	father		NKAIN1	232.484	-3.76777	0.203092	0	yes	father		PLEKHA8P1	19.2328	-3.30123	0.773511	7.66837e-06	yes	father		SPHK1	302.078	-2.25253	0.141019	0	yes	father
KLK6	5.30082	-3.57519	1.58251	0.00220929	yes	father		KCNJ1	2.5804	-3.75335	3.01178	0.0190345	no	father		DLL3	140.481	-3.29838	0.307728	0	yes	father		KCNH7	16.5536	-2.24655	0.628603	0.000219701	yes	father
ST6GAL2	299.933	-3.55753	0.180029	0	yes	father		HCRTR2	4.94767	-3.74052	1.60892	0.00203027	yes	father		SPX	36.3477	-3.29101	0.651958	4.83331e-07	yes	father		TSPAN18	2721.17	-2.24387	0.0490556	0	yes	father
EBF3	139.712	-3.5543	0.254179	0	yes	father		AP4B1-AS1	4.92357	-3.71789	1.60254	0.00205711	yes	father		PZP	7.22963	-3.27387	1.68071	0.00551978	no	father		SLC22A31	6.75651	-2.24384	1.13839	0.00770995	no	father
AL645608.7	61.8954	-3.54562	0.383623	1.24895e-17	yes	father		MEG3	17.1671	-3.7171	0.717215	1.37931e-07	yes	father		HCRTR2	4.04365	-3.25893	3.1969	0.0323873	no	father		AQP5	36.6245	-2.24052	0.411776	4.81112e-07	yes	father
RASSF10	35.057	-3.53008	0.518428	5.85668e-11	yes	father		ASS1P1	2.5803	-3.71503	3.04566	0.0201084	no	father		AC007130.1	6.33556	-3.22845	1.76158	0.00707388	no	father		CCDC177	86.5568	-2.24026	0.263011	4.21817e-13	yes	father
CHST9	88.209	-3.50905	0.324158	0	yes	father		NOC2LP2	2.62221	-3.71482	3.07485	0.0205291	no	father		PLAGL1	461.792	-3.21721	0.176488	0	yes	father		CPE	2135.63	-2.23404	0.0550765	0	yes	father
KLHL1	12.5638	-3.5044	0.895328	2.04817e-05	yes	father		KLKB1	2.60011	-3.69126	3.0812	0.0209541	no	father		APOC1	14.6042	-3.21532	0.996831	0.000244688	yes	father		IRS4	6.80889	-2.2284	1.12318	0.00750342	no	father
CDH18	40.5964	-3.49791	0.494055	1.33585e-11	yes	father		KCNK12	6.92317	-3.68766	1.23928	0.000373855	yes	father		AL161658.1	4.10242	-3.20919	3.29546	0.0351265	no	father		C5orf38	56.3301	-2.22487	0.394051	2.35804e-07	yes	father
MLN	6.60996	-3.4969	1.53862	0.00216613	yes	father		LIM2	2.70233	-3.665	3.2016	0.0231986	no	father		TFPI2	493.549	-3.18815	0.16915	0	yes	father		ROR2	468.588	-2.21693	0.11197	0	yes	father
AC021504.1	16.9139	-3.49237	0.869957	1.4924e-05	yes	father		ZDHHC8P1	6.84746	-3.65933	1.24644	0.000413394	yes	father		KCNK2	69.8436	-3.18658	0.40636	5.52744e-13	yes	father		ADORA1	201.069	-2.21482	0.215267	1.71344e-17	yes	father
CNGA3	66.1743	-3.48487	0.378488	2.14716e-17	yes	father		LINC02241	2.56653	-3.65305	3.09202	0.0215793	no	father		HIST1H4I	981.208	-3.18607	0.143347	0	yes	father		RBFOX1	38.0216	-2.2045	0.404625	4.9185e-07	yes	father
AC008060.4	75.8037	-3.47136	0.339617	0	yes	father		WFIKKN1	4.76943	-3.64586	1.65541	0.00277887	yes	father		IGSF9	86.3702	-3.16994	0.376039	1.61216e-14	yes	father		AC010491.2	11.6203	-2.20416	0.807563	0.00175953	yes	father
EPOP	414.544	-3.47044	0.150195	0	yes	father		NR6A1	304.604	-3.62889	0.176938	0	yes	father		NECAB2	36.7679	-3.164	0.593708	1.74621e-07	yes	father		NCAN	707.9	-2.19079	0.0902744	0	yes	father
MIR217HG	17.7107	-3.45637	0.741938	1.27326e-06	yes	father		PEAR1	9.23895	-3.62554	1.1373	0.000207035	yes	father		FAR2P2	26.5407	-3.15748	0.674437	2.02777e-06	yes	father		AK5	252.608	-2.18234	0.152268	0	yes	father
LINC02306	24.7534	-3.45399	0.640102	6.73705e-08	yes	father		HMGA2	2488.02	-3.62375	0.0953102	0	yes	father		MIR217HG	6.87676	-3.15545	1.69151	0.00658398	no	father		PRTG	8339.51	-2.17864	0.035387	0	yes	father
AL353660.1	16.5647	-3.44851	0.770551	2.68076e-06	yes	father		NECAB2	32.1897	-3.62311	0.540861	1.41147e-10	yes	father		SIX1	9.76185	-3.13799	1.20896	0.00140357	yes	father		LINC02387	6.44337	-2.17328	1.20612	0.0103865	no	father
HDC	31.5286	-3.44831	0.543999	7.46203e-10	yes	father		OCSTAMP	6.7399	-3.62134	1.27874	0.000601535	yes	father		TCEAL2	12.911	-3.12749	1.1046	0.000769184	yes	father		DNAH7	12.7393	-2.16809	0.701876	0.000774712	yes	father
SLC18A2	2.74395	-3.44745	2.96999	0.0198691	no	father		CRYBA1	4.75412	-3.60538	1.65097	0.00294348	yes	father		TLCD3B	12.1467	-3.11552	1.14108	0.00102428	yes	father		ZP3	8.6009	-2.16799	0.940328	0.00408392	yes	father
LINC00494	5.39502	-3.43979	1.59025	0.00282494	yes	father		COL15A1	29.8171	-3.59396	0.53793	1.49605e-10	yes	father		SCUBE3	571.295	-3.11539	0.1509	0	yes	father		AL035252.2	5.29652	-2.16591	1.37043	0.0143822	no	father
KIAA1257	298.152	-3.43916	0.172596	0	yes	father		SCUBE3	663.152	-3.56212	0.130486	0	yes	father		AC024940.6	8.60984	-3.11044	1.36994	0.0029336	yes	father		PRKCB	28.6143	-2.16541	0.490159	1.79739e-05	yes	father
AL021920.2	10.3289	-3.42564	1.03952	0.000142719	yes	father		ATP6V0CP4	4.28797	-3.5562	1.78512	0.00460881	yes	father		RPRM	20.9568	-3.10838	0.796638	3.37442e-05	yes	father		SHISA3	13.8289	-2.16386	0.708778	0.000863938	yes	father
CACNA1G	51.539	-3.41641	0.419942	3.36537e-14	yes	father		PPP1R16B	187.888	-3.55368	0.225695	0	yes	father		EDA	13.6359	-3.10278	1.0005	0.000379837	yes	father		COL26A1	1173.02	-2.16173	0.0752248	0	yes	father
PCDH8	589.651	-3.41225	0.126761	0	yes	father		SNORD3B-1	398.448	-3.54923	0.17938	0	yes	father		AC139272.1	4.06104	-3.06647	3.46984	0.0404723	no	father		AP001021.1	8.21482	-2.15344	0.972419	0.00498245	yes	father
FAM83H	239.932	-3.4095	0.190246	0	yes	father		ADCYAP1R1	201.086	-3.54892	0.205558	0	yes	father		KCNC1	32.6059	-3.06199	0.613765	8.06297e-07	yes	father		PNCK	25.1326	-2.15278	0.492891	2.15886e-05	yes	father
AC091078.1	299.044	-3.40851	0.17195	0	yes	father		SILC1	59.5506	-3.54803	0.37803	5.19911e-18	yes	father		RNASEH2B-AS1	9.70287	-3.05175	1.26756	0.00225599	yes	father		ACAN	13.2943	-2.15036	0.736545	0.00118178	yes	father
TLL2	47.6671	-3.4032	0.442066	5.34189e-13	yes	father		MSX2	4.4803	-3.54224	1.64852	0.00323735	yes	father		HIST1H2BI	1156.46	-3.04779	0.104289	0	yes	father		AL160191.3	4.2695	-2.1445	1.71571	0.0241492	no	father
ADCYAP1	30.9623	-3.39765	0.540371	1.14203e-09	yes	father		LAMC3	45.7741	-3.52776	0.465201	1.10173e-12	yes	father		GDAP1L1	33.1711	-3.01001	0.606073	9.04717e-07	yes	father		GREB1L	1825.71	-2.1436	0.0579006	0	yes	father
ID2-AS1	71.7057	-3.39099	0.360272	7.1544e-18	yes	father		SLC19A3	4.19148	-3.52283	1.68893	0.00381862	yes	father		AC000095.3	4.04486	-3.00587	3.55345	0.043455	no	father		PCDH8	155.439	-2.14103	0.193993	0	yes	father
ADCY8	142.048	-3.39081	0.249239	0	yes	father		AC113414.1	4.20984	-3.52157	1.68766	0.00379813	yes	father		N4BP3	87.6152	-3.00301	0.362555	8.02102e-14	yes	father		GADD45G	49.6243	-2.1409	0.35295	6.06341e-08	yes	father
PHETA2	45.8752	-3.38981	0.439296	4.82167e-13	yes	father		STRA6	25.2463	-3.49115	0.575731	3.25829e-09	yes	father		LRRC37A17P	19.2197	-2.99919	0.813178	6.8013e-05	yes	father		AC018541.1	10.6084	-2.12844	0.865666	0.0030469	yes	father
AC110023.1	7.78809	-3.38969	1.19984	0.000541628	yes	father		AK5	83.095	-3.48806	0.341592	0	yes	father		TIE1	24.6269	-2.99055	0.755648	2.96741e-05	yes	father		RIMS4	79.6724	-2.12264	0.263891	1.15e-11	yes	father
AC012123.1	7.26563	-3.38867	1.22519	0.000616433	yes	father		SLC7A8	58.4287	-3.48647	0.406551	2.10162e-15	yes	father		APELA	64.2406	-2.98528	0.446435	3.94712e-10	yes	father		EGR2	260.885	-2.12028	0.146467	0	yes	father
C19orf84	2.70225	-3.386	2.99529	0.0210353	no	father		SMCO4	36.8543	-3.48242	0.487437	1.38658e-11	yes	father		PPP1R16B	133.114	-2.98259	0.309205	1.15235e-17	yes	father		CCN4	18.6402	-2.11322	0.665678	0.000666719	yes	father
BX324167.1	7.24248	-3.38002	1.22277	0.000627265	yes	father		RBPMS2	32.903	-3.48097	0.596478	1.05956e-08	yes	father		CHRNB4	8.93279	-2.96192	1.35641	0.00370999	yes	father		GNAL	693.413	-2.10743	0.0898557	0	yes	father
TNR	15.576	-3.37725	0.827718	1.26048e-05	yes	father		PRRG3	20.1303	-3.47799	0.683099	2.75472e-07	yes	father		TMEM151B	219.768	-2.95696	0.225141	0	yes	father		ZNF747	115.967	-2.10557	0.223162	6.47066e-15	yes	father
AC010547.1	5.91002	-3.37691	1.79658	0.00531926	no	father		LINC01625	7.04772	-3.47642	1.20534	0.000529981	yes	father		RNF43	68.4286	-2.95668	0.435097	2.56265e-10	yes	father		IGDCC3	6479.23	-2.09781	0.033054	0	yes	father
ELAVL4	133.011	-3.37525	0.255818	0	yes	father		HTRA3	15.7787	-3.47374	0.773664	2.95335e-06	yes	father		FLT4	37.0844	-2.95639	0.578903	5.47743e-07	yes	father		LINC02134	20.4121	-2.09636	0.547339	0.000132013	yes	father
ST3GAL6-AS1	8.04216	-3.37495	1.10533	0.000280518	yes	father		NUP62CL	12.6717	-3.46804	0.88169	2.0326e-05	yes	father		LINC00954	4.07132	-2.95602	3.61872	0.0455147	no	father		AC242988.2	24.94	-2.08442	0.48551	3.46248e-05	yes	father
SLC5A4	61.9371	-3.37298	0.369669	5.38218e-17	yes	father		ATG9B	4.20213	-3.46543	1.68082	0.00405742	yes	father		OXTR	101.95	-2.95577	0.380124	1.47864e-12	yes	father		HPD	8.76087	-2.08364	0.972387	0.00613507	no	father
SORCS3	21.4985	-3.35679	0.66723	3.49273e-07	yes	father		ZNF488	10.1918	-3.45687	0.943837	5.1122e-05	yes	father		AL049775.1	16.2798	-2.95442	0.940643	0.000368024	yes	father		SYT10	39.8992	-2.08248	0.382105	8.17916e-07	yes	father
WNT2B	327.818	-3.35324	0.161207	0	yes	father		AC099489.1	42.665	-3.45342	0.443329	4.42427e-13	yes	father		FAM107A	49.2064	-2.94971	0.496934	1.65462e-08	yes	father		CNTN2	86.985	-2.07693	0.260004	1.77942e-11	yes	father
ABCB1	355.466	-3.35032	0.15748	0	yes	father		NMU	124.859	-3.44746	0.278745	0	yes	father		AC087482.1	3.93998	-2.94905	3.52741	0.044279	no	father		GPRC5D-AS1	22.2962	-2.06299	0.517406	9.22308e-05	yes	father
TPTE2P6	5.6832	-3.33162	1.31506	0.00116979	yes	father		BMP3	19.5611	-3.44274	0.653201	1.22952e-07	yes	father		KIF21B	266.699	-2.94781	0.207186	0	yes	father		IGLON5	320.711	-2.05452	0.130331	0	yes	father
IGDCC3	13258.9	-3.30371	0.0328374	0	yes	father		HSPA12B	2.40797	-3.43814	3.1504	0.0259883	no	father		ROR2	136.19	-2.94739	0.291784	0	yes	father		SPSB4	1349.57	-2.03214	0.0773	0	yes	father
KCNK10	453.141	-3.29628	0.148121	0	yes	father		FP236241.1	27.4827	-3.43488	0.821967	9.49002e-06	yes	father		SH2D5	24.0801	-2.94648	0.772331	4.95381e-05	yes	father		FAM181A	492.348	-2.03211	0.108382	0	yes	father
ADAMTS20	61.4646	-3.28633	0.378831	2.18319e-15	yes	father		RAPGEF5	75.3048	-3.42839	0.328045	0	yes	father		COL3A1	3518.08	-2.94441	0.171518	0	yes	father		PTGS1	14.4959	-2.02663	0.669048	0.00104464	yes	father
PPP1R1A	253.319	-3.286	0.1819	0	yes	father		PCDH15	477.302	-3.42731	0.132626	0	yes	father		SILC1	99.0379	-2.94381	0.339306	6.8695e-15	yes	father		LRP2	1645.36	-2.0232	0.0655737	0	yes	father
CELF5	207.849	-3.28308	0.209849	0	yes	father		CR786580.1	2.41108	-3.42582	3.16633	0.0266587	no	father		PTPRN2	456.948	-2.93384	0.171013	0	yes	father		FAM182A	52.2931	-2.02043	0.312353	2.02925e-08	yes	father
GATD3A	503.29	-3.27004	0.147295	0	yes	father		KCNJ16	49.5305	-3.42457	0.412272	1.75708e-14	yes	father		SEMA7A	95.2722	-2.93318	0.343121	1.93928e-14	yes	father		AMER2	627.714	-2.01677	0.0938182	0	yes	father
LINC00643	5.04279	-3.25283	1.64397	0.00440394	yes	father		AC079298.3	4.33432	-3.41526	1.66673	0.00418819	yes	father		CNPY1	558.643	-2.92774	0.153553	0	yes	father		TRABD2B	25.8026	-2.00293	0.481094	6.22825e-05	yes	father
PRIMA1	49.328	-3.24982	0.423013	8.84618e-13	yes	father		STXBP6	55.7347	-3.41448	0.408209	1.11494e-14	yes	father		SLC30A8	25.6765	-2.91201	0.758888	4.77544e-05	yes	father		PZP	47.6109	-1.98539	0.348952	4.15227e-07	yes	father
AC008060.1	90.1264	-3.24958	0.312345	0	yes	father		EN2	378.867	-3.40821	0.215237	0	yes	father		LAMC3	47.0595	-2.90534	0.495619	2.52914e-08	yes	father		OLIG2	12.8047	-1.98357	0.737179	0.00226273	yes	father
IGLON5	760.298	-3.24474	0.109635	0	yes	father		OXTR	135.556	-3.39042	0.243101	0	yes	father		ATP1A3	98.123	-2.90429	0.340361	2.32912e-14	yes	father		ICA1	123.386	-1.98354	0.212469	2.55326e-14	yes	father
LINC02610	16.5175	-3.22178	0.698872	1.88599e-06	yes	father		AP004782.1	4.32979	-3.3882	1.71811	0.00487754	yes	father		ADAMTS7P1	3.84458	-2.90419	3.52427	0.045113	no	father		SLC1A6	65.1872	-1.98314	0.325951	8.37153e-08	yes	father
C10orf67	29.1819	-3.2201	0.541126	7.2348e-09	yes	father		CRYGC	2.39882	-3.37989	3.20231	0.0279291	no	father		HIST1H3E	767.223	-2.89629	0.114035	0	yes	father		CAPN9	11.1395	-1.97999	0.79351	0.00316324	yes	father
DLL3	525.821	-3.20446	0.123738	0	yes	father		SLC1A6	24.162	-3.36022	0.57776	1.36013e-08	yes	father		IGF2BP1	3274.67	-2.88777	0.0715968	0	yes	father		TFF3	4.61056	-1.96726	1.82451	0.0319688	no	father
VWA5B1	7.00918	-3.2021	1.29333	0.00139544	yes	father		LINC00672	31.7505	-3.3597	0.522133	7.57166e-10	yes	father		PLPP7	18.0471	-2.88017	0.908567	0.000353895	yes	father		PCDHGA7	7.50572	-1.96606	1.11686	0.0120163	no	father
AP001120.5	7.03948	-3.19868	1.25435	0.00117328	yes	father		HIST1H2BE	945.293	-3.35484	0.13958	0	yes	father		EPHB6	34.6458	-2.87165	0.578985	1.11728e-06	yes	father		GREB1	2016.11	-1.96175	0.0562001	0	yes	father
ARHGEF7-AS2	23.8519	-3.19757	0.596568	9.57432e-08	yes	father		PNMA3	34.1439	-3.33721	0.504682	3.20701e-10	yes	father		SNORD3B-1	229.371	-2.83497	0.543203	4.30357e-07	yes	father		SLC2A4	18.683	-1.95998	0.579935	0.000480978	yes	father
TBR1	6.66286	-3.19403	1.26179	0.00123022	yes	father		AC244153.1	22.5992	-3.32876	0.596273	4.03309e-08	yes	father		SNORA21B	3.83267	-2.83435	3.62932	0.0485351	no	father		SPX	110.071	-1.95868	0.221042	5.01798e-13	yes	father
CSPG5	453.51	-3.18635	0.13519	0	yes	father		TCEAL5	33.7789	-3.32427	0.487366	1.17333e-10	yes	father		SLC2A1	4535.16	-2.83228	0.0730299	0	yes	father		SLC8A3	30.3351	-1.95599	0.437291	2.38639e-05	yes	father
SLC1A6	82.6631	-3.18549	0.329588	2.94556e-18	yes	father		TGFBR3	142.831	-3.32323	0.245066	0	yes	father		CPLX2	57.1065	-2.82426	0.446082	4.07894e-09	yes	father		CDH18	15.3314	-1.95142	0.655287	0.00129177	yes	father
ATP1A2	1072.71	-3.17834	0.088514	0	yes	father		EPB41L4A	212.872	-3.31378	0.205574	0	yes	father		RGS22	13.1242	-2.82342	1.01376	0.00102709	yes	father		PCDH19	1804.83	-1.94427	0.05746	0	yes	father
BARHL2	4.41113	-3.17358	1.69423	0.00556087	no	father		AL158055.1	24.8073	-3.29254	0.560701	1.14967e-08	yes	father		CHMP1B2P	6.06499	-2.80984	1.79319	0.0133185	no	father		SLC16A10	46.2583	-1.94246	0.348266	8.03686e-07	yes	father
TMPRSS7	14.4234	-3.16037	0.779258	1.71132e-05	yes	father		AGER	16.4142	-3.26616	0.672234	8.62672e-07	yes	father		ADGRF5	15.5726	-2.80036	0.958287	0.000703859	yes	father		POMZP3	389.763	-1.9401	0.119874	0	yes	father
DRGX	4.29807	-3.15971	1.70253	0.00578861	no	father		AC123567.2	2.34551	-3.2647	3.27386	0.0310574	no	father		ZNF835	12.8828	-2.79517	1.02703	0.00121373	yes	father		SLC5A4-AS1	63.3511	-1.9374	0.331006	2.70347e-07	yes	father
AL157396.1	28.1637	-3.15318	0.539551	1.49643e-08	yes	father		CKMT1A	4.06542	-3.25002	1.70794	0.00570086	no	father		GNAL	267.836	-2.79263	0.208198	0	yes	father		FBXO15	12.1512	-1.93379	0.737664	0.00265722	yes	father
AL591463.1	43.6436	-3.1502	0.449816	4.05305e-11	yes	father		KCNK2	49.9353	-3.24707	0.40561	1.96695e-13	yes	father		PAK5	22.0085	-2.78232	0.761316	8.73657e-05	yes	father		AC022034.3	3.27203	-1.93312	2.94189	0.0552695	no	father
SRRM4	251.255	-3.14888	0.177827	0	yes	father		PLAGL1	375.679	-3.24472	0.162919	0	yes	father		HIST1H3J	1616.32	-2.77374	0.0923539	0	yes	father		FAT4	797.944	-1.9231	0.0845302	0	yes	father
CALN1	23.8121	-3.14746	0.63893	6.41242e-07	yes	father		GPR19	94.3241	-3.2443	0.287993	0	yes	father		IL33	8.46321	-2.7723	1.40333	0.00598638	no	father		AC021092.1	196.951	-1.92232	0.163881	0	yes	father
PLP1	624.398	-3.13916	0.118614	0	yes	father		EMILIN2	67.1902	-3.2388	0.37789	5.68926e-15	yes	father		PCSK9	39.0443	-2.76724	0.542585	7.86789e-07	yes	father		AL157944.1	8.15384	-1.9168	0.979445	0.00919463	no	father
WNT9B	94.5365	-3.13517	0.289335	0	yes	father		AC009403.2	81.2821	-3.23102	0.330191	1.40707e-18	yes	father		FGF18	27.786	-2.76627	0.638728	1.1424e-05	yes	father		WNT7A	58.0421	-1.91126	0.310654	8.87234e-08	yes	father
LINC01801	25.9825	-3.13038	0.564998	5.38279e-08	yes	father		FRMPD2	2.38933	-3.19638	3.39553	0.0338831	no	father		AC009403.2	207.634	-2.75692	0.253402	0	yes	father		EYA1	61.5473	-1.90928	0.303093	5.75549e-08	yes	father
FSTL5	77.6573	-3.13036	0.314653	0	yes	father		GULP1	603.192	-3.19298	0.118842	0	yes	father		HIST1H2AH	1885.79	-2.75616	0.0800346	0	yes	father		LINC00310	10.2358	-1.90211	0.807814	0.00443676	yes	father
ONECUT2	75.7157	-3.12993	0.322341	2.80217e-18	yes	father		IGF2BP1	3627.54	-3.19275	0.0738193	0	yes	father		MGST1	147.048	-2.75431	0.287426	5.83998e-17	yes	father		BEX5	22.7232	-1.89972	0.503369	0.000218166	yes	father
AL035409.1	38.3771	-3.1276	0.547609	2.87763e-08	yes	father		SYT2	21.9389	-3.1911	0.593361	1.08287e-07	yes	father		SENP3-EIF4A1	27.9653	-2.75149	0.654535	1.62435e-05	yes	father		MSC	20.1602	-1.89785	0.556852	0.000505956	yes	father
XKR7	88.5895	-3.11649	0.304241	0	yes	father		TRHDE-AS1	2.30962	-3.18302	3.33921	0.0333669	no	father		FIGNL2	165.051	-2.74508	0.254264	0	yes	father		SULF1	1664.63	-1.89509	0.066306	0	yes	father
AC110285.6	308.687	-3.11557	0.158635	0	yes	father		SYT13	40.7799	-3.17364	0.446935	3.44529e-11	yes	father		RAPGEF5	81.6556	-2.74201	0.365989	1.28784e-11	yes	father		AC005034.6	15.0839	-1.8926	0.633559	0.00136177	yes	father
TFAP2B	322.496	-3.09935	0.156553	0	yes	father		FCGBP	9.31728	-3.17351	0.98429	0.000238203	yes	father		PIEZO2	142.483	-2.73334	0.277508	1.06167e-17	yes	father		PINLYP	32.8314	-1.89138	0.42048	2.60352e-05	yes	father
PRRX2	13.7148	-3.09773	0.787842	2.55288e-05	yes	father		PCSK9	43.0503	-3.16421	0.427789	6.84333e-12	yes	father		CELF3	52.5744	-2.73222	0.425273	2.78687e-09	yes	father		PGAM2	5.11503	-1.89127	1.4962	0.0255028	no	father
GNAL	1529.25	-3.09542	0.0728892	0	yes	father		TIE1	27.5867	-3.14412	0.528875	1.02226e-08	yes	father		CRABP1	749.679	-2.73206	0.121619	0	yes	father		HEPH	691.192	-1.8885	0.0887217	0	yes	father
AC016597.1	3.66784	-3.09103	2.13273	0.0124041	no	father		PIEZO2	141.035	-3.13876	0.236567	0	yes	father		ST6GALNAC3	558.034	-2.73087	0.437731	6.92701e-09	yes	father		GPRIN2	12.7774	-1.88761	0.775661	0.00396204	yes	father
SILC1	261.454	-3.09096	0.173827	0	yes	father		CYB5R2	100.357	-3.13513	0.271549	0	yes	father		CHGA	19.2107	-2.73066	0.802886	0.000209013	yes	father		GAS1	174.127	-1.88733	0.191216	4.60922e-15	yes	father
AL035252.2	4.35291	-3.08558	1.67581	0.00605781	no	father		APLN	429.631	-3.13481	0.14311	0	yes	father		MTND2P28	21.5291	-2.72955	0.747028	9.19245e-05	yes	father		RYR1	15.4112	-1.88587	0.66981	0.00191394	yes	father
ASIC4	14.7793	-3.08405	0.791453	2.73434e-05	yes	father		LINC01579	3.84495	-3.13393	1.60047	0.00527541	no	father		HIST1H3G	1955.85	-2.72861	0.0848628	0	yes	father		FHAD1	15.793	-1.8814	0.619043	0.00121784	yes	father
HRC	23.2141	-3.08062	0.589157	2.22611e-07	yes	father		FGF9	32.1668	-3.13307	0.4828	8.96497e-10	yes	father		EGFEM1P	79.0238	-2.7278	0.375499	4.90523e-11	yes	father		MSX2	17.3396	-1.87279	0.610977	0.00115818	yes	father
ART5	4.37521	-3.08002	1.73641	0.00690431	no	father		PTX3	3248.08	-3.12759	0.0657453	0	yes	father		C16orf82	3.86487	-2.72094	3.872	0.0548157	no	father		AJ009632.2	15.4015	-1.8714	0.689504	0.00239133	yes	father
KCNB1	89.5235	-3.07676	0.300665	0	yes	father		DNMT3B	861.395	-3.12555	0.11432	0	yes	father		LINC00599	43.141	-2.71653	0.493891	1.71204e-07	yes	father		HLA-DOA	30.0504	-1.86764	0.439662	6.51734e-05	yes	father
TSPOAP1	426.73	-3.07271	0.136309	0	yes	father		AIM2	13.517	-3.12109	0.778343	2.02122e-05	yes	father		EFS	432.119	-2.71357	0.161863	0	yes	father		SEMA3F	150.976	-1.86237	0.188754	6.01439e-15	yes	father
EVX1	4.03535	-3.07053	1.73044	0.00692932	no	father		TMCC3	86.7437	-3.11321	0.293692	0	yes	father		MIR17HG	193.238	-2.71273	0.237579	0	yes	father		FAM227A	137.974	-1.85862	0.206392	5.59943e-13	yes	father
AC008556.1	5.88102	-3.06945	1.31749	0.00214471	yes	father		FLT4	33.6754	-3.10218	0.475313	7.77728e-10	yes	father		SPSB4	437.41	-2.71229	0.159607	0	yes	father		CDH23	16.678	-1.85797	0.590069	0.00100244	yes	father
NRTN	14.9631	-3.06753	0.742651	1.36524e-05	yes	father		PZP	13.1175	-3.09445	0.816997	4.39052e-05	yes	father		BCL6B	5.88567	-2.70488	1.8375	0.0157734	no	father		AL513318.2	20.4962	-1.85789	0.527695	0.000416054	yes	father
AC091891.1	12.5482	-3.0662	0.856337	7.37663e-05	yes	father		ST6GALNAC3	520.883	-3.08872	0.159277	0	yes	father		AL645608.7	8.04586	-2.7034	1.39457	0.00645543	no	father		CALN1	12.1988	-1.85355	0.75226	0.00378344	yes	father
INHBC	4.1704	-3.04435	1.69344	0.00666962	no	father		LINC02701	5.45788	-3.0879	1.37213	0.0028801	yes	father		MEGF6	93.3085	-2.69548	0.360654	1.67969e-11	yes	father		DISP3	77.9825	-1.85271	0.265219	5.20803e-09	yes	father
MAB21L1	31.9644	-3.02391	0.494944	5.09495e-09	yes	father		SPSB4	453.765	-3.08771	0.136973	0	yes	father		JAKMIP1	3.75661	-2.68913	3.80627	0.0547436	no	father		TNFAIP6	7.65453	-1.84602	1.01561	0.0117267	no	father
Z82170.1	22.9033	-3.01877	0.6072	6.17496e-07	yes	father		FAM167A	193.596	-3.07638	0.204675	0	yes	father		ASXL3	183.79	-2.68591	0.238306	0	yes	father		PCSK2	59.2926	-1.84439	0.30594	2.25499e-07	yes	father
OPRK1	44.3016	-3.01378	0.431358	6.4984e-11	yes	father		SARDH	19.7534	-3.07184	0.669172	2.9736e-06	yes	father		EYA1	26.9875	-2.68571	0.657146	2.56508e-05	yes	father		MSC-AS1	13.5156	-1.82707	0.794234	0.00544883	no	father
PNMA3	126.153	-3.01145	0.256579	0	yes	father		SV2C	33.9273	-3.06934	0.460654	4.31785e-10	yes	father		EPB41L4A	202.213	-2.68411	0.229001	0	yes	father		SILC1	112.595	-1.82496	0.220154	2.51307e-11	yes	father
RSPO2	13.8024	-3.00987	0.804713	4.61888e-05	yes	father		TMEM151B	167.83	-3.057	0.206976	0	yes	father		AMER2	1149.43	-2.67734	0.108562	0	yes	father		PRPH	4.40453	-1.82378	1.93752	0.0402121	no	father
MAP6	2864.84	-3.00234	0.0551761	0	yes	father		SLC30A8	16.5593	-3.05152	0.681045	4.8241e-06	yes	father		NR6A1	238.525	-2.67717	0.21518	0	yes	father		PCDHB8	28.4547	-1.82024	0.464838	0.000187169	yes	father
GRM2	46.2375	-2.99837	0.419569	3.133e-11	yes	father		STXBP5L	77.8617	-3.04723	0.309518	1.94927e-18	yes	father		ODC1	3985.7	-2.67438	0.0638346	0	yes	father		ARHGEF35	8.31471	-1.81837	1.14521	0.0166736	no	father
LINC00463	41.2628	-2.99815	0.466581	1.21575e-09	yes	father		HCN4	48.679	-3.04373	0.399901	3.09891e-12	yes	father		KCNC4	13.1345	-2.67214	0.861866	0.000482178	yes	father		DLGAP3	64.9685	-1.81525	0.291693	1.10939e-07	yes	father
LINC02588	3.8175	-2.99457	1.8559	0.00986687	no	father		FAM86JP	23.6905	-3.03942	0.570874	1.69642e-07	yes	father		PTX3	2838.76	-2.66771	0.083639	0	yes	father		DBH	12.8035	-1.81482	0.704284	0.0031371	yes	father
CTXN3	2.58135	-2.99417	3.29464	0.0320359	no	father		NOS3	3.89286	-3.03656	1.76172	0.00851909	no	father		ASS1P1	10.1753	-2.65889	1.17163	0.0034419	yes	father		AC079298.3	5.60646	-1.81293	1.2741	0.0211773	no	father
IGSF9	993.713	-2.99127	0.0882916	0	yes	father		RGS22	11.2427	-3.02999	0.840121	7.88242e-05	yes	father		GPR19	88.0055	-2.65612	0.35167	1.25653e-11	yes	father		DTX4	3517.24	-1.80947	0.0454001	0	yes	father
GLRA2	16.8763	-2.99118	0.698207	8.41636e-06	yes	father		HIST1H2BI	922.948	-3.02923	0.100146	0	yes	father		ONECUT2	30.6503	-2.65541	0.603813	1.01608e-05	yes	father		ABCG2	118.228	-1.80403	0.213311	1.37212e-11	yes	father
LIM2	6.03646	-2.98319	1.27961	0.00223099	yes	father		CCN4	3.84186	-3.02317	1.79077	0.00919946	no	father		HIST1H3F	1833.59	-2.65398	0.0830111	0	yes	father		HRK	28.4258	-1.80316	0.45779	0.000179527	yes	father
RIMS4	181.291	-2.97583	0.201394	0	yes	father		ADAMTS2	13.5531	-3.02042	0.743957	1.78119e-05	yes	father		MAPK10	1517.94	-2.64987	0.101471	0	yes	father		FOXJ1	190.589	-1.79904	0.167642	6.62759e-17	yes	father
AC084375.1	4.16166	-2.9652	1.73594	0.00811635	no	father		PTPRN2	379.28	-3.01891	0.139856	0	yes	father		LINC01424	5.93788	-2.6459	1.86833	0.0176897	no	father		MKRN4P	104.398	-1.79879	0.223795	8.74898e-11	yes	father
AL359736.1	30.4482	-2.95411	0.536066	7.72561e-08	yes	father		ARHGAP45	6.92305	-3.01252	1.12573	0.00114854	yes	father		SERPINA5	18.283	-2.63787	0.818907	0.000365428	yes	father		CDH20	459.415	-1.79375	0.105746	0	yes	father
ZIC4	370.872	-2.95155	0.141131	0	yes	father		MIR124-2HG	117.327	-3.01208	0.263325	0	yes	father		AC012378.2	3.91312	-2.63625	4.11304	0.0603893	no	father		AL359736.1	14.8875	-1.78235	0.741003	0.00453672	yes	father
AL513318.2	30.1588	-2.94841	0.528295	6.24009e-08	yes	father		CARD11	5.26004	-3.00905	1.40163	0.00381179	yes	father		RUNDC3B	12.0415	-2.63593	1.00053	0.00158671	yes	father		PDE1A	877.015	-1.77526	0.0806871	0	yes	father
MTMR7	74.4408	-2.94583	0.315674	6.93555e-17	yes	father		HNRNPA1P6	2.32506	-2.99236	3.53809	0.0399559	no	father		TM4SF18	46.0049	-2.62604	0.587342	7.78172e-06	yes	father		SLC38A5	41.9575	-1.76757	0.359951	1.23403e-05	yes	father
ATP6AP1L	50.7924	-2.94529	0.38712	2.44254e-12	yes	father		PMEL	30.5006	-2.98833	0.48483	4.14428e-09	yes	father		HIST3H2BA	8.56391	-2.62545	1.28502	0.00544808	no	father		SOX13	840.2	-1.76591	0.0819481	0	yes	father
NCAN	1752.59	-2.93988	0.0683477	0	yes	father		KCNH7	14.1246	-2.98506	0.794575	5.16147e-05	yes	father		HIST1H2AE	3232.35	-2.61825	0.0626739	0	yes	father		PCSK1	10.7762	-1.76577	0.805702	0.0070119	no	father
TRAPPC13P1	22.7587	-2.93921	0.599699	8.69186e-07	yes	father		RAMACL	9.85728	-2.98451	0.960962	0.000351122	yes	father		HIST1H4D	1935.6	-2.60996	0.0919341	0	yes	father		AC092645.1	79.1125	-1.76378	0.258247	1.82223e-08	yes	father
FOXB1	214.706	-2.93595	0.184056	0	yes	father		HEPH	218.762	-2.98181	0.18693	0	yes	father		BEND4	18.4676	-2.60702	0.861863	0.000602906	yes	father		KCNK3	9.55016	-1.7626	0.927118	0.0109775	no	father
TCEAL2	76.5728	-2.93216	0.322351	3.56523e-16	yes	father		AL121899.1	2.23937	-2.98124	3.4601	0.0391635	no	father		CARD11	5.65431	-2.58861	1.87163	0.018881	no	father		TMEM74B	12.2319	-1.7626	0.724388	0.00437099	yes	father
GALP	9.43032	-2.92677	0.95586	0.000380328	yes	father		LINC01234	8.04155	-2.97318	1.04717	0.000786256	yes	father		HIC2	348.744	-2.58646	0.17457	0	yes	father		NR2F1	1569.64	-1.75674	0.0595952	0	yes	father
ICA1	251.729	-2.92579	0.181397	0	yes	father		FAR2P2	26.1989	-2.96746	0.550982	1.46563e-07	yes	father		BTBD17	124.506	-2.58051	0.306059	1.74451e-13	yes	father		CYP46A1	44.6565	-1.7499	0.345721	8.43821e-06	yes	father
CNTN2	344.301	-2.92498	0.147439	0	yes	father		FAM83F	5.27602	-2.96567	1.55057	0.00600006	no	father		AC011297.1	46.6571	-2.57633	0.482784	4.18726e-07	yes	father		ATP1A3	348.299	-1.74893	0.124431	0	yes	father
TCF15	4.45251	-2.92478	1.69418	0.00785519	no	father		AC002407.1	41.5617	-2.96146	0.410588	3.16604e-11	yes	father		SLC16A9	422.281	-2.57487	0.164265	0	yes	father		P2RX3	12.403	-1.74863	0.739214	0.00519417	no	father
ZNF736	34.4081	-2.91897	0.498931	2.28086e-08	yes	father		KCNE3	12.1281	-2.96045	0.87585	0.0001639	yes	father		LINC02082	13.5103	-2.57319	0.953741	0.00141453	yes	father		AC109439.2	50.1123	-1.74764	0.33521	5.08456e-06	yes	father
BMP5	149.169	-2.91693	0.226095	0	yes	father		AC091133.3	3.35586	-2.96035	1.8775	0.0117828	no	father		SLITRK4	70.2228	-2.57247	0.392958	2.33207e-09	yes	father		AL139384.1	10.5587	-1.74635	0.812151	0.00766388	no	father
AC008555.1	31.1334	-2.9122	0.502661	2.84642e-08	yes	father		EGFEM1P	43.8157	-2.95462	0.543515	1.15292e-07	yes	father		STRA6	35.9479	-2.56368	0.580507	1.09915e-05	yes	father		EPOP	147.146	-1.74361	0.192558	1.68115e-12	yes	father
THSD7A	1146.11	-2.90754	0.0897746	0	yes	father		RASL12	9.10445	-2.93753	0.920717	0.000292055	yes	father		STXBP5L	92.2552	-2.56268	0.341551	2.55993e-11	yes	father		OSBPL3	1643.59	-1.73999	0.0586073	0	yes	father
SFRP2	4112.53	-2.90449	0.0489602	0	yes	father		HIST1H3E	722.617	-2.93507	0.108588	0	yes	father		HIST1H2BJ	3147.71	-2.562	0.0733607	0	yes	father		AC009312.1	19.1479	-1.73799	0.629605	0.00254785	yes	father
TTBK1	292.572	-2.90258	0.159546	0	yes	father		LRRC55	290.871	-2.93388	0.167724	0	yes	father		EBF2	41.1361	-2.56143	0.534374	2.95247e-06	yes	father		RNF175	253.346	-1.73698	0.144061	0	yes	father
POTEI	10.9623	-2.90006	0.871023	0.000173948	yes	father		SEMA7A	83.3032	-2.9293	0.291065	0	yes	father		GPRIN1	354.227	-2.55696	0.176723	0	yes	father		ONECUT2	36.4508	-1.73609	0.386278	4.45165e-05	yes	father
CCER2	15.9862	-2.8962	0.713165	2.00175e-05	yes	father		MGST1	193.185	-2.92662	0.18902	0	yes	father		TGFBR3	115.538	-2.55085	0.319861	2.02082e-12	yes	father		COL4A6	531.486	-1.73557	0.103453	0	yes	father
AL096828.1	59.2894	-2.89339	0.360842	3.56132e-13	yes	father		MYRIP	3.5357	-2.92142	1.84408	0.0117228	no	father		AC244153.1	18.03	-2.54905	0.7807	0.000347613	yes	father		AC009403.2	134.354	-1.73066	0.193869	2.90074e-12	yes	father
AC098969.2	4.32137	-2.89097	1.69423	0.00822765	no	father		RBFOX1	10.5021	-2.91836	0.87116	0.000181499	yes	father		CEP83-DT	9.59597	-2.54288	1.22042	0.00521727	no	father		CCDC152	173.477	-1.72802	0.18869	1.13339e-12	yes	father
FAM227A	226.547	-2.88713	0.200846	0	yes	father		PLPP7	16.2288	-2.91817	0.652394	5.47406e-06	yes	father		ZNF215	41.779	-2.53827	0.521573	2.50016e-06	yes	father		BMP5	89.729	-1.72166	0.247008	1.38895e-08	yes	father
KCNQ4	55.1519	-2.88483	0.365586	7.27458e-13	yes	father		CHMP1B2P	4.99812	-2.91462	1.36644	0.00401442	yes	father		ACVR2B	1762.68	-2.53708	0.0817354	0	yes	father		LSR	63.7879	-1.71582	0.291964	6.24486e-07	yes	father
TMEM179	96.614	-2.88113	0.276432	0	yes	father		CYP11A1	2.3698	-2.90839	3.76196	0.0447274	no	father		BICDL1	15.0706	-2.5339	0.880163	0.000955785	yes	father		FUT8-AS1	62.5247	-1.71347	0.292743	7.75254e-07	yes	father
DTX1	100.462	-2.87904	0.278605	0	yes	father		HIC2	349.031	-2.89624	0.145503	0	yes	father		ACTG1P17	5.6185	-2.52792	1.88838	0.0208693	no	father		CCDC173	13.9786	-1.70797	0.666524	0.00359205	yes	father
SLC13A4	10.288	-2.87883	1.00174	0.000593	yes	father		KIF26A	48.7016	-2.8732	0.373655	3.33784e-12	yes	father		SPTSSB	18.1516	-2.52452	1.09167	0.00331997	yes	father		MYCN	674.243	-1.70634	0.0886773	0	yes	father
AL161910.1	11.4853	-2.87184	0.846822	0.000151213	yes	father		ZNF215	38.0079	-2.87092	0.519061	9.24879e-08	yes	father		SCML2	204.728	-2.51866	0.227784	0	yes	father		ADCYAP1R1	334.642	-1.70104	0.126102	0	yes	father
FOXN4	18.8868	-2.86949	0.645116	4.96225e-06	yes	father		HIST1H4I	648.918	-2.86964	0.407463	1.04187e-10	yes	father		SMCO4	37.3196	-2.5175	0.542043	5.13407e-06	yes	father		SLFN13	588.575	-1.70039	0.0964789	0	yes	father
NHLH2	65.9662	-2.86782	0.328928	5.15667e-15	yes	father		STAR	8.95948	-2.86667	0.935802	0.000426927	yes	father		TBC1D3	13.8182	-2.50692	1.049	0.0028828	yes	father		PLPP7	47.9633	-1.69596	0.337618	1.18965e-05	yes	father
BCL2L14	26.8664	-2.86672	0.527292	1.16902e-07	yes	father		BTBD17	62.6421	-2.85769	0.322702	3.40656e-15	yes	father		STAC	40.6955	-2.49942	0.530869	4.31481e-06	yes	father		ARHGAP45	27.4454	-1.6918	0.449748	0.000325705	yes	father
ASCL1	215.429	-2.85323	0.190143	0	yes	father		LDB2	186.114	-2.85132	0.191909	0	yes	father		HIST1H3A	657.953	-2.49416	0.122981	0	yes	father		LHFPL4	22.8191	-1.69173	0.503727	0.000818616	yes	father
RIPPLY3	417.874	-2.84921	0.135802	0	yes	father		RPH3AL	12.7907	-2.84756	0.764443	6.28948e-05	yes	father		TRIM6	21.6158	-2.49102	0.727447	0.000236163	yes	father		TRIM71	2597.4	-1.68719	0.0555931	0	yes	father
ACSL6	32.412	-2.84666	0.491069	3.17399e-08	yes	father		APELA	56.8876	-2.84478	0.392419	3.62317e-11	yes	father		P2RX3	7.51083	-2.48751	1.47105	0.0115247	no	father		MYH14	24.5554	-1.67796	0.489698	0.000698869	yes	father
PTGIS	308.662	-2.84498	0.154624	0	yes	father		RNA5-8SN2	49.7449	-2.84387	0.546063	3.69351e-07	yes	father		PCDH19	415.899	-2.48476	0.168838	0	yes	father		APELA	122.326	-1.67777	0.220809	1.60973e-09	yes	father
MIR924HG	22.5591	-2.83983	0.575802	8.77505e-07	yes	father		FAM107A	42.3121	-2.84296	0.429396	8.73585e-10	yes	father		CMPK2	20.1913	-2.48315	0.746508	0.000317655	yes	father		AL451123.1	8.77886	-1.67714	0.972665	0.0146073	no	father
ZNF747	262.715	-2.83983	0.166843	0	yes	father		CALHM6	2.32059	-2.84049	3.75308	0.0462923	no	father		HIST1H2BH	1488.68	-2.47956	0.0900753	0	yes	father		PRKN	32.9812	-1.67235	0.481858	0.000639671	yes	father
CNPY1	1688	-2.83528	0.069559	0	yes	father		S1PR1	71.5788	-2.83281	0.317596	2.17472e-15	yes	father		AC104073.4	7.47626	-2.47881	1.46411	0.0115084	no	father		PCDHA7	40.8182	-1.67221	0.392385	0.000102781	yes	father
USP44	866.316	-2.83205	0.0985849	0	yes	father		CFAP58	7.85083	-2.83228	1.12454	0.0017171	yes	father		AC009533.1	148.041	-2.47787	0.263477	7.91977e-16	yes	father		PPP1R1A	86.0081	-1.67187	0.262197	1.34359e-07	yes	father
HEYL	52.5077	-2.83106	0.377918	7.14553e-12	yes	father		EPB41L4A-DT	3.5642	-2.82698	1.84038	0.013067	no	father		FGF9	31.6635	-2.47701	0.592556	2.42538e-05	yes	father		ALPK3	117.299	-1.67155	0.216853	9.26968e-10	yes	father
WSCD1	9278.84	-2.82148	0.0444212	0	yes	father		AC007130.1	2.23332	-2.82303	3.6586	0.0451947	no	father		PRRG3	15.5911	-2.47573	0.891946	0.00129256	yes	father		CMTM7	1467.5	-1.66855	0.0640203	0	yes	father
VEPH1	557.292	-2.8206	0.114604	0	yes	father		REC8	185.458	-2.82167	0.189601	0	yes	father		FGF13	219.67	-2.4757	0.219441	0	yes	father		AC008770.2	4.80851	-1.66712	3.20156	0.0678818	no	father
AC011476.3	3.4467	-2.81457	1.88149	0.0120694	no	father		FIGNL2	180.379	-2.81524	0.19588	0	yes	father		FBXO43	16.7151	-2.47444	0.830599	0.000778426	yes	father		NHLH1	25.7635	-1.66536	0.502149	0.000911591	yes	father
MYMX	4.50804	-2.81376	1.68805	0.00918214	no	father		IGSF9	73.4122	-2.81043	0.3075	5.63665e-16	yes	father		RTN4RL2	9.11634	-2.47064	1.2146	0.00592163	no	father		GRM2	28.0893	-1.66487	0.476264	0.000617102	yes	father
EPHB6	152.018	-2.8086	0.219485	0	yes	father		KIF21B	236.955	-2.8078	0.186495	0	yes	father		AC114689.3	5.6184	-2.46871	1.94727	0.0237509	no	father		VWF	10.1041	-1.66395	0.835171	0.0101837	no	father
FGF10	372.697	-2.80532	0.139127	0	yes	father		ARHGAP28	313.354	-2.80228	0.15544	0	yes	father		LRRC70	3.65152	-2.46611	4.09855	0.0644521	no	father		MEIG1	4.76805	-1.66304	1.79573	0.0427037	no	father
DLX3	10.8614	-2.80489	0.857811	0.000219559	yes	father		AC138904.1	14.9593	-2.78597	0.700107	3.17103e-05	yes	father		AC233296.1	27.2636	-2.46156	0.704935	0.000204893	yes	father		JAM2	1787.86	-1.66238	0.0586465	0	yes	father
FSTL4	7.63254	-2.7968	1.13535	0.00174139	yes	father		WNT3	153.038	-2.78345	0.216967	0	yes	father		TCEAL5	39.6936	-2.45999	0.519784	4.18357e-06	yes	father		ZIC4	55.8725	-1.66139	0.320571	8.32951e-06	yes	father
TSTD1	6.09761	-2.79194	1.29882	0.00350689	yes	father		CDC37L1-DT	7.02107	-2.78149	1.78839	0.0128288	no	father		AP001636.3	13.0437	-2.45213	0.995311	0.00256098	yes	father		C22orf15	15.7837	-1.6599	0.617164	0.00307227	yes	father
KCNC3	36.1314	-2.78838	0.430265	1.45168e-09	yes	father		PGAM1P5	3.22778	-2.77449	2.31829	0.0236498	no	father		SLC1A6	20.3266	-2.4515	0.741067	0.000338959	yes	father		EPHB6	93.7216	-1.6558	0.236761	1.92298e-08	yes	father
SLC7A3	453.921	-2.78325	0.130254	0	yes	father		NEURL1	6.01834	-2.76854	1.24691	0.00347157	yes	father		HIST1H2AB	700.227	-2.44481	0.12229	0	yes	father		IKZF1	47.015	-1.64851	0.368804	6.40065e-05	yes	father
ESPN	26.8054	-2.78187	0.524519	2.47738e-07	yes	father		ARHGEF16	38.7579	-2.75869	0.43749	3.61476e-09	yes	father		EN2	352.724	-2.43871	0.169333	0	yes	father		FMOD	5.81514	-1.64636	1.34493	0.029338	no	father
CHRNB4	14.5079	-2.77718	0.768992	8.73701e-05	yes	father		EFS	370.399	-2.75442	0.146816	0	yes	father		AC002407.1	37.6637	-2.43382	0.524874	6.05343e-06	yes	father		KIAA1522	771.628	-1.64372	0.0859656	0	yes	father
AL356489.3	7.3271	-2.77351	1.09877	0.00147766	yes	father		PCDH19	544.512	-2.7439	0.124897	0	yes	father		S1PR1	79.8708	-2.43161	0.357347	1.02352e-09	yes	father		RGS5	521.442	-1.64343	0.11298	0	yes	father
GREM2	27.4523	-2.76929	0.516097	1.9778e-07	yes	father		SH2D5	24.8314	-2.73833	0.630584	1.04152e-05	yes	father		WNT3	223.264	-2.41918	0.211484	0	yes	father		SLC7A3	204.753	-1.63471	0.163122	3.48145e-14	yes	father
MYCN	917.18	-2.76895	0.0886978	0	yes	father		CLUL1	2.23835	-2.73473	3.72405	0.0489822	no	father		CYB5R2	88.0626	-2.4181	0.335247	1.77011e-10	yes	father		ENPEP	36.878	-1.62958	0.387608	0.000134115	yes	father
WFIKKN1	57.709	-2.76281	0.352816	1.45749e-12	yes	father		GFRA2	16.0242	-2.72996	0.880991	0.000421501	yes	father		SV2C	45.8045	-2.41183	0.485024	1.99395e-06	yes	father		AL353660.1	6.88169	-1.62823	1.09027	0.0209898	no	father
HTR2A	3.98623	-2.76112	1.7339	0.0105695	no	father		AC011297.1	55.1114	-2.72848	0.367154	2.06612e-11	yes	father		CALHM5	178.667	-2.41132	0.232773	1.74931e-18	yes	father		FBLN7	294.571	-1.62621	0.134144	0	yes	father
CLYBL	242.765	-2.75823	0.178688	0	yes	father		NPAS4	5.31656	-2.72847	1.19544	0.00307871	yes	father		EMILIN2	42.5292	-2.40996	0.496985	3.09879e-06	yes	father		IRX2	1645.14	-1.61783	0.0571628	0	yes	father
CRABP2	415.847	-2.75679	0.129448	0	yes	father		N4BP3	69.2062	-2.72693	0.316188	2.91136e-14	yes	father		HIST1H4J	3004.47	-2.40478	0.0821633	0	yes	father		ADAMTS19	17.2942	-1.61097	0.596772	0.00317642	yes	father
FCGBP	50.6271	-2.75449	0.398852	1.92101e-10	yes	father		AC104073.4	7.29868	-2.72565	1.06265	0.0016252	yes	father		TMSB15A	817.43	-2.40432	0.11547	0	yes	father		CTNNA2	718.11	-1.60998	0.0882795	0	yes	father
LGI1	1016.82	-2.75337	0.0901692	0	yes	father		HIST1H2AH	1553.9	-2.71585	0.0840772	0	yes	father		AC007684.2	6.44611	-2.39197	1.59913	0.0164402	no	father		TAF1A-AS1	24.5834	-1.60795	0.47245	0.000877867	yes	father
AC079779.3	20.1919	-2.75101	0.618149	5.82456e-06	yes	father		BEX5	8.35287	-2.714	0.960642	0.000919829	yes	father		PLBD1	16.0453	-2.38421	0.867066	0.00141821	yes	father		KIAA1257	75.8841	-1.60709	0.265756	6.11346e-07	yes	father
FNDC5	100.866	-2.74992	0.279345	5.58972e-18	yes	father		SSUH2	16.6872	-2.71235	0.64927	1.61643e-05	yes	father		TMCC3	72.589	-2.38352	0.373474	8.8378e-09	yes	father		HS3ST3B1	1439.5	-1.60665	0.0648912	0	yes	father
ZNF528	217.649	-2.74893	0.187232	0	yes	father		SYT9	12.0442	-2.71038	0.781317	0.000151488	yes	father		STK26	287.014	-2.38058	0.197546	0	yes	father		Z82170.1	11.4059	-1.60658	0.827581	0.0114096	no	father
PINLYP	69.8607	-2.73477	0.324067	4.31165e-14	yes	father		FRG1-DT	4.15212	-2.70979	1.54291	0.00865786	no	father		HIST1H2BK	4089.12	-2.3752	0.0670281	0	yes	father		PLP1	511.048	-1.60335	0.0984169	0	yes	father
SLC6A10P	127.59	-2.73294	0.23934	0	yes	father		SLC16A9	435.739	-2.70091	0.131272	0	yes	father		POU4F2	3.63718	-2.37399	4.28343	0.0703834	no	father		AL589987.1	54.9282	-1.60122	0.30582	9.22192e-06	yes	father
ADGRG1	1756.43	-2.72954	0.0671688	0	yes	father		MEGF6	56.5931	-2.70036	0.366056	3.00623e-11	yes	father		CFAP58	10.6341	-2.37016	1.08825	0.00464056	yes	father		AF127577.4	63.2471	-1.60006	0.300302	6.34125e-06	yes	father
RARRES2	172.547	-2.71807	0.203054	0	yes	father		SEMA4D	87.0023	-2.69437	0.278365	2.67089e-17	yes	father		AL031985.3	44.8752	-2.3669	0.470297	1.74921e-06	yes	father		AL096828.1	25.1193	-1.59766	0.476938	0.000997293	yes	father
PAX3	572.327	-2.71757	0.110099	0	yes	father		ODC1	3731.22	-2.68932	0.0707364	0	yes	father		LINC01341	8.32725	-2.36593	1.34105	0.0106744	no	father		CCDC144NL-AS1	503.693	-1.59443	0.101106	0	yes	father
ID2	1552.35	-2.71402	0.0701705	0	yes	father		MSC-AS1	4.45907	-2.68798	1.47283	0.00755733	no	father		CD24	5097.58	-2.36049	0.167009	0	yes	father		RAB3C	147.645	-1.59167	0.192803	1.80126e-10	yes	father
AC087783.1	38.027	-2.71365	0.429263	3.57762e-09	yes	father		AC002472.2	2.74533	-2.6874	5.04663	0.0643146	no	father		AL365361.1	17.7694	-2.35993	0.803889	0.000945034	yes	father		RPSAP58	51.0956	-1.59035	0.322821	1.94561e-05	yes	father
RBFOX1	11.6624	-2.7116	0.850674	0.000284016	yes	father		NAT2	5.90414	-2.68069	1.21803	0.00380496	yes	father		GDF10	22.3994	-2.3591	0.731298	0.000445427	yes	father		DMRTC1B	7.75305	-1.58775	1.00895	0.0192501	no	father
C16orf82	5.3781	-2.71145	1.33906	0.00475538	yes	father		GREB1	854.307	-2.67954	0.0975492	0	yes	father		MIAT	1335.85	-2.35067	0.0909884	0	yes	father		TEK	377.89	-1.58662	0.115888	0	yes	father
LHFPL4	41.0458	-2.70248	0.413989	1.38385e-09	yes	father		LINC01801	4.64972	-2.67951	1.49717	0.00812224	no	father		PECAM1	20.8909	-2.3503	0.73352	0.000475638	yes	father		RASL11B	107.782	-1.58499	0.220915	1.63706e-08	yes	father
FUT9	208.15	-2.69677	0.195024	0	yes	father		PRMT8	19.1575	-2.67633	0.610269	9.71424e-06	yes	father		HMGA1	3235.26	-2.34863	0.0746231	0	yes	father		AC007292.1	15.2227	-1.57871	0.643293	0.00535725	no	father
SPHK1	216.412	-2.69617	0.182864	0	yes	father		IKZF1	38.7615	-2.67592	0.414041	2.43433e-09	yes	father		CDH23	16.7256	-2.34521	0.768418	0.00070166	yes	father		AC091078.1	119.339	-1.57569	0.217488	1.35199e-08	yes	father
HRH3	15.685	-2.69352	0.695983	4.15669e-05	yes	father		CTSZ	120.368	-2.67589	0.238074	0	yes	father		APLN	305.844	-2.34423	0.190112	0	yes	father		FOXL2NB	13.4544	-1.57543	0.697189	0.00743499	no	father
AC009403.2	568.831	-2.69191	0.115976	0	yes	father		HIST1H3J	1359.36	-2.67452	0.0913795	0	yes	father		REC8	185.856	-2.33887	0.246024	1.11497e-15	yes	father		NAV1	1427.21	-1.57392	0.0661005	0	yes	father
KLKB1	16.2825	-2.68732	0.688221	3.73351e-05	yes	father		PTPN5	9.69037	-2.67448	0.940107	0.000899071	yes	father		CNTNAP2	488.88	-2.33773	0.146849	0	yes	father		AP000812.5	9.19863	-1.57249	0.983707	0.0188986	no	father
CNFN	18.9294	-2.68115	0.634443	1.50118e-05	yes	father		SCML2	209.302	-2.67051	0.180739	0	yes	father		IRX2	901.477	-2.33762	0.109265	0	yes	father		FAM167A	427.275	-1.57229	0.115985	0	yes	father
LSMEM2	9.55744	-2.67789	1.03943	0.00135555	yes	father		OLFML3	112.598	-2.66763	0.255134	0	yes	father		ARHGAP11B	19.6981	-2.33216	0.848202	0.00148166	yes	father		RMST	181.382	-1.57205	0.165548	1.42536e-12	yes	father
GADD45G	74.9465	-2.67344	0.300295	4.36564e-15	yes	father		FGF13	228.882	-2.6629	0.186379	0	yes	father		VSTM2L	75.762	-2.33026	0.368468	1.41329e-08	yes	father		PDE2A	8.64571	-1.56601	0.923862	0.0165926	no	father
WFDC2	87.2959	-2.67291	0.284587	1.75999e-16	yes	father		PRKCH	9.16941	-2.66181	0.89373	0.000656621	yes	father		XKR7	29.1629	-2.31558	0.641912	0.000165422	yes	father		KCNN3	79.463	-1.56537	0.272998	2.32083e-06	yes	father
PPP4R4	53.4017	-2.66804	0.375319	9.63416e-11	yes	father		AL606500.1	7.03286	-2.64651	1.08745	0.00227641	yes	father		NRG3	43.8629	-2.31436	0.47753	3.74944e-06	yes	father		AC139769.1	128.989	-1.55916	0.19683	1.19409e-09	yes	father
PDE2A	27.5749	-2.66095	0.525152	7.47907e-07	yes	father		KCNQ2	383.249	-2.63692	0.160225	0	yes	father		PTBP2	1070.98	-2.30897	0.0973451	0	yes	father		MYCL	745.091	-1.55812	0.0859461	0	yes	father
GABRB2	25.7341	-2.66048	0.576472	3.52581e-06	yes	father		ATP1A3	67.92	-2.629	0.317709	3.39689e-13	yes	father		ENPEP	18.7862	-2.30789	0.759073	0.000759989	yes	father		PKD1L2	6.27475	-1.55375	1.11483	0.0246645	no	father
EML5	37.7692	-2.65824	0.441392	1.70451e-08	yes	father		AMER2	698.617	-2.62184	0.101966	0	yes	father		RNF165	359.278	-2.30647	0.169389	0	yes	father		CES1	69.3298	-1.54886	0.27419	3.16903e-06	yes	father
DYDC2	69.1861	-2.65815	0.311937	4.16436e-14	yes	father		FOXP4	261.428	-2.61627	0.163039	0	yes	father		IKZF1	66.7656	-2.30127	0.392706	1.09615e-07	yes	father		CD247	14.3541	-1.54645	0.655611	0.00654244	no	father
KLF3-AS1	121.194	-2.65795	0.245614	0	yes	father		PGF	18.1966	-2.60577	0.619924	1.70757e-05	yes	father		RAB39A	82.6512	-2.30009	0.340522	2.14275e-09	yes	father		CXCL12	63.9041	-1.54388	0.315481	2.63526e-05	yes	father
NFASC	354.937	-2.65675	0.157825	0	yes	father		HMGA1	3472.09	-2.60554	0.0651093	0	yes	father		KCNQ1DN	3.687	-2.29853	4.53624	0.0757655	no	father		NRG3	90.6825	-1.54141	0.244751	4.33046e-07	yes	father
PLIN5	13.3596	-2.65477	0.761	0.000134573	yes	father		CHRNB2	112.967	-2.60452	0.238416	0	yes	father		AP000662.1	42.9236	-2.29147	0.484801	5.78921e-06	yes	father		CDON	1244.9	-1.54128	0.0693184	0	yes	father
C1orf232	7.17235	-2.6521	1.15229	0.00268943	yes	father		SLFN13	154.847	-2.60381	0.240827	0	yes	father		ARHGAP28	302.45	-2.28597	0.18482	0	yes	father		NUDT16P1	6.76929	-1.53834	1.09907	0.0247164	no	father
AP001037.1	3.77513	-2.65194	1.83391	0.0137029	no	father		TRIM6	24.5832	-2.60283	0.52032	1.26485e-06	yes	father		GULP1	590.821	-2.28419	0.128865	0	yes	father		CLDN11	33.4179	-1.53023	0.396575	0.000377248	yes	father
CCDC60	6.80847	-2.65056	1.21755	0.00348387	yes	father		HIST1H3F	1360.89	-2.60193	0.12116	0	yes	father		AC010729.1	5.38006	-2.2832	2.05507	0.0321299	no	father		HSFX1	7.98602	-1.52868	1.25923	0.0314323	no	father
N4BP3	415.91	-2.64759	0.127787	0	yes	father		ACVR2B	1816.21	-2.60164	0.0768242	0	yes	father		CHRNB2	145.755	-2.28252	0.257062	6.72036e-14	yes	father		CALHM5	325.027	-1.52579	0.127645	8.78699e-18	yes	father
CFAP65	10.0042	-2.64423	0.910204	0.000625092	yes	father		CALHM5	156.149	-2.60023	0.207532	0	yes	father		GRM2	11.5928	-2.28097	1.08746	0.00567589	no	father		LRRN1	7638	-1.52128	0.0301981	0	yes	father
MTTP	925.519	-2.64279	0.0867664	0	yes	father		LINC02249	25.8985	-2.5955	0.510556	9.05039e-07	yes	father		HIST1H4L	433.451	-2.27672	0.155843	0	yes	father		EBF2	33.5694	-1.51938	0.407738	0.000525048	yes	father
BEND4	45.1782	-2.64117	0.410865	2.70727e-09	yes	father		ECM1	43.231	-2.59339	0.41316	6.58446e-09	yes	father		FAM72D	56.077	-2.27526	0.413344	4.34307e-07	yes	father		SRRM3	31.8653	-1.51747	0.424658	0.00071539	yes	father
GPRIN2	24.1286	-2.63382	0.542494	1.61593e-06	yes	father		HIST3H2BA	5.94331	-2.59163	1.1412	0.0033622	yes	father		SALL4	776.981	-2.2721	0.116184	0	yes	father		PCDHGA10	201.684	-1.51397	0.158964	2.64681e-12	yes	father
SLC1A2	220.402	-2.63379	0.188422	0	yes	father		STK26	331.537	-2.59102	0.153411	0	yes	father		KCNQ2	512.604	-2.27037	0.139348	0	yes	father		EFNA5	913.633	-1.51314	0.0759602	0	yes	father
CPE	3044.46	-2.63205	0.0501786	0	yes	father		ENPEP	17.9484	-2.58733	0.625864	2.3402e-05	yes	father		HIST1H2BO	2490.12	-2.27021	0.0752283	0	yes	father		CYP39A1	11.5428	-1.51254	0.794745	0.0127233	no	father
C3orf80	9.32681	-2.63034	0.934126	0.000794057	yes	father		SLC2A1	3751.95	-2.58342	0.0567414	0	yes	father		KIAA1257	85.5127	-2.26877	0.376338	6.04279e-08	yes	father		MAPK10	1831.2	-1.51106	0.0639416	0	yes	father
TRARG1	9.22024	-2.62843	0.916543	0.000697709	yes	father		AC009533.1	153.434	-2.57673	0.215959	0	yes	father		HEPH	230.063	-2.26748	0.214144	1.98686e-18	yes	father		TTBK1	103.153	-1.51079	0.229075	2.06367e-07	yes	father
NWD2	13.7422	-2.62801	0.727357	9.7029e-05	yes	father		SALL4	808.6	-2.57531	0.110852	0	yes	father		HIST1H3I	652.075	-2.25812	0.142944	0	yes	father		OCSTAMP	28.4165	-1.50974	0.457031	0.0013234	yes	father
CXCR4	1223.75	-2.61535	0.0762775	0	yes	father		ZNF114	94.6115	-2.56476	0.267635	9.86553e-17	yes	father		NCAN	391.888	-2.25755	0.158419	0	yes	father		TRPV3	167.2	-1.50876	0.17342	8.37544e-11	yes	father
GRHL2	6.55408	-2.61224	1.19536	0.00347621	yes	father		NCAN	234.834	-2.56203	0.168878	0	yes	father		SH3GL3	20.5228	-2.25513	0.731706	0.000708275	yes	father		ZNF536	73.9101	-1.50819	0.273655	5.71268e-06	yes	father
RHOH	86.0689	-2.61075	0.283571	9.353e-16	yes	father		TCEAL2	12.7837	-2.56041	0.800409	0.000370211	yes	father		LINC02249	32.7079	-2.25484	0.559726	5.48182e-05	yes	father		SPATA13	3018.28	-1.50692	0.0468418	0	yes	father
LINC01159	383.711	-2.61007	0.143196	0	yes	father		STAC	45.4798	-2.55759	0.406609	7.12659e-09	yes	father		MAP7	181.264	-2.25324	0.232461	5.31248e-16	yes	father		SPOCK2	55.0086	-1.50684	0.315658	4.63364e-05	yes	father
KLHDC9	65.1827	-2.60951	0.321274	5.47737e-13	yes	father		RPRM	11.2158	-2.55495	0.818121	0.000453438	yes	father		AC012123.1	3.60998	-2.25117	4.503	0.0771381	no	father		PTGIS	159.043	-1.50051	0.187413	1.45872e-09	yes	father
PILRA	22.782	-2.60899	0.557253	3.1024e-06	yes	father		SLC12A5	10.865	-2.54307	0.863403	0.000770099	yes	father		NOC2LP2	3.60867	-2.24812	4.50682	0.0773735	no	father		RNF43	12.8438	-1.49707	0.819989	0.0143448	no	father
PRSS50	4.14199	-2.60699	1.72773	0.0123289	no	father		TRHDE	5.89373	-2.54141	1.30391	0.00641058	no	father		HPCAL4	35.1483	-2.24587	0.546883	4.53067e-05	yes	father		THEMIS2	45.8003	-1.4968	0.342471	0.000136229	yes	father
GABRA3	63.3683	-2.60528	0.349112	1.9034e-11	yes	father		TICAM2	2.76353	-2.53427	5.66193	0.0740494	no	father		CTSZ	116.541	-2.24408	0.290915	3.32596e-11	yes	father		AMIGO1	144.762	-1.48891	0.183718	1.15481e-09	yes	father
COLEC11	16.5786	-2.59229	0.675873	5.15767e-05	yes	father		VSTM2L	55.6076	-2.53269	0.361264	3.11522e-10	yes	father		EFNA5	370.341	-2.24336	0.186981	0	yes	father		DNAAF3	31.1493	-1.48833	0.416133	0.000783408	yes	father
FIGNL2	1103.65	-2.59223	0.079003	0	yes	father		HIST1H3G	1576.33	-2.53114	0.114256	0	yes	father		ERVMER34-1	17.0016	-2.24255	0.815435	0.00157872	yes	father		FAM78A	89.7646	-1.48067	0.240963	1.05042e-06	yes	father
RBKS	39.9151	-2.59035	0.411201	5.32047e-09	yes	father		RNF165	336.382	-2.5308	0.14732	0	yes	father		HIST1H1B	6933.63	-2.24254	0.0626083	0	yes	father		AL392083.1	14.8688	-1.47831	0.629192	0.00723267	no	father
TMEM151B	1303.16	-2.59032	0.0757781	0	yes	father		DSP	5.95601	-2.52489	1.16373	0.00428476	yes	father		AL161910.1	5.25931	-2.24139	2.00761	0.0321584	no	father		ACVR2B-AS1	54.0389	-1.46985	0.307909	5.41346e-05	yes	father
NHLH1	100.338	-2.58525	0.25543	1.23376e-18	yes	father		DCST1-AS1	8.78507	-2.52376	0.896243	0.00105232	yes	father		AC004130.2	5.26858	-2.23544	2.02399	0.0326462	no	father		IL17RB	29.7402	-1.46632	0.437372	0.00131707	yes	father
LINC02012	7.92006	-2.58238	1.02681	0.00170941	yes	father		EXOC3L2	5.60543	-2.523	1.28861	0.00635959	no	father		MTMR7	31.3114	-2.23522	0.598374	0.000124613	yes	father		CKMT1B	23.6592	-1.46564	0.591104	0.00603701	no	father
KAZN-AS1	2.39434	-2.58015	3.64421	0.0449917	no	father		ARHGAP11B	25.6475	-2.52117	0.635746	4.32723e-05	yes	father		FAM47E-STBD1	7.15116	-2.23061	1.5973	0.020478	no	father		MUC12	147.162	-1.45514	0.191509	1.01952e-08	yes	father
DNAH6	59.435	-2.57478	0.345318	2.20521e-11	yes	father		POU3F1	23.4209	-2.51741	0.527731	3.26958e-06	yes	father		HIST1H2AI	1369.56	-2.21914	0.0873944	0	yes	father		TMEM45A	64.9188	-1.45432	0.283078	1.97148e-05	yes	father
GRM1	33.8651	-2.56753	0.470009	1.93781e-07	yes	father		NLRP14	3.23485	-2.51004	1.97491	0.0216666	no	father		NID2	93.2581	-2.21879	0.357687	3.28149e-08	yes	father		LEMD1	19.6749	-1.453	0.529598	0.00376866	yes	father
AKNAD1	25.2451	-2.56465	0.539588	2.72334e-06	yes	father		MYL12BP1	3.1336	-2.50241	2.05671	0.0240359	no	father		RAET1K	6.87173	-2.21327	1.54391	0.0191481	no	father		REC8	727.934	-1.45286	0.0877013	0	yes	father
AL353600.2	12.4715	-2.56394	0.780683	0.000253213	yes	father		NPIPB13	58.6449	-2.5021	0.453798	2.09605e-07	yes	father		AC211486.3	10.5091	-2.21285	1.19536	0.00963178	no	father		PCDHGA11	37.5195	-1.45107	0.394715	0.000682661	yes	father
TMEM145	169.558	-2.56178	0.202271	0	yes	father		HIST1H3A	494.456	-2.50185	0.144888	0	yes	father		AQP7	16.8247	-2.20332	0.85387	0.0023403	yes	father		CFAP221	23.0041	-1.45044	0.628053	0.00808323	no	father
IL17RB	53.5479	-2.5602	0.356807	9.81466e-11	yes	father		CUTALP	77.7896	-2.49998	0.297415	2.76896e-13	yes	father		ELAVL2	275.576	-2.20183	0.194919	0	yes	father		CRYBB2P1	544.02	-1.44938	0.103032	0	yes	father
RNF175	306.509	-2.55925	0.148742	0	yes	father		HIST1H2AE	2691.34	-2.49813	0.073564	0	yes	father		PPARGC1B	33.0167	-2.20092	0.541251	5.28239e-05	yes	father		STOX1	114.038	-1.44868	0.221232	3.73899e-07	yes	father
NCKAP5-AS2	12.6857	-2.55518	0.750142	0.000187196	yes	father		PDE1B	10.6104	-2.49302	0.825862	0.000669053	yes	father		SARDH	26.8754	-2.20085	0.604828	0.00017432	yes	father		TUNAR	692.137	-1.44708	0.088188	0	yes	father
KCNK5	2523.83	-2.55091	0.0551352	0	yes	father		CD24	4812.42	-2.49188	0.0615705	0	yes	father		MDK	2001.02	-2.19912	0.0797692	0	yes	father		AL513166.1	8.86848	-1.44484	0.946989	0.0227082	no	father
ABCD2	81.2515	-2.54861	0.294017	3.06006e-14	yes	father		SCN11A	6.70684	-2.48464	1.11823	0.00395068	yes	father		GRAMD1B	81.437	-2.19774	0.347959	2.10521e-08	yes	father		IQANK1	12.1768	-1.44194	0.722812	0.0121472	no	father
MAATS1	106.384	-2.546	0.272964	5.51512e-16	yes	father		CCDC80	1651.94	-2.47854	0.0798184	0	yes	father		EPB41	1506.96	-2.19676	0.0831091	0	yes	father		COL15A1	76.8518	-1.44043	0.256341	6.06606e-06	yes	father
AC009403.3	2.44777	-2.54489	3.74379	0.047387	no	father		MIR29B2CHG	11.8589	-2.47704	0.748682	0.000302118	yes	father		POLR2J2	34.6535	-2.19651	0.531262	4.50662e-05	yes	father		EFNB3	921.759	-1.4383	0.0752607	0	yes	father
ZNF229	332.238	-2.54353	0.142774	0	yes	father		AC110285.6	36.1449	-2.47221	0.42548	6.87735e-08	yes	father		AC107223.1	11.0967	-2.18988	1.80321	0.0279871	no	father		STAR	29.9011	-1.4348	0.425433	0.00136827	yes	father
TMEM132B	2189.68	-2.53896	0.0688795	0	yes	father		LINC02082	8.37369	-2.46842	0.925111	0.00151004	yes	father		SSUH2	15.8441	-2.18912	0.833493	0.00214414	yes	father		AL135910.1	18.0511	-1.4347	0.582782	0.00641799	no	father
EFCAB13	5.04932	-2.53545	1.41128	0.00766658	no	father		DYDC2	9.68097	-2.46715	0.978958	0.00205262	yes	father		AL158055.1	26.9393	-2.18441	0.614727	0.000232472	yes	father		LDLRAD2	6.02253	-1.43347	1.43532	0.0425662	no	father
LGI2	2721.22	-2.52608	0.0534701	0	yes	father		GDAP1L1	19.1425	-2.46487	0.581009	1.90996e-05	yes	father		GABRB3	439.87	-2.17946	0.163012	0	yes	father		SLC6A11	19.4122	-1.43145	0.582473	0.00650074	no	father
POU4F1	23.0729	-2.52507	0.567886	8.47253e-06	yes	father		AC243960.1	5.60784	-2.44988	1.28756	0.00702091	no	father		AP3B2	125.627	-2.17587	0.270191	7.99441e-12	yes	father		KIF21A	1964.09	-1.4227	0.054272	0	yes	father
RGS22	19.7431	-2.52465	0.599034	1.90143e-05	yes	father		NEUROD4	12.8234	-2.44817	0.751658	0.000348763	yes	father		AL021155.5	16.0623	-2.17225	0.807094	0.0018879	yes	father		SULF2	3831.82	-1.42205	0.0390101	0	yes	father
CD9	30.2569	-2.52376	0.476552	4.06822e-07	yes	father		KCNQ4	7.096	-2.44401	1.10162	0.00404308	yes	father		STXBP6	63.2557	-2.16817	0.400086	8.1943e-07	yes	father		TIGD4	40.9422	-1.42113	0.362031	0.000463178	yes	father
KLHDC7A	10.7586	-2.52012	0.871793	0.000711908	yes	father		AP000662.1	31.3147	-2.4436	0.460857	4.89436e-07	yes	father		ADA2	103.368	-2.16799	0.299706	4.02831e-10	yes	father		PLEKHG4	38.4261	-1.42028	0.363995	0.000477881	yes	father
CAPN9	5.49904	-2.51929	1.38718	0.00748067	no	father		SLC8A3	15.7631	-2.44276	0.650795	8.69573e-05	yes	father		CD82	50.708	-2.16727	0.471228	1.20881e-05	yes	father		MRVI1	100.042	-1.41971	0.227692	1.13565e-06	yes	father
PMEL	195.833	-2.51655	0.18523	0	yes	father		AC073389.1	4.25272	-2.43757	1.47545	0.0116929	no	father		ZNF114	80.6795	-2.16494	0.342984	2.49733e-08	yes	father		SMIM10L2A	83.0937	-1.41782	0.246728	5.23338e-06	yes	father
ATP10B	248.612	-2.51433	0.170927	0	yes	father		MYCN	223.427	-2.43587	0.183666	0	yes	father		FST	665.49	-2.15274	0.127257	0	yes	father		DIO3	193.155	-1.41511	0.16202	1.89282e-10	yes	father
AC009271.1	11.7441	-2.50978	0.984457	0.00163734	yes	father		VWCE	39.517	-2.42613	0.469998	9.19828e-07	yes	father		EFL1P1	10.5028	-2.15046	1.14397	0.00940259	no	father		TMEM151B	542.224	-1.41341	0.0976599	0	yes	father
NPIPA7	107.594	-2.50942	0.278525	4.81195e-15	yes	father		AC136297.1	4.13938	-2.42468	1.46988	0.0118279	no	father		PGBD5	341.62	-2.14661	0.198836	2.34125e-18	yes	father		ZSWIM5	321.301	-1.40928	0.125021	3.221e-15	yes	father
RALYL	225.048	-2.50584	0.169583	0	yes	father		AC006329.1	26.2634	-2.42005	0.597861	3.80009e-05	yes	father		CBLN2	69.8701	-2.14651	0.372884	2.32518e-07	yes	father		ZIC5	166.416	-1.40886	0.172985	2.38417e-09	yes	father
AC099489.1	463.614	-2.50499	0.12199	0	yes	father		HPCAL4	36.8439	-2.41945	0.411609	5.74337e-08	yes	father		AC021683.2	20.1878	-2.14297	0.71269	0.00098294	yes	father		AZIN1-AS1	19.6772	-1.40879	0.575919	0.00686074	no	father
PGAM2	13.0863	-2.50107	0.755816	0.000247045	yes	father		UPK3BL2	42.1316	-2.41834	0.377487	5.80989e-09	yes	father		AC009779.3	51.4282	-2.13695	0.523569	5.65786e-05	yes	father		TGFBR3	265.287	-1.40864	0.137056	3.50885e-13	yes	father
ZNF667	265.794	-2.49591	0.158142	0	yes	father		AL365295.1	15.6158	-2.41739	0.674073	0.00014196	yes	father		HPDL	16.0115	-2.1364	0.823736	0.00242132	yes	father		ACTC1	89.5244	-1.40801	0.235567	2.97529e-06	yes	father
AC079298.3	8.82065	-2.49402	0.925875	0.00116284	yes	father		TFAP4	106.939	-2.41401	0.271404	2.60548e-14	yes	father		GREB1	821.082	-2.13374	0.120036	0	yes	father		AC113383.1	6.80086	-1.40608	1.20256	0.0345094	no	father
GUCA1A	40.9348	-2.49244	0.40533	1.53166e-08	yes	father		POTEF	7.38695	-2.40475	1.24124	0.00676782	no	father		EPOP	73.2313	-2.13323	0.360981	1.42132e-07	yes	father		CFAP300	52.0784	-1.40264	0.349559	0.000402829	yes	father
AXIN2	1285.61	-2.49032	0.0766975	0	yes	father		COL23A1	35.1636	-2.39426	0.435832	2.93161e-07	yes	father		FAM167A	242.032	-2.13021	0.201412	6.95319e-18	yes	father		SCRT2	3.9367	-1.39493	2.42391	0.0672968	no	father
NKD1	757.433	-2.48356	0.0986075	0	yes	father		ASXL3	161.469	-2.39389	0.19626	0	yes	father		HIST1H2AM	1492.49	-2.12416	0.0926691	0	yes	father		ARMC3	12.2956	-1.39207	0.792377	0.0176658	no	father
FRAS1	620.028	-2.48048	0.132987	0	yes	father		GPRIN1	330.137	-2.39267	0.147795	0	yes	father		HIST1H3B	3642.85	-2.11993	0.0595363	0	yes	father		COL23A1	105.365	-1.38364	0.220096	1.32115e-06	yes	father
BMS1P13	17.952	-2.47404	0.645828	5.97753e-05	yes	father		AC091891.1	2.39107	-2.39148	4.74711	0.068444	no	father		ACAT2	3322.13	-2.11871	0.0637642	0	yes	father		KCNC1	273.534	-1.38362	0.137624	1.9224e-12	yes	father
RD3	4.87634	-2.47351	1.39473	0.00821358	no	father		MIR17HG	155.596	-2.386	0.202345	0	yes	father		C3orf67	44.4797	-2.11516	0.461811	1.35568e-05	yes	father		ENPP2	3364.56	-1.38266	0.0440801	0	yes	father
PWRN4	6.20892	-2.4693	1.16218	0.00415431	yes	father		MAP7	143.708	-2.38393	0.208032	0	yes	father		COL9A1	242.511	-2.11052	0.192961	0	yes	father		PIK3C2B	1195.38	-1.38097	0.0645627	0	yes	father
LINC02325	8.5834	-2.46815	0.924687	0.00124487	yes	father		RUNDC3B	11.1212	-2.37678	0.791169	0.000750157	yes	father		CBS	503.158	-2.10892	0.153642	0	yes	father		PCDHB11	88.4141	-1.37999	0.240508	6.43503e-06	yes	father
RPRM	144.482	-2.46806	0.214222	0	yes	father		CNTNAP2	591.123	-2.37046	0.114436	0	yes	father		HIST1H2BL	564.752	-2.10704	0.128202	0	yes	father		FZD10-AS1	245.871	-1.37989	0.145779	2.40843e-11	yes	father
AC034228.1	3.55196	-2.4584	1.91638	0.018814	no	father		FGF18	21.1389	-2.37016	0.558175	2.2663e-05	yes	father		ARHGAP20	17.7621	-2.10612	0.855589	0.00313965	yes	father		METRN	699.799	-1.37971	0.10625	2.99463e-18	yes	father
GRIP2	27.2096	-2.45678	0.508913	2.45215e-06	yes	father		ADAMTS12	938.729	-2.35833	0.126552	0	yes	father		TERC	37.4921	-2.10447	0.524075	7.0883e-05	yes	father		ASPHD2	257.62	-1.37916	0.138661	3.04548e-12	yes	father
PLAGL1	4813.23	-2.45668	0.0460902	0	yes	father		ERVMER34-1	16.8333	-2.35308	0.609134	6.84977e-05	yes	father		SLC43A3	207.415	-2.10351	0.215451	1.35414e-15	yes	father		LINC00987	9.56308	-1.37756	1.68572	0.0520254	no	father
COL4A6	412.259	-2.45308	0.129951	0	yes	father		LAMA1	2101.83	-2.34994	0.0760341	0	yes	father		CDC7	804.001	-2.10161	0.112208	0	yes	father		HCN4	171.086	-1.37677	0.178881	1.77448e-08	yes	father
AC123567.2	12.8563	-2.45285	0.800299	0.000488189	yes	father		HIST1H4D	1528.97	-2.34897	0.096621	0	yes	father		SLITRK5	248.635	-2.09996	0.19711	4.97468e-18	yes	father		NMUR1	3.91639	-1.37627	2.45913	0.0694696	no	father
ATG9B	50.5305	-2.45021	0.357463	6.3726e-10	yes	father		MMP25	6.12017	-2.34485	1.16475	0.00610879	no	father		AL645608.2	9.4945	-2.09698	1.16473	0.0110934	no	father		TMEM132B	1636.25	-1.37555	0.056921	0	yes	father
CDH22	3.40222	-2.44527	1.90457	0.0188381	no	father		NRG3	35.1795	-2.34347	0.434892	4.50228e-07	yes	father		HIST1H2BG	2929.31	-2.09432	0.0671812	0	yes	father		LIN28B	1418.16	-1.37314	0.061301	0	yes	father
NEUROG2	9.54273	-2.44457	0.888583	0.00105234	yes	father		MAPK10	1082.24	-2.34091	0.0892751	0	yes	father		TFAP4	109.556	-2.09381	0.287706	5.43655e-10	yes	father		ST6GAL2	171.12	-1.37274	0.170918	5.03615e-09	yes	father
AC138907.10	6.50274	-2.44433	1.1484	0.00417185	yes	father		OR2A20P	5.39779	-2.3394	1.17427	0.00639015	no	father		ARID3A	222.952	-2.09327	0.201147	2.2685e-17	yes	father		SALL2	9324.72	-1.37152	0.0322257	0	yes	father
ATP1A3	804.445	-2.43819	0.0926992	0	yes	father		HIST1H2BJ	2556.06	-2.33835	0.082096	0	yes	father		ENO1P2	6.62066	-2.09234	1.57536	0.0237758	no	father		PDE5A	164.498	-1.37118	0.175975	1.31498e-08	yes	father
AL392083.1	43.4504	-2.43596	0.408323	3.85072e-08	yes	father		HIST1H2BK	3287.99	-2.33399	0.0985966	0	yes	father		HIST1H2AG	2685.52	-2.09199	0.0871563	0	yes	father		TRPM3	185.796	-1.3699	0.196237	1.76039e-07	yes	father
AIM2	91.9964	-2.42391	0.291055	3.75539e-13	yes	father		KCNC4	10.3709	-2.33346	0.855383	0.0014655	yes	father		SUPT3H	91.3339	-2.08663	0.315862	9.50728e-09	yes	father		SCG3	311.84	-1.36952	0.125636	5.99636e-14	yes	father
SMKR1	12.7674	-2.41932	0.749497	0.000337866	yes	father		RARRES2	23.757	-2.33293	0.544537	2.04398e-05	yes	father		AC008013.2	4.8731	-2.08342	2.08202	0.0390415	no	father		FNDC5	43.3338	-1.36543	0.368853	0.000873216	yes	father
BICDL1	91.2035	-2.41728	0.262708	2.6071e-15	yes	father		AC239798.2	31.5737	-2.32963	0.46447	1.89445e-06	yes	father		THSD7A	418.122	-2.07842	0.172134	0	yes	father		ISM1	5.17123	-1.36537	1.54666	0.0492375	no	father
ST6GALNAC5	4706.8	-2.41611	0.0484732	0	yes	father		HHIP	72.4245	-2.32327	0.410674	1.76443e-07	yes	father		CENPV	909.971	-2.07601	0.104299	0	yes	father		PTPRN2	1431.44	-1.36185	0.0595359	0	yes	father
SCUBE1	1127.78	-2.41539	0.256625	7.97391e-16	yes	father		AC113194.1	3.52633	-2.3193	1.62897	0.0175576	no	father		NRGN	74.0307	-2.07551	0.358326	2.56808e-07	yes	father		LINC01783	6.07186	-1.35802	1.25405	0.0400121	no	father
SCG5	480.025	-2.41294	0.12139	0	yes	father		SLC43A3	198.207	-2.31622	0.173225	0	yes	father		GRM1	14.0973	-2.07539	0.931549	0.00505195	no	father		GPR1	78.7812	-1.35797	0.247095	1.48649e-05	yes	father
GOLGA2P5	31.7135	-2.40902	0.477855	1.21726e-06	yes	father		MATN3	78.0132	-2.31388	0.275915	7.83879e-13	yes	father		TRPA1	6.74117	-2.07462	1.62514	0.0258789	no	father		JAKMIP1	15.7662	-1.35503	0.609079	0.0100981	no	father
RASL11B	144.604	-2.40417	0.209843	0	yes	father		HIST1H2BH	1219.02	-2.31058	0.119885	0	yes	father		MAPK8IP2	185.152	-2.07441	0.232192	2.05822e-13	yes	father		USP44	673.282	-1.35472	0.0868306	0	yes	father
AL353746.1	12.7944	-2.40096	0.744137	0.000345632	yes	father		RMI2	169.834	-2.30968	0.194567	0	yes	father		BLM	760.425	-2.07299	0.122477	0	yes	father		C1orf194	12.8181	-1.35435	0.786293	0.0190297	no	father
SLC2A4	22.0885	-2.39344	0.551968	1.57267e-05	yes	father		MAATS1	45.6884	-2.30675	0.422227	3.86242e-07	yes	father		KLRA1P	28.5564	-2.07211	0.555653	0.000163252	yes	father		CHRNB2	262.21	-1.35409	0.141256	2.03886e-11	yes	father
CACNA1A	31.1929	-2.39272	0.449	4.52737e-07	yes	father		NRGN	63.2288	-2.30154	0.344762	3.08302e-09	yes	father		TMEM179	25.9974	-2.07188	0.620162	0.000459547	yes	father		STRA6LP	55.3224	-1.35147	0.320763	0.000323519	yes	father
DLL4	12.4705	-2.39258	0.760304	0.000423949	yes	father		PPP1R1A	29.1973	-2.30131	0.481286	4.97036e-06	yes	father		FOXP4	260.647	-2.06772	0.203437	1.7541e-16	yes	father		SHF	479.656	-1.34658	0.104742	6.06636e-18	yes	father
PKHD1L1	23.9071	-2.38616	0.531155	8.9371e-06	yes	father		AL353747.3	3.11724	-2.30124	1.97137	0.0270701	no	father		EMB	134.86	-2.06646	0.281201	3.86656e-10	yes	father		KLF15	81.9877	-1.34321	0.250246	1.99748e-05	yes	father
PWRN1	24.1365	-2.38577	0.568582	2.3596e-05	yes	father		MDK	1899.9	-2.29949	0.0730609	0	yes	father		HIST1H2AD	1008.38	-2.06626	0.113516	0	yes	father		PROK2	9.08343	-1.34312	0.914787	0.0260313	no	father
PLEKHA6	572.701	-2.38483	0.110222	0	yes	father		ACOT11	24.0379	-2.29374	0.502574	9.54582e-06	yes	father		AC009951.4	25.9858	-2.06212	0.684558	0.00105281	yes	father		AIM2	48.8648	-1.34228	0.331177	0.000466053	yes	father
ZNF528-AS1	32.1527	-2.38115	0.472415	1.30789e-06	yes	father		AC048341.2	22.5277	-2.2899	0.507232	1.1281e-05	yes	father		CALB1	1528.58	-2.06162	0.0830376	0	yes	father		DIO3OS	93.4918	-1.34185	0.237017	1.13462e-05	yes	father
DBH	27.2331	-2.38037	0.521006	6.65035e-06	yes	father		POLR3G	132.733	-2.28832	0.241085	1.38649e-15	yes	father		CHGB	26.6053	-2.06027	0.600759	0.000386505	yes	father		LEMD1-DT	13.9723	-1.34115	0.670386	0.0131793	no	father
HCN4	323.505	-2.38027	0.143661	0	yes	father		CCDC144NL-AS1	185.829	-2.28324	0.220252	4.39813e-18	yes	father		SNCG	8.33301	-2.05862	1.37451	0.0182687	no	father		ALPL	250.023	-1.34049	0.144938	9.51392e-11	yes	father
FAIM2	26.3045	-2.37922	0.525345	8.03185e-06	yes	father		AC107952.2	5.18111	-2.28145	1.25072	0.00884934	no	father		TMEFF1	634.58	-2.04999	0.121203	0	yes	father		CDO1	723.621	-1.34035	0.0816411	0	yes	father
KCNC1	361.205	-2.37578	0.135258	0	yes	father		EPB41	1536.21	-2.28018	0.0797692	0	yes	father		MEG8	33.7039	-2.04898	0.584192	0.000324589	yes	father		CLMP	70.1295	-1.33781	0.274876	8.26813e-05	yes	father
ZFR2	60.2974	-2.37357	0.331932	2.10768e-10	yes	father		APOLD1	252.334	-2.27842	0.159371	0	yes	father		SLC2A1-AS1	15.4842	-2.04659	0.912897	0.00501379	no	father		MMRN1	1940.82	-1.33572	0.0536687	0	yes	father
SYT4	41.1906	-2.36934	0.399599	4.68265e-08	yes	father		AC121493.1	3.48837	-2.27102	1.60143	0.0178321	no	father		AC048341.1	78.9279	-2.04312	0.349357	2.27806e-07	yes	father		KCNJ4	46.0783	-1.33462	0.336773	0.000564729	yes	father
BTBD17	642.006	-2.36747	0.101494	0	yes	father		SLITRK5	270.304	-2.26374	0.150356	0	yes	father		GALNT12	34.4998	-2.04064	0.523723	0.00010784	yes	father		SLITRK4	156.48	-1.33416	0.181193	6.60602e-08	yes	father
WSCD2	268.093	-2.35039	0.153476	0	yes	father		DDR1-DT	5.81109	-2.26118	1.14234	0.00669266	no	father		MYCN	239.188	-2.03666	0.196444	6.79926e-17	yes	father		GALNT12	68.1596	-1.33207	0.274229	8.77142e-05	yes	father
VSTM2A	11.0583	-2.34818	0.82722	0.000929899	yes	father		SHISA7	4.00679	-2.25622	1.54648	0.0169396	no	father		TMEM97	1607.88	-2.03559	0.20548	1.15045e-15	yes	father		AL772307.1	22.2418	-1.33101	0.500981	0.00568958	no	father
MYCL	1625.06	-2.3468	0.068401	0	yes	father		RIPPLY3	32.7076	-2.25557	0.475876	5.89166e-06	yes	father		SLFNL1-AS1	14.8216	-2.03415	0.84262	0.00364931	yes	father		CRTAC1	12.8001	-1.32924	0.716661	0.0164312	no	father
NR4A3	55.6802	-2.34611	0.360122	4.10266e-09	yes	father		KCNA3	10.5093	-2.25426	0.804151	0.0013276	yes	father		ACOT11	27.0608	-2.03074	0.579394	0.000330498	yes	father		EFCC1	56.4143	-1.3288	0.32952	0.000487198	yes	father
LINC00404	30.1867	-2.34596	0.478698	2.29638e-06	yes	father		PTBP2	952.149	-2.25322	0.0948882	0	yes	father		TBL1Y	16.3353	-2.03039	0.815198	0.00313286	yes	father		FUT9	148.919	-1.32864	0.187003	1.80195e-07	yes	father
C16orf96	10.4262	-2.34535	0.825359	0.000921254	yes	father		ANKRD33B	53.2056	-2.24922	0.349841	1.00988e-08	yes	father		HIST1H4C	2071.13	-2.02973	0.0781808	0	yes	father		SHBG	16.9587	-1.32756	0.618428	0.0113469	no	father
LRRC4	1275.71	-2.34528	0.0723424	0	yes	father		TMSB15A	665.44	-2.24139	0.111934	0	yes	father		GPRC5C	27.1735	-2.02555	0.598289	0.000440783	yes	father		RAB11FIP4	77.1616	-1.32746	0.253731	3.57218e-05	yes	father
BX284668.2	17.1968	-2.34313	0.618033	7.68427e-05	yes	father		STEAP1B	21.5991	-2.23516	0.553846	5.08789e-05	yes	father		AL356273.3	16.3606	-2.02478	0.804857	0.00299198	yes	father		PSD4	38.2011	-1.32502	0.372374	0.00128551	yes	father
LRRC37A6P	20.3122	-2.34216	0.566277	2.84843e-05	yes	father		LINGO1	26.74	-2.2239	0.471364	6.47218e-06	yes	father		TMEM145	22.527	-2.02315	0.672315	0.00110568	yes	father		KCNK1	12.1673	-1.32337	0.75856	0.0190737	no	father
SMPD3	36.9251	-2.34116	0.435024	4.26991e-07	yes	father		HIST1H2AB	556.346	-2.22379	0.110703	0	yes	father		KCNE3	13.9638	-2.02149	0.904603	0.0051389	no	father		FOXB1	81.3929	-1.31854	0.258161	5.10868e-05	yes	father
ST8SIA3	23.262	-2.33772	0.545826	1.96744e-05	yes	father		CENPV	906.801	-2.22191	0.105298	0	yes	father		HIST1H4B	1984.48	-2.02018	0.0731774	0	yes	father		FSIP2	27.2304	-1.3181	0.441325	0.00322982	yes	father
EPB41L4A	857.37	-2.33636	0.0912812	0	yes	father		CDC7	745.2	-2.22092	0.0975757	0	yes	father		TRPC4	185.289	-2.01403	0.242847	6.40326e-12	yes	father		FRMPD3	65.4179	-1.31752	0.289462	0.000193749	yes	father
AC008750.2	14.93	-2.33277	0.675632	0.000205299	yes	father		EPOP	58.4428	-2.21586	0.325131	2.23764e-09	yes	father		SLC7A8	80.8428	-2.00828	0.400586	4.44672e-06	yes	father		SDC1	1601.76	-1.31554	0.0581117	0	yes	father
AC096887.2	11.208	-2.33066	0.805653	0.000815035	yes	father		ZFP69B	63.9098	-2.21572	0.323666	1.79156e-09	yes	father		UPK3BL2	50.642	-2.00039	0.426023	1.24767e-05	yes	father		RHPN1	208.036	-1.31308	0.152592	1.71265e-09	yes	father
SLC6A11	21.5712	-2.33019	0.581709	4.22675e-05	yes	father		AC105446.1	2.11255	-2.21509	4.16041	0.066893	no	father		GPR143	11.9886	-1.99387	0.95163	0.00659579	no	father		RND1	188.278	-1.3074	0.16223	1.11411e-08	yes	father
COL9A1	1290.27	-2.32873	0.0718848	0	yes	father		GLT1D1	17.1689	-2.21374	0.606276	0.000155748	yes	father		ELAVL4	74.2535	-1.99317	0.345011	3.51705e-07	yes	father		WNT3	443.84	-1.30596	0.107338	5.3215e-16	yes	father
SRY	22.5987	-2.32586	0.555604	2.61146e-05	yes	father		GALNT8	40.0922	-2.21263	0.423101	1.23728e-06	yes	father		MATN3	89.4956	-1.99224	0.312963	4.33595e-08	yes	father		ART5	14.8007	-1.30325	0.641495	0.0132862	no	father
LINC02440	40.654	-2.32443	0.415277	2.03847e-07	yes	father		CPAMD8	55.1689	-2.21231	0.349526	1.92126e-08	yes	father		SLC2A14	6.63152	-1.99063	1.6003	0.0283354	no	father		PANTR1	1306.82	-1.30159	0.0668225	0	yes	father
CACNA2D2	516.07	-2.32048	0.111079	0	yes	father		RPS27AP12	2.75816	-2.21038	2.12786	0.0333128	no	father		BEX5	6.42807	-1.98963	1.58769	0.0279337	no	father		CNKSR1	20.0077	-1.30148	0.541476	0.0085981	no	father
AC018445.5	3.63497	-2.31925	1.86149	0.0204727	no	father		ISLR	6.45753	-2.21018	1.03504	0.00518662	no	father		SLFN13	115.112	-1.98295	0.278366	1.69659e-09	yes	father		CNFN	13.113	-1.29979	0.718725	0.0182513	no	father
FGFR3	1037.05	-2.31062	0.081945	0	yes	father		FLVCR2	30.8598	-2.20689	0.48924	1.30286e-05	yes	father		ADM	498.684	-1.98185	0.15545	0	yes	father		NXPH2	174.791	-1.29786	0.165227	2.4545e-08	yes	father
WNT3	1088.5	-2.30956	0.0789874	0	yes	father		TIGD4	28.1373	-2.20157	0.459728	5.64402e-06	yes	father		AK5	78.7962	-1.97802	0.345896	4.96157e-07	yes	father		KCNK12	22.3711	-1.29631	0.493973	0.00631562	no	father
SHISA3	13.5806	-2.30915	0.700699	0.000309049	yes	father		LINC00337	6.50742	-2.20139	1.03289	0.0052487	no	father		AC245014.3	28.5145	-1.97636	0.585858	0.000483815	yes	father		HIST1H4J	106.415	-1.29512	0.218129	7.1056e-06	yes	father
AC080013.1	22.6077	-2.30837	0.579514	4.59329e-05	yes	father		CSF2RA	2.03624	-2.19915	3.99985	0.0652073	no	father		SALL2	3176.87	-1.97553	0.0616002	0	yes	father		DAPK2	62.9075	-1.29432	0.279925	0.00018846	yes	father
ENHO	275.06	-2.30746	0.152398	0	yes	father		CDH23	7.60299	-2.19659	0.964713	0.00411514	yes	father		NAP1L2	55.8112	-1.9711	0.409646	8.92104e-06	yes	father		KIAA1755	70.7302	-1.29128	0.270198	0.000128928	yes	father
PTGS1	16.0817	-2.30722	0.681983	0.000239891	yes	father		EMILIN3	62.3669	-2.19232	0.310709	9.31985e-10	yes	father		MYRIP	6.37536	-1.96589	1.64287	0.0305521	no	father		FCGBP	36.3335	-1.29105	0.385791	0.00201902	yes	father
ZBED6CL	8.76628	-2.30674	0.954791	0.00250507	yes	father		IRX2	764.045	-2.19005	0.0940649	0	yes	father		TAF1A	122.036	-1.9655	0.272757	1.28251e-09	yes	father		GPLD1	51.237	-1.29002	0.320522	0.000599133	yes	father
CD74	35.9355	-2.30643	0.444838	8.94299e-07	yes	father		TM4SF18	55.843	-2.18876	0.479896	1.14789e-05	yes	father		ZFP69B	70.273	-1.96404	0.359824	1.25028e-06	yes	father		ZFR2	33.4407	-1.28816	0.414171	0.00291091	yes	father
AC002310.1	39.0045	-2.3031	0.400478	1.07798e-07	yes	father		SP140	3.73486	-2.18827	1.58621	0.019651	no	father		CBX2	888.152	-1.96335	0.103018	0	yes	father		DYDC2	42.7938	-1.28796	0.389432	0.00215752	yes	father
SHBG	32.4592	-2.30108	0.444464	9.20168e-07	yes	father		AD000090.1	39.6847	-2.18553	0.6098	0.000193692	yes	father		ADAMTS12	787.712	-1.96106	0.110797	0	yes	father		ANKRD18B	22.0863	-1.28625	0.487429	0.00627505	no	father
TMCC3	226.34	-2.29954	0.17078	0	yes	father		FAM157A	6.64548	-2.18035	1.11514	0.00718953	no	father		H1FX-AS1	37.2506	-1.95978	0.502132	0.00011991	yes	father		FRRS1L	125.816	-1.28583	0.202365	2.6359e-06	yes	father
CNGB1	4.34001	-2.29752	1.54644	0.0139234	no	father		TESMIN	11.5718	-2.1734	0.713911	0.000815203	yes	father		SEMA4D	86.6866	-1.95879	0.324543	1.5769e-07	yes	father		LRRC32	19.3382	-1.28261	0.559337	0.0101549	no	father
CRYBA1	9.59782	-2.29588	0.876562	0.00158889	yes	father		MIR4500HG	5.36777	-2.17302	1.26052	0.0112929	no	father		LINGO1	25.6391	-1.95495	0.638503	0.00106724	yes	father		ZNF469	84.0112	-1.28241	0.243182	4.19073e-05	yes	father
MYRIP	12.5384	-2.29548	0.755305	0.000588868	yes	father		CBX2	821.013	-2.17209	0.104939	0	yes	father		IL4R	36.2523	-1.95279	0.504538	0.000133804	yes	father		EDA	44.4159	-1.28213	0.351466	0.00124829	yes	father
CLIC6	16.1129	-2.29003	0.653129	0.000185616	yes	father		CYP1B1-AS1	6.41929	-2.17075	1.22131	0.0100767	no	father		EBF3	66.8411	-1.95227	0.371493	2.46206e-06	yes	father		FGF10	103.596	-1.28115	0.224564	1.4327e-05	yes	father
WNK2	501.661	-2.2896	0.115432	0	yes	father		SLC6A11	6.84137	-2.16207	1.05215	0.00616866	no	father		LMO3	74.8002	-1.95037	0.36231	1.56406e-06	yes	father		FRMD3	38.7874	-1.27839	0.384511	0.00214805	yes	father
LRRC37A17P	48.0259	-2.2886	0.391783	7.91295e-08	yes	father		LRRN1	1870.15	-2.16036	0.0888701	0	yes	father		CNTFR	453.31	-1.94966	0.14741	0	yes	father		ZNF497	61.0713	-1.2775	0.287067	0.00027661	yes	father
SPOCK2	120.196	-2.28655	0.241308	1.60794e-15	yes	father		AKR1E2	9.46493	-2.15798	0.918484	0.00364337	yes	father		C12orf56	5.09839	-1.94657	2.06524	0.0438495	no	father		ZNF726	159.059	-1.27582	0.174518	1.63877e-07	yes	father
AC112484.4	2.42341	-2.28323	4.149	0.0582453	no	father		EMC3-AS1	14.5295	-2.15669	0.659681	0.000454861	yes	father		GPR27	60.3306	-1.94565	0.399264	7.72495e-06	yes	father		KCNC4	17.8301	-1.27481	0.591397	0.0120815	no	father
CASC15	220.329	-2.27956	0.175613	0	yes	father		LINC02289	3.88253	-2.15543	1.57207	0.0202759	no	father		CUTALP	80.7379	-1.93878	0.330748	3.25248e-07	yes	father		MFSD13A	94.2776	-1.27467	0.229003	1.87026e-05	yes	father
AC018362.3	6.65981	-2.2784	1.08928	0.00493835	yes	father		BCL2L14	4.92296	-2.15538	1.32067	0.0134542	no	father		MTTP	384.235	-1.93743	0.15079	0	yes	father		FZD7	1217.18	-1.27401	0.0645764	0	yes	father
GDAP1L1	144.617	-2.27787	0.204393	0	yes	father		ADAMTS20	17.6847	-2.14335	0.599396	0.000211648	yes	father		DERL3	26.4407	-1.93681	0.650713	0.00130607	yes	father		AC002310.1	16.7306	-1.27158	0.581375	0.011631	no	father
LINC01338	3.33117	-2.26792	1.9142	0.0229298	no	father		FAM78A	41.1213	-2.14286	0.372475	2.11561e-07	yes	father		AC018659.5	31.6871	-1.93623	0.550005	0.000364134	yes	father		NEURL1	19.4139	-1.27118	0.529549	0.00895717	no	father
ARMC3	8.29572	-2.26498	0.980543	0.00320124	yes	father		PIMREG	869.392	-2.14252	0.113378	0	yes	father		AC091078.1	86.7014	-1.93295	0.341787	7.5545e-07	yes	father		FGF9	52.2786	-1.27108	0.311671	0.000581795	yes	father
RYR1	39.0983	-2.26106	0.42099	5.08508e-07	yes	father		SNHG17	134.53	-2.14086	0.24267	2.0513e-13	yes	father		H2AFY2	1291.41	-1.931	0.0873152	0	yes	father		CASC15	84.9409	-1.26998	0.245129	5.62502e-05	yes	father
LIX1	541.245	-2.26019	0.111154	0	yes	father		ACAT2	3168.66	-2.13921	0.061077	0	yes	father		ERC2	86.7558	-1.92972	0.315508	1.36386e-07	yes	father		AC073655.2	8.96608	-1.26835	1.07711	0.038164	no	father
THNSL2	295.302	-2.25716	0.155503	0	yes	father		RNU1-120P	2.07292	-2.13826	4.1188	0.0685886	no	father		PIMREG	900.454	-1.92962	0.10579	0	yes	father		SLC12A8	241.26	-1.26721	0.145912	2.22994e-09	yes	father
RAP1GAP	106.058	-2.25688	0.247219	8.7403e-15	yes	father		AC024940.2	6.41422	-2.13528	1.11447	0.00784283	no	father		PPP1R1A	38.3893	-1.9284	0.523787	0.000241812	yes	father		KLHDC9	38.975	-1.26671	0.36082	0.00169781	yes	father
NRXN2	631.061	-2.25578	0.103239	0	yes	father		MIR503HG	9.69091	-2.1342	0.826169	0.00224285	yes	father		LAMA1	2210.27	-1.9273	0.0701654	0	yes	father		ST20-MTHFS	25.9339	-1.26512	0.459619	0.00559659	no	father
LONRF3	6.21734	-2.25459	1.17988	0.00686682	no	father		AC048341.1	53.0125	-2.1291	0.333514	2.11008e-08	yes	father		HIST2H3C	1589.67	-1.92726	0.202717	2.85428e-14	yes	father		FBLN2	297.041	-1.26506	0.133497	1.39027e-10	yes	father
SRCIN1	259.108	-2.25045	0.169039	0	yes	father		PRELID2	44.5468	-2.12882	0.380718	3.93197e-07	yes	father		HIST2H2AA4	758.587	-1.92668	0.393296	7.38922e-06	yes	father		ABCB4	92.9667	-1.26453	0.23036	2.47767e-05	yes	father
TMEM255A	69.6101	-2.24913	0.298941	5.50281e-11	yes	father		PAQR9	4.50625	-2.12058	1.28987	0.0132923	no	father		HIST1H2AL	474.383	-1.92616	0.151313	0	yes	father		LY75	11.1532	-1.2632	0.837934	0.0267235	no	father
REC8	1252.48	-2.24768	0.0753508	0	yes	father		RAB39A	75.7863	-2.11954	0.274671	5.6366e-11	yes	father		PEAR1	10.3644	-1.92602	1.11051	0.0133896	no	father		AC138430.1	20.8546	-1.26198	0.646897	0.0157582	no	father
DLGAP1	283.534	-2.24528	0.147381	0	yes	father		HIST1H4J	2031.92	-2.11879	0.298605	1.01053e-09	yes	father		MYLK2	7.79551	-1.92538	1.38298	0.022841	no	father		RNF213-AS1	25.6306	-1.26166	0.452312	0.00524806	no	father
AC242988.2	17.6847	-2.24467	0.62592	0.000160793	yes	father		AC055733.4	23.0151	-2.11804	0.550761	9.88283e-05	yes	father		FAM182B	8.56476	-1.92484	1.20089	0.0163178	no	father		PKHD1L1	9.62802	-1.25984	0.86783	0.027925	no	father
ST3GAL6	63.2647	-2.24451	0.311945	2.98498e-10	yes	father		RTN4RL2	4.7989	-2.11665	1.31842	0.0142324	no	father		AL365295.1	16.485	-1.92379	0.792725	0.00382702	yes	father		IGFBPL1	9085.93	-1.25746	0.0317733	0	yes	father
SOX3	549.621	-2.24396	0.104993	0	yes	father		LCP1	14.6379	-2.11461	0.655017	0.000542671	yes	father		SEMA3F	55.3001	-1.91931	0.416739	1.84058e-05	yes	father		TAGLN3	1242.76	-1.25639	0.0684026	0	yes	father
AL353747.3	52.7369	-2.23826	0.354799	1.60569e-08	yes	father		FZD10	55.6381	-2.1108	0.344399	5.61979e-08	yes	father		TTC34	4.82448	-1.91855	2.09462	0.0456154	no	father		AC074387.1	23.8557	-1.25599	0.501339	0.00815488	no	father
AC007130.1	22.6592	-2.23525	0.541242	3.36889e-05	yes	father		STON2	449.901	-2.10945	0.122398	0	yes	father		SNHG17	109.846	-1.91707	0.277929	6.83126e-09	yes	father		ZNF571-AS1	17.8704	-1.25531	0.570115	0.0117904	no	father
AC012618.3	44.6003	-2.23424	0.363093	3.24311e-08	yes	father		AC015849.4	3.41882	-2.1087	1.64018	0.0236951	no	father		NAT2	6.09131	-1.91337	1.65249	0.0328769	no	father		GSTM1	382.885	-1.25317	0.114116	4.74271e-13	yes	father
ADGRA1-AS1	12.7135	-2.23384	0.749267	0.000716698	yes	father		AC110285.2	20.7363	-2.1044	0.530817	7.31849e-05	yes	father		ORC1	537.218	-1.9113	0.128543	0	yes	father		SIRPB1	12.453	-1.25289	0.710098	0.019702	no	father
AC092645.1	150.665	-2.23356	0.203508	0	yes	father		PARP8	150.8	-2.1038	0.219128	2.8462e-15	yes	father		AC011453.1	4.87538	-1.91071	2.14985	0.0473726	no	father		H1F0	1895.21	-1.25204	0.0538683	0	yes	father
EPHX3	15.3408	-2.23293	0.737827	0.000640398	yes	father		GABRB3	410.35	-2.10216	0.131346	0	yes	father		NKAIN2	40.6382	-1.909	0.47561	9.95901e-05	yes	father		ZIC1	809.832	-1.24974	0.0797079	0	yes	father
LINC01894	21.6191	-2.23277	0.57058	6.42576e-05	yes	father		OPRK1	10.9717	-2.10185	0.809544	0.00223329	yes	father		HILPDA	203.261	-1.90535	0.216598	1.11763e-12	yes	father		ERVMER34-1	52.3147	-1.24949	0.308314	0.000643495	yes	father
AL163534.1	9.14861	-2.23195	0.901766	0.00233088	yes	father		AC004466.2	5.62059	-2.10181	1.17895	0.010358	no	father		SEMA5B	1405.83	-1.90468	0.0836144	0	yes	father		FAM174B	147.065	-1.24878	0.1849	1.09202e-06	yes	father
CCBE1	29.2955	-2.22921	0.487778	9.23747e-06	yes	father		ARHGEF39	93.5725	-2.09874	0.270527	5.17317e-11	yes	father		ST18	55.9345	-1.90332	0.410954	1.7813e-05	yes	father		BCL2L14	16.0386	-1.24874	0.6205	0.0147207	no	father
PTPN5	61.167	-2.22643	0.329774	2.44898e-09	yes	father		GINS4	545.497	-2.09743	0.121881	0	yes	father		RNF122	111.455	-1.90265	0.279558	9.93565e-09	yes	father		CECR2	759.693	-1.24688	0.0815209	0	yes	father
NUP62CL	69.8978	-2.21786	0.295229	6.91334e-11	yes	father		AGMAT	13.8078	-2.09631	0.669326	0.000726789	yes	father		LRRC37A4P	411.906	-1.899	0.148987	0	yes	father		HIST1H2BE	10.5049	-1.24606	0.855525	0.0282614	no	father
TUBBP5	3.51507	-2.21746	1.94659	0.0248611	no	father		GPR63	79.0372	-2.09556	0.279021	1.91597e-10	yes	father		ZNF826P	250.659	-1.89877	0.188751	1.51524e-15	yes	father		TVP23A	105.416	-1.24278	0.217323	1.77378e-05	yes	father
FAM221B	4.56424	-2.21184	1.46555	0.0138228	no	father		XKRX	4.43884	-2.09299	1.45949	0.0185492	no	father		GFRA2	21.6457	-1.89716	0.747481	0.00322887	yes	father		USP49	650.064	-1.24239	0.091078	5.03878e-18	yes	father
MAPK10	5141.66	-2.2072	0.0414485	0	yes	father		ARHGAP20	9.33257	-2.0926	0.923434	0.00444413	yes	father		CCDC80	1565.04	-1.89399	0.0849311	0	yes	father		N4BP3	224.975	-1.24231	0.146811	6.77291e-09	yes	father
SEPTIN3	4177.08	-2.20687	0.0451095	0	yes	father		ZNF747	61.3435	-2.08841	0.321872	1.50711e-08	yes	father		ALOX5	7.4751	-1.89164	1.35126	0.022914	no	father		DRAXIN	149.072	-1.2423	0.179183	7.89453e-07	yes	father
ANO3	37.7839	-2.20586	0.410262	6.00073e-07	yes	father		RIMBP3B	12.0676	-2.08757	0.77454	0.00183393	yes	father		GPR63	82.2833	-1.89063	0.331385	7.43424e-07	yes	father		AC011503.2	10.9167	-1.24091	0.757484	0.0235442	no	father
AL356123.2	55.7784	-2.20321	0.340224	8.53431e-09	yes	father		DLG2	146.307	-2.08269	0.208419	3.04245e-16	yes	father		ANKRD33B	38.0951	-1.88574	0.490836	0.000167616	yes	father		DTX1	47.3548	-1.24028	0.327899	0.00110606	yes	father
AL121827.2	88.3924	-2.20094	0.261587	8.22629e-13	yes	father		AC018865.3	2.98851	-2.08145	1.81146	0.0295501	no	father		EMILIN3	70.0724	-1.88519	0.370679	4.82997e-06	yes	father		LINC01159	105.62	-1.24019	0.278194	0.000314971	yes	father
TCTE1	9.44927	-2.19979	0.903006	0.0025779	yes	father		GALNT12	27.2217	-2.0808	0.468491	1.9538e-05	yes	father		LRRN1	1588.84	-1.88415	0.0848294	0	yes	father		CHST9	26.741	-1.23996	0.431143	0.0047227	yes	father
ZIC1	3518.18	-2.19876	0.0481904	0	yes	father		LINC02134	6.75312	-2.08064	1.12985	0.00949066	no	father		DEPDC1B	552.48	-1.88319	0.126394	0	yes	father		SLCO3A1	212.938	-1.23836	0.152996	2.52096e-08	yes	father
GALNT16	1026.37	-2.19763	0.081645	0	yes	father		RYR1	7.95186	-2.08003	0.912617	0.00441346	yes	father		GEMIN7-AS1	11.2804	-1.88083	0.995896	0.0107971	no	father		C10orf25	82.9263	-1.2347	0.25571	0.000159914	yes	father
LINC00574	18.3884	-2.19579	0.607987	0.000156657	yes	father		ADA2	92.5608	-2.07791	0.246646	2.52216e-12	yes	father		AC073342.1	5.63973	-1.8733	1.72053	0.0365742	no	father		AC055839.2	909.253	-1.23072	0.0739796	0	yes	father
GASK1A	9.4916	-2.19165	1.04542	0.00509619	no	father		ENPP2	982.908	-2.07605	0.0954531	0	yes	father		ACVR2B-AS1	24.3167	-1.87024	0.652523	0.00175001	yes	father		KIF6	16.9646	-1.23038	0.592329	0.0138279	no	father
CARMIL3	162.021	-2.18678	0.190253	0	yes	father		ZNF835	14.5176	-2.07539	0.638975	0.00053949	yes	father		IL13RA2	51.4459	-1.86958	0.416688	3.19557e-05	yes	father		MFAP2	1403.57	-1.22748	0.0689938	0	yes	father
SRL	4.2534	-2.18562	1.78783	0.0221042	no	father		IL4R	43.9591	-2.07504	0.364216	3.26225e-07	yes	father		KHDC1	28.0177	-1.86724	0.570842	0.000717151	yes	father		FAM47E	46.8	-1.22575	0.325089	0.00121179	yes	father
LINC00487	11.4027	-2.18361	0.86382	0.00215541	yes	father		AP000866.6	40.1064	-2.07364	0.406548	2.58203e-06	yes	father		CCDC144NL-AS1	164.158	-1.86682	0.240555	2.18887e-10	yes	father		QRICH2	86.242	-1.22425	0.241225	9.69529e-05	yes	father
KCNN1	72.0869	-2.18282	0.341772	1.39258e-08	yes	father		AP003469.4	6.19049	-2.07213	1.04492	0.00725746	no	father		SORD2P	19.9162	-1.86438	0.765375	0.00393969	yes	father		ZNF132	104.003	-1.22369	0.225962	4.40708e-05	yes	father
AC138907.9	9.36321	-2.18084	0.896771	0.00265192	yes	father		TMEM200B	25.7131	-2.0702	0.473432	2.48385e-05	yes	father		CENPVL3	39.0931	-1.86269	0.50028	0.000245649	yes	father		HIST1H2BD	36.2806	-1.22112	0.363627	0.00243223	yes	father
FAM78A	268.672	-2.18029	0.150175	0	yes	father		HIST1H2BO	2175.9	-2.06224	0.0837939	0	yes	father		SOX1	871.08	-1.86257	0.107884	0	yes	father		FCHO1	137.403	-1.21954	0.190571	4.26948e-06	yes	father
TRPV3	301.609	-2.17897	0.144389	0	yes	father		CBS	549.971	-2.05682	0.296555	2.57121e-09	yes	father		ASTN1	139.154	-1.86256	0.269983	8.71221e-09	yes	father		TNN	415.065	-1.2178	0.112147	2.21462e-12	yes	father
DGKI	207.444	-2.17554	0.1683	0	yes	father		ALKAL2	93.8813	-2.05666	0.247756	5.49898e-12	yes	father		GVINP1	6.35009	-1.86155	1.59441	0.0330212	no	father		RSPH4A	34.4338	-1.21587	0.422126	0.00510563	no	father
LINC01971	26.1182	-2.16891	0.488559	1.69237e-05	yes	father		HIST1H2BL	421.652	-2.05595	0.152125	0	yes	father		RBPMS2	23.6357	-1.85849	0.653835	0.00186513	yes	father		RNF144B	78.7089	-1.21119	0.249463	0.000174501	yes	father
P2RX3	51.3587	-2.16856	0.341193	1.68437e-08	yes	father		CHGB	18.4189	-2.05257	0.595928	0.000334014	yes	father		STMN2	190.35	-1.85203	0.2318	8.23877e-11	yes	father		YPEL2	133.462	-1.21004	0.232664	8.19727e-05	yes	father
AC005753.3	2.2669	-2.16349	4.00112	0.0602807	no	father		FLRT2	527.089	-2.05253	0.123571	0	yes	father		LINC00472	435.963	-1.8513	0.147818	0	yes	father		OR2A20P	21.2104	-1.20953	0.585874	0.0145697	no	father
INSM1	205.87	-2.16188	0.168835	0	yes	father		AC127496.7	7.03167	-2.04935	0.975712	0.00601979	no	father		AC048341.2	29.0854	-1.85104	0.540688	0.000507441	yes	father		ELL2	282.831	-1.20754	0.132614	1.50896e-09	yes	father
DMRTC1B	25.1416	-2.1611	0.508174	2.71845e-05	yes	father		ARID3A	231.289	-2.04935	0.168088	0	yes	father		CDC25A	812.366	-1.84221	0.108266	0	yes	father		VCAM1	102.717	-1.20613	0.216484	3.49904e-05	yes	father
FUT8-AS1	87.2078	-2.16108	0.269258	6.97355e-12	yes	father		LRRC37A4P	337.652	-2.04681	0.134614	0	yes	father		PNMA3	30.6724	-1.83339	0.583812	0.00104417	yes	father		REEP1	220.162	-1.20601	0.150341	4.67966e-08	yes	father
SLC2A1-AS1	97.1209	-2.15894	0.251925	4.32866e-13	yes	father		ZIC2	243.444	-2.04322	0.158921	0	yes	father		ARHGEF39	86.8326	-1.8324	0.332255	1.5509e-06	yes	father		PLEKHG4B	1096.33	-1.2047	0.0682088	0	yes	father
TLCD3B	245.851	-2.15846	0.162072	0	yes	father		TMEM97	1548.25	-2.04291	0.0929749	0	yes	father		CDH18	8.70173	-1.83235	1.17767	0.0183555	no	father		ACVR2B	2077.91	-1.20182	0.0565011	0	yes	father
SLC6A8	2964.58	-2.15458	0.0513647	0	yes	father		HIST1H1B	5459.56	-2.04209	0.0875721	0	yes	father		STEAP2	13.4033	-1.83223	0.865978	0.00735482	no	father		SEC14L6	16.6009	-1.19358	0.58581	0.0156016	no	father
SDR42E1	2.27988	-2.15254	4.03866	0.060975	no	father		RNF43	17.2228	-2.04172	0.629922	0.000584788	yes	father		LHFPL4	13.5036	-1.82764	0.879974	0.00794819	no	father		FREM1	1205.27	-1.19113	0.0681743	0	yes	father
LINC01414	13.9368	-2.15177	0.733487	0.000855973	yes	father		RPSAP33	2.92279	-2.02802	2.0357	0.0372977	no	father		FAR2	49.849	-1.81964	0.458139	0.000132547	yes	father		TSPOAP1	157.514	-1.18889	0.180818	3.48056e-06	yes	father
CELF3	321.871	-2.14847	0.142293	0	yes	father		RBM11	6.12095	-2.02733	1.08949	0.00934481	no	father		SNORD3B-2	425.331	-1.81822	0.157193	0	yes	father		S1PR2	152.296	-1.18617	0.176644	2.59588e-06	yes	father
RTN4RL1	12.8869	-2.14783	0.723624	0.000804467	yes	father		SAMD12	10.6543	-2.02726	0.795809	0.00264743	yes	father		PDE7A	627.585	-1.81646	0.119331	0	yes	father		RGMA	2524.75	-1.18586	0.0486834	0	yes	father
LINC01956	43.1953	-2.14741	0.384299	3.39437e-07	yes	father		AC083805.2	6.20604	-2.0233	1.03959	0.00785493	no	father		HRC	4.87298	-1.81643	2.12467	0.050517	no	father		AATK	49.6452	-1.18562	0.318148	0.00156514	yes	father
ISM1	8.76019	-2.14537	0.942493	0.00368616	yes	father		GABRA3	9.54274	-2.02298	0.794304	0.00266358	yes	father		OCSTAMP	4.82653	-1.81522	2.19681	0.0523488	no	father		SLC6A9	282.078	-1.18542	0.137605	1.05077e-08	yes	father
TAGLN3	2934.95	-2.14323	0.0499818	0	yes	father		DGCR5	58.8302	-2.02043	0.320714	4.07636e-08	yes	father		HIST1H4H	1729.68	-1.80796	0.0754447	0	yes	father		AC012313.5	29.0288	-1.18457	0.419818	0.00609575	no	father
VEGFC	130.175	-2.14035	0.215291	2.20083e-16	yes	father		ITPRIPL1	100.862	-2.02022	0.275001	6.20317e-10	yes	father		RYR1	7.28777	-1.80568	1.36831	0.0267684	no	father		RIC3	86.4794	-1.18417	0.240761	0.000185887	yes	father
MFAP2	2877.38	-2.13946	0.049004	0	yes	father		BLM	750.113	-2.01592	0.112996	0	yes	father		RMI2	164.91	-1.80536	0.247271	2.21728e-09	yes	father		NDNF	77.3568	-1.17737	0.253281	0.000298278	yes	father
KIAA1522	1001.69	-2.13923	0.0834516	0	yes	father		RPRML	3.56714	-2.01344	1.56275	0.0244242	no	father		DLEC1	8.90406	-1.80463	1.25085	0.0221387	no	father		NR2F1-AS1	122.209	-1.17668	0.207561	3.60883e-05	yes	father
PARM1	72.7456	-2.13904	0.286358	1.28142e-10	yes	father		AC010735.2	40.8098	-2.00757	0.378719	1.63575e-06	yes	father		AL359736.1	20.0179	-1.80034	0.755615	0.00459489	yes	father		SYT3	20.5845	-1.17618	0.507438	0.0115041	no	father
NAV1	2402.4	-2.13899	0.0667735	0	yes	father		HIST1H2BG	2529	-2.00216	0.0897277	0	yes	father		TAS2R15P	6.12236	-1.79931	1.61748	0.0360269	no	father		AC008040.1	6.73764	-1.17162	1.18091	0.0482797	no	father
TMTC1	445.909	-2.13878	0.119428	0	yes	father		APOC1	12.4508	-2.00147	0.744172	0.00200815	yes	father		LDB2	196.373	-1.79922	0.209083	7.428e-12	yes	father		MPP7	45.4918	-1.17063	0.34007	0.00249494	yes	father
CASZ1	256.523	-2.13839	0.154459	0	yes	father		POTEI	8.59992	-2.00137	0.890541	0.00483591	yes	father		RCOR2	367.501	-1.79485	0.156167	2.45887e-18	yes	father		PTN	13993.8	-1.16988	0.0281163	0	yes	father
STOX1	273.052	-2.1332	0.1545	0	yes	father		AC004889.1	51.3723	-2.00104	0.364725	8.48891e-07	yes	father		HTRA3	12.8354	-1.7906	0.88924	0.00913437	no	father		SIRPA	627.642	-1.16964	0.087753	2.84422e-16	yes	father
SMIM38	13.669	-2.13193	0.706817	0.000731159	yes	father		SUPT3H	108.156	-1.99997	0.251294	3.86979e-11	yes	father		AL136164.3	30.529	-1.79032	0.558932	0.000963919	yes	father		TSPAN12	606.61	-1.16734	0.0933774	8.2177e-15	yes	father
DOCK3	145.481	-2.13003	0.213629	1.97317e-16	yes	father		SALL2	3027.15	-1.99919	0.0687591	0	yes	father		AL355999.1	4.85424	-1.78962	2.14359	0.051994	no	father		SPATC1L	135.087	-1.16594	0.198487	2.13143e-05	yes	father
LINC02289	18.6462	-2.12908	0.584347	0.000158725	yes	father		HIST1H2AI	1046.5	-1.9967	0.0901371	0	yes	father		CPAMD8	66.6352	-1.7893	0.375868	1.68957e-05	yes	father		CRABP1	4415.98	-1.16508	0.0404901	0	yes	father
PPEF1	7.35088	-2.12448	1.08515	0.00673091	no	father		ARMC4	122.513	-1.99654	0.220579	1.62346e-13	yes	father		PABPC3	6.03776	-1.7874	1.63754	0.0375209	no	father		HS3ST5	81.0253	-1.16289	0.242836	0.000252782	yes	father
CCN3	131.078	-2.12096	0.216552	6.14229e-16	yes	father		AC005908.3	11.8309	-1.99621	0.752125	0.00216707	yes	father		TP53I11	176.808	-1.787	0.289159	2.08147e-07	yes	father		ADAMTS2	59.3518	-1.16186	0.297827	0.0012606	yes	father
GREB1	3121.24	-2.12011	0.0536142	0	yes	father		IGFBP3	1642.54	-1.99617	0.0699605	0	yes	father		MAP2K1	1328.03	-1.78212	0.104225	0	yes	father		SPATA17	36.7575	-1.15985	0.365754	0.00365054	yes	father
WNT1	8.08049	-2.11591	0.940955	0.00392319	yes	father		PPARGC1B	41.7324	-1.99547	0.431632	1.42091e-05	yes	father		ZDHHC8P1	12.3728	-1.78103	1.0402	0.0147359	no	father		CHRNA3	7.88123	-1.15945	1.01042	0.0424977	no	father
EPB41L4A-DT	13.0357	-2.11496	0.724567	0.000941518	yes	father		CALML4	76.3846	-1.99426	0.400301	5.09008e-06	yes	father		HIST1H2AK	174.226	-1.77445	0.227836	3.41495e-10	yes	father		AXIN2	461.011	-1.15757	0.101564	1.48641e-12	yes	father
PRRG3	73.0733	-2.11228	0.323816	1.00044e-08	yes	father		HIST1H3I	618.157	-1.99256	0.148137	0	yes	father		AC011447.7	121.005	-1.77391	0.268911	5.36018e-08	yes	father		ESRRB	8.85372	-1.15749	0.889162	0.0358462	no	father
EMILIN3	396.192	-2.11059	0.121993	0	yes	father		VGF	94.1497	-1.98896	0.244681	1.8998e-11	yes	father		MCM3	1743.01	-1.76967	0.0817709	0	yes	father		SAXO2	13.2276	-1.15746	0.723502	0.0268843	no	father
ZNF536	146.088	-2.10812	0.202823	1.45208e-17	yes	father		GPR27	48.7731	-1.9882	0.343466	3.093e-07	yes	father		HMGB2	2236.28	-1.76804	0.0754938	0	yes	father		IGSF9	437.409	-1.15737	0.105026	5.37593e-12	yes	father
MOCOS	35.4733	-2.10735	0.409048	1.65838e-06	yes	father		AC015920.1	2.7462	-1.98532	2.04164	0.0386118	no	father		NUDT10	108.426	-1.76535	0.281905	1.67796e-07	yes	father		GRTP1	41.4144	-1.15623	0.354049	0.0032432	yes	father
CNKSR2	494.193	-2.10622	0.113333	0	yes	father		SLFNL1-AS1	13.9309	-1.97964	0.669618	0.00123851	yes	father		MND1	114.815	-1.76493	0.28074	1.51168e-07	yes	father		AOX1	28.1184	-1.15596	0.431488	0.00796533	no	father
SALL2	16557	-2.10584	0.0326294	0	yes	father		HIST1H3B	2949.47	-1.9749	0.084913	0	yes	father		AC106886.5	130.965	-1.76274	0.299865	6.80132e-07	yes	father		AC090360.1	13.3786	-1.15502	0.668878	0.0234447	no	father
AC110285.2	187.14	-2.10507	0.181316	0	yes	father		SEMA5B	1221.98	-1.9727	0.0767431	0	yes	father		AC010198.2	23.2503	-1.76048	0.819104	0.0073425	no	father		ADAMTS20	41.6212	-1.15462	0.356979	0.00339381	yes	father
CNMD	63.9869	-2.10495	0.312643	3.92098e-09	yes	father		SOX1	758.106	-1.97241	0.107722	0	yes	father		LTBP4	161.632	-1.75756	0.242579	4.67021e-09	yes	father		SEMA5B	4302.28	-1.1533	0.0402259	0	yes	father
RTP5	21.0524	-2.10438	0.544005	9.03479e-05	yes	father		MTUS1	321.143	-1.95869	0.13516	0	yes	father		CSRNP3	660.837	-1.75566	0.136302	0	yes	father		ZNF785	154.966	-1.15323	0.190416	1.68786e-05	yes	father
KCNK2	244.916	-2.10334	0.16131	0	yes	father		HIST1H2AM	1167.18	-1.95685	0.0837798	0	yes	father		LIPT2	38.9866	-1.75327	0.470861	0.000314249	yes	father		PCDHB12	30.2529	-1.15278	0.412332	0.00677508	no	father
KLHL35	27.4658	-2.10261	0.471872	1.82848e-05	yes	father		CD82	37.6105	-1.9568	0.415163	1.18895e-05	yes	father		HIST2H2AA3	3034.9	-1.75234	0.0830369	0	yes	father		BDH1	159.56	-1.15264	0.189813	1.60485e-05	yes	father
COL9A2	156.307	-2.10169	0.194702	1.08854e-18	yes	father		KCNE5	2.82776	-1.95212	2.1029	0.0410538	no	father		FAM83H	46.1947	-1.74942	0.44037	0.000159676	yes	father		STXBP6	155.682	-1.15197	0.177814	6.15734e-06	yes	father
SPTBN4	10.2067	-2.10133	0.844886	0.00249307	yes	father		PDE7A	618.042	-1.95202	0.103504	0	yes	father		HIST2H4A	3745.92	-1.74569	0.074015	0	yes	father		KLF3-AS1	38.9794	-1.15139	0.356739	0.0034638	yes	father
GPR153	1186.56	-2.10034	0.076507	0	yes	father		AC017100.1	35.7172	-1.95153	0.414612	1.25912e-05	yes	father		ZEB2-AS1	6.58001	-1.7425	1.46898	0.033659	no	father		DGKI	94.1258	-1.1504	0.236671	0.000239009	yes	father
AC021092.1	272.261	-2.0992	0.148255	0	yes	father		PPFIBP2	54.9769	-1.94912	0.327752	1.94363e-07	yes	father		CDH24	162.48	-1.73636	0.23573	3.00948e-09	yes	father		PRR5L	272.583	-1.15021	0.13524	3.07307e-08	yes	father
KHDRBS2	77.102	-2.09585	0.276904	1.01934e-10	yes	father		PINLYP	7.85656	-1.94866	1.10723	0.0119332	no	father		HIST1H3H	1119.9	-1.73387	0.105661	0	yes	father		FAR2P2	76.2291	-1.14876	0.269104	0.000678628	yes	father
GRM8	47.9925	-2.09454	0.355115	1.15564e-07	yes	father		CDC25A	806.861	-1.94738	0.095035	0	yes	father		ZIC2	295.03	-1.73353	0.180505	1.43769e-13	yes	father		GNG7	99.5218	-1.14564	0.224394	0.000155216	yes	father
BMPR1B	872.632	-2.09388	0.0847362	0	yes	father		MCM3	1679.27	-1.94327	0.0718174	0	yes	father		PHF21B	160.429	-1.72967	0.229538	1.47531e-09	yes	father		IL4R	212.452	-1.14437	0.178754	8.99387e-06	yes	father
SLC24A2	8.43517	-2.09381	0.975773	0.00492862	yes	father		MTTP	384.914	-1.93845	0.12941	0	yes	father		MCM2	2574.57	-1.72623	0.0668765	0	yes	father		NRTN	8.82901	-1.14389	0.933192	0.0395464	no	father
EN2	5574.78	-2.09311	0.0398353	0	yes	father		BEND3	250.068	-1.93751	0.169289	0	yes	father		SOX11	3875.3	-1.72567	0.0563246	0	yes	father		TP73	13.1174	-1.14377	0.685063	0.0249766	no	father
PRKG1	177.593	-2.08925	0.182391	0	yes	father		HIST1H4B	1747.99	-1.93601	0.073962	0	yes	father		PTPN5	11.79	-1.7256	0.958311	0.0135862	no	father		MYO15B	13.2437	-1.14199	0.674513	0.024406	no	father
LINC02538	233.131	-2.08696	0.160097	0	yes	father		FAM182B	5.66009	-1.93527	1.07627	0.0111176	no	father		DSCC1	287.095	-1.72075	0.175763	5.91396e-14	yes	father		CES3	9.62752	-1.14153	0.902922	0.0383594	no	father
GPA33	9.02715	-2.08399	0.880964	0.00321564	yes	father		RSAD2	2.74163	-1.93237	2.06653	0.0408747	no	father		AP005329.3	5.80144	-1.71947	1.60011	0.0388842	no	father		GDAP1L1	71.9424	-1.14145	0.257649	0.000547863	yes	father
AC004982.1	6.5172	-2.08379	1.07031	0.00704254	no	father		MYH10	7965.48	-1.93207	0.0759159	0	yes	father		ZNF695	104.841	-1.71875	0.296207	1.03912e-06	yes	father		STON1-GTF2A1L	54.2089	-1.14099	0.299179	0.00160854	yes	father
CHRNA4	29.0054	-2.08169	0.481299	2.59671e-05	yes	father		PLAAT1	10.0754	-1.93137	0.77838	0.00331808	yes	father		MAL2	32.8699	-1.71586	0.540928	0.0011726	yes	father		VTCN1	14.2048	-1.13986	0.637655	0.0225144	no	father
ZNF454	29.7827	-2.08162	0.452631	1.16289e-05	yes	father		AC092718.7	5.95467	-1.93055	1.0633	0.0107274	no	father		AK4P1	13.0726	-1.71461	0.880572	0.0108744	no	father		CDHR3	21.9635	-1.13937	0.537338	0.0153693	no	father
FBLN2	493.783	-2.07672	0.109217	0	yes	father		ZNF391	39.91	-1.92958	0.398463	8.84228e-06	yes	father		IQANK1	4.61771	-1.7072	2.13455	0.0556472	no	father		NCALD	4001.07	-1.13818	0.0412673	0	yes	father
AGAP7P	11.1558	-2.07156	0.788428	0.00188935	yes	father		MSH5-SAPCD1	40.7049	-1.92805	0.38261	5.12063e-06	yes	father		HMGCS1	5885.18	-1.70312	0.0509261	0	yes	father		IRX5	138.509	-1.13782	0.190518	2.26964e-05	yes	father
ZIC2	1694.56	-2.07094	0.0613448	0	yes	father		MTND2P28	8.20247	-1.92796	1.03794	0.00988269	no	father		AC011447.6	23.4959	-1.69858	0.64333	0.00324976	yes	father		RPH3AL	55.7593	-1.13737	0.316775	0.00228201	yes	father
IGFBPL1	14026.8	-2.06866	0.0304132	0	yes	father		TMEFF1	511.976	-1.92704	0.13003	0	yes	father		NDST3	38.416	-1.6963	0.474529	0.000478907	yes	father		VWCE	307.025	-1.13645	0.125199	5.74333e-09	yes	father
SCRT2	23.0305	-2.06162	0.526593	8.40716e-05	yes	father		ORC1	568.349	-1.92646	0.105569	0	yes	father		ARMC4	142.801	-1.69212	0.249723	4.05474e-08	yes	father		LINC00391	15.4836	-1.13324	0.643249	0.0232959	no	father
SPINK5	18.0877	-2.06058	0.663454	0.00063599	yes	father		SNORA71B	3.80544	-1.92474	1.70362	0.0313969	no	father		AC008060.1	38.4477	-1.69193	0.48076	0.000533998	yes	father		NHSL1	2304.94	-1.13245	0.0497341	0	yes	father
FGF19	67.4651	-2.05961	0.295792	1.96882e-09	yes	father		AL157396.1	22.4048	-1.92371	0.543062	0.000319764	yes	father		CCER2	4.62583	-1.69119	2.07699	0.0548517	no	father		LINC01145	63.3009	-1.13014	0.417762	0.00813094	no	father
LINGO2	45.9149	-2.05842	0.356468	2.33626e-07	yes	father		TEX15	59.6687	-1.91955	0.309484	8.50384e-08	yes	father		LINC02080	8.13881	-1.69024	1.23136	0.0260611	no	father		PEG13	20.3955	-1.12887	0.526474	0.0152153	no	father
NKAIN4	598.733	-2.05827	0.105195	0	yes	father		H2AFY2	1263.09	-1.91925	0.0759503	0	yes	father		MTUS1	264.711	-1.68395	0.181764	9.66093e-13	yes	father		CTNND2	2012.78	-1.12803	0.0511746	0	yes	father
FBN3	504.745	-2.05317	0.113505	0	yes	father		ANO2	13.3575	-1.91847	0.719496	0.00230534	yes	father		AC084018.2	5.91552	-1.68284	1.65867	0.0427024	no	father		KNDC1	69.11	-1.12097	0.276192	0.00115233	yes	father
AC023480.1	20.6479	-2.05279	0.561083	0.000167939	yes	father		TCIM	181.449	-1.91429	0.189483	1.01196e-15	yes	father		HIST1H1T	4.61951	-1.67777	2.09298	0.0560096	no	father		HUNK	1431.91	-1.11983	0.0595582	0	yes	father
TEX13D	9.80739	-2.05212	0.846774	0.00293734	yes	father		HHIPL1	93.6547	-1.91315	0.254708	5.46993e-10	yes	father		AC116158.3	17.5679	-1.67656	0.76064	0.00715904	no	father		SDK2	978.601	-1.11977	0.071359	0	yes	father
SSTR2	45.981	-2.05065	0.366375	4.22901e-07	yes	father		AL031985.3	46.8487	-1.91047	0.361529	2.29327e-06	yes	father		KRT8P39	6.98794	-1.67655	1.35121	0.0319306	no	father		CNKSR2	275.281	-1.11804	0.136687	1.02224e-07	yes	father
SLC8A3	61.4376	-2.04999	0.315966	1.58647e-08	yes	father		ZC3H12B	51.4008	-1.90901	0.333106	4.71333e-07	yes	father		FLRT2	452.608	-1.67586	0.142072	1.86821e-18	yes	father		NKX6-2	57.534	-1.11756	0.299887	0.00198352	yes	father
GAS1	375.803	-2.0498	0.132359	0	yes	father		RAD54L	201.336	-1.90772	0.176058	1.10019e-17	yes	father		AC018521.7	4.63884	-1.67579	2.13295	0.0569949	no	father		ZC3H12B	143.635	-1.11744	0.183407	2.04975e-05	yes	father
PDCL2	6.28275	-2.04897	1.113	0.00864097	no	father		CCNE1	234.82	-1.90653	0.16406	0	yes	father		SLX1B	152.044	-1.67463	0.274322	4.79161e-07	yes	father		GOLGA2P5	21.6039	-1.11576	0.528434	0.0163112	no	father
LRRC55	4406.93	-2.04886	0.050613	0	yes	father		DDX12P	56.2758	-1.90415	0.317793	2.01888e-07	yes	father		STON2	404.848	-1.67018	0.145316	1.19755e-17	yes	father		DEPTOR	16.9316	-1.11509	0.571666	0.0192946	no	father
IQANK1	16.5535	-2.04648	0.620931	0.000419306	yes	father		TBL1Y	13.1608	-1.89549	0.722704	0.00256801	yes	father		SHANK1	14.656	-1.66876	0.942822	0.0145832	no	father		HERC5	51.5085	-1.11457	0.304544	0.00218602	yes	father
AP006284.1	13.3734	-2.04594	0.696179	0.00095635	yes	father		TAF1A	116.526	-1.89305	0.218158	2.66666e-12	yes	father		CRYBB2P1	121.087	-1.66741	0.260192	1.76332e-07	yes	father		GALNT16	675.968	-1.11404	0.0845156	4.02728e-15	yes	father
RP1L1	27.7245	-2.04127	0.485008	3.75468e-05	yes	father		PLBD1	12.5969	-1.89292	0.712615	0.00237908	yes	father		BORA	215.534	-1.66567	0.203078	1.58162e-10	yes	father		CBS	2644.81	-1.1117	0.0483461	0	yes	father
PAX6	175.001	-2.03982	0.197981	4.67205e-17	yes	father		POLR2J2	28.0335	-1.89263	0.498299	0.000169132	yes	father		AC110285.2	30.5007	-1.66511	0.561678	0.00187875	yes	father		LINC01139	49.2938	-1.11113	0.322121	0.0029597	yes	father
NUS1P2	24.4665	-2.03956	0.502813	5.85397e-05	yes	father		HMGCS1	6295.41	-1.89222	0.0665918	0	yes	father		C10orf67	8.99269	-1.66509	1.15374	0.0238753	no	father		CLYBL	91.087	-1.11045	0.247023	0.000588657	yes	father
NR6A1	754.069	-2.03803	0.0962012	0	yes	father		NKAIN2	40.6315	-1.89028	0.38453	7.74542e-06	yes	father		KCNH8	23.9777	-1.66474	0.609909	0.00292083	yes	father		LINGO1	211.801	-1.10859	0.159412	3.32222e-06	yes	father
AC022034.3	5.51655	-2.02245	1.26205	0.0126126	no	father		LINC00472	377.146	-1.88684	0.150095	0	yes	father		MCM7	4327.32	-1.66442	0.0568515	0	yes	father		FLT1	24.0133	-1.10279	0.506721	0.0154078	no	father
RASGRP1	33.0796	-2.02141	0.421489	6.60202e-06	yes	father		LINC00680	60.3837	-1.88614	0.49015	0.000154529	yes	father		AL031123.2	11.4504	-1.66332	0.936806	0.0145074	no	father		PRICKLE1	452.465	-1.10183	0.102466	5.19388e-11	yes	father
ANKRD18B	10.2535	-2.02117	0.819514	0.00275996	yes	father		PGBD5	252.075	-1.88425	0.166324	0	yes	father		CCNE1	215.684	-1.66236	0.204949	2.36527e-10	yes	father		ARMC4	279.484	-1.10084	0.13265	9.66547e-08	yes	father
SULF1	1141.17	-2.02112	0.0752593	0	yes	father		DEPDC1B	519.379	-1.88101	0.107947	0	yes	father		RASL10B	129.005	-1.66193	0.265873	2.89154e-07	yes	father		PLAGL1	1740.86	-1.09697	0.0605012	0	yes	father
AC107464.1	38.963	-2.01664	0.385714	1.64412e-06	yes	father		PECAM1	24.0311	-1.881	0.497774	0.00018433	yes	father		AP002026.1	59.7474	-1.66044	0.394578	0.000108365	yes	father		SLC6A8	1554.27	-1.09659	0.0587677	0	yes	father
CFAP221	45.1236	-2.01642	0.367034	6.89904e-07	yes	father		RPS20P22	19.7218	-1.88069	0.589066	0.000817323	yes	father		AC016394.2	10.5142	-1.65978	1.03637	0.0187924	no	father		CKMT1A	25.0111	-1.09641	0.580905	0.0212717	no	father
KCNC4	47.9484	-2.01522	0.360441	4.84108e-07	yes	father		EMB	151.883	-1.8801	0.22214	7.66012e-12	yes	father		CAMK1G	9.07639	-1.65926	1.09806	0.0217811	no	father		NRIP1	2418.83	-1.09621	0.0480433	0	yes	father
FAR2P2	152.151	-2.01344	0.20439	1.56949e-15	yes	father		NAALAD2	115.761	-1.87945	0.242831	2.42598e-10	yes	father		AL139142.2	8.69782	-1.65796	1.29441	0.0304127	no	father		DNAJA4	58.0871	-1.09581	0.296449	0.0022917	yes	father
ASB12	21.7271	-2.01311	0.533023	0.00013217	yes	father		NELL2	2320.28	-1.8742	0.068329	0	yes	father		MAP2K6	584.031	-1.6518	0.145858	3.34342e-17	yes	father		AL445423.3	46.0668	-1.09515	0.346154	0.00468852	yes	father
RIC3	114.525	-2.01309	0.245859	8.58113e-12	yes	father		MAP2K6	566.142	-1.87313	0.150614	0	yes	father		IL20RB	9.17274	-1.65167	1.10721	0.0222351	no	father		PDE3A	613.47	-1.09352	0.0979754	1.8622e-11	yes	father
AL445985.1	30.0132	-2.01304	0.447003	1.88011e-05	yes	father		RAET1K	7.33262	-1.86407	1.01708	0.0109001	no	father		Z93241.1	22.5623	-1.65097	0.629794	0.00357426	yes	father		DOCK3	87.4262	-1.09195	0.254047	0.000901679	yes	father
DTX4	4212.89	-2.01097	0.0439177	0	yes	father		GINS1	713.037	-1.86105	0.0982548	0	yes	father		ADAMTS6	94.5103	-1.64978	0.306766	4.65004e-06	yes	father		ARHGEF39	421.108	-1.0916	0.106329	4.1224e-10	yes	father
TIGD3	90.7587	-2.00981	0.251119	2.11544e-11	yes	father		AL590999.1	2.67916	-1.85838	2.89219	0.0603007	no	father		SFXN2	111.601	-1.64671	0.305986	4.68538e-06	yes	father		FZD10	252.811	-1.09053	0.136888	3.2166e-07	yes	father
TRH	31.9895	-2.00768	0.4395	1.56367e-05	yes	father		FAM72D	73.1431	-1.8554	0.328225	7.3409e-07	yes	father		COLEC11	3.45747	-1.64426	4.0246	0.0930297	no	father		MPP2	505.262	-1.09004	0.0966035	1.49252e-11	yes	father
BSN	443.762	-2.00086	0.133221	0	yes	father		COL6A3	217.632	-1.85222	0.165047	1.49781e-18	yes	father		HIST1H2BF	926.016	-1.64367	0.106574	0	yes	father		AL009031.1	10.3828	-1.08939	0.810812	0.0370638	no	father
TLL1	310.935	-2.00062	0.138164	0	yes	father		RNF122	110.342	-1.84984	0.246908	8.40692e-10	yes	father		POU3F1	22.4496	-1.64037	0.655287	0.00437067	yes	father		RPRML	13.9792	-1.08599	0.671504	0.0281491	no	father
AC021752.1	10.3042	-1.99999	1.08607	0.00900491	no	father		AC108463.3	3.51776	-1.84979	1.59551	0.0309796	no	father		ZNF788P	86.207	-1.64001	0.37148	6.87228e-05	yes	father		TBC1D3D	51.1297	-1.08591	0.340676	0.00467149	yes	father
AC126773.4	63.0149	-1.99944	0.307962	1.97996e-08	yes	father		NFU1P2	3.02901	-1.84974	1.67236	0.0331238	no	father		PPM1L	560.301	-1.63916	0.141841	1.10706e-17	yes	father		NLGN1	171.144	-1.08371	0.179142	3.64566e-05	yes	father
KIRREL2	104.642	-1.99899	0.24828	1.74808e-11	yes	father		CDH18	9.47738	-1.84796	0.854892	0.00621872	no	father		BEND3	247.574	-1.63912	0.182763	6.56558e-12	yes	father		LINC02482	26.725	-1.08367	0.675613	0.0285997	no	father
AL162388.2	17.3525	-1.99603	0.596721	0.000405592	yes	father		CU638689.5	35.6614	-1.84522	0.425311	4.67372e-05	yes	father		AL445223.1	4.5805	-1.63899	2.07531	0.0572875	no	father		EML5	19.6089	-1.08264	0.599548	0.0237445	no	father
LIN28A	3457.27	-1.99549	0.0468723	0	yes	father		KHDC1	21.8533	-1.84427	0.532044	0.00042966	yes	father		GABRA3	12.6767	-1.63884	0.876291	0.0128963	no	father		BAIAP3	81.9021	-1.08263	0.251274	0.000921536	yes	father
SLC2A1	31917.2	-1.99383	0.0259414	0	yes	father		AC010735.1	7.40241	-1.84416	0.959705	0.00943757	no	father		HSD17B7P2	37.7539	-1.63747	0.475897	0.000735051	yes	father		WEE2-AS1	30.0965	-1.08237	0.41889	0.0102415	no	father
ELAVL2	567.099	-1.99357	0.106316	0	yes	father		LINC00641	137.634	-1.84206	0.204713	8.46482e-13	yes	father		CCDC102B	178.396	-1.63724	0.263704	3.76896e-07	yes	father		FILIP1	39.0045	-1.08142	0.362806	0.00643863	no	father
GALNT12	118.832	-1.99317	0.221168	1.1634e-13	yes	father		HIST1H4L	361.581	-1.84191	0.154317	0	yes	father		GINS1	678.605	-1.63514	0.123346	0	yes	father		PPARGC1B	86.3298	-1.08076	0.239603	0.000662833	yes	father
WNT5A	1093.1	-1.99033	0.0772216	0	yes	father		AC009078.3	33.8552	-1.83989	0.451668	9.36899e-05	yes	father		FGD5	5.82147	-1.6322	1.6454	0.0445781	no	father		SRGAP3	836.515	-1.0806	0.0815928	1.18261e-14	yes	father
AL009178.2	23.9088	-1.99021	0.503121	8.69559e-05	yes	father		ACVR2B-AS1	25.895	-1.83854	0.473206	0.000152096	yes	father		AC010655.2	10.4856	-1.63195	1.0279	0.0196628	no	father		NAP1L2	128.874	-1.08029	0.189179	7.65023e-05	yes	father
SLC6A9	494.979	-1.9892	0.111403	0	yes	father		TUNAR	226.178	-1.83817	0.164969	3.55306e-18	yes	father		AC253572.2	39.5812	-1.62939	0.462192	0.000604893	yes	father		RBFADN	24.0112	-1.08	0.45977	0.0130023	no	father
METTL24	17.7614	-1.98652	0.608879	0.000486432	yes	father		PAK5	10.0553	-1.83682	0.773125	0.00442873	yes	father		CTPS1	649.994	-1.62852	0.118841	0	yes	father		MUSTN1	9.47127	-1.07843	0.92293	0.0438814	no	father
ZBTB16	785.331	-1.98531	0.0971371	0	yes	father		CECR2	442.01	-1.83654	0.117217	0	yes	father		CMTM7	248.667	-1.62715	0.206304	7.78538e-10	yes	father		SALL4	1660.5	-1.07839	0.0579273	0	yes	father
FSIP2	20.5589	-1.98474	0.549957	0.000211416	yes	father		PUS1	77.9276	-1.83259	0.300906	1.90642e-07	yes	father		ADAMTS20	23.8139	-1.62655	0.681128	0.0054583	no	father		SFXN2	337.805	-1.07804	0.118884	2.08504e-08	yes	father
DLGAP3	133.396	-1.98448	0.205091	4.23517e-15	yes	father		TMC6	71.314	-1.83233	0.32922	1.24633e-06	yes	father		APOLD1	405.94	-1.62573	0.153725	2.84043e-15	yes	father		PDE6B	69.745	-1.07669	0.280285	0.00199231	yes	father
AC121493.1	9.72954	-1.98302	0.826625	0.00324457	yes	father		E2F2	342.342	-1.83169	0.127704	0	yes	father		MYCL	354.896	-1.62479	0.156674	7.73211e-15	yes	father		KIF26B	178.106	-1.07648	0.183294	5.57145e-05	yes	father
SOX13	1743.52	-1.98251	0.0605456	0	yes	father		AL450384.2	8.86616	-1.82975	0.908656	0.0079397	no	father		HIST1H2BD	2928.27	-1.62326	0.0664405	0	yes	father		TIGD3	50.2054	-1.07444	0.316992	0.00360653	yes	father
NMU	716.68	-1.97948	0.0915609	0	yes	father		HIST1H4C	1889.14	-1.82778	0.0799615	0	yes	father		ALDH1B1	408.808	-1.62259	0.154244	3.99584e-15	yes	father		C14orf132	2164.38	-1.07284	0.0610504	0	yes	father
C4orf36	3.36829	-1.97843	1.9453	0.0317504	no	father		RIMS2	135.567	-1.82617	0.205363	1.51164e-12	yes	father		E2F2	367.977	-1.62197	0.151304	1.4583e-15	yes	father		CGAS	22.0999	-1.07044	0.498001	0.0168367	no	father
RGMA	3668.26	-1.97795	0.0449766	0	yes	father		AC104162.2	13.6418	-1.8233	0.680381	0.00247001	yes	father		ZNF726	118.459	-1.62124	0.266651	7.08388e-07	yes	father		RUNDC3B	20.6745	-1.06982	0.50022	0.0170422	no	father
AL391987.2	8.90063	-1.97758	0.902473	0.00485099	yes	father		PDE5A	127.449	-1.82281	0.214452	1.04951e-11	yes	father		WNT8B	16.9266	-1.61995	0.778021	0.00948811	no	father		CNTN4	116.435	-1.06965	0.207763	0.000242398	yes	father
CYP39A1	24.2683	-1.97654	0.49582	7.92072e-05	yes	father		ZIC5	144.189	-1.82104	0.202227	9.56151e-13	yes	father		SP8	26.7092	-1.61992	0.578466	0.00275958	yes	father		JARID2	2923.78	-1.06908	0.0433003	0	yes	father
ABCA9	6.84276	-1.9747	1.03951	0.00817181	no	father		METTL14-DT	4.81854	-1.82071	1.23817	0.0194647	no	father		GOLGA7B	8.25905	-1.61985	1.27746	0.0315903	no	father		PNMA3	117.702	-1.06633	0.211916	0.000302391	yes	father
ELN	168.105	-1.97292	0.190497	7.9111e-17	yes	father		AC011447.6	15.243	-1.82047	0.61986	0.00150311	yes	father		AC027601.6	69.5207	-1.61915	0.367923	7.57762e-05	yes	father		DLGAP1	175.893	-1.06503	0.172452	3.17461e-05	yes	father
FBLN7	474.085	-1.97204	0.117404	0	yes	father		ABLIM1	1447.03	-1.82031	0.0818328	0	yes	father		GINS3	290.088	-1.61911	0.172078	1.02486e-12	yes	father		TRAPPC13P1	9.95725	-1.06142	0.872132	0.0429791	no	father
GPLD1	93.9425	-1.97101	0.250416	4.631e-11	yes	father		ENO1P2	4.19842	-1.81716	1.35717	0.0243556	no	father		GINS4	479.221	-1.61621	0.138366	7.29792e-18	yes	father		TMEM38B	243.98	-1.06081	0.137285	1.01209e-06	yes	father
C5orf38	90.6444	-1.96838	0.628614	0.00066061	yes	father		DOC2A	7.1893	-1.81461	0.967414	0.0103439	no	father		CCDC15	117.51	-1.61559	0.283471	2.06192e-06	yes	father		CU634019.6	57.3658	-1.05681	0.300042	0.00321643	yes	father
LIN28B	990.984	-1.96494	0.0800158	0	yes	father		AC010198.2	37.1191	-1.81328	1.22549	0.0193406	no	father		CCNJ	597.573	-1.61334	0.123225	0	yes	father		CENPVL3	83.8617	-1.05547	0.251502	0.00132974	yes	father
DLGAP2	19.1586	-1.96193	0.574762	0.000362791	yes	father		CMTM7	308.762	-1.81324	0.140244	0	yes	father		CTTNBP2	38.6737	-1.60886	0.47505	0.00089019	yes	father		RADIL	137.517	-1.05507	0.193755	0.000164689	yes	father
LINC01091	107.544	-1.96146	0.231232	2.37433e-12	yes	father		MAPK8IP2	129.709	-1.81098	0.206883	3.83588e-12	yes	father		AK4	305.212	-1.6077	0.191304	1.02891e-10	yes	father		SCUBE3	2424.4	-1.0511	0.0472993	0	yes	father
LRGUK	19.0347	-1.95676	0.565053	0.000313947	yes	father		AC098934.1	102.011	-1.80991	0.256409	4.95292e-09	yes	father		NAALAD2	138.708	-1.60694	0.246308	1.59356e-07	yes	father		PLXNC1	198.189	-1.05066	0.154462	1.05454e-05	yes	father
GPRIN3	36.7404	-1.95557	0.414264	1.05811e-05	yes	father		GPC3	130.38	-1.80796	0.226046	1.29826e-10	yes	father		PUS1	90.0302	-1.606	0.321193	1.58171e-05	yes	father		Z99774.3	15.514	-1.04963	0.719327	0.0339422	no	father
ALPL	817.224	-1.9492	0.092708	0	yes	father		NIPAL4	9.51254	-1.80726	0.963452	0.0104145	no	father		HFM1	90.3082	-1.60519	0.30274	6.53369e-06	yes	father		IRAK1	513.427	-1.04835	0.0975514	2.68786e-10	yes	father
PIK3C2B	2107.26	-1.94856	0.0606837	0	yes	father		AP001505.1	11.742	-1.80491	0.722269	0.0035968	yes	father		DRP2	76.5751	-1.60408	0.340765	3.90123e-05	yes	father		AC004889.1	94.8583	-1.04806	0.232323	0.000840927	yes	father
MYCNOS	5.72676	-1.94855	1.22971	0.013584	no	father		CTPS1	784.477	-1.80298	0.125755	0	yes	father		NELL2	2004.46	-1.60205	0.0820718	0	yes	father		HDAC2-AS2	42.6521	-1.04751	0.352825	0.00732203	no	father
PLEKHG4	74.8788	-1.94631	0.285421	5.88319e-09	yes	father		MYOZ3	16.8026	-1.80237	0.728296	0.00383231	yes	father		LINC02701	7.88226	-1.60157	1.21515	0.0297751	no	father		SLC29A3	52.3214	-1.04584	0.307209	0.00405302	yes	father
PLXNC1	282.007	-1.94421	0.14509	0	yes	father		PAIP2B	49.2521	-1.80205	0.342102	3.60908e-06	yes	father		ETV4	849.292	-1.60059	0.116138	0	yes	father		PCDHGC4	567.706	-1.04473	0.234643	0.000906632	yes	father
LINC02134	32.6598	-1.94336	0.441098	2.70278e-05	yes	father		AL117339.5	22.0944	-1.80089	0.647334	0.00204813	yes	father		ZIC5	218.525	-1.59805	0.207004	1.82592e-09	yes	father		AC092198.1	65.8787	-1.04306	0.281399	0.00278157	yes	father
SPATA13	3782.79	-1.94049	0.0456627	0	yes	father		FGD6	260.072	-1.80078	0.188937	9.00073e-14	yes	father		RIPPLY3	49.5408	-1.59778	0.435867	0.000488734	yes	father		AL121827.2	36.8568	-1.04145	0.374711	0.00927409	no	father
KCNJ9	8.29613	-1.93997	0.932239	0.00600099	no	father		HPDL	13.8834	-1.80058	0.654736	0.00218113	yes	father		SNHG1	918.979	-1.59744	0.104009	0	yes	father		LRRC10B	42.6292	-1.04109	0.351645	0.00752628	no	father
FAM181A	529.901	-1.93794	0.105808	0	yes	father		SH3GL3	22.8916	-1.79922	0.507253	0.000385	yes	father		FGD6	231.939	-1.59674	0.19297	2.14681e-10	yes	father		PLEKHA6	193.014	-1.03984	0.157067	1.62535e-05	yes	father
ACVR2B-AS1	84.6469	-1.93611	0.274925	2.62988e-09	yes	father		MYLK2	6.33495	-1.79875	1.01342	0.0125779	no	father		ZBTB12	80.8588	-1.59426	0.324706	2.10898e-05	yes	father		NADK2	718.494	-1.0383	0.0863415	6.94157e-12	yes	father
PSD4	99.7433	-1.93577	0.239518	2.3955e-11	yes	father		PLXNC1	104.53	-1.79756	0.241811	1.36984e-09	yes	father		CDC25C	215.983	-1.59333	0.195999	3.71183e-10	yes	father		FOXP4	2528.56	-1.03601	0.0461687	0	yes	father
SIRPA	912.304	-1.93025	0.0818261	0	yes	father		FZD10-AS1	59.5004	-1.79732	0.308926	5.51027e-07	yes	father		PRKCB	17.7094	-1.59292	0.721299	0.00785835	no	father		NMU	454.346	-1.03428	0.102674	3.12603e-09	yes	father
CT75	10.787	-1.92974	0.780114	0.00294408	yes	father		MCM2	2415.81	-1.79216	0.0809139	0	yes	father		HHIP	49.8541	-1.59229	0.447065	0.000606881	yes	father		CCDC85C	3020.95	-1.03323	0.0422637	0	yes	father
AC025165.6	84.1135	-1.92909	0.264294	8.70595e-10	yes	father		DSCC1	283.664	-1.79177	0.143942	0	yes	father		AC046143.1	9.02501	-1.59187	1.09818	0.024728	no	father		SRY	16.0794	-1.03281	0.57651	0.0259782	no	father
SLC25A41	11.4219	-1.92818	0.809117	0.00349921	yes	father		SIX1	8.96958	-1.78748	0.917879	0.00933156	no	father		LINC01138	23.2351	-1.59084	0.638638	0.00477908	yes	father		CPAMD8	178.638	-1.03234	0.185253	0.000158737	yes	father
CDH20	872.663	-1.92752	0.082707	0	yes	father		CRYBB2P1	127.308	-1.78662	0.208965	1.10862e-11	yes	father		TMEM74	25.3204	-1.58992	0.588469	0.0033342	yes	father		ARHGAP44	78.1741	-1.03085	0.263441	0.00225309	yes	father
AC105052.5	3.98774	-1.92701	1.54666	0.0230106	no	father		RIBC2	10.8326	-1.78023	0.73207	0.00420296	yes	father		AC116562.4	8.79218	-1.58949	1.96111	0.0565925	no	father		BLACAT1	122.408	-1.03077	0.229083	0.000931514	yes	father
CCDC173	38.8479	-1.92685	0.391676	5.78166e-06	yes	father		AC011447.7	119.892	-1.77983	0.214836	4.00009e-11	yes	father		AC006329.1	29.7672	-1.5875	0.584692	0.00328477	yes	father		AIF1L	4043.81	-1.03018	0.0379102	0	yes	father
ZNF439	96.791	-1.92554	0.249008	1.25727e-10	yes	father		HIST1H2AL	378.479	-1.77645	0.196735	1.17335e-12	yes	father		SP9	4.45265	-1.58708	2.09941	0.0605756	no	father		TACR1	7.03865	-1.03007	1.07721	0.0548035	no	father
KIF21A	3519.39	-1.92063	0.0475576	0	yes	father		ZBTB16	314.139	-1.77397	0.145001	0	yes	father		HECTD2	289.64	-1.58683	0.170287	2.54724e-12	yes	father		PLIN5	13.9288	-1.02901	0.639879	0.0308429	no	father
PGBD5	2070.76	-1.91592	0.0583514	0	yes	father		DUSP23	12.1981	-1.77026	0.686477	0.00316957	yes	father		HIST2H3PS2	22.9059	-1.58657	0.636018	0.00476978	yes	father		MTMR9LP	42.6558	-1.02629	0.357905	0.00869949	no	father
PTPRN2	2581.54	-1.91489	0.053333	0	yes	father		LINC02080	9.48401	-1.76971	0.852407	0.00746399	no	father		MYO3A	50.2282	-1.58613	0.414763	0.000355163	yes	father		SEPTIN3	2356.53	-1.02561	0.0521149	0	yes	father
AL035701.1	3.61513	-1.9131	1.89207	0.0327693	no	father		FAM174B	40.2285	-1.76927	0.612658	0.00172888	yes	father		MSH5	98.7319	-1.58395	0.311246	1.47219e-05	yes	father		TMEM145	66.8142	-1.02488	0.2661	0.00247395	yes	father
SH3BGRL2	366.97	-1.90985	0.126225	0	yes	father		TIMP3	314.698	-1.7684	0.142252	0	yes	father		LINC01801	5.66578	-1.58219	1.64031	0.0470323	no	father		IKZF2	120.422	-1.02387	0.213077	0.000606189	yes	father
CRH	29.5927	-1.90861	0.44855	4.2744e-05	yes	father		AL391095.1	7.64193	-1.76546	0.911208	0.00966448	no	father		LBHD1	23.0088	-1.57964	0.677353	0.00630643	no	father		SOBP	349.426	-1.02293	0.119957	2.58309e-07	yes	father
CYP2C8	30.759	-1.90559	0.435752	3.12558e-05	yes	father		MAFTRR	3.54159	-1.76493	1.53137	0.0321619	no	father		RPH3AL	19.0001	-1.57848	0.706735	0.00756701	no	father		MIAT	2735.04	-1.02284	0.0544375	0	yes	father
INA	1163.37	-1.90423	0.0745522	0	yes	father		AC093627.5	59.0808	-1.76418	0.353795	9.32423e-06	yes	father		ARHGEF16	39.5698	-1.57829	0.485528	0.0012627	yes	father		SLC35E2A	757.461	-1.02204	0.0809141	1.7517e-12	yes	father
AL513524.1	7.63293	-1.90281	0.950183	0.00710583	no	father		HIST1H2AD	855.884	-1.76319	0.257395	1.80264e-08	yes	father		AC008555.4	17.3602	-1.57787	0.736179	0.00885576	no	father		MTUS1	924.849	-1.02186	0.0762603	8.51202e-14	yes	father
PAK5	43.8279	-1.90088	0.390279	7.55433e-06	yes	father		AC091078.1	75.6985	-1.76011	0.289266	2.8042e-07	yes	father		EZH2	893.21	-1.57725	0.103214	0	yes	father		ZNF385A	516.211	-1.01825	0.103765	9.29756e-09	yes	father
MAL2	129.814	-1.90052	0.209702	2.19006e-13	yes	father		FAR2	46.3489	-1.75751	0.36286	1.40474e-05	yes	father		UBL7-AS1	88.3036	-1.57691	0.327653	3.21328e-05	yes	father		RAPGEF3	43.7131	-1.01759	0.348066	0.00844826	no	father
AL023284.4	2.43054	-1.89955	4.63124	0.0750436	no	father		AC005837.1	11.3824	-1.75662	0.723505	0.00432241	yes	father		AC126773.4	14.5507	-1.57638	0.813216	0.0121886	no	father		XYLT1	590.623	-1.01639	0.0921833	2.80603e-10	yes	father
ADD2	1598.67	-1.89899	0.0634284	0	yes	father		AC009404.1	14.757	-1.75518	0.645893	0.00249042	yes	father		AQP6	7.71483	-1.57523	1.33433	0.0359058	no	father		PROX1-AS1	4.78885	-1.01598	1.92309	0.0793752	no	father
SDK2	1824.64	-1.89871	0.0817169	0	yes	father		AC019127.1	8.59359	-1.75479	0.884666	0.0090038	no	father		AC100803.3	3.68071	-1.57359	4.08721	0.0973027	no	father		AC110079.1	260.078	-1.01495	0.14112	6.91012e-06	yes	father
AC022424.1	21.5586	-1.89605	0.527409	0.000248069	yes	father		AC019069.1	31.5909	-1.7544	0.41361	7.04755e-05	yes	father		HIST2H2BF	2296.3	-1.5726	0.0722314	0	yes	father		DSC2	337.518	-1.01486	0.124166	7.47161e-07	yes	father
AC008945.2	6.12288	-1.89557	1.18089	0.0134459	no	father		CLMP	32.7747	-1.75085	0.431835	0.00011449	yes	father		AC084783.1	3.66312	-1.57205	4.05843	0.09694	no	father		FP236241.1	161.211	-1.01429	0.189275	0.000263657	yes	father
LINC02609	22.9283	-1.89343	0.645768	0.00114554	yes	father		AL513166.1	7.46521	-1.75021	0.91191	0.010021	no	father		CENPH	388.509	-1.57136	0.15063	1.40523e-14	yes	father		AMER1	581.561	-1.01385	0.0933108	5.15051e-10	yes	father
UNC79	63.3189	-1.89306	0.300623	6.30821e-08	yes	father		POU2F1	1001.46	-1.74708	0.0870532	0	yes	father		ZNF738	311.547	-1.56983	0.176714	2.20389e-11	yes	father		RGS22	15.4953	-1.01381	0.654522	0.0326387	no	father
IL17RD	8012.51	-1.89297	0.041936	0	yes	father		DLEC1	8.092	-1.74687	0.88407	0.00912089	no	father		DDX11	557.644	-1.56579	0.12522	0	yes	father		SORBS1	307.695	-1.01376	0.129141	1.63461e-06	yes	father
PLEKHG4B	1480.87	-1.89127	0.0703103	0	yes	father		FLI1	83.7821	-1.74641	0.252199	1.44037e-08	yes	father		AC091132.3	18.7102	-1.56436	0.715735	0.00840786	no	father		HPDL	66.0747	-1.01286	0.278739	0.00336606	yes	father
FGF9	92.6305	-1.89021	0.261765	1.56606e-09	yes	father		ADCY1	199.718	-1.74628	0.171016	4.13805e-15	yes	father		GLI2	392.512	-1.56306	0.149568	1.4559e-14	yes	father		ARL4A	1128.86	-1.00971	0.0665372	1.80852e-16	yes	father
SHD	49.4167	-1.88948	0.339724	7.97549e-07	yes	father		OSBPL3	865.518	-1.74392	0.0877378	0	yes	father		AC145285.2	14.0379	-1.56305	0.817916	0.0128789	no	father		LRRC6	76.8692	-1.00925	0.283379	0.00384261	yes	father
PLA2G4B	140.109	-1.88772	0.288017	2.60757e-08	yes	father		ZNF826P	206.641	-1.74233	0.175758	2.27552e-14	yes	father		CHRNA3	17.4269	-1.56243	0.731699	0.00912032	no	father		ZMAT4	538.276	-1.00633	0.0966358	2.54856e-09	yes	father
ST18	56.4334	-1.88689	0.32134	3.03022e-07	yes	father		AC104109.4	2.69878	-1.74181	2.05887	0.0486008	no	father		AC025580.1	12.9649	-1.56149	0.849515	0.0142057	no	father		PRRT1	48.8095	-1.00561	0.320111	0.00681784	no	father
TSPAN18	1591.62	-1.88428	0.0643464	0	yes	father		ALDH1B1	426.569	-1.74139	0.119621	0	yes	father		SPC25	163.724	-1.56097	0.231768	1.18449e-07	yes	father		CNIH2	641.926	-1.00503	0.0864312	7.10525e-11	yes	father
AC008750.1	5.59537	-1.88259	1.25771	0.0157735	no	father		HIST1H4H	1651	-1.7411	0.0688901	0	yes	father		SINHCAF	1749.89	-1.56095	0.0800501	0	yes	father		ZNF439	240.488	-1.00427	0.141408	1.04156e-05	yes	father
DLEC1	78.6229	-1.88238	0.267797	3.42174e-09	yes	father		VPS9D1-AS1	7.10001	-1.74064	0.969476	0.0126561	no	father		ZFHX3	562.895	-1.56033	0.127074	0	yes	father		MAATS1	56.5264	-1.00355	0.293611	0.00473986	yes	father
POU4F2	9.02424	-1.87984	0.866861	0.00542293	no	father		PPM1L	550.524	-1.739	0.146656	0	yes	father		AC021242.3	16.9874	-1.55971	0.772247	0.0110619	no	father		MOB3B	1230.4	-1.00249	0.0670973	6.81783e-16	yes	father
SYT10	56.8482	-1.87911	0.31746	2.67634e-07	yes	father		AC080080.1	3.24618	-1.73736	1.57504	0.0344869	no	father		RUNDC3A	19.5405	-1.55944	0.6774	0.00679705	no	father		CACNA2D2	296.932	-1.00167	0.125178	1.37067e-06	yes	father
AC092114.1	22.3013	-1.87629	0.514902	0.000226151	yes	father		GOLGA7B	4.81955	-1.73332	1.21639	0.0218634	no	father		LRRC3	91.3641	-1.55925	0.312927	2.01548e-05	yes	father		FAM117A	267.122	-1.00103	0.132478	4.14898e-06	yes	father
SLC27A2	8.7419	-1.87584	0.86162	0.00537091	no	father		KRT8	18.6985	-1.73038	0.544925	0.00105749	yes	father		ZNF887P	33.1306	-1.5583	0.512354	0.00195214	yes	father		LINC01338	3.71293	-1.00068	2.59512	0.0904378	no	father
AL591686.1	5.88282	-1.87537	1.13845	0.0125745	no	father		PBX2	829.971	-1.72759	0.104535	0	yes	father		PAX7	100.421	-1.5579	0.297543	1.09206e-05	yes	father		ADGRF5	31.7006	-0.999632	0.444984	0.0180417	no	father
FAM178B	2.91629	-1.87339	2.25174	0.0418445	no	father		CYP27C1	55.7551	-1.72449	0.3782	3.43942e-05	yes	father		CLDN10	4.5787	-1.55766	2.10193	0.0621447	no	father		MGST1	978.623	-0.998449	0.0715343	3.00445e-14	yes	father
CLDN11	41.2439	-1.87312	0.374317	5.03957e-06	yes	father		CELF3	29.1462	-1.72444	0.422868	0.000114994	yes	father		PTENP1-AS	13.2951	-1.55449	0.842933	0.014187	no	father		LFNG	809.369	-0.998095	0.0792944	4.21704e-12	yes	father
HPCAL4	122.601	-1.87239	0.215275	1.84377e-12	yes	father		BICDL1	6.83958	-1.72309	0.987441	0.0138648	no	father		RRM2	1617.32	-1.55361	0.0772802	0	yes	father		CCDC160	246.369	-0.997337	0.140512	1.20381e-05	yes	father
AL592078.2	5.67905	-1.87206	1.17202	0.0137428	no	father		XRCC2	287.925	-1.72216	0.163679	9.214e-16	yes	father		ELAVL3	209.919	-1.55216	0.274685	3.25067e-06	yes	father		AP000553.2	7.60613	-0.995875	0.965045	0.0524851	no	father
MST1P2	14.7613	-1.86924	0.637362	0.00118383	yes	father		TERC	24.9201	-1.72156	0.552968	0.00124715	yes	father		PARPBP	266.103	-1.54979	0.19888	2.25524e-09	yes	father		CBX7	41.3871	-0.994873	0.401774	0.0139011	no	father
FAM157A	92.7537	-1.8685	0.340551	1.08143e-06	yes	father		FMO4	7.48475	-1.71953	0.920577	0.0113813	no	father		AC139256.1	11.9485	-1.54894	1.36558	0.0386651	no	father		FAM102A	622.218	-0.99471	0.0893925	4.77464e-10	yes	father
KLHDC8A	1806.85	-1.8664	0.0584701	0	yes	father		AL365361.1	9.62282	-1.71755	0.812707	0.00735999	no	father		AC138409.2	78.0304	-1.54845	0.339493	6.49085e-05	yes	father		SLC26A10	13.4536	-0.992874	0.650145	0.0343196	no	father
CRTAC1	25.0602	-1.86639	0.502666	0.000199383	yes	father		MOCOS	13.144	-1.71718	0.669026	0.00346507	yes	father		AC093425.1	8.6859	-1.54771	1.09776	0.0267421	no	father		POU3F1	93.6029	-0.992355	0.226474	0.00148832	yes	father
ADGRL1	2101.82	-1.86539	0.0598324	0	yes	father		AC040970.1	4.02945	-1.71712	1.3119	0.026299	no	father		AC098934.1	93.2414	-1.54685	0.314632	2.51802e-05	yes	father		AC022034.1	13.1474	-0.992305	0.695572	0.0384247	no	father
SYT6	103.815	-1.86276	0.244305	3.25238e-10	yes	father		DRP2	52.783	-1.71696	0.318171	3.22597e-06	yes	father		PLXNC1	109.283	-1.5468	0.27794	4.34775e-06	yes	father		BX284668.5	21.3847	-0.991031	0.53309	0.0261905	no	father
CPAMD8	249.422	-1.86123	0.15088	0	yes	father		CNKSR1	3.95068	-1.71627	1.34074	0.0272658	no	father		AL355488.1	40.1709	-1.54658	0.480482	0.00141085	yes	father		DUSP26	40.5518	-0.99084	0.34793	0.00995766	no	father
ZCCHC12	117.078	-1.8587	0.227095	2.55045e-11	yes	father		CENPVL2	5.42081	-1.71602	1.0757	0.0170161	no	father		C17orf53	96.1298	-1.54616	0.316504	2.763e-05	yes	father		SYCE1L	8.18938	-0.988004	0.900718	0.0503583	no	father
AC007846.2	5.91528	-1.85779	1.13704	0.0129776	no	father		DNAH6	30.8701	-1.7157	0.429049	0.000148465	yes	father		DNA2	607.167	-1.54573	0.119342	0	yes	father		SLC25A27	12.8417	-0.987989	0.661345	0.0360379	no	father
GNAZ	899.676	-1.85754	0.0810564	0	yes	father		GRM2	7.72624	-1.71413	1.00338	0.014745	no	father		MTRF1	77.6419	-1.54545	0.371326	0.00017281	yes	father		MTLN	83.7637	-0.987945	0.270489	0.00366526	yes	father
AC104461.1	9.33246	-1.85671	0.853437	0.00544392	no	father		COL1A2	5115.52	-1.71195	0.0559664	0	yes	father		CCDC177	62.0184	-1.54297	0.369602	0.000169088	yes	father		EMID1	222.302	-0.987553	0.148573	3.03484e-05	yes	father
AC010329.1	21.3671	-1.85655	0.520564	0.000279354	yes	father		ADAMTS19	7.36352	-1.71177	0.893926	0.0104428	no	father		MYH10	6269.53	-1.54242	0.0679968	0	yes	father		PKNOX2	811.917	-0.987527	0.0806931	2.1299e-11	yes	father
DISP3	138.01	-1.85618	0.220088	7.85093e-12	yes	father		AP002026.1	44.7255	-1.7101	0.380404	4.28535e-05	yes	father		LIG1	990.024	-1.54066	0.0964654	0	yes	father		TERT	16.5328	-0.9859	0.56926	0.0292808	no	father
MYRFL	6.18185	-1.85192	1.45792	0.0227149	no	father		IL2RB	5.99862	-1.71003	0.998027	0.0145561	no	father		ARHGEF7-AS2	7.86743	-1.54038	1.22226	0.0332237	no	father		CFAP57	12.911	-0.985148	0.664931	0.0367422	no	father
EVA1C	14.2438	-1.84865	0.647919	0.00142381	yes	father		TPBGL	2.11685	-1.70977	3.71134	0.0796289	no	father		AL157778.1	8.97229	-1.54011	1.05605	0.0252614	no	father		FAM221A	175.577	-0.9851	0.161299	9.61397e-05	yes	father
CA4	2.22676	-1.84855	4.05079	0.0709224	no	father		CNTFR	325.45	-1.70153	0.135242	0	yes	father		BRIP1	796.538	-1.53843	0.104881	0	yes	father		AC112178.1	15.5399	-0.984627	0.687929	0.038621	no	father
FHAD1	26.8627	-1.84806	0.49623	0.000201069	yes	father		HERC5	22.776	-1.70007	0.523069	0.000955069	yes	father		CDCA4	396.653	-1.53652	0.152677	1.87481e-13	yes	father		IMPA2	360.031	-0.984457	0.117429	8.62353e-07	yes	father
LINC02367	10.3404	-1.84803	0.770886	0.00366238	yes	father		CALB1	1240.21	-1.69994	0.0880221	0	yes	father		SULT4A1	12.0597	-1.53506	0.939011	0.0196179	no	father		LINC01114	17.0816	-0.983839	0.560848	0.0287131	no	father
AARD	72.4134	-1.84704	0.276969	2.04788e-08	yes	father		AL356489.2	36.7287	-1.69974	0.394536	6.88231e-05	yes	father		KCNMB2	5.67671	-1.53412	1.62855	0.0489496	no	father		COL9A1	641.314	-0.983639	0.0886162	7.10322e-10	yes	father
SYN2	33.3987	-1.84322	0.416524	3.16188e-05	yes	father		PTPRD-AS1	37.0491	-1.69894	0.418578	0.000131722	yes	father		VWCE	42.6065	-1.53115	0.442532	0.00090558	yes	father		GDPD2	361.516	-0.981375	0.113345	4.51416e-07	yes	father
SH3TC2	35.5435	-1.84254	0.425448	4.04239e-05	yes	father		AL079338.1	87.1238	-1.69831	0.270529	1.88832e-07	yes	father		NLRP14	3.42844	-1.52918	3.57796	0.0923038	no	father		CTSZ	792.398	-0.981035	0.0796404	2.22167e-11	yes	father
RCAN2	226.319	-1.84194	0.159606	0	yes	father		EZH2	847.149	-1.69738	0.0945819	0	yes	father		PBX2	684.39	-1.5284	0.115897	0	yes	father		EEF1AKMT4	53.8078	-0.976995	0.314264	0.00798888	no	father
TSPAN33	316.053	-1.84095	0.134436	0	yes	father		FGF14-AS2	17.7029	-1.69446	0.583037	0.0018463	yes	father		AP000866.6	57.11	-1.52822	0.381544	0.000273921	yes	father		ABCC4	440.467	-0.976963	0.10652	1.30826e-07	yes	father
POU3F4	1744.17	-1.84036	0.0609548	0	yes	father		XKR5	18.8614	-1.69331	0.545351	0.00130328	yes	father		AURKB	503.146	-1.52603	0.131713	8.83124e-17	yes	father		PKP2	192.332	-0.976855	0.163893	0.000137293	yes	father
CDON	2380.03	-1.83976	0.0619513	0	yes	father		GNG11	1327.97	-1.69119	0.0808207	0	yes	father		RNASEH2A	506.798	-1.52545	0.129674	3.05795e-17	yes	father		EPB41	4574.18	-0.975002	0.0364445	0	yes	father
CA3	64.3409	-1.83835	0.303047	1.80281e-07	yes	father		AC137894.3	16.912	-1.6896	0.571925	0.00170152	yes	father		AL023806.4	4.44566	-1.52441	2.01913	0.0618449	no	father		RIMS3	458.847	-0.974725	0.101373	5.06258e-08	yes	father
AC007424.1	17.8146	-1.83758	0.594257	0.000861543	yes	father		AC087641.1	5.35428	-1.6895	1.1296	0.020255	no	father		ZNF488	9.86945	-1.52324	1.05664	0.025905	no	father		RHOU	116.444	-0.973701	0.197987	0.000736233	yes	father
SPSB4	1594.82	-1.83441	0.0657129	0	yes	father		WNT9B	16.4135	-1.68743	0.586757	0.00197752	yes	father		SKIDA1	746.521	-1.52139	0.121847	0	yes	father		AL117339.5	42.6107	-0.972701	0.345199	0.0107974	no	father
AC008060.2	6.31081	-1.83308	1.08081	0.0120142	no	father		CRACR2A	16.9557	-1.68546	0.619994	0.00270155	yes	father		OTULINL	66.5717	-1.51906	0.362728	0.000178876	yes	father		LINC02082	14.3921	-0.971272	0.628398	0.0347633	no	father
AC012313.6	33.2735	-1.83023	0.430035	5.21297e-05	yes	father		HIST1H2AG	2052.71	-1.68539	0.245498	2.77307e-08	yes	father		BAIAP2L1	7.49193	-1.51837	1.20448	0.0336881	no	father		GDPD1	81.5652	-0.96898	0.305875	0.00768689	no	father
BEX2	389.007	-1.82981	0.119677	0	yes	father		CPXM1	719.883	-1.68528	0.108065	0	yes	father		CACNA1B	20.9625	-1.51807	0.648853	0.00663124	no	father		AL121899.1	12.3207	-0.968836	0.706633	0.0420209	no	father
CALCB	10.6707	-1.82933	0.83764	0.00547549	no	father		OTOGL	31.2408	-1.6804	0.425365	0.000182914	yes	father		ST8SIA2	240.778	-1.51799	0.185205	6.48998e-10	yes	father		SEMA6B	122.836	-0.967977	0.216406	0.00152971	yes	father
CAMKV	907.799	-1.82907	0.0838653	0	yes	father		CCNJ	662.837	-1.67988	0.0966201	0	yes	father		LINC01625	8.69336	-1.51765	1.14352	0.0308311	no	father		IGSF11	57.4596	-0.967655	0.294944	0.00673261	no	father
LINC02067	4.00831	-1.829	1.51734	0.0253124	no	father		ZFHX3	578.39	-1.67977	0.13141	0	yes	father		UHRF1	2475	-1.51744	0.077137	0	yes	father		ZSCAN23	71.9862	-0.967033	0.263281	0.00406847	yes	father
UQCRHL	4.84851	-1.82875	1.31272	0.0190565	no	father		DMC1	26.1359	-1.67937	0.461849	0.000395122	yes	father		AC092828.1	25.9831	-1.51724	0.615552	0.00548899	no	father		BEX2	212.112	-0.966969	0.157124	0.000108925	yes	father
GDPD1	161.638	-1.82823	0.214817	6.15143e-12	yes	father		COL17A1	5.40378	-1.67596	1.2293	0.0249996	no	father		OR9H1P	15.0733	-1.5149	0.789393	0.0133541	no	father		EPHB1	227.47	-0.963361	0.153861	9.53401e-05	yes	father
ZDHHC8P1	66.3325	-1.82793	0.289819	7.46227e-08	yes	father		RNF144A-AS1	38.1978	-1.6755	0.386061	6.75284e-05	yes	father		AC016745.2	6.77179	-1.51145	1.41472	0.0425392	no	father		ZNF311	66.5485	-0.963061	0.266954	0.00447	yes	father
STAC2	23.2918	-1.82498	0.509774	0.000286351	yes	father		KCNN2	6.58102	-1.67526	0.985727	0.0152671	no	father		DLEU2	90.3397	-1.51079	0.313292	4.04888e-05	yes	father		VSTM2L	271.497	-0.962264	0.140331	2.86504e-05	yes	father
CPNE9	8.41236	-1.82004	0.940398	0.00839756	no	father		AC073593.2	3.90149	-1.67448	1.36229	0.0303109	no	father		SKA1	348.255	-1.50928	0.165379	1.52868e-11	yes	father		SETD6	262.088	-0.961676	0.133815	1.54417e-05	yes	father
USP49	887.028	-1.81919	0.0807728	0	yes	father		AC021683.2	14.0281	-1.6732	0.691822	0.00474531	yes	father		PDZRN4	23.208	-1.50696	0.627837	0.00619406	no	father		FLVCR2	99.4368	-0.958677	0.225615	0.00211052	yes	father
NR4A1	336.813	-1.81697	0.130731	0	yes	father		MCM7	4235.31	-1.66982	0.0611496	0	yes	father		LINC02517	3.4615	-1.50621	3.51869	0.0927072	no	father		SOX4	2442.21	-0.955434	0.0525976	0	yes	father
ALX4	14.7499	-1.81687	0.650751	0.00173679	yes	father		PRKG1	195.722	-1.66865	0.166869	3.69409e-14	yes	father		PIF1	90.6298	-1.50616	0.298097	2.06844e-05	yes	father		APOC1	80.7019	-0.9543	0.239756	0.002972	yes	father
POU6F2	33.0421	-1.81287	0.455885	0.000112403	yes	father		DCLK3	2.56504	-1.66704	1.98057	0.0499404	no	father		AKAP1	421.946	-1.50614	0.143735	4.00414e-14	yes	father		SPIN2A	20.8724	-0.952767	0.539217	0.030143	no	father
SDC1	1935.49	-1.81158	0.0571966	0	yes	father		PWWP3B	35.7821	-1.66628	0.39752	0.000100621	yes	father		RTKN2	526.252	-1.50541	0.134775	1.22691e-15	yes	father		AC138207.7	114.26	-0.950871	0.201694	0.00119974	yes	father
CD24	16548.8	-1.81112	0.0354286	0	yes	father		AURKB	501.385	-1.66561	0.109588	0	yes	father		F10	8.97488	-1.504	1.11394	0.0299406	no	father		CROCCP3	75.9732	-0.950194	0.836362	0.0505839	no	father
PNMA8C	176.542	-1.81111	0.178198	2.07399e-15	yes	father		ATIC	188.152	-1.66512	0.524284	0.00119585	yes	father		GALNT8	36.9871	-1.50163	0.500739	0.00230291	yes	father		CCN3	56.8238	-0.949705	0.290389	0.007367	no	father
TBX6	10.5323	-1.81016	0.781981	0.00437678	yes	father		AC021683.6	2.56518	-1.66236	2.00438	0.0508065	no	father		USP3-AS1	3.45774	-1.50074	3.49391	0.0925862	no	father		ANO2	28.4706	-0.949406	0.432764	0.0208963	no	father
GLCCI1	1204.29	-1.81	0.0732648	0	yes	father		SKIDA1	733.484	-1.66213	0.0977912	0	yes	father		FUT4	57.2508	-1.49906	0.398168	0.000495449	yes	father		PCDHB5	483.335	-0.948331	0.0993188	1.07986e-07	yes	father
DRICH1	4.1815	-1.80721	1.48293	0.0249175	no	father		AC005831.1	6.28049	-1.66134	1.06103	0.0184088	no	father		HMGN2	6966.32	-1.49879	0.0472376	0	yes	father		COL4A5	1958.81	-0.947307	0.0545478	2.05689e-18	yes	father
AC008278.2	4.66756	-1.8067	1.30009	0.0193993	no	father		SOX11	3860.79	-1.65954	0.0833918	0	yes	father		PRELID2	48.0273	-1.49526	0.432151	0.000996616	yes	father		SYNJ2BP-COX16	33.0105	-0.946609	0.380891	0.0159157	no	father
EFNB3	1138.31	-1.80485	0.0731338	0	yes	father		RRM2	1803.42	-1.65528	0.0967445	0	yes	father		CCDC184	131.875	-1.49356	0.255449	2.75784e-06	yes	father		TSPAN7	135.376	-0.945637	0.193093	0.000976838	yes	father
PRTG	8043.45	-1.80398	0.0920254	0	yes	father		MND1	115.075	-1.65344	0.217896	2.00676e-09	yes	father		GHR	38.2102	-1.49141	0.466729	0.00162725	yes	father		AL359955.1	75.0806	-0.945373	0.257176	0.00452	yes	father
CES3	22.2047	-1.80348	0.559043	0.000669805	yes	father		AC091138.1	4.64621	-1.65339	1.19189	0.0244472	no	father		GINS2	768.958	-1.48956	0.105812	0	yes	father		SLC6A10P	54.8462	-0.943626	0.296438	0.00827627	no	father
RHPN1-AS1	95.2598	-1.80331	0.238957	6.48153e-10	yes	father		LIG1	911.045	-1.65044	0.0915835	0	yes	father		ECM1	35.7428	-1.48816	0.478846	0.00197067	yes	father		AC092969.1	9.68159	-0.943513	0.778487	0.0482062	no	father
SMIM10L2A	134.012	-1.79991	0.202652	1.42094e-12	yes	father		BRIP1	768.935	-1.64951	0.0999275	0	yes	father		KCNA3	18.1253	-1.48731	0.740936	0.0119531	no	father		C3orf67	116.81	-0.942765	0.219685	0.00223391	yes	father
NECAB2	575.634	-1.79799	0.0986579	0	yes	father		LHFPL4	9.97966	-1.6493	0.826274	0.0096375	no	father		LGI2	359.978	-1.48558	0.161432	1.45719e-11	yes	father		AC110285.6	75.5613	-0.94271	0.254015	0.00438735	yes	father
GRID2	33.4528	-1.79743	0.425415	6.1661e-05	yes	father		CORO2A	10.0076	-1.64883	0.76446	0.00731425	no	father		DGCR9	29.9188	-1.48399	0.566003	0.0043883	yes	father		LINC00858	6.93354	-0.942318	1.11483	0.0642366	no	father
TFAP2E	4.45009	-1.79725	1.53433	0.0266656	no	father		AC242988.2	8.04866	-1.64682	0.843414	0.0103016	no	father		UBE2E3	3345.09	-1.48136	0.0684293	0	yes	father		AC023480.1	9.82197	-0.941126	0.810594	0.0501334	no	father
CABP1	7.15465	-1.79563	1.05456	0.0121431	no	father		RNF144B	33.6734	-1.64185	0.397593	0.000128456	yes	father		DDX12P	57.0402	-1.47943	0.381579	0.000421513	yes	father		PCDHA10	20.6083	-0.937326	0.611534	0.0379693	no	father
LINC02575	7.4769	-1.79336	0.942235	0.00916723	no	father		CDH7	434.937	-1.64069	0.118717	0	yes	father		PLEKHG4	13.6177	-1.47897	0.838204	0.0171008	no	father		KCNAB3	82.5066	-0.937042	0.239589	0.00350619	yes	father
THBS4	153.23	-1.78924	0.192387	1.76079e-13	yes	father		STEAP2	10.0704	-1.6378	0.789028	0.00844403	no	father		TTK	921.401	-1.47737	0.0993275	0	yes	father		FAM187A	104.384	-0.936591	0.224869	0.00267953	yes	father
RPRML	28.6856	-1.78818	0.442711	0.00010321	yes	father		DDX11	533.029	-1.63502	0.111189	0	yes	father		RAD54L	175.87	-1.4772	0.214259	1.23253e-07	yes	father		DSE	1088.46	-0.934562	0.0697253	7.22334e-12	yes	father
MRAP2	18.5218	-1.78776	0.585445	0.00101428	yes	father		CENPVL3	32.7309	-1.63499	0.407304	0.000175245	yes	father		ZC3H12B	39.1444	-1.47712	0.46477	0.00173277	yes	father		EPB41L4B	71.8388	-0.934483	0.260058	0.00546722	no	father
C12orf56	18.0069	-1.78737	0.575347	0.000912628	yes	father		AC253572.2	45.1722	-1.63478	0.376586	7.70517e-05	yes	father		AC108693.1	3.62027	-1.47556	3.56055	0.0951653	no	father		FSIP1	100.624	-0.933521	0.213166	0.00210124	yes	father
CLEC14A	4.46386	-1.78676	1.39583	0.0230375	no	father		AC079140.5	5.3227	-1.63432	1.12884	0.022304	no	father		AC008555.1	8.69117	-1.47391	1.13198	0.0324735	no	father		AP000866.1	110.723	-0.932913	0.205727	0.00180691	yes	father
SLC22A31	8.94519	-1.78637	0.848608	0.00647686	no	father		HSD17B7P2	40.4874	-1.63347	0.374506	7.24974e-05	yes	father		AC092114.1	3.62563	-1.47235	3.4332	0.0931508	no	father		KCTD21-AS1	90.4738	-0.932415	0.247456	0.00430559	yes	father
SRRM3	74.5637	-1.78606	0.279608	7.04773e-08	yes	father		Z94721.2	20.5204	-1.6331	0.516426	0.00128224	yes	father		MVD	448.735	-1.46889	0.141239	1.23269e-13	yes	father		GRK3	733.794	-0.932112	0.0872248	1.27879e-08	yes	father
SHISAL1	418.336	-1.78517	0.117257	0	yes	father		LINC01224	117.308	-1.63254	0.243916	6.46035e-08	yes	father		CKS1B	792.585	-1.4668	0.114988	0	yes	father		RNASE10	41.7476	-0.931825	0.340746	0.0128623	no	father
PLPP7	75.1008	-1.78403	0.27684	5.90288e-08	yes	father		RSPH14	5.71822	-1.63173	1.17192	0.0246306	no	father		HMMR	809.588	-1.46594	0.107661	0	yes	father		ZBTB12	605.786	-0.930676	0.0889635	2.32694e-08	yes	father
FAR2P4	3.05936	-1.78267	2.31134	0.0464844	no	father		USP49	134.607	-1.63124	0.222013	5.32909e-09	yes	father		SLC25A24	936.634	-1.46506	0.107623	0	yes	father		AC048341.1	103.071	-0.929814	0.221665	0.00270198	yes	father
CDK5R2	12.4836	-1.7798	0.705212	0.00309459	yes	father		SLC25A24	1013.78	-1.63117	0.0869242	0	yes	father		HMGB3	1493.91	-1.46499	0.0881331	0	yes	father		SEZ6L	71.9868	-0.929754	0.256795	0.00541209	no	father
EYA2	43.6748	-1.77957	0.367292	1.21474e-05	yes	father		SINHCAF	1780.08	-1.63008	0.0735886	0	yes	father		PCSK2	30.4752	-1.46463	0.515934	0.00320822	yes	father		RAET1K	27.9155	-0.928824	0.423616	0.0220818	no	father
LRRC9	30.3942	-1.77831	0.438538	9.98345e-05	yes	father		NAP1L2	52.4713	-1.62984	0.315156	8.99998e-06	yes	father		AC009309.1	7.73223	-1.46249	1.24042	0.0381678	no	father		TRANK1	149.829	-0.928116	0.176526	0.000658949	yes	father
SLC35F4	2.27052	-1.77822	4.06746	0.0732977	no	father		HILPDA	203.095	-1.62951	0.169074	3.80422e-13	yes	father		XRCC2	285.618	-1.4589	0.193463	1.45168e-08	yes	father		A2M-AS1	54.3815	-0.92753	0.302052	0.00981842	no	father
AP003108.1	5.42687	-1.77634	1.17209	0.0161715	no	father		RCOR2	331.919	-1.62895	0.132553	0	yes	father		RCAN2	70.1267	-1.45867	0.34199	0.000185796	yes	father		AC005831.1	15.0494	-0.92507	0.600826	0.0384901	no	father
SLC25A27	25.9787	-1.77581	0.495119	0.000315183	yes	father		WFDC2	19.0877	-1.62812	0.524092	0.0014325	yes	father		HSD11B2	3.5913	-1.45855	3.45943	0.0946016	no	father		FRZB	108.301	-0.924576	0.205769	0.00195735	yes	father
AC145350.2	12.9274	-1.77458	0.686066	0.00274065	yes	father		C9orf72	355.653	-1.6269	0.130216	0	yes	father		ORC6	364.393	-1.45627	0.156636	1.49271e-11	yes	father		SOX21	1601.89	-0.922671	0.0611528	6.32791e-14	yes	father
RASD1	22.5369	-1.7745	0.512263	0.000425502	yes	father		BCRP2	25.2228	-1.62654	0.453668	0.000501971	yes	father		C6orf52	17.5957	-1.45623	0.991441	0.0261654	no	father		DDX25	36.1354	-0.921532	0.423981	0.0229521	no	father
KCNK12	8.41782	-1.77288	0.883538	0.00770682	no	father		TPH2	2.61024	-1.62581	1.96757	0.0514858	no	father		ICA1	81.8248	-1.45367	0.318911	8.87194e-05	yes	father		FBXO24	9.31897	-0.921241	0.815965	0.0521784	no	father
SHISA7	38.6949	-1.77285	0.380251	2.10756e-05	yes	father		WDR4	76.153	-1.62566	0.266077	4.67043e-07	yes	father		CLSPN	870.056	-1.45333	0.103286	0	yes	father		ALKBH2	352.223	-0.920067	0.12254	1.70897e-05	yes	father
CPLX2	213.11	-1.77281	0.171212	1.05532e-15	yes	father		IRS1	1370.25	-1.62448	0.073664	0	yes	father		OPN3	245.948	-1.45229	0.186644	6.64338e-09	yes	father		AL359715.1	18.7882	-0.918989	0.549476	0.034005	no	father
Z97989.1	93.2763	-1.77111	0.241574	2.0883e-09	yes	father		LINC01876	5.80006	-1.62186	1.01532	0.0179706	no	father		DCX	330.69	-1.45085	0.16247	7.38675e-11	yes	father		B3GAT1	906.366	-0.917139	0.0740117	2.18024e-10	yes	father
AL359317.1	4.89305	-1.77062	1.26426	0.0194239	no	father		NUDT16P1	2.61215	-1.62135	1.96499	0.051583	no	father		HIST1H4A	538.768	-1.4501	0.136196	4.94077e-14	yes	father		XPNPEP3	358.055	-0.916871	0.353546	0.0156799	no	father
ELAVL3	1921.27	-1.77053	0.060752	0	yes	father		AC080011.1	5.26958	-1.61967	1.14534	0.0238993	no	father		CMSS1	272.646	-1.44943	0.183866	5.18532e-09	yes	father		AL031686.1	24.7009	-0.91674	0.452402	0.0261374	no	father
AC013460.1	21.2675	-1.77005	0.607108	0.00137546	yes	father		KLRA1P	20.1672	-1.61931	0.618244	0.0035504	yes	father		BLACAT1	104.063	-1.44934	0.338279	0.000181168	yes	father		PTRHD1	318	-0.916579	0.128209	3.83346e-05	yes	father
STRA6	307.948	-1.76512	0.13748	0	yes	father		CDCA8	561.772	-1.61784	0.106259	0	yes	father		CENPW	181.162	-1.44931	0.226141	7.37505e-07	yes	father		AC015849.5	17.1127	-0.916555	0.598911	0.0390819	no	father
LRRTM4	155.963	-1.76453	0.186397	9.52095e-14	yes	father		GRK3	458.033	-1.61758	0.116656	0	yes	father		DMC1	30.9757	-1.44905	0.537054	0.00409679	yes	father		MEIS3P2	154.919	-0.916459	0.172424	0.000674606	yes	father
GHR	103.617	-1.76147	0.234376	9.89551e-10	yes	father		HECTD2	248.598	-1.61332	0.152036	2.6707e-15	yes	father		AUNIP	102.875	-1.44858	0.279128	1.90206e-05	yes	father		NEBL	831.724	-0.915509	0.0882655	4.43592e-08	yes	father
PHF21B	791.03	-1.7608	0.0847447	0	yes	father		SHANK1	9.05629	-1.61247	0.785614	0.00902972	no	father		KRT18P59	7.52424	-1.44769	1.36239	0.0441467	no	father		PBX1	3436.31	-0.914881	0.0416069	0	yes	father
CHRNB2	576.112	-1.7592	0.101402	0	yes	father		AP001107.5	14.1122	-1.60944	0.616546	0.00370342	yes	father		CDCA8	481.579	-1.44748	0.132252	8.73391e-15	yes	father		GKAP1	116.556	-0.914575	0.201667	0.00200115	yes	father
CCDC30	100.529	-1.75649	0.239331	2.24596e-09	yes	father		UBE2E3	3513.77	-1.60824	0.0643989	0	yes	father		AC002558.3	5.45527	-1.4467	1.60381	0.0530249	no	father		LRGUK	15.899	-0.913823	0.58945	0.0388179	no	father
AC006517.2	67.2712	-1.75451	0.291127	3.17587e-07	yes	father		NTN4	93.962	-1.6074	0.247162	1.42209e-07	yes	father		HEYL	10.36	-1.4463	0.960351	0.0252359	no	father		GBX2	2592.95	-0.913554	0.0490455	0	yes	father
AC016745.1	10.7929	-1.75144	0.781036	0.00528844	no	father		PALM2-AKAP2	2132.01	-1.6045	0.0641268	0	yes	father		PXN-AS1	37.7696	-1.44571	0.473855	0.00232422	yes	father		AL645608.2	8.83323	-0.913098	0.919839	0.0593698	no	father
OPTC	4.497	-1.75092	1.57564	0.0296602	no	father		RAD18	417.658	-1.60433	0.172319	2.21738e-12	yes	father		WHSC1L2P	4.45909	-1.44498	2.02422	0.066588	no	father		PNPLA4	228.093	-0.912653	0.142562	0.000142722	yes	father
CCDC183-AS1	86.0905	-1.75063	0.256721	1.93572e-08	yes	father		AMT	39.408	-1.60379	0.368827	8.39091e-05	yes	father		LAG3	5.02315	-1.44444	1.81788	0.060352	no	father		STARD8	39.7639	-0.912581	0.368121	0.0181669	no	father
PGR	10.2065	-1.74712	0.872914	0.00792351	no	father		PARPBP	281.334	-1.60373	0.162744	1.66063e-13	yes	father		ZNF747	70.3171	-1.44436	0.339849	0.000207364	yes	father		NELL2	7051.72	-0.912522	0.0299398	0	yes	father
SOX1	4504.43	-1.74434	0.0453749	0	yes	father		AC005034.3	3.4473	-1.59992	1.60164	0.0413526	no	father		OGFRP1	11.3546	-1.44402	0.908709	0.0223558	no	father		ISYNA1	3613.84	-0.909999	0.043683	0	yes	father
CENPVL3	162.84	-1.7426	0.185734	1.93836e-13	yes	father		PFAS	1121.79	-1.59974	0.0857943	0	yes	father		STEAP1B	16.5455	-1.44181	0.760371	0.0146212	no	father		FGD6	570.514	-0.909704	0.104005	1.93662e-06	yes	father
BRINP3	16.4563	-1.74209	0.630395	0.00202975	yes	father		TMEM121B	53.3188	-1.59866	0.316704	1.38864e-05	yes	father		AC092718.7	10.5788	-1.4416	0.958912	0.0253635	no	father		PTPN13	4248.7	-0.909675	0.0407826	0	yes	father
SOX7	52.6258	-1.73719	0.333999	4.08898e-06	yes	father		ADM	398.977	-1.59833	0.117797	0	yes	father		FAM174B	38.3326	-1.4412	0.459463	0.00204152	yes	father		SHISAL1	330.501	-0.908541	0.135548	9.45509e-05	yes	father
FRZB	200.122	-1.73662	0.169867	3.05609e-15	yes	father		AL592494.2	3.08866	-1.59831	1.7657	0.0465439	no	father		AC107375.1	12.3557	-1.43795	0.868381	0.0206848	no	father		CHDH	144.029	-0.908202	0.183566	0.00125443	yes	father
TNNI3	6.90923	-1.73538	1.05606	0.0137827	no	father		ATAD5	509.579	-1.5952	0.114386	0	yes	father		CU638689.5	40.2288	-1.43795	0.46322	0.00217432	yes	father		CUX2	218.37	-0.907436	0.155632	0.000362433	yes	father
CMPK2	74.3851	-1.73441	0.270587	8.1039e-08	yes	father		AC092821.1	46.1157	-1.59401	0.364324	8.20574e-05	yes	father		EFNA2	52.6208	-1.43566	0.400953	0.000895306	yes	father		CASKIN1	91.9421	-0.90735	0.22556	0.00363582	yes	father
AC073508.2	13.2154	-1.73305	0.707704	0.00372606	yes	father		AC131009.3	3.88437	-1.59365	1.39273	0.0345419	no	father		TRIM24	2159.65	-1.43559	0.0679249	0	yes	father		AC243919.1	10640.6	-0.90614	0.0303417	0	yes	father
TSPAN11	1944.21	-1.73294	0.0581112	0	yes	father		TRPC4	134.768	-1.59222	0.196591	5.00234e-10	yes	father		AC091180.2	3.40804	-1.43333	3.19364	0.091335	no	father		CDYL	1414.39	-0.905345	0.0606127	2.08503e-13	yes	father
DMTN	53.3622	-1.73144	0.321655	2.65947e-06	yes	father		OGFRP1	14.7871	-1.59159	0.604607	0.0036234	yes	father		CNTN6	214.65	-1.43286	0.20856	1.85227e-07	yes	father		TPTE2P1	5.23209	-0.903299	1.27764	0.0741908	no	father
ALOX12	2.3123	-1.7306	4.12016	0.0754703	no	father		PIP5K1B	206.424	-1.59127	0.184469	4.90975e-11	yes	father		OLFML3	97.7514	-1.4318	0.290991	4.34118e-05	yes	father		ADCY1	480.888	-0.903146	0.108797	5.46364e-06	yes	father
CAMK2A	84.8104	-1.73056	0.256138	2.78491e-08	yes	father		AK4	231.844	-1.59068	0.177339	1.15083e-11	yes	father		AP001505.1	10.7728	-1.43153	0.913544	0.0233304	no	father		DSEL	831.233	-0.902616	0.078556	4.39867e-09	yes	father
CSGALNACT1	76.7693	-1.72981	0.275757	1.40153e-07	yes	father		LINC00882	21.1257	-1.58949	0.50529	0.00141615	yes	father		SYT16	31.5803	-1.43128	0.524919	0.00402177	yes	father		SOCS2	349.474	-0.90113	0.136631	0.000125931	yes	father
AL158055.1	89.0419	-1.72803	0.248488	1.24618e-08	yes	father		EXOC3L1	1.9284	-1.58851	3.13186	0.076028	no	father		FAM78A	47.2544	-1.43116	0.438314	0.00162315	yes	father		HS3ST3A1	193.482	-0.901064	0.159982	0.000509123	yes	father
DUSP26	64.684	-1.72659	0.294516	5.72327e-07	yes	father		CEP83-DT	10.2117	-1.58742	0.734872	0.00763964	no	father		UBE2C	640.304	-1.42952	0.116623	1.52102e-17	yes	father		IGF2BP1	13708.5	-0.899995	0.0284046	0	yes	father
C2orf81	91.8061	-1.72464	0.242925	6.62895e-09	yes	father		HMGB2	2069.45	-1.58724	0.0677369	0	yes	father		OSBPL3	820.654	-1.42744	0.11053	0	yes	father		FBXL20	250.823	-0.898957	0.144326	0.000229143	yes	father
DOC2B	17.6627	-1.72331	0.568051	0.00116632	yes	father		AC138409.2	65.4196	-1.58536	0.402786	0.000255293	yes	father		TRABD2B	5.29086	-1.42533	1.57055	0.0532037	no	father		AC011297.1	102.657	-0.898801	0.216548	0.00332489	yes	father
EDA	66.7082	-1.72215	0.312115	1.76026e-06	yes	father		LIPT2	36.6929	-1.58439	0.410487	0.000300091	yes	father		CHRNA5	168.981	-1.42443	0.240381	3.04969e-06	yes	father		BCL2L11	404.434	-0.89773	0.140198	0.000189753	yes	father
AC024270.5	5.07744	-1.72108	1.29717	0.0221833	no	father		LINC02591	21.9457	-1.58388	0.497572	0.00134303	yes	father		AC005674.2	23.5989	-1.42344	0.63223	0.00892491	no	father		AC012618.3	21.6703	-0.897567	0.48085	0.0307843	no	father
KCNK1	16.5343	-1.71972	0.638354	0.00241091	yes	father		MCPH1-AS1	25.8838	-1.58214	0.462751	0.000834396	yes	father		ZBTB16	257.949	-1.42337	0.179985	5.76987e-09	yes	father		POU3F2	5188.88	-0.897416	0.0375218	0	yes	father
AC113194.1	17.0686	-1.719	0.603024	0.0017506	yes	father		TMEM74	23.1529	-1.58206	0.548905	0.00231017	yes	father		RMST	915.878	-1.42337	0.106268	0	yes	father		EFHD1	130.133	-0.897371	0.188156	0.00175169	yes	father
ADORA1	153.723	-1.71731	0.246335	1.27739e-08	yes	father		HIST2H3C	1096.65	-1.58114	0.452783	0.000719127	yes	father		CAVIN4	59.9159	-1.42284	0.374201	0.000556276	yes	father		RMI2	727.402	-0.897075	0.0837511	3.7797e-08	yes	father
RASA4DP	13.2724	-1.71572	0.726318	0.00442208	yes	father		AKAP1	441.421	-1.58076	0.114345	0	yes	father		WDHD1	650.237	-1.42134	0.118494	1.0253e-16	yes	father		CCDC183-AS1	43.5646	-0.896618	0.332365	0.0152537	no	father
NPTX1	26.215	-1.71384	0.46871	0.000298177	yes	father		C3orf67	46.5859	-1.57841	0.382355	0.000158213	yes	father		CIT	706.066	-1.42099	0.133701	9.78753e-14	yes	father		BMS1P1	124.018	-0.896267	0.194955	0.0021198	yes	father
AC009654.1	15.0975	-1.71242	0.62383	0.00220388	yes	father		AC012066.1	3.46187	-1.57714	1.61077	0.042978	no	father		EFNB1	699.721	-1.4192	0.124541	1.8334e-15	yes	father		SERPINA5	81.1109	-0.896129	0.241439	0.00588164	no	father
CENPVL2	44.512	-1.71167	0.353743	1.62731e-05	yes	father		CMPK2	17.7072	-1.57175	0.549369	0.00243442	yes	father		LRRC17	408.141	-1.41818	0.14843	9.6417e-12	yes	father		IGF2	104.57	-0.895715	0.221314	0.00397705	yes	father
PABPC1L2A	2.19211	-1.71093	3.76193	0.0720658	no	father		PCAT19	2.06109	-1.57007	3.24982	0.0789672	no	father		PTPRD-AS1	46.3884	-1.41802	0.435382	0.00168576	yes	father		FZD9	141.345	-0.894824	0.196972	0.00231129	yes	father
LINC01152	100.547	-1.7086	0.244647	1.2931e-08	yes	father		CNTN6	256.256	-1.57007	0.157894	1.81187e-13	yes	father		AC008946.1	16.0766	-1.41575	0.734789	0.0143185	no	father		PTGES3L-AARSD1	46.3485	-0.894711	0.326964	0.0146829	no	father
KIAA2012	4.76476	-1.70701	1.26658	0.0215795	no	father		ZEB2-AS1	4.06287	-1.56964	1.33123	0.0333399	no	father		CCDC84-DT	16.6415	-1.41575	0.737242	0.0144884	no	father		MAP2K6	1084.21	-0.893985	0.0721456	6.58135e-10	yes	father
AC000068.3	4.92251	-1.70695	1.29238	0.022501	no	father		FANCD2	1182.85	-1.56805	0.295689	7.79337e-06	yes	father		ST8SIA4	956.789	-1.41424	0.110786	2.69335e-18	yes	father		TRIM24	4278.73	-0.893836	0.0370724	0	yes	father
AC015849.5	37.2743	-1.70378	0.388639	4.96545e-05	yes	father		AL160191.3	2.05982	-1.568	3.2431	0.0789304	no	father		MTBP	189.961	-1.41407	0.207067	2.3724e-07	yes	father		CPNE4	206.677	-0.893623	0.162248	0.000651204	yes	father
SYCP2L	9.87688	-1.70182	0.808241	0.0068793	no	father		TP53I11	162.106	-1.56798	0.188202	2.52659e-10	yes	father		HIF3A	14.2075	-1.41333	0.782291	0.0171216	no	father		AC005258.1	14.7859	-0.893589	0.763285	0.0522551	no	father
ZC3H12B	195.099	-1.70034	0.172569	3.15704e-14	yes	father		NUTM2D	52.3661	-1.56712	0.33186	3.76239e-05	yes	father		DYNLL2	1237.46	-1.41315	0.086858	0	yes	father		AL136419.3	52.1129	-0.893212	0.315868	0.013501	no	father
AC092437.1	11.0011	-1.69937	0.77761	0.00606919	no	father		CHRDL1	78.6434	-1.56685	0.272003	1.99702e-06	yes	father		WNT9B	17.3828	-1.41163	0.748609	0.0152196	no	father		PLCG2	18.0594	-0.892602	0.56191	0.0389496	no	father
[truncated: 29,682 more rows]

## Sheet: Common DE - progenitors
Common DE genes
[truncated: 2,383 more rows]

## Sheet: neurons
subject #	parent #1			PTHS #1			parent #2			PTHS #2			PTHS #3			parent #4			PTHS #4
[truncated: 59,370 more rows]

[truncated: 3 more sheets: DE genes neurons, Common DE - neurons, neural progenitors-low passage]
