# Supplementary material for: Transcription Factor 4 loss-of-function is associated with deficits in progenitor proliferation and cortical neuron content
Source: Nat Commun. 2022 May 2;13:2387. doi: 10.1038/s41467-022-29942-w (PMC9061776; doi:10.1038/s41467-022-29942-w)
Supplement: Supplementary file 5 — Supplementary Data 3 [file 41467_2022_29942_MOESM5_ESM.xlsx]

## Sheet: Legend
Legend for Supplementary Data 3: List of DE genes in organoids.
Each tab contains information on each subpopulation type being compared. The first column in each tab is a list of all genes. The second and third columns indicate the average log-transformed values of expression for each gene across all cells in the parent and PTHS groups (see Methods for details on log-transformation). The fourth and fifth columns indicate the average values of expression (calc…

## Sheet: Pr-Glut
	log-transformed means		means (in non-log space)
gene	Pr.Glut.parent	Pr.Glut.PTHS	Pr.Glut.parent	Pr.Glut.PTHS	avg_log2FC	corrected avg_log2FC	p_value	adj p_value
A1BG	0.526031	0.369445	0.666246	0.446931	-0.576002	-0.575896	5.48e-49	1.59e-44
A1BG-AS1	0.0746815	0.0483399	0.0718184	0.0495273	-0.53613	-0.535228	0.0973017	1
A1CF	0	0	0.000522912	0	NA	-2.63903	0.987692	1
A2M	0.00193626	0.00068799	0.0052656	0.000688226	-2.93564	-2.76706	0.965824	1
A2M-AS1	0.0781853	0.0506551	0.0770692	0.05196	-0.568753	-0.56785	0.165025	1
A2ML1	0.00515976	0.000288359	0.0100728	0.0002884	-5.12625	-4.71103	0.9512	1
A2ML1-AS1	0	0	NA	NA	NA	NA	NA	NA
A4GALT	0.00079308	0.000779266	0	0.000779569	NA	3.1368	0.991079	1
A4GNT	0.000309338	0	NA	NA	NA	NA	NA	NA
AAAS	0.241064	0.30075	0.277658	0.350871	0.337635	0.337527	0.115032	1
AACS	0.230623	0.211524	0.279436	0.23556	-0.246423	-0.246327	4.31e-09	0.000125028
AADAC	0	0	NA	NA	NA	NA	NA	NA
AADAT	0.138995	0.179644	0.149693	0.196792	0.394664	0.394433	0.843502	1
AAGAB	0.0938602	0.113034	0.0955269	0.11967	0.325082	0.324778	0.808287	1
AAK1	0.44633	0.45838	0.586659	0.58151	-0.0127183	-0.0127161	3.49e-07	0.0101256
AAMDC	0.527641	0.466461	0.674317	0.594342	-0.182135	-0.182106	6.1e-08	0.00177223
AAMP	0.38345	0.409337	0.469495	0.505818	0.107511	0.107489	0.0904719	1
AANAT	0.00292946	0.00140231	0.00155358	0.0014033	-0.146777	-0.137464	0.985014	1
AAR2	0.111582	0.113553	0.107025	0.120251	0.168101	0.167952	0.281999	1
AARD	0.0145374	0.00416788	0.0158776	0.00417658	-1.9266	-1.90152	0.861868	1
AARS	0.240433	0.224824	0.303963	0.252103	-0.269883	-0.269785	1.22e-07	0.00355607
AARS2	0.104759	0.132784	0.110308	0.142003	0.364382	0.36409	0.791092	1
AARSD1	0.354459	0.338955	0.45661	0.40348	-0.178465	-0.178423	1.09e-11	3.18e-07
AASDH	0.325056	0.314667	0.381286	0.369803	-0.0441158	-0.0441041	0.00632957	1
AASDHPPT	0.635053	0.703985	0.882264	1.02179	0.211822	0.2118	0.189555	1
AASS	0.650299	0.631617	0.939767	0.880648	-0.0937365	-0.0937262	6.7e-05	1
AATBC	0.0127288	0.0074956	0.0053586	0.00752377	0.489598	0.481972	0.977963	1
AATF	0.273185	0.22419	0.292725	0.251309	-0.220083	-0.220002	5.59e-10	1.62e-05
AATK	0.148853	0.113387	0.171278	0.120066	-0.512514	-0.512155	1.32e-07	0.00382923
ABALON	0.00692902	0.00538694	0.00759012	0.00540147	-0.49077	-0.483188	0.951068	1
ABAT	0.461143	0.363661	0.563879	0.438587	-0.362523	-0.36245	1.66e-17	4.82e-13
ABCA1	0.457862	0.191398	0.614831	0.210941	-1.54335	-1.5429	3.41e-86	9.89e-82
ABCA10	0.000602787	0.00180628	0.00359391	0.00180791	-0.991225	-0.95315	0.982073	1
ABCA12	0.000112252	0.000972156	0.000847281	0.000972629	0.199049	0.179287	0.989793	1
ABCA13	0.000453862	0.000846098	0.00150406	0.000846456	-0.829357	-0.761123	0.987443	1
ABCA2	0.118503	0.0819367	0.121914	0.0853871	-0.513771	-0.513265	0.00841026	1
ABCA3	0.123287	0.0795703	0.133737	0.0828217	-0.691318	-0.690656	0.000138643	1
ABCA4	0	0	NA	NA	NA	NA	NA	NA
ABCA5	0.0762299	0.126639	0.078348	0.135007	0.785066	0.784294	0.205452	1
ABCA6	0.00154188	0.00055205	0.000850508	0.000552203	-0.623126	-0.543378	0.986394	1
ABCA7	0.0150092	0.0159528	0.0151465	0.0160807	0.0863444	0.0857946	0.861567	1
ABCA8	0.0670278	0.0462805	0.112548	0.0473682	-1.24855	-1.24679	0.0982307	1
ABCA9	0.00189315	0.000378002	0.000583286	0.000378073	-0.625539	-0.515259	0.989227	1
ABCB1	0.0209169	0.00511961	0.0260396	0.00513274	-2.34291	-2.3206	0.768118	1
ABCB10	0.0821353	0.0993226	0.0992473	0.104423	0.0733331	0.0732612	0.78962	1
ABCB11	0.0142189	0.0121712	0.0195077	0.0122456	-0.671777	-0.66742	0.945535	1
ABCB4	0.040144	0.0181979	0.033743	0.0183645	-0.877666	-0.8741	0.60126	1
ABCB5	0.00103567	0.000811875	0.000567303	0.000812205	0.517724	0.451016	0.988812	1
ABCB6	0.142771	0.0962524	0.157662	0.101037	-0.641955	-0.641442	0.000308992	1
ABCB7	0.22169	0.195361	0.226912	0.21575	-0.072772	-0.0727391	0.00749752	1
ABCB8	0.173864	0.126551	0.176346	0.134907	-0.386444	-0.386192	8.82e-07	0.0256186
ABCB9	0.0921693	0.0701667	0.0940108	0.072687	-0.371129	-0.370679	0.0399965	1
ABCC1	0.0382441	0.0506805	0.0326392	0.0519868	0.671541	0.6699	0.853144	1
ABCC10	0.0859888	0.0589252	0.0731846	0.0606959	-0.269941	-0.269536	0.317319	1
ABCC11	0	0.000187027	0.0026445	0.000187045	-3.82154	-3.25719	0.98444	1
ABCC12	0	0	NA	NA	NA	NA	NA	NA
ABCC2	0.00149312	0.00180848	0.00118718	0.00181011	0.608541	0.569444	0.984924	1
ABCC3	0.000470929	0.000614825	0.00172733	0.000615015	-1.48985	-1.35369	0.984762	1
ABCC4	0.177362	0.215851	0.205523	0.240917	0.229237	0.229134	0.33884	1
ABCC5	0.209172	0.239356	0.269698	0.27043	0.00391221	0.00391076	0.0773182	1
ABCC6	0.000483249	0.00187893	0.00077527	0.00188069	1.2785	1.17821	0.987747	1
ABCC8	0.0252605	0.0808098	0.0356219	0.0841647	1.24045	1.23812	0.190972	1
ABCC9	0.00393296	0.00180156	0.00488049	0.00180319	-1.43648	-1.38787	0.976124	1
ABCD1	0.0308725	0.021212	0.0424764	0.0214386	-0.986454	-0.983133	0.547117	1
ABCD2	0.0622262	0.0597706	0.073755	0.061593	-0.259975	-0.259589	0.301238	1
ABCD3	0.479653	0.421831	0.627377	0.52475	-0.257702	-0.257657	1.18e-12	3.44e-08
ABCD4	0.313363	0.326239	0.391987	0.385747	-0.0231505	-0.0231446	9.84e-05	1
ABCE1	0.59368	0.563013	0.735298	0.755956	0.0399728	0.0399674	9.55e-07	0.0277424
ABCF1	0.677162	0.653013	0.862828	0.921321	0.0946309	0.0946202	1.36e-05	0.393939
ABCF2	0.254878	0.274824	0.325608	0.316299	-0.0418464	-0.0418334	0.000144961	1
ABCF3	0.143786	0.122604	0.128509	0.130436	0.0214744	0.0214578	0.174944	1
ABCG1	0.250344	0.144818	0.293356	0.15583	-0.912681	-0.912248	1.97e-15	5.71e-11
ABCG2	0.000160933	0.00047953	0	0.000479645	NA	2.53517	0.990824	1
ABCG4	0.00965939	0.0108593	0.0121203	0.0109185	-0.15066	-0.149361	0.906495	1
ABCG5	0.000958658	0.000439125	0.000712618	0.000439222	-0.698179	-0.591698	0.988398	1
ABCG8	0.00808256	0.0119273	0.00848774	0.0119988	0.499432	0.494508	0.963532	1
ABHD1	0.0303929	0.0127492	0.0307425	0.0128308	-1.26062	-1.2541	0.754773	1
ABHD10	0.259642	0.191685	0.309579	0.211289	-0.551093	-0.550876	3.67e-14	1.06e-09
ABHD11	0.155844	0.142973	0.169437	0.153699	-0.140641	-0.140553	0.00771967	1
ABHD12	0.168934	0.193377	0.20463	0.21334	0.0601357	0.0601069	0.0261537	1
ABHD12B	0.000299253	0.00159006	0.00159952	0.00159132	-0.00741323	-0.00697598	0.989227	1
ABHD13	0.190496	0.157132	0.205404	0.17015	-0.271662	-0.271516	5.5e-07	0.0159611
ABHD14A	0.211038	0.267897	0.269311	0.307212	0.189959	0.189893	0.0408739	1
ABHD14B	0.0289841	0.044227	0.0352276	0.0452196	0.360245	0.359343	0.876921	1
ABHD15	0.0210205	0.0172414	0.024324	0.0173909	-0.484046	-0.481693	0.862939	1
ABHD15-AS1	0	0.000437829	0	0.000437925	NA	2.42741	0.990194	1
ABHD16A	0.380965	0.371884	0.515322	0.450465	-0.194058	-0.194018	2.21e-19	6.42e-15
ABHD16B	0	0	NA	NA	NA	NA	NA	NA
ABHD17A	0.637116	0.675667	0.955916	0.965343	0.0141569	0.0141554	8.29e-09	0.000240718
ABHD17B	0.185602	0.261247	0.244058	0.298548	0.290739	0.290632	0.650269	1
ABHD17C	0.185725	0.135368	0.187359	0.144958	-0.370169	-0.369944	2.92e-08	0.000846772
ABHD18	0.135881	0.174631	0.161144	0.190807	0.243766	0.243627	0.646063	1
ABHD2	0.264048	0.190457	0.321274	0.209803	-0.61477	-0.614531	9.43e-22	2.74e-17
ABHD3	0.317334	0.191829	0.456475	0.211464	-1.11013	-1.10976	6.17e-27	1.79e-22
ABHD4	0.0416754	0.0389428	0.0626806	0.039711	-0.658481	-0.657153	0.505306	1
ABHD5	0.205639	0.181255	0.222168	0.198721	-0.160908	-0.160832	0.000151319	1
ABHD6	0.507992	0.171337	0.628044	0.18689	-1.74867	-1.74813	3.74e-144	1.08e-139
ABHD8	0.217237	0.246577	0.260047	0.279638	0.10479	0.104751	0.0519148	1
ABI1	0.217119	0.201219	0.244813	0.222892	-0.13533	-0.135272	1.54e-05	0.447857
ABI2	1.11294	1.16257	2.13879	2.19816	0.0394953	0.0394935	1.15e-06	0.0333057
ABI3	0	0	NA	NA	NA	NA	NA	NA
ABI3BP	0.000932564	0	0.00316037	0	NA	-5.02696	0.983306	1
ABITRAM	0.0808511	0.0836896	0.0771372	0.0872914	0.178412	0.178195	0.362581	1
ABL1	0.18968	0.215879	0.244786	0.240952	-0.0227738	-0.0227644	0.005588	1
ABL2	0.363508	0.321227	0.414142	0.378819	-0.128615	-0.128583	7.51e-09	0.000218087
ABLIM1	0.0133413	0.0173781	0.013763	0.0175299	0.349022	0.346784	0.915816	1
ABLIM2	0.013744	0.0164838	0.0247304	0.0166204	-0.573331	-0.570499	0.835751	1
ABLIM3	0.0137381	0.0224641	0.0245111	0.0227184	-0.109575	-0.109113	0.929241	1
ABO	0.00734242	0.000194397	0.00351125	0.000194416	-4.17477	-3.61657	0.979913	1
ABR	0.261638	0.260174	0.276213	0.297156	0.10544	0.105403	0.00699065	1
ABRA	0	0	NA	NA	NA	NA	NA	NA
ABRACL	0.731402	0.789953	1.00126	1.20329	0.26517	0.265146	0.0930718	1
ABRAXAS1	0.116044	0.169317	0.120253	0.184495	0.617518	0.6171	0.152817	1
ABRAXAS2	0.217427	0.199974	0.269116	0.221371	-0.281763	-0.281648	6.1e-10	1.77e-05
ABT1	0.290444	0.247511	0.334673	0.280834	-0.253035	-0.252953	1.05e-08	0.00030366
ABTB1	0.067433	0.0651816	0.0701244	0.0673529	-0.058177	-0.0580925	0.594609	1
ABTB2	0.117245	0.0823784	0.112367	0.0858666	-0.388046	-0.38765	0.0218613	1
AC000032.1	0.00144843	0	0.00089262	0	NA	-3.31124	0.98776	1
AC000036.1	0	0.000426305	0	0.000426395	NA	2.39615	0.990194	1
AC000058.1	0	0.000258368	0	0.000258401	NA	1.84157	0.990194	1
AC000065.1	0	0	NA	NA	NA	NA	NA	NA
AC000065.2	0.000749955	0.000378002	0.000651353	0.000378073	-0.784775	-0.65226	0.989227	1
AC000068.1	0.0187625	0.0201492	0.0101121	0.0203535	1.00919	1.00207	0.986725	1
AC000068.2	0	0.00796027	0.00159779	0.00799204	2.32249	2.25285	0.997957	1
AC000068.3	0.00142838	0.00460784	0.00153338	0.00461848	1.5907	1.53046	0.985469	1
AC000072.1	0	0	5.72e-05	0	NA	-0.652601	0.98922	1
AC000082.1	0	0	NA	NA	NA	NA	NA	NA
AC000085.1	0.0012031	0.000223907	0.000442683	0.000223932	-0.983213	-0.744419	0.989188	1
AC000099.1	0	0	NA	NA	NA	NA	NA	NA
AC000120.1	0.00288345	0.00190991	0.000584104	0.00191173	1.71058	1.55615	0.989307	1
AC000372.1	0	0	NA	NA	NA	NA	NA	NA
AC000403.1	0.000153051	0	0.00026774	0	NA	-1.87869	0.988462	1
AC001226.1	0.00380203	0.000703631	0.00262755	0.000703879	-1.90032	-1.76256	0.981955	1
AC002044.1	8.1059e-05	0.000476515	6.52e-05	0.000476629	2.86992	1.80343	0.990297	1
AC002057.2	0	0	NA	NA	NA	NA	NA	NA
AC002059.1	0.000858721	0.000368581	0.00193879	0.000368649	-2.39484	-2.12113	0.984862	1
AC002064.1	0	0.000342117	0	0.000342175	NA	2.14462	0.990194	1
AC002064.2	0	0	NA	NA	NA	NA	NA	NA
AC002066.1	0	0	NA	NA	NA	NA	NA	NA
AC002069.2	0.000193019	5.97606e-05	0	5.98e-05	NA	0.676267	0.989619	1
AC002070.1	0	0.000870003	0	0.000870381	NA	3.27855	0.991433	1
AC002074.1	0.000374765	0.00130734	0.000835939	0.0013082	0.646112	0.589365	0.987641	1
AC002074.2	0	0	NA	NA	NA	NA	NA	NA
AC002076.1	0.00602238	0.00400008	0.00507699	0.00400809	-0.34106	-0.333647	0.966075	1
AC002094.2	0	0.000955078	0	0.000955534	NA	3.3999	0.99068	1
AC002094.4	0.016867	0.0273898	0.0257158	0.0277684	0.110789	0.110375	0.898964	1
AC002115.1	0	0	NA	NA	NA	NA	NA	NA
AC002116.2	0.00405317	0.00265843	0.00207907	0.00266197	0.356556	0.341985	0.986275	1
AC002128.1	0.00159565	0.000935899	0.00270139	0.000936337	-1.5286	-1.43465	0.980547	1
AC002128.2	0	0	NA	NA	NA	NA	NA	NA
AC002306.1	0.00633379	0.00181557	0.002973	0.00181722	-0.710192	-0.680638	0.982994	1
AC002310.1	0.0715551	0.0934685	0.061157	0.097976	0.67991	0.679025	0.827787	1
AC002310.2	0.00580829	0.0122314	0.00667323	0.0123065	0.882963	0.87318	0.995157	1
AC002347.1	0.00198891	0.00150408	0.00434011	0.00150522	-1.52776	-1.46783	0.974425	1
AC002351.1	0.00014037	0	NA	NA	NA	NA	NA	NA
AC002375.1	0	0	NA	NA	NA	NA	NA	NA
AC002377.1	0	0.000231161	0.000998278	0.000231188	-2.11038	-1.72952	0.989464	1
AC002383.1	0	0	NA	NA	NA	NA	NA	NA
AC002398.1	0.000725837	0.00043591	0.00103064	0.000436005	-1.24113	-1.07682	0.98944	1
AC002398.2	0	0	NA	NA	NA	NA	NA	NA
AC002401.1	0.000272892	0	NA	NA	NA	NA	NA	NA
AC002401.2	0	0	NA	NA	NA	NA	NA	NA
AC002401.3	0.00076908	0.00015951	0.00111728	0.000159523	-2.80815	-2.22972	0.986499	1
AC002401.4	0	0	0.000495009	0	NA	-2.57291	0.988462	1
AC002407.1	9.51693e-05	0	0.00078566	0	NA	-3.14675	0.988462	1
AC002429.2	0.0116976	0.00180201	0.0125326	0.00180363	-2.79671	-2.73032	0.891314	1
AC002451.1	0.00892657	0.00302687	0.00843225	0.00303146	-1.4759	-1.44609	0.943775	1
AC002454.1	0	0	0.00132528	0	NA	-3.83317	0.987495	1
AC002456.1	0.00940122	0.0059611	0.00522938	0.0059789	0.193241	0.189843	0.971286	1
AC002458.1	0	0.00187495	0.000833891	0.00187671	1.17028	1.08178	0.989993	1
AC002460.2	0	0	0.000194475	0	NA	-1.55815	0.988462	1
AC002463.1	0	0.00124157	0.00604749	0.00124234	-2.28328	-2.19525	0.989026	1
AC002467.1	0.0260827	0.0155321	0.0218	0.0156533	-0.477862	-0.475277	0.808722	1
AC002470.1	0.0192343	0.0230849	0.0279381	0.0233534	-0.258601	-0.257592	0.910728	1
AC002480.1	0.000340111	0.000105852	0.00170802	0.000105858	-4.01212	-3.13469	0.986714	1
AC002480.2	0.00282039	0.000788711	0.00408083	0.000789022	-2.37072	-2.2335	0.974178	1
AC002519.1	0	0.000883416	0.000527971	0.000883806	0.743271	0.647676	0.990589	1
AC002542.6	0.00193737	0.00052019	0.00175443	0.000520325	-1.75351	-1.57988	0.986404	1
AC002550.1	0.00223006	0.00192339	0.00465923	0.00192524	-1.27505	-1.23264	0.977227	1
AC002550.2	0.00676832	0.00306673	0.00420317	0.00307144	-0.452563	-0.440262	0.958855	1
AC002551.1	0.000656999	0.000630664	0.00198535	0.000630863	-1.654	-1.51262	0.987167	1
AC002553.1	0.028871	0.025205	0.0312795	0.0255253	-0.293289	-0.292253	0.76312	1
AC002553.2	0.0131133	0.01856	0.0127609	0.0187333	0.553876	0.550296	0.961351	1
AC002558.2	0.00195474	0.000594954	0.000323803	0.000595131	0.878091	0.713891	0.988723	1
AC002558.3	0.140074	0.127555	0.161369	0.136047	-0.246261	-0.246095	0.00145705	1
AC003001.1	0.00106903	8.01372e-05	0	8.01e-05	NA	0.848798	0.989648	1
AC003005.2	0.00337143	0.00822717	0.00285022	0.0082611	1.53526	1.50287	0.98593	1
AC003035.1	0.000629981	0.00228159	0.000325458	0.0022842	2.81114	2.48641	0.99076	1
AC003043.2	0	0.000361706	0.00336364	0.000361771	-3.21687	-2.90704	0.98785	1
AC003044.1	0.00105945	0.000351842	0.000197853	0.000351904	0.830753	0.601416	0.989609	1
AC003070.2	0	0	0.00041039	0	NA	-2.3516	0.988462	1
AC003077.1	0.00505948	0.00514087	0.00168954	0.0051541	1.60909	1.55385	0.988611	1
AC003084.1	0.0010613	0.000154283	0	0.000154294	NA	1.3465	0.99009	1
AC003086.1	0	0	0.000311406	0	NA	-2.04056	0.98828	1
AC003092.1	0.000766494	0	0.00109587	0	NA	-3.57998	0.988462	1
AC003092.2	0	0	NA	NA	NA	NA	NA	NA
AC003093.1	0	0	NA	NA	NA	NA	NA	NA
AC003098.1	0	5.93579e-05	0	5.94e-05	NA	0.672652	0.989571	1
AC003102.1	0.0619935	0.0769174	0.0615762	0.0799529	0.376776	0.376239	0.879669	1
AC003659.1	0.10796	0.159029	0.122274	0.172372	0.49541	0.495067	0.413292	1
AC003666.1	0	0	NA	NA	NA	NA	NA	NA
AC003681.1	0.10742	0.102628	0.115364	0.108079	-0.0940982	-0.0940139	0.0447688	1
AC003682.1	0.000309283	0.000278524	0.00258516	0.000278563	-3.21418	-2.8264	0.985597	1
AC003684.1	0	0	NA	NA	NA	NA	NA	NA
AC003956.1	0	0	NA	NA	NA	NA	NA	NA
AC003958.2	7.80333e-05	0	7.76e-05	0	NA	-0.828632	0.989103	1
AC003965.1	0.00796853	0.00261434	0.00484465	0.00261776	-0.888061	-0.863452	0.972829	1
AC003982.1	0.000109465	0	NA	NA	NA	NA	NA	NA
AC003985.1	0	0	NA	NA	NA	NA	NA	NA
AC003986.1	0	0	NA	NA	NA	NA	NA	NA
AC003986.2	0.000522868	0.00338931	0.000415044	0.00339506	3.0321	2.76255	0.98917	1
AC003986.3	0	0	NA	NA	NA	NA	NA	NA
AC003991.1	0.0038131	0.00561794	0.00321698	0.00563375	0.808389	0.789609	0.981676	1
AC003991.2	0.0010836	0.0004168	0.000171525	0.000416886	1.28123	0.928761	0.989349	1
AC003992.1	0.00131591	0.00835669	0.00254289	0.0083917	1.7225	1.68394	0.999349	1
AC004000.1	0.00290726	0.00105464	0.00255962	0.0010552	-1.27841	-1.20308	0.980339	1
AC004012.1	0.000183337	0	NA	NA	NA	NA	NA	NA
AC004023.1	0.000312709	0.00138057	0.00151014	0.00138152	-0.128428	-0.12011	0.989626	1
AC004034.1	0.000143479	0.00033847	0	0.000338528	NA	2.13267	0.990194	1
AC004039.1	0	0	0.000619478	0	NA	-2.84695	0.987026	1
AC004047.1	0.00112201	0	0.0017933	0	NA	-4.24283	0.985584	1
AC004054.1	7.93142e-05	0	0.000635771	0	NA	-2.87926	0.987495	1
AC004067.1	0.00215145	0.00142853	0.00445954	0.00142955	-1.64134	-1.57578	0.970651	1
AC004069.1	0.00224491	0.0025229	0.0027372	0.00252608	-0.115798	-0.111555	0.97883	1
AC004076.2	0.0402969	0.0563739	0.0307354	0.0579932	0.91598	0.913779	0.737223	1
AC004080.1	0	0	NA	NA	NA	NA	NA	NA
AC004080.4	0	0	NA	NA	NA	NA	NA	NA
AC004083.1	0.000490278	0.000559766	0.000725228	0.000559923	-0.373206	-0.322495	0.9885	1
AC004112.1	0	0	0.000414092	0	NA	-2.36203	0.988462	1
AC004129.3	0	0	NA	NA	NA	NA	NA	NA
AC004130.2	0.0279479	0.0167408	0.0254398	0.0168817	-0.591631	-0.58877	0.818912	1
AC004147.2	0.000376295	0	0.000789729	0	NA	-3.15337	0.987748	1
AC004147.5	0.000170481	0	NA	NA	NA	NA	NA	NA
AC004148.1	0.163005	0.116472	0.198865	0.123526	-0.686975	-0.686533	2.9e-11	8.42e-07
AC004156.1	0.00553639	0.0018601	0.00504148	0.00186183	-1.43712	-1.38998	0.953229	1
AC004158.1	0.362381	0.0693805	0.347617	0.071844	-2.27456	-2.27297	1.1e-30	3.19e-26
AC004160.1	0.00272019	0.00804045	0.00315084	0.00807286	1.35734	1.33003	0.991412	1
AC004160.2	0	0.000272613	0	0.00027265	NA	1.89782	0.990453	1
AC004217.1	0.000271818	0.000223907	0	0.000223932	NA	1.69569	0.990155	1
AC004221.1	0.00187104	0.00454165	0.00314866	0.00455198	0.531758	0.518001	0.983284	1
AC004223.2	0.00578639	0.0037186	0.00215353	0.00372553	0.790741	0.763472	0.987693	1
AC004223.4	0.0126947	0.010085	0.0157564	0.010136	-0.636444	-0.631408	0.897889	1
AC004231.1	0.00218564	0.000479472	0.000263253	0.000479587	0.865343	0.674051	0.990074	1
AC004232.1	0.00406798	0.00215553	0.00333203	0.00215785	-0.626805	-0.604111	0.984147	1
AC004233.1	0	0	NA	NA	NA	NA	NA	NA
AC004233.2	0.00242742	0.00559703	0.003857	0.00561272	0.541221	0.529771	0.969472	1
AC004233.3	0.00690203	0.00361851	0.0052415	0.00362506	-0.531975	-0.519982	0.967255	1
AC004241.1	0.0134886	0.0137215	0.0105697	0.0138161	0.386408	0.383228	0.970142	1
AC004241.2	0	0	NA	NA	NA	NA	NA	NA
AC004241.3	0.0125908	0.0172	0.0145167	0.0173488	0.257123	0.25551	0.942015	1
AC004241.4	0	0.00021683	0.000435372	0.000216853	-1.00553	-0.756728	0.989321	1
AC004253.1	0.00057716	0	0.00224355	0	NA	-4.55062	0.987018	1
AC004257.1	0.00318229	0.00192039	0.00178198	0.00192223	0.109301	0.103697	0.988429	1
AC004263.1	0.0051611	0.00419525	0.00640231	0.00420406	-0.606808	-0.595252	0.958005	1
AC004263.2	0.00186863	0.0061308	0.00331067	0.00614963	0.893377	0.873716	0.977239	1
AC004264.1	0	0.00111576	0	0.00111638	NA	3.60452	0.99041	1
AC004381.1	0	0	0.000159602	0	NA	-1.3763	0.988786	1
AC004408.1	0.000296437	0	NA	NA	NA	NA	NA	NA
AC004448.2	0.000488908	0.000292424	0.00168374	0.000292467	-2.52532	-2.18426	0.988093	1
AC004448.3	0.00294624	0.00269028	0.000448566	0.0026939	2.5863	2.34854	0.989097	1
AC004448.5	0	0.000886106	0.000270048	0.000886499	1.7149	1.41461	0.989993	1
AC004449.1	0	0.000617788	0	0.000617978	NA	2.84394	0.991831	1
AC004461.2	0.000678753	0.00105528	0.00131166	0.00105583	-0.313007	-0.288455	0.988429	1
AC004464.1	0.000269722	0	0.00116788	0	NA	-3.66434	0.987495	1
AC004466.1	0.0056555	0.0061834	0.00576976	0.00620256	0.104352	0.102636	0.961275	1
AC004466.2	0.00341087	0.000125197	0.000329333	0.000125205	-1.39525	-0.930858	0.989034	1
AC004466.3	0.000138386	5.84204e-05	0	5.84e-05	NA	0.663572	0.989628	1
AC004471.2	0	0	NA	NA	NA	NA	NA	NA
AC004477.1	0.0179807	0.0136047	0.0239847	0.0136977	-0.808188	-0.803696	0.853988	1
AC004477.3	0.00811402	0.0052746	0.00754582	0.00528853	-0.51281	-0.504778	0.944193	1
AC004485.1	0	0	0.000327736	0	NA	-2.09672	0.987849	1
AC004490.1	0.000986968	0.000997761	0.00157242	0.000998259	-0.655504	-0.606722	0.989793	1
AC004492.1	0.00435026	0.0039109	0.0021974	0.00391856	0.834522	0.806673	0.977533	1
AC004494.1	0.0192077	0.02146	0.0164321	0.021692	0.400646	0.398528	0.88995	1
AC004522.3	0.00112935	0.000246977	0.000209519	0.000247007	0.237471	0.164937	0.989378	1
AC004522.4	0.000479462	0.00148591	0.000390483	0.00148701	1.92909	1.69404	0.989698	1
AC004522.5	0.00416427	0.000260704	0.00220642	0.000260738	-3.08104	-2.67663	0.983207	1
AC004528.1	0.00164044	0.00347117	0.00334981	0.0034772	0.0538446	0.0523118	0.976611	1
AC004528.2	0	0	0.000368321	0	NA	-2.2275	0.988462	1
AC004540.1	0.539788	0.147825	0.719048	0.15931	-2.17425	-2.17354	1.31e-171	3.8e-167
AC004540.2	1.15315	0.944384	2.28514	1.57123	-0.54039	-0.540361	4.6e-48	1.33e-43
AC004542.2	0.000427284	0.000764404	0	0.000764696	NA	3.11219	0.99096	1
AC004543.1	0	0	NA	NA	NA	NA	NA	NA
AC004554.2	0	0	0.000160965	0	NA	-1.38386	0.988859	1
AC004556.3	0.0998272	0	0.100464	0	NA	-9.9739	0.00375764	1
AC004584.1	0	5.77744e-05	0	5.78e-05	NA	0.658097	0.989646	1
AC004584.3	0.00379266	0.00499836	0.00205395	0.00501087	1.28666	1.24659	0.987326	1
AC004593.1	0	0	NA	NA	NA	NA	NA	NA
AC004593.2	0.00110096	0.000864814	0.00058671	0.000865188	0.560366	0.491109	0.989641	1
AC004593.3	0.000209244	0	0.000822605	0	NA	-3.20571	0.987553	1
AC004594.1	0.000309893	0	0.000188046	0	NA	-1.5263	0.988462	1
AC004672.1	0.000100118	0	NA	NA	NA	NA	NA	NA
AC004672.2	0.00017976	6.65516e-05	0.000141629	6.66e-05	-1.08852	-0.536405	0.988886	1
AC004687.1	0	0	NA	NA	NA	NA	NA	NA
AC004687.3	0	0	0.000139904	0	NA	-1.26246	0.988679	1
AC004692.2	0.00076335	0.00374159	0.000195485	0.00374859	4.26122	3.70318	0.991486	1
AC004702.1	0	0	NA	NA	NA	NA	NA	NA
AC004706.1	0	0.000897948	0	0.000898352	NA	3.31955	0.990194	1
AC004706.3	0.00963081	0.00382223	0.00461386	0.00382954	-0.268801	-0.262547	0.978849	1
AC004765.1	0.000210427	0.000427559	0.000899455	0.000427651	-1.07262	-0.921558	0.987801	1
AC004771.1	0	0	0.000420673	0	NA	-2.38038	0.987738	1
AC004771.2	0.00101682	0.000149086	0.0010245	0.000149097	-2.78059	-2.1745	0.989132	1
AC004771.3	0.00546117	0.00302512	0.00436312	0.0030297	-0.526183	-0.512026	0.96295	1
AC004771.4	0.00852662	0.00613044	0.0100199	0.00614927	-0.704387	-0.695442	0.965715	1
AC004771.5	0.000892579	0	NA	NA	NA	NA	NA	NA
AC004775.1	0	0	NA	NA	NA	NA	NA	NA
AC004784.1	0.0183774	0.00712364	0.0251807	0.00714907	-1.81649	-1.80217	0.827283	1
AC004797.1	0.00174621	0.00142686	0.00424507	0.00142788	-1.57191	-1.50785	0.979344	1
AC004801.3	0	7.15153e-05	0	7.15e-05	NA	0.778209	0.989634	1
AC004801.4	0	0	NA	NA	NA	NA	NA	NA
AC004801.6	0.0028839	0.00303721	0.00481148	0.00304183	-0.66154	-0.644552	0.965586	1
AC004803.1	0.0334684	0.02634	0.0251082	0.02669	0.0881376	0.0877984	0.854575	1
AC004812.2	0.0703847	0.0600204	0.0809028	0.0618582	-0.387223	-0.386675	0.228955	1
AC004816.1	0.0379213	0.0670593	0.0354115	0.0693589	0.969863	0.967873	0.456981	1
AC004816.2	0.00224405	0.0038398	0.00409768	0.00384718	-0.0910042	-0.0887681	0.978407	1
AC004817.3	0.00126397	0.000304668	0.00140508	0.000304714	-2.20512	-1.89487	0.98826	1
AC004817.4	0.000386732	0	0.000358465	0	NA	-2.19681	0.988462	1
AC004817.5	0	0	0.00020898	0	NA	-1.62751	0.988462	1
AC004825.2	0.00769117	0.00479068	0.0109031	0.00480217	-1.18298	-1.16641	0.911225	1
AC004825.3	0.00101469	0.00233886	0.000471385	0.0023416	2.31252	2.09529	0.990017	1
AC004828.1	0	0	NA	NA	NA	NA	NA	NA
AC004828.2	0.000394994	0	0.000214602	0	NA	-1.65353	0.988543	1
AC004832.1	0.000162988	0.000246291	0	0.000246321	NA	1.79211	0.990194	1
AC004832.4	0.000187302	0.000276288	0	0.000276327	NA	1.91199	0.990194	1
AC004832.5	0.000514764	0	0.00130702	0	NA	-3.81457	0.988462	1
AC004832.6	0	6.00471e-05	0.000757311	6e-05	-3.65785	-2.42175	0.987741	1
AC004834.1	0.00168782	0.003414	0.00423702	0.00341983	-0.309122	-0.301195	0.982071	1
AC004835.1	0	0	NA	NA	NA	NA	NA	NA
AC004837.2	0.000319606	0	NA	NA	NA	NA	NA	NA
AC004837.4	0.0101074	0.0100189	0.00596061	0.0100692	0.756421	0.746675	0.979858	1
AC004839.2	0.00357443	0.00303829	0.0042762	0.00304291	-0.490878	-0.477578	0.972137	1
AC004846.1	0.00100232	0.00299386	0.00483538	0.00299834	-0.689462	-0.671663	0.967867	1
AC004846.2	0.0105892	0.00959646	0.0141479	0.00964265	-0.553086	-0.548363	0.884958	1
AC004847.1	0.000180353	0.000353865	0	0.000353928	NA	2.18246	0.990194	1
AC004852.2	0	0.00359686	0.000136616	0.00360334	4.72114	3.96821	0.99716	1
AC004854.2	0.0137291	0.0219447	0.0253078	0.0221873	-0.189852	-0.189053	0.907479	1
AC004862.1	0.000803628	0	0.000512223	0	NA	-2.61406	0.987495	1
AC004865.2	0.00429196	0.00217923	0.00666981	0.00218161	-1.61225	-1.56906	0.964699	1
AC004870.2	0	0	NA	NA	NA	NA	NA	NA
AC004875.1	0.00130572	0.000528233	0.00116952	0.000528372	-1.1463	-1.0146	0.988204	1
AC004877.1	0.010147	0.00509259	0.00790341	0.00510558	-0.630401	-0.620556	0.935391	1
AC004879.1	0	0	NA	NA	NA	NA	NA	NA
AC004882.1	0.000123829	0	9.31e-05	0	NA	-0.949348	0.989029	1
AC004882.3	0.00141727	0	9.2e-05	0	NA	-0.941106	0.989066	1
AC004884.2	0.000128343	0.00104639	0.000644573	0.00104693	0.699756	0.623298	0.99045	1
AC004889.1	0.00242112	0	0.000731559	0	NA	-3.05582	0.987894	1
AC004893.3	0.00117174	0.00054418	0.00187443	0.000544328	-1.7839	-1.61557	0.98605	1
AC004895.1	0	0.000179424	0.000209005	0.00017944	-0.220036	-0.145092	0.989422	1
AC004900.1	0.000573502	0.00049671	0.000602924	0.000496833	-0.279215	-0.236041	0.989132	1
AC004908.1	0	0	NA	NA	NA	NA	NA	NA
AC004908.2	0.00868133	0.00764386	0.0083216	0.00767315	-0.117041	-0.115594	0.979776	1
AC004908.3	0.00248742	0.0081539	0.00469971	0.00818724	0.800807	0.787946	0.991381	1
AC004917.1	0.00247474	0.000541835	0.000421951	0.000541982	0.361169	0.298618	0.989495	1
AC004918.1	0.07226	0.0497646	0.0627229	0.0510237	-0.297825	-0.297299	0.598384	1
AC004918.4	0.0101169	0.0123317	0.0166234	0.0124081	-0.421934	-0.419006	0.947803	1
AC004921.2	0.0036686	0.00835169	0.00703133	0.00838666	0.254299	0.251026	0.974731	1
AC004923.4	0.00126635	0.00338428	0.000528049	0.00339001	2.68255	2.47428	0.988708	1
AC004930.1	0	0	NA	NA	NA	NA	NA	NA
AC004938.2	0.0124839	0.0140411	0.00715163	0.0141401	0.98345	0.973584	0.96076	1
AC004941.1	0.00137991	0.000113269	0.000947462	0.000113275	-3.06424	-2.29611	0.987181	1
AC004943.1	0.00527858	0.0153211	0.00563698	0.015439	1.45359	1.43753	0.954217	1
AC004943.2	0.028461	0.0583911	0.0351744	0.0601296	0.773547	0.771849	0.769329	1
AC004943.3	0.0031926	0.00190177	0.00286656	0.00190358	-0.590604	-0.566209	0.98493	1
AC004947.1	0.00490135	0.00057575	0.00390675	0.000575916	-2.76204	-2.56752	0.977412	1
AC004947.3	0	0	0.000671884	0	NA	-2.94838	0.986546	1
AC004948.1	0.000530141	0.00726175	0.00138204	0.00728818	2.39876	2.31763	0.9872	1
AC004951.1	0.286921	0.264154	0.323939	0.302329	-0.0996028	-0.099571	8.61e-05	1
AC004969.1	0.000319572	0.000508178	0.000242605	0.000508308	1.06709	0.828256	0.989993	1
AC004973.1	0	7.53168e-05	0	7.53e-05	NA	0.809826	0.989664	1
AC004974.1	0.00771444	0.00461022	0.0113165	0.00462086	-1.29219	-1.274	0.918722	1
AC004982.1	0.0110104	0.00830895	0.0097054	0.00834356	-0.218124	-0.215724	0.965469	1
AC004982.2	0.0879999	0.110272	0.100822	0.116582	0.209535	0.209342	0.877798	1
AC004988.1	0	0.000226818	0.00211213	0.000226844	-3.21893	-2.75876	0.987522	1
AC004990.1	0.00322409	0.00266983	0.00194373	0.0026734	0.459851	0.440454	0.983456	1
AC004994.1	0.000703982	0	NA	NA	NA	NA	NA	NA
AC005005.3	0.000484776	0.0010744	0.00237525	0.00107498	-1.14377	-1.07494	0.98259	1
AC005005.4	0.00221849	0.00357612	0.00401181	0.00358252	-0.163277	-0.159079	0.977309	1
AC005009.1	0.000378354	0.000364136	0	0.000364202	NA	2.21475	0.990194	1
AC005009.2	0.00372075	0.00402131	0.00368775	0.0040294	0.127826	0.124593	0.971672	1
AC005013.1	0	0	0.000173407	0	NA	-1.45105	0.988675	1
AC005014.2	0.00486532	0.00801208	0.0101326	0.00804426	-0.332977	-0.329321	0.938617	1
AC005014.3	0.000664673	0.000304656	0	0.000304703	NA	2.01686	0.990189	1
AC005014.4	0.000123829	0	NA	NA	NA	NA	NA	NA
AC005021.1	0	0.000415498	0	0.000415585	NA	2.36621	0.990194	1
AC005034.2	0.002103	0.0017983	0.00188957	0.00179991	-0.0701338	-0.0665262	0.982106	1
AC005034.3	0	8.09374e-05	0	8.09e-05	NA	0.855192	0.989789	1
AC005034.4	0.00636057	0.0053791	0.00321551	0.00539359	0.746198	0.728519	0.978882	1
AC005034.5	0.00704532	0.0057926	0.00602472	0.00580941	-0.0525028	-0.05163	0.96787	1
AC005034.6	0.0016315	0.00361712	0.00512755	0.00362367	-0.500816	-0.489408	0.968837	1
AC005037.1	0.00156638	0.0041931	0.000481594	0.0042019	3.12515	2.88689	0.991755	1
AC005040.2	0	0	NA	NA	NA	NA	NA	NA
AC005041.3	0.000323985	0	NA	NA	NA	NA	NA	NA
AC005041.4	0.0106801	0.0254078	0.0110073	0.0257334	1.22518	1.21773	0.963886	1
AC005041.5	0.00917946	0.0111042	0.00896385	0.0111661	0.316931	0.313788	0.974219	1
AC005046.1	0.00339684	0.00647133	0.00531888	0.00649231	0.28761	0.28279	0.971521	1
AC005050.1	0.00115141	0	0.000490066	0	NA	-2.56088	0.988462	1
AC005052.2	0.00603603	0.00405642	0.00628215	0.00406466	-0.628125	-0.615845	0.96917	1
AC005062.1	0.0262308	0.00658764	0.0315181	0.00660939	-2.25359	-2.2365	0.745047	1
AC005070.3	0.0320427	0.0382972	0.0406623	0.0390399	-0.0587419	-0.0585949	0.777493	1
AC005071.1	0	0	0.000622931	0	NA	-2.85386	0.988462	1
AC005072.1	0.0345102	0.0302079	0.0390425	0.0306688	-0.348275	-0.347269	0.795565	1
AC005076.1	0.0273812	0.0237661	0.03282	0.0240507	-0.448493	-0.446896	0.796277	1
AC005081.1	0.000679282	0.00150444	0.000355642	0.00150557	2.08181	1.81711	0.988592	1
AC005082.1	0.0069981	0.00396959	0.0049529	0.00397748	-0.316419	-0.309434	0.961242	1
AC005082.2	0	0	NA	NA	NA	NA	NA	NA
AC005083.1	0	0	NA	NA	NA	NA	NA	NA
AC005086.2	0	0.00105325	0	0.0010538	NA	3.52832	0.990194	1
AC005089.1	0.000392688	0.00324194	0.000435372	0.0032472	2.89887	2.64434	0.991293	1
AC005091.1	0	0.000625095	0	0.000625291	NA	2.85856	0.990674	1
AC005096.1	0.000851629	0.00102808	0.000917477	0.00102861	0.164951	0.14955	0.989728	1
AC005100.1	0.000112252	0.000844846	0.000807096	0.000845203	0.0665576	0.059369	0.990432	1
AC005100.2	0	0	NA	NA	NA	NA	NA	NA
AC005104.3	0	0	NA	NA	NA	NA	NA	NA
AC005144.1	0	0	NA	NA	NA	NA	NA	NA
AC005153.1	0	0	0.00262103	0	NA	-4.76608	0.987495	1
AC005154.3	0.00177408	0	NA	NA	NA	NA	NA	NA
AC005154.4	0	0	0.002082	0	NA	-4.44758	0.987093	1
AC005162.2	0	0	NA	NA	NA	NA	NA	NA
AC005162.3	0.00161313	0.00063689	0.00498724	0.000637093	-2.96867	-2.78696	0.96141	1
AC005165.1	0.000753398	0.00126724	0.0019356	0.00126804	-0.610176	-0.573339	0.98332	1
AC005165.3	0	0	NA	NA	NA	NA	NA	NA
AC005180.1	0.00190166	0.00281034	0.000799044	0.0028143	1.81643	1.69668	0.988477	1
AC005180.2	0.00188831	0.0012458	0.00341165	0.00124657	-1.4525	-1.38286	0.977152	1
AC005197.1	0.00167229	0.000996641	0.000842957	0.000997137	0.242333	0.21848	0.988107	1
AC005220.1	0.00330412	0.00178239	0.00211856	0.00178398	-0.247983	-0.235839	0.986934	1
AC005224.2	0.00234356	0.00255465	0.00105494	0.00255792	1.27781	1.20248	0.990159	1
AC005224.3	0	0	NA	NA	NA	NA	NA	NA
AC005225.1	0	0.000228142	0	0.000228168	NA	1.71443	0.990194	1
AC005225.2	0.00750767	0.00222866	0.00346898	0.00223114	-0.636729	-0.614475	0.971827	1
AC005225.3	0	0.000331677	0	0.000331732	NA	2.11014	0.990194	1
AC005229.4	0.115078	0.0630429	0.103164	0.0650725	-0.66482	-0.664002	0.00820532	1
AC005229.5	0.0011568	0.00131847	0.00113729	0.00131934	0.214222	0.198042	0.986451	1
AC005234.1	0	0	NA	NA	NA	NA	NA	NA
AC005234.2	0.00181994	0.00140958	0.000442683	0.00141057	1.67193	1.47691	0.989993	1
AC005237.1	0	0	0.00168742	0	NA	-4.15981	0.987899	1
AC005244.2	0	0	NA	NA	NA	NA	NA	NA
AC005252.4	0	0	0.000521223	0	NA	-2.63511	0.988462	1
AC005253.1	0.011493	0.0158976	0.00943549	0.0160246	0.764123	0.757889	0.961199	1
AC005253.2	0	0.00244926	0.000364389	0.00245226	2.75056	2.45837	0.989993	1
AC005258.2	0	0.00141563	0	0.00141664	NA	3.9228	0.990194	1
AC005261.1	0.425638	0.348384	0.59384	0.416777	-0.5108	-0.510697	1.33e-31	3.87e-27
AC005261.2	0.0034982	0.00233464	0.00230337	0.00233737	0.0211374	0.0202641	0.979332	1
AC005264.1	0	0	NA	NA	NA	NA	NA	NA
AC005277.1	0	0.000457335	0	0.00045744	NA	2.47882	0.990194	1
AC005277.2	0.000902557	0.000253283	0	0.000253315	NA	1.82096	0.990578	1
AC005280.1	0.0010532	0.00234875	0.00248789	0.00235151	-0.0813335	-0.078104	0.983049	1
AC005280.2	0	0.000232281	0	0.000232308	NA	1.73252	0.990194	1
AC005288.1	0.00513638	0.00137919	0.00298003	0.00138014	-1.11051	-1.05721	0.980555	1
AC005293.1	0	0	NA	NA	NA	NA	NA	NA
AC005303.1	0	0	NA	NA	NA	NA	NA	NA
AC005304.1	0	0.00242161	0.000381652	0.00242454	2.66738	2.38996	0.991397	1
AC005304.2	0	0	0.000119541	0	NA	-1.13449	0.988938	1
AC005304.3	0.00126888	0.00566844	0.0100296	0.00568454	-0.819154	-0.808309	0.951642	1
AC005306.1	0.0188674	0.0347041	0.0199873	0.0353134	0.821132	0.818012	0.875209	1
AC005307.1	7.83487e-05	0.00214722	0.0013371	0.00214952	0.684908	0.646458	0.988742	1
AC005324.1	0	0	NA	NA	NA	NA	NA	NA
AC005324.5	0	0.000183656	0	0.000183673	NA	1.50423	0.990194	1
AC005329.1	0.00378912	0.00439749	0.00934479	0.00440718	-1.08431	-1.0673	0.953047	1
AC005329.2	0	0.0008274	0	0.000827742	NA	3.21372	0.990194	1
AC005329.3	0.00169307	0.000291108	0.0022848	0.00029115	-2.97223	-2.60807	0.986761	1
AC005330.1	0.00087691	0	NA	NA	NA	NA	NA	NA
AC005332.1	0.00503255	0.0032643	0.00446405	0.00326963	-0.449227	-0.437725	0.976888	1
AC005332.2	0.00507377	0.00866629	0.0061753	0.00870395	0.495161	0.488467	0.976921	1
AC005332.3	0.0437902	0.0331574	0.0476914	0.0337132	-0.500414	-0.499163	0.518737	1
AC005332.4	0.0888087	0.0826704	0.107627	0.0861837	-0.320558	-0.320225	0.0899097	1
AC005332.5	0.0286886	0.0270112	0.0270413	0.0273793	0.0179197	0.0178541	0.978565	1
AC005332.6	0.159657	0.143564	0.174786	0.15438	-0.1791	-0.178991	0.0146117	1
AC005332.7	0.0155351	0.0298512	0.014885	0.0303012	1.02552	1.02061	0.941082	1
AC005339.1	0.000183302	7.42296e-05	0.000731456	7.42e-05	-3.30128	-2.2549	0.987412	1
AC005342.1	0.00301284	0.00121004	0.00121662	0.00121078	-0.00694545	-0.00641675	0.990086	1
AC005343.1	0.00575034	0.00573155	0.00449943	0.00574801	0.353321	0.346491	0.979091	1
AC005343.4	0	0.00039147	0.00133566	0.000391547	-1.7703	-1.54632	0.987291	1
AC005358.2	0	0.00073294	0.000531101	0.000733209	0.465238	0.400808	0.990432	1
AC005363.2	0.00304861	0.00597692	0.00211221	0.00599482	1.50496	1.4621	0.982062	1
AC005383.1	0.000128343	0	0.00163233	0	NA	-4.11464	0.9852	1
AC005391.1	0.000247672	3.0588e-05	0.000555737	3.06e-05	-4.1828	-2.32796	0.987744	1
AC005392.1	0	0	0.000261389	0	NA	-1.85355	0.98828	1
AC005393.1	0.0106328	0.00867551	0.00941328	0.00871326	-0.111486	-0.110268	0.939419	1
AC005400.1	0.00241101	0.00301834	0.0042169	0.00302289	-0.480251	-0.46711	0.973628	1
AC005410.2	0.00075226	0.000294471	0.000310015	0.000294515	-0.0739969	-0.0555965	0.989227	1
AC005414.1	0	0.000798236	0	0.000798554	NA	3.16761	0.990194	1
AC005476.2	0.00628917	0.00396379	0.00195911	0.00397166	1.01954	0.983594	0.981251	1
AC005479.1	0	0	NA	NA	NA	NA	NA	NA
AC005479.2	0	0.00142692	0.00207475	0.00142793	-0.539007	-0.509266	0.988337	1
AC005480.1	0.0129575	0.0121655	0.0148026	0.0122398	-0.274273	-0.272247	0.877147	1
AC005481.1	0.000578696	0	0.00107204	0	NA	-3.55095	0.986526	1
AC005487.1	0.000472907	0.000400734	0.000191427	0.000400814	1.06614	0.78114	0.990018	1
AC005495.2	0	0	NA	NA	NA	NA	NA	NA
AC005498.1	0.00213786	0	0.000509986	0	NA	-2.60878	0.987052	1
AC005498.2	0.00691014	0.00298022	0.00604487	0.00298467	-1.01814	-0.994268	0.954054	1
AC005498.3	0.0106238	0.0162581	0.011917	0.0163909	0.459876	0.456596	0.978196	1
AC005518.1	0.000383884	0.00015951	0.000135052	0.000159523	0.240249	0.142882	0.98952	1
AC005519.1	0.00510665	0.00757251	0.00666476	0.00760125	0.189683	0.187053	0.965566	1
AC005520.2	0.0200868	0.0122224	0.0318102	0.0122974	-1.37114	-1.36399	0.856597	1
AC005520.3	0.00759009	0.00809171	0.00994201	0.00812454	-0.291251	-0.288041	0.932917	1
AC005520.5	0.0157123	0.0189663	0.0206394	0.0191473	-0.108255	-0.107713	0.943905	1
AC005523.1	0.00128345	0.00055049	0.0024053	0.000550641	-2.12703	-1.94505	0.984685	1
AC005523.2	0.0618074	0.0484415	0.0759151	0.0496339	-0.613061	-0.612056	0.185049	1
AC005529.1	0	0	NA	NA	NA	NA	NA	NA
AC005532.1	0.00333778	0.00326961	0.00324989	0.00327496	0.0110891	0.0107593	0.974473	1
AC005534.1	0.0102199	0.00857917	0.0092627	0.00861607	-0.104403	-0.103247	0.978654	1
AC005537.1	0.00184132	0.0026392	0.0035961	0.00264268	-0.444431	-0.430417	0.973477	1
AC005540.1	0.000420023	0.000186589	0	0.000186607	NA	1.51907	0.989978	1
AC005544.1	0	0	NA	NA	NA	NA	NA	NA
AC005544.2	0	0	NA	NA	NA	NA	NA	NA
AC005546.1	0	0.000311852	0.000470515	0.000311901	-0.593153	-0.469967	0.989652	1
AC005548.1	0	0	NA	NA	NA	NA	NA	NA
AC005550.2	0	0	NA	NA	NA	NA	NA	NA
AC005552.1	0	0	NA	NA	NA	NA	NA	NA
AC005562.1	0.321069	0.314709	0.359823	0.369861	0.0396941	0.0396832	0.0126078	1
AC005586.1	0	0.000645888	0	0.000646096	NA	2.89936	0.990869	1
AC005592.1	0.000187785	0.000165761	0.000536663	0.000165775	-1.69479	-1.26032	0.98771	1
AC005594.1	0.000180343	0	0.000364751	0	NA	-2.21646	0.988462	1
AC005597.1	0	0.00245009	0.00150591	0.00245309	0.703968	0.668857	0.991046	1
AC005606.2	0.00186054	0.00140458	0.00267734	0.00140556	-0.929651	-0.8834	0.980368	1
AC005609.3	0	0.000534766	0	0.000534909	NA	2.66655	0.990194	1
AC005609.4	0.00121516	0.00225341	0.0034954	0.00225595	-0.631722	-0.609843	0.977738	1
AC005609.5	0.00720486	0.0105717	0.0107678	0.0106278	-0.0188802	-0.0187053	0.956407	1
AC005614.1	0.00389168	0.00281905	0.0035922	0.00282303	-0.347625	-0.337017	0.971874	1
AC005616.1	0.00240299	0.00146516	0.000609383	0.00146623	1.2667	1.14266	0.989438	1
AC005618.1	0.00475845	0.00514283	0.00600906	0.00515608	-0.220865	-0.216964	0.964314	1
AC005618.2	0	0	NA	NA	NA	NA	NA	NA
AC005618.4	0.0142565	0.0196893	0.011682	0.0198844	0.767349	0.762289	0.933222	1
AC005632.3	0.0772902	0.0626743	0.0647964	0.06468	-0.00259534	-0.00259134	0.47789	1
AC005632.6	0.00330589	0.000539814	0.000785636	0.000539959	-0.541011	-0.468734	0.989037	1
AC005670.1	0.00154188	0.000425019	0.0054444	0.000425109	-3.67887	-3.40034	0.974871	1
AC005670.3	0.316032	0.337478	0.392897	0.401409	0.030922	0.0309143	0.00662659	1
AC005674.2	0.0394139	0.0266759	0.0427688	0.0270348	-0.661739	-0.659782	0.579134	1
AC005682.2	0.0031437	0	0.00117161	0	NA	-3.66858	0.985992	1
AC005692.1	0.00109773	0.000189521	0.000306803	0.000189539	-0.694818	-0.490573	0.988917	1
AC005692.2	0.000707564	0.0010985	0.00176933	0.0010991	-0.686878	-0.640567	0.989227	1
AC005692.3	0.0330253	0.0132529	0.0179341	0.0133411	-0.426825	-0.424074	0.874375	1
AC005695.1	0.00151566	0	0.00084759	0	NA	-3.24426	0.988012	1
AC005695.2	0	0.000308936	0.00268878	0.000308984	-3.12135	-2.76952	0.987667	1
AC005695.3	0.00179386	0.000473752	0.000652534	0.000473864	-0.46158	-0.391048	0.988844	1
AC005696.1	0.00746235	0.00489135	0.00367152	0.00490333	0.417386	0.407744	0.971025	1
AC005696.2	0.00222352	0.0012972	0	0.00129804	NA	3.80533	0.99193	1
AC005696.3	0	0	0.000708605	0	NA	-3.01544	0.988462	1
AC005696.4	0.0267349	0.01336	0.0260364	0.0134496	-0.952966	-0.947809	0.644036	1
AC005697.2	0.0132079	0.0115478	0.0164713	0.0116147	-0.504002	-0.500366	0.928449	1
AC005699.1	0.000468116	0.000228398	9.31e-05	0.000228424	1.29486	0.766211	0.989794	1
AC005702.5	0	0	NA	NA	NA	NA	NA	NA
AC005703.4	0.000156243	0.000188279	0	0.000188297	NA	1.52756	0.990194	1
AC005722.3	0.00223284	0.00118877	0.00153546	0.00118948	-0.368342	-0.342909	0.987291	1
AC005725.1	0	0.000530613	0	0.000530753	NA	2.65708	0.990194	1
AC005726.1	0.0355145	0.055884	0.0438207	0.057475	0.391321	0.390541	0.979327	1
AC005726.2	0	0.000597841	0	0.00059802	NA	2.80327	0.990194	1
AC005726.3	0.031604	0.0370732	0.0237272	0.0377689	0.670658	0.668405	0.995751	1
AC005726.4	0.000240919	0	NA	NA	NA	NA	NA	NA
AC005726.5	0.0680491	0.07299	0.0608512	0.0757198	0.315385	0.31492	0.794134	1
AC005730.2	0.00102379	0.00187633	0.00225748	0.00187809	-0.265446	-0.253137	0.98271	1
AC005730.3	0.00203906	0.000989622	0.00143234	0.000990112	-0.532705	-0.491255	0.988527	1
AC005736.1	0.00444101	0.00449631	0.00666111	0.00450644	-0.563776	-0.553609	0.966435	1
AC005736.2	0.00198996	0	NA	NA	NA	NA	NA	NA
AC005740.4	0.00103663	0.00183602	0.000684561	0.0018377	1.42465	1.30439	0.989004	1
AC005740.5	0.00198051	0.00100391	0.00123584	0.00100441	-0.299142	-0.27447	0.98565	1
AC005753.1	0.00078183	0.000423959	0	0.000424049	NA	2.3897	0.99096	1
AC005753.2	0.00246465	0.000536445	0.00174954	0.000536589	-1.70509	-1.53874	0.980481	1
AC005753.3	0.00636404	0.00319485	0.0039811	0.00319996	-0.315113	-0.30651	0.959198	1
AC005757.1	0.00119492	0.00194746	0.00495183	0.00194936	-1.34496	-1.30163	0.975808	1
AC005759.1	0.00404411	0.00167118	0.00703664	0.00167257	-2.07282	-2.0094	0.966539	1
AC005772.2	0	0	NA	NA	NA	NA	NA	NA
AC005775.1	0.00158729	0	0.000351392	0	NA	-2.17438	0.988462	1
AC005776.2	0.00696405	0.0045828	0.00299634	0.00459332	0.616337	0.600046	0.987379	1
AC005785.1	0.000426916	0.00245987	0.00282625	0.0024629	-0.198532	-0.191277	0.983221	1
AC005786.2	0.00283876	0.00191349	0.00239496	0.00191532	-0.322417	-0.308009	0.98637	1
AC005786.3	0	0	0.000657019	0	NA	-2.92033	0.988462	1
AC005790.1	0.00939155	0.00767112	0.0124351	0.00770062	-0.691368	-0.684309	0.915686	1
AC005803.1	0.000554738	0	8e-05	0	NA	-0.847997	0.989134	1
AC005821.1	0.00098847	0.000944144	0	0.000944589	NA	3.38486	0.990194	1
AC005828.1	0	0	NA	NA	NA	NA	NA	NA
AC005828.2	0.000492161	0	0.00270274	0	NA	-4.80877	0.987495	1
AC005828.3	0.00154728	0.000649745	0.00154109	0.000649957	-1.24553	-1.12977	0.988788	1
AC005828.4	0	0	NA	NA	NA	NA	NA	NA
AC005833.2	0.002425	0.00312855	0.00175435	0.00313345	0.836813	0.802159	0.985394	1
AC005837.1	0.0336643	0.0263378	0.0278639	0.0266877	-0.0622205	-0.0619932	0.903691	1
AC005837.4	0	0	0.00176786	0	NA	-4.22331	0.98762	1
AC005838.2	0.107338	0.0998858	0.101315	0.105045	0.05216	0.0521095	0.209324	1
AC005840.2	0	0	NA	NA	NA	NA	NA	NA
AC005840.4	0	0	0.000544098	0	NA	-2.68728	0.988462	1
AC005841.1	0.000191615	0	NA	NA	NA	NA	NA	NA
AC005842.1	0.000515677	0.00150553	0.000349172	0.00150666	2.10934	1.83872	0.989866	1
AC005856.1	0.00486174	0.00447374	0.00363203	0.00448376	0.303933	0.296571	0.9773	1
AC005863.1	0.000638973	0.00023516	0	0.000235188	NA	1.74497	0.990284	1
AC005865.2	0	0	0.00218364	0	NA	-4.51327	0.988462	1
AC005884.2	0	0	NA	NA	NA	NA	NA	NA
AC005899.1	0.000123829	0.00044525	0	0.00044535	NA	2.44718	0.991219	1
AC005899.3	0.00241239	0.00114298	0.000453581	0.00114363	1.33419	1.16769	0.989227	1
AC005899.5	0.0147183	0.015653	0.0112579	0.0157762	0.486806	0.483164	0.947538	1
AC005899.6	0.00421557	0.00717393	0.00384759	0.00719972	0.903988	0.886871	0.985696	1
AC005899.7	0.00639489	0.0122334	0.011282	0.0123086	0.125635	0.124578	0.938457	1
AC005899.8	0.00126191	0.00177729	0.000625407	0.00177887	1.50809	1.373	0.988808	1
AC005906.2	0	0	NA	NA	NA	NA	NA	NA
AC005908.3	0.000334492	0.00220936	0.0021894	0.0022118	0.0146867	0.0140483	0.984025	1
AC005909.2	0.000468301	0.000307386	9.94e-05	0.000307434	1.62896	1.0309	0.989754	1
AC005911.1	0.00816956	0.00550838	0.00551077	0.00552358	0.00334945	0.00328982	0.969143	1
AC005912.2	0.000540249	0.000692452	0.000208899	0.000692692	1.72941	1.35963	0.990691	1
AC005914.1	0.0128088	0.024043	0.00997778	0.0243343	1.2862	1.27773	0.919564	1
AC005920.1	0.000977256	0	NA	NA	NA	NA	NA	NA
AC005920.3	0	0	NA	NA	NA	NA	NA	NA
AC005921.2	0.141356	0.0883455	0.14867	0.0923655	-0.686689	-0.686098	0.000179995	1
AC005921.4	0.000453386	0	NA	NA	NA	NA	NA	NA
AC005944.1	0.00555286	0.00932267	0.00898008	0.00936627	0.0607456	0.0600903	0.959588	1
AC005954.2	0.00237187	0.00122208	0.000425782	0.00122283	1.52204	1.33109	0.989026	1
AC005962.1	0.0146544	0.00976412	0.0144799	0.00981194	-0.56144	-0.55674	0.909565	1
AC005962.2	0.00151966	0	0.00243827	0	NA	-4.66578	0.980893	1
AC005972.3	0.00435023	0.000362051	0.00212421	0.000362117	-2.5524	-2.26696	0.98106	1
AC005998.1	0	0	NA	NA	NA	NA	NA	NA
AC005999.1	0	0	NA	NA	NA	NA	NA	NA
AC005999.2	0	0	0.00163941	0	NA	-4.12053	0.987495	1
AC006001.2	0.0189139	0.0227826	0.0272985	0.0230441	-0.244425	-0.243453	0.837402	1
AC006003.1	0.000143274	0.000969757	0.000147578	0.000970227	2.71684	2.11196	0.991557	1
AC006004.1	0	0.000203267	0.000540535	0.000203288	-1.41086	-1.07859	0.989227	1
AC006017.1	0.0130234	0.00396635	0.0106018	0.00397422	-1.41556	-1.39325	0.931023	1
AC006019.1	0	0	NA	NA	NA	NA	NA	NA
AC006027.1	0.00200016	0.00243546	0.000698534	0.00243843	1.80355	1.66851	0.992283	1
AC006033.2	0	4.97204e-05	0	4.97e-05	NA	0.582074	0.989595	1
AC006040.1	0.00117859	0.000673638	0.000677962	0.000673865	-0.00874482	-0.00761778	0.987955	1
AC006041.2	0	0	0.000310512	0	NA	-2.03742	0.988462	1
AC006042.1	0	0.000773522	0	0.000773821	NA	3.12734	0.991823	1
AC006042.2	0.00014261	0.00119156	0	0.00119227	NA	3.69183	0.990635	1
AC006042.4	0.00328947	0.0048175	0.00474907	0.00482912	0.0241162	0.0236229	0.979654	1
AC006043.1	0.0719426	0.0214928	0.0715435	0.0217255	-1.71943	-1.71482	0.159122	1
AC006058.1	0.00454964	0	0.00913313	0	NA	-6.52875	0.952134	1
AC006058.2	0	0	NA	NA	NA	NA	NA	NA
AC006058.3	0.000519998	0.000319917	0.000446349	0.000319969	-0.48024	-0.37954	0.988574	1
AC006059.1	0.0183877	0.0105828	0.0170156	0.010639	-0.677497	-0.672453	0.890856	1
AC006059.4	0.00149859	0.00374889	0.00231755	0.00375593	0.696567	0.673531	0.98775	1
AC006059.5	0.0126553	0.0124432	0.0101205	0.0125209	0.30706	0.304351	0.965058	1
AC006062.1	0.000226847	0.000108225	0.000358465	0.000108231	-1.72772	-1.13863	0.988961	1
AC006063.1	0	0	NA	NA	NA	NA	NA	NA
AC006063.2	0	0.00112791	0	0.00112855	NA	3.61889	0.990194	1
AC006063.3	0.000893321	0.000728604	0.00054572	0.00072887	0.417501	0.360237	0.988663	1
AC006063.4	0	0	NA	NA	NA	NA	NA	NA
AC006064.1	0.00318336	0.00127749	0.00358239	0.00127831	-1.48669	-1.41775	0.98358	1
AC006064.2	0.0031964	0.00925541	0.00658839	0.00929837	0.497052	0.490752	0.97071	1
AC006064.3	0.000627287	0	NA	NA	NA	NA	NA	NA
AC006064.4	0.007789	0.0122084	0.0115033	0.0122832	0.0946373	0.0938476	0.977588	1
AC006064.5	0	0.000211194	0	0.000211216	NA	1.63792	0.990156	1
AC006111.2	0.0035979	0.00116667	0.00526628	0.00116735	-2.17354	-2.0821	0.964141	1
AC006111.3	0.00119765	0.000834262	0.00155632	0.00083461	-0.898969	-0.825549	0.986921	1
AC006112.1	0.000627146	0.000125197	0.000502266	0.000125205	-2.00416	-1.41916	0.988188	1
AC006115.2	0.0582122	0.03596	0.0794859	0.0366144	-1.11829	-1.11617	0.110997	1
AC006116.10	0.000237103	0.000801571	0.00119014	0.000801892	-0.569656	-0.516506	0.987353	1
AC006116.11	0.00107246	0.00736894	0.00203554	0.00739616	1.86137	1.81155	0.98854	1
AC006116.4	0	0.000808323	0.00098964	0.000808649	-0.29139	-0.262057	0.988057	1
AC006116.5	0.00637799	0.00607103	0.00465152	0.0060895	0.388623	0.381435	0.986665	1
AC006116.6	0.000525011	0.00391656	0.00249814	0.00392424	0.651556	0.631234	0.98452	1
AC006116.8	0.00239356	0.00355123	0.00277072	0.00355754	0.360621	0.349463	0.977623	1
AC006116.9	0.00227353	0.00124004	0.000723824	0.00124081	0.777576	0.702701	0.991134	1
AC006130.1	0	0	NA	NA	NA	NA	NA	NA
AC006130.3	0.00253443	0.00536357	0.00294575	0.00537798	0.868428	0.846845	0.98506	1
AC006141.1	0.147523	0.231305	0.168714	0.260244	0.625282	0.624981	0.0580956	1
AC006145.1	0.00257584	0.00137072	0.000230033	0.00137166	2.576	2.15676	0.991381	1
AC006146.1	0.00104728	0	0.00109587	0	NA	-3.57998	0.988462	1
AC006148.1	0.00173535	0.000420863	0.00170427	0.000420952	-2.01743	-1.79219	0.983905	1
AC006157.1	0.0141504	0.01773	0.0120957	0.0178881	0.564513	0.560678	0.993204	1
AC006160.1	0.00474675	0.00715495	0.00835149	0.00718061	-0.217928	-0.215147	0.960788	1
AC006197.2	0	0	NA	NA	NA	NA	NA	NA
AC006206.1	0.000203837	0	0.000111168	0	NA	-1.07839	0.988928	1
AC006206.2	0.000283691	0	0.00109858	0	NA	-3.58326	0.987495	1
AC006213.1	0.00956945	0.0122111	0.0122535	0.012286	0.00382269	0.00379179	0.983375	1
AC006213.2	0.046871	0.0304712	0.041778	0.0309402	-0.433263	-0.432057	0.671006	1
AC006213.3	0.00843636	0.0075456	0.00597274	0.00757415	0.342689	0.337657	0.966425	1
AC006213.4	0.0192344	0.0129144	0.0239645	0.0129982	-0.882589	-0.87754	0.786102	1
AC006213.5	0.00329069	0.00103671	0.00627076	0.00103725	-2.59588	-2.48592	0.958792	1
AC006213.7	0.000789986	0.000792468	0.000298756	0.000792783	1.40796	1.1628	0.990567	1
AC006230.1	0.00646938	0.00193375	0.00656008	0.00193562	-1.76092	-1.71007	0.932079	1
AC006237.1	0.00199412	0.00175989	0.00220666	0.00176144	-0.325112	-0.309389	0.988298	1
AC006238.1	0.000865132	0.00130283	0.000392859	0.00130368	1.7305	1.50996	0.989448	1
AC006238.2	0	0	0.000630044	0	NA	-2.86798	0.988462	1
AC006249.1	0.0101341	0.0135743	0.00791815	0.0136669	0.787447	0.779859	0.981365	1
AC006252.1	0.00220582	0.00086776	0.0040582	0.000868136	-2.22485	-2.10268	0.969875	1
AC006262.1	7.80333e-05	0.000272928	0.000523247	0.000272965	-0.938776	-0.740764	0.988607	1
AC006262.2	0	0	NA	NA	NA	NA	NA	NA
AC006270.1	0.00158496	0.000604824	0.000642938	0.000605007	-0.0877278	-0.0756042	0.989227	1
AC006272.1	0	0	NA	NA	NA	NA	NA	NA
AC006273.1	0	0	NA	NA	NA	NA	NA	NA
AC006296.1	0.00661123	0	0.00797371	0	NA	-6.33516	0.926999	1
AC006296.2	0	0	NA	NA	NA	NA	NA	NA
AC006296.3	0.0662345	0.00917399	0.0629492	0.00921619	-2.77194	-2.75867	0.153658	1
AC006299.1	0.000854367	0.00152851	0.00517963	0.00152968	-1.75962	-1.69584	0.975982	1
AC006305.1	0.000407423	0.00109147	0.000496806	0.00109207	1.13631	0.998136	0.990612	1
AC006305.3	0	0	NA	NA	NA	NA	NA	NA
AC006329.1	0.0208048	0.068972	0.0173785	0.0714062	2.03875	2.03249	0.285564	1
AC006333.2	0.100828	0.142967	0.103148	0.153691	0.575317	0.574857	0.275856	1
AC006348.1	0.00847089	0.00491771	0.00386512	0.00492982	0.351024	0.343145	0.971026	1
AC006364.1	0.00124664	0	0.00116359	0	NA	-3.65946	0.986103	1
AC006369.1	0.00159407	0.000469581	0.00111894	0.000469692	-1.25235	-1.09737	0.987929	1
AC006372.1	0	0.000199203	0	0.000199223	NA	1.58122	0.990194	1
AC006372.2	0	0.00032735	0	0.000327403	NA	2.0956	0.990194	1
AC006372.3	0	0.000628485	0	0.000628683	NA	2.86529	0.991655	1
AC006378.1	0	0	NA	NA	NA	NA	NA	NA
AC006387.1	0.0117648	0.00880274	0.00746715	0.0088416	0.24375	0.240783	0.951603	1
AC006398.1	0.00275079	0.00118761	0.00327734	0.00118831	-1.46361	-1.3904	0.982089	1
AC006427.2	0.00246252	0.000318841	0.00285693	0.000318892	-3.16332	-2.81945	0.98165	1
AC006435.1	0	0	NA	NA	NA	NA	NA	NA
AC006435.2	0.00288288	0.00484357	0.0048871	0.00485532	-0.00941283	-0.00922349	0.970202	1
AC006435.3	0	0	NA	NA	NA	NA	NA	NA
AC006441.1	0.0019474	0.0021462	0	0.00214851	NA	4.4909	0.994462	1
AC006441.3	0	0.000111909	0	0.000111915	NA	1.08349	0.989803	1
AC006441.4	0	0.000142583	0.00093599	0.000142593	-2.71459	-2.0944	0.987667	1
AC006445.3	0.00131218	0	0.000173002	0	NA	-1.44891	0.988462	1
AC006449.1	0	0.000488438	0.000188033	0.000488557	1.37754	1.03095	0.989447	1
AC006449.2	0.00421811	0.0012531	0.00210965	0.00125389	-0.750595	-0.70671	0.986446	1
AC006449.3	0	0.000182025	0.000749406	0.000182041	-2.04148	-1.59055	0.987462	1
AC006449.5	0.0148708	0.00881674	0.0130746	0.00885572	-0.56208	-0.556872	0.900507	1
AC006449.6	0.0172748	0.0211417	0.0278518	0.0213668	-0.382399	-0.380833	0.894766	1
AC006450.1	0	0.000982297	0.00111948	0.00098278	-0.18789	-0.171527	0.989724	1
AC006450.2	0.00278227	0.00798072	0.00372833	0.00801265	1.10375	1.08346	0.975992	1
AC006450.3	0.369167	0.348546	0.436392	0.417005	-0.06556	-0.0655446	0.0200606	1
AC006452.1	0.0014161	0.00529451	0.00543602	0.00530856	-0.0342302	-0.0336046	0.980118	1
AC006460.1	0	0.00174077	0	0.00174229	NA	4.20343	0.99096	1
AC006460.2	0.0180978	0.00917033	0.0107518	0.00921251	-0.22291	-0.22069	0.918478	1
AC006480.2	0.0682311	0.0502579	0.0673534	0.0515423	-0.385994	-0.385338	0.367521	1
AC006483.2	0	0.000119813	0	0.00011982	NA	1.13632	0.989908	1
AC006504.1	0.0222551	0.018813	0.0215316	0.018991	-0.181135	-0.180243	0.8198	1
AC006504.5	0.0785084	0.0863692	0.0879998	0.0902088	0.0357685	0.0357284	0.75298	1
AC006504.7	0.00545916	0.00364883	0.00945377	0.00365549	-1.37082	-1.34707	0.926284	1
AC006511.4	0.00157624	0.00512909	0.00364299	0.00514227	0.497284	0.486002	0.973761	1
AC006511.6	0.00296513	0	0.000971728	0	NA	-3.42187	0.987727	1
AC006517.2	0.00180042	0.000212002	0.00573596	0.000212025	-4.75773	-4.22524	0.974662	1
AC006525.1	0	0.000120893	0	0.000120901	NA	1.1434	0.99003	1
AC006538.1	0.0085571	0.00443743	0.00668537	0.00444729	-0.58808	-0.57742	0.950409	1
AC006538.3	0	0	NA	NA	NA	NA	NA	NA
AC006538.4	0.00141895	0	0.000892153	0	NA	-3.31056	0.988462	1
AC006547.1	0.00187523	0.000228672	0.000431651	0.000228698	-0.916422	-0.693717	0.988696	1
AC006547.2	0.00252905	0.00253525	0.00274684	0.00253847	-0.113814	-0.10966	0.97856	1
AC006547.3	0.00499496	0.00364816	0.00412494	0.00365482	-0.174571	-0.170186	0.978884	1
AC006557.3	0.000633829	0.000304322	0.00320257	0.000304368	-3.39534	-3.02985	0.984687	1
AC006566.1	0.00291082	0.0030108	0.00241391	0.00301534	0.320949	0.309457	0.983356	1
AC006566.2	0.00014261	0.00131405	0	0.00131491	NA	3.82264	0.990194	1
AC006581.2	0.000265715	6.54981e-05	0.000111168	6.55e-05	-0.763175	-0.35156	0.989161	1
AC006942.1	0.0120721	0.00692822	0.0184365	0.00695227	-1.40701	-1.39421	0.866818	1
AC006947.1	0.000583842	0.000546631	0.000618338	0.000546781	-0.177433	-0.151386	0.989227	1
AC006960.3	0.0168695	0.00110906	0.0159251	0.00110967	-3.8431	-3.72765	0.889076	1
AC006967.3	0	0	0.000284453	0	NA	-1.94281	0.988462	1
AC006972.1	0	0.00051863	0.000419557	0.000518765	0.306214	0.25211	0.989227	1
AC006974.1	0.000235744	0.00151737	0.00146113	0.00151852	0.0555812	0.0520843	0.983793	1
AC006974.2	0.00138881	0.000518583	9.83e-05	0.000518717	2.39968	1.64159	0.99103	1
AC006994.2	0.00111384	0.00253902	0.00310525	0.00254225	-0.288605	-0.278671	0.976997	1
AC007009.1	0.00410701	0.00674267	0.00148007	0.00676546	2.19252	2.11937	0.993471	1
AC007014.1	0.0159647	0.0123519	0.0136436	0.0124285	-0.134574	-0.133548	0.921288	1
AC007014.2	0.000187785	0.00195397	0.00111221	0.00195588	0.814391	0.762118	0.986441	1
AC007029.1	0.000166765	0	0.000119541	0	NA	-1.13449	0.988938	1
AC007032.1	0.0162633	0.00609558	0.0152914	0.0061142	-1.32249	-1.30849	0.894019	1
AC007036.1	0.000685545	0.00113065	0.00240031	0.00113129	-1.08525	-1.02194	0.984628	1
AC007036.2	0.004302	0.0055224	0.00582786	0.00553768	-0.0736843	-0.0724095	0.961177	1
AC007036.3	0.00039842	0.000560272	0.00204311	0.000560429	-1.86616	-1.69823	0.987789	1
AC007036.5	0.00195642	0.00197005	0.00165723	0.00197199	0.250882	0.237718	0.986068	1
AC007038.1	0.0386708	0.0318909	0.0429843	0.0324049	-0.407596	-0.406503	0.67652	1
AC007038.2	0.03909	0.0526307	0.0377889	0.0540403	0.516074	0.514929	0.812032	1
AC007040.1	0	4.80231e-05	0.000141629	4.8e-05	-1.56101	-0.707196	0.988801	1
AC007064.2	0	0.000415045	0	0.000415131	NA	2.36494	0.990846	1
AC007066.2	0.0169857	0.0212433	0.0179781	0.0214706	0.256117	0.254818	0.951776	1
AC007066.3	0.00772795	0.00149199	0.00363446	0.00149311	-1.28342	-1.22906	0.975906	1
AC007091.1	0	0	NA	NA	NA	NA	NA	NA
AC007098.1	0.0645219	0.0715737	0.0609096	0.0741974	0.284699	0.284275	0.891906	1
AC007099.1	0	0	NA	NA	NA	NA	NA	NA
AC007100.1	0	0.000383258	0	0.000383332	NA	2.27301	0.990194	1
AC007100.2	0	0	NA	NA	NA	NA	NA	NA
AC007106.1	0	0	NA	NA	NA	NA	NA	NA
AC007106.2	0.00481569	0.00270467	0.003977	0.00270834	-0.554276	-0.537794	0.975068	1
AC007114.1	0.0090142	0.00428235	0.0057713	0.00429153	-0.427406	-0.418958	0.971664	1
AC007114.2	0.0219753	0.022559	0.0239313	0.0228153	-0.0688927	-0.0685991	0.834424	1
AC007126.1	0	0.000120187	0	0.000120195	NA	1.13878	0.989886	1
AC007128.2	0	0	NA	NA	NA	NA	NA	NA
AC007130.1	0	0	0.00033788	0	NA	-2.13054	0.988462	1
AC007132.1	0	0	0.000512815	0	NA	-2.61545	0.988462	1
AC007159.1	0	0.000560384	0	0.000560541	NA	2.72365	0.990194	1
AC007163.1	0.000556901	0	NA	NA	NA	NA	NA	NA
AC007179.1	0.000123829	0.000257696	0.000183811	0.00025773	0.487637	0.333941	0.989393	1
AC007179.2	0.000211676	7.53168e-05	0.000247154	7.53e-05	-1.71469	-0.98575	0.988697	1
AC007182.1	0	0	NA	NA	NA	NA	NA	NA
AC007192.2	0.000238735	0	NA	NA	NA	NA	NA	NA
AC007193.1	0.00744093	0.00738324	0.00666587	0.00741057	0.15279	0.150645	0.958839	1
AC007193.2	0.00072626	0.0025042	0.00181857	0.00250734	0.463355	0.442549	0.987984	1
AC007193.3	0	0.000387662	0	0.000387738	NA	2.28611	0.990194	1
AC007216.2	0.00491775	0.00534135	0.00564786	0.00535564	-0.0766454	-0.0752765	0.975843	1
AC007216.3	0.0202114	0.0228183	0.020956	0.0230806	0.139319	0.138689	0.893298	1
AC007216.4	0.00467219	0.000883643	0.00282872	0.000884033	-1.67798	-1.57349	0.982924	1
AC007218.1	0.000278876	0	NA	NA	NA	NA	NA	NA
AC007218.3	0.00353634	0.00235106	0.00507717	0.00235383	-1.10902	-1.07713	0.976442	1
AC007220.1	0.00335329	0.00477841	0.00168402	0.00478984	1.50807	1.45465	0.980582	1
AC007220.2	0	0	NA	NA	NA	NA	NA	NA
AC007221.1	0.000269438	0.000742469	0.000413594	0.000742745	0.844652	0.714468	0.989227	1
AC007222.2	0	0.000631588	0	0.000631787	NA	2.87142	0.99096	1
AC007240.3	0.00243257	0.0042315	0.00203785	0.00424047	1.05718	1.02169	0.985162	1
AC007250.1	0.00425136	0.0034928	0.00201549	0.0034989	0.79577	0.766563	0.987356	1
AC007255.1	0	7.01703e-05	0	7.02e-05	NA	0.767231	0.989688	1
AC007262.2	0.0371784	0.0391343	0.032206	0.0399102	0.309426	0.308564	0.937683	1
AC007272.1	0	0.000681747	0	0.000681979	NA	2.96713	0.99096	1
AC007277.1	0	0	NA	NA	NA	NA	NA	NA
AC007279.2	0.00330315	0.00458657	0.00455745	0.0045971	0.0124979	0.0122306	0.984809	1
AC007285.1	0.00956492	0.00995308	0.00708271	0.0100028	0.498026	0.492151	0.956637	1
AC007285.2	0	8.09374e-05	0	8.09e-05	NA	0.855192	0.989789	1
AC007292.1	0.0111979	0.0111853	0.00668639	0.0112481	0.750386	0.741739	0.969279	1
AC007292.2	0.0113625	0.0124575	0.0118139	0.0125355	0.0855349	0.0848377	0.942844	1
AC007292.3	0.0030951	0.00186896	0.0036299	0.00187071	-0.956349	-0.920426	0.976507	1
AC007298.2	0	0.000256704	0	0.000256737	NA	1.83486	0.990194	1
AC007308.1	0.000698091	0.000429812	0	0.000429904	NA	2.40573	0.99096	1
AC007317.1	0	0	NA	NA	NA	NA	NA	NA
AC007317.2	0	0	NA	NA	NA	NA	NA	NA
AC007319.1	0	0	NA	NA	NA	NA	NA	NA
AC007325.2	0	0.000550965	0	0.000551117	NA	2.70292	0.990194	1
AC007325.4	0.0654194	0.0651983	0.0740624	0.0673706	-0.136622	-0.136429	0.286302	1
AC007326.2	0	0	NA	NA	NA	NA	NA	NA
AC007326.5	0	0.000717714	0	0.000717971	NA	3.03205	0.99069	1
AC007327.2	0.000579107	0.000217591	0.000346341	0.000217615	-0.670415	-0.490867	0.98921	1
AC007333.2	0.000332867	0.00116107	0.000531419	0.00116174	1.12837	0.998746	0.989445	1
AC007336.1	0	0.000171146	0.000821492	0.000171161	-2.26289	-1.76482	0.98817	1
AC007342.1	0.00114631	0.00161041	0.00487224	0.00161171	-1.59599	-1.53846	0.968595	1
AC007342.5	0	0	NA	NA	NA	NA	NA	NA
AC007344.1	0.00480427	0.00890883	0.00321816	0.00894863	1.47543	1.44731	0.997044	1
AC007349.4	0	0	NA	NA	NA	NA	NA	NA
AC007350.1	0	0	NA	NA	NA	NA	NA	NA
AC007362.1	0	0	NA	NA	NA	NA	NA	NA
AC007364.1	0.0178858	0.0140124	0.012036	0.0141111	0.229473	0.227724	0.954807	1
AC007365.1	0.000894469	0.00392014	0.00152453	0.00392783	1.36537	1.30998	0.987863	1
AC007368.1	0.000401364	0	NA	NA	NA	NA	NA	NA
AC007370.1	0.00130178	0.000356822	0.000412425	0.000356885	-0.208673	-0.16551	0.989914	1
AC007370.2	0.0114567	0.00985359	0.0103304	0.00990229	-0.061061	-0.0604632	0.936261	1
AC007375.3	0.00244991	0.00256383	0.000663027	0.00256712	1.95301	1.80548	0.988535	1
AC007376.2	0	0.000952753	0.000188269	0.000953207	2.33999	1.8693	0.990579	1
AC007378.1	0.000100118	5.72968e-05	0.00117547	5.73e-05	-4.35856	-3.01944	0.986981	1
AC007381.1	0.00145097	0.000394018	0.00136818	0.000394096	-1.79564	-1.57116	0.986624	1
AC007381.2	0.000645243	0	0.000497042	0	NA	-2.57783	0.988462	1
AC007383.2	0.0103144	0.00346133	0.00842658	0.00346733	-1.28112	-1.25712	0.946548	1
AC007383.3	0.00872279	0.00776596	0.00902322	0.00779619	-0.210873	-0.208386	0.951166	1
AC007384.1	0.00180039	0.00157063	0.00045395	0.00157187	1.79188	1.59363	0.989171	1
AC007387.2	0.00081343	7.18439e-05	0	7.18e-05	NA	0.78073	0.98965	1
AC007387.3	0.000272892	0	0.0008495	0	NA	-3.24717	0.987495	1
AC007389.1	0.00820693	0.00314589	0.00539394	0.00315084	-0.775603	-0.757029	0.967075	1
AC007389.3	0.00015714	0.000180668	0	0.000180685	NA	1.48895	0.990116	1
AC007389.5	0.00151462	0.00194137	0.00490981	0.00194325	-1.33719	-1.29389	0.976594	1
AC007390.2	0.0110076	0.0360876	0.0127053	0.0367467	1.53218	1.52479	0.800941	1
AC007391.1	0.00103698	0.000849089	0	0.00084945	NA	3.24709	0.990194	1
AC007391.2	0	0	NA	NA	NA	NA	NA	NA
AC007391.3	0.000172602	0.00113633	7e-05	0.00113697	4.0217	2.86321	0.991272	1
AC007402.1	0.00069841	0.0017939	0.00272859	0.00179551	-0.603757	-0.577492	0.982174	1
AC007402.2	0.0113416	0.0101464	0.0241872	0.0101981	-1.24595	-1.23782	0.878262	1
AC007403.1	0	0	NA	NA	NA	NA	NA	NA
AC007405.1	0.000917092	0.000469407	0.000518368	0.000469517	-0.142799	-0.118727	0.988902	1
AC007405.2	0.000178706	0.000388107	0.000463337	0.000388182	-0.255329	-0.206579	0.98836	1
AC007405.3	0.00779234	0.00182472	0.00679573	0.00182639	-1.89563	-1.8398	0.957662	1
AC007405.4	0.000614991	0.000370053	9.81e-05	0.000370121	1.91567	1.2468	0.989828	1
AC007406.2	0	0.000149189	0.000154735	0.0001492	-0.052552	-0.0316931	0.98958	1
AC007406.3	0	0	NA	NA	NA	NA	NA	NA
AC007406.4	0.000160933	0.000435667	0.000168921	0.000435762	1.36719	0.99441	0.989621	1
AC007406.5	0.098125	0.0817923	0.0918983	0.0852304	-0.10867	-0.108547	0.292997	1
AC007423.1	0.00498567	0.00413887	0.00880787	0.00414745	-1.08657	-1.06848	0.951564	1
AC007431.1	0	0	NA	NA	NA	NA	NA	NA
AC007431.2	0	0	NA	NA	NA	NA	NA	NA
AC007432.1	0.00196867	0.000480893	0.00331666	0.000481009	-2.78559	-2.55595	0.984097	1
AC007448.4	0.00784156	0.00672079	0.00533951	0.00674342	0.336775	0.331242	0.969574	1
AC007448.5	0.0123465	0.00316754	0.0101151	0.00317256	-1.67279	-1.64221	0.928615	1
AC007485.1	0.000851629	0.000469362	9.2e-05	0.000469473	2.35134	1.56852	0.990841	1
AC007491.1	0	0	NA	NA	NA	NA	NA	NA
AC007493.1	5.99069e-05	0	NA	NA	NA	NA	NA	NA
AC007494.2	0.000232704	0.000124085	0.000813486	0.000124093	-2.7127	-2.02729	0.987888	1
AC007495.1	0	0.000711173	0	0.000711426	NA	3.02046	0.990849	1
AC007496.1	0	0	NA	NA	NA	NA	NA	NA
AC007496.2	0.0036085	0.00310896	0.00157864	0.00311379	0.979991	0.936984	0.983194	1
AC007497.1	0.00254574	0.00569184	0.0038404	0.00570807	0.571746	0.559716	0.987982	1
AC007527.1	0.00139831	0	NA	NA	NA	NA	NA	NA
AC007527.2	0	0	NA	NA	NA	NA	NA	NA
AC007529.1	0	0	NA	NA	NA	NA	NA	NA
AC007529.2	0	0	NA	NA	NA	NA	NA	NA
AC007533.1	0	0.000616159	0.000535254	0.000616349	0.203524	0.173329	0.98943	1
AC007535.1	0	0	5.31e-05	0	NA	-0.614474	0.989247	1
AC007540.1	0	0	NA	NA	NA	NA	NA	NA
AC007541.1	0.0555924	0.0667555	0.0610154	0.0690341	0.178135	0.177861	0.939451	1
AC007546.1	0.000871767	0.000666639	0.000333624	0.000666861	0.999163	0.82252	0.990467	1
AC007552.2	0	0	NA	NA	NA	NA	NA	NA
AC007557.1	6.52486e-05	0	NA	NA	NA	NA	NA	NA
AC007557.3	0	0.00017001	0	0.000170025	NA	1.43309	0.990092	1
AC007563.1	0	0	0.0010018	0	NA	-3.46179	0.986947	1
AC007563.2	0.00220886	0.00176899	0.00337831	0.00177055	-0.932099	-0.894919	0.97542	1
AC007563.4	0.00360553	0.00114825	0.00339528	0.00114891	-1.56327	-1.48474	0.970799	1
AC007566.1	0.0987979	0.0853166	0.107565	0.0890618	-0.272327	-0.272049	0.138842	1
AC007569.1	0.000246787	0.000129797	0.00279224	0.000129805	-4.42701	-3.65371	0.986131	1
AC007570.1	0.000464122	0.000901591	0.00116183	0.000901997	-0.365208	-0.332643	0.989172	1
AC007598.2	0	0	NA	NA	NA	NA	NA	NA
AC007599.2	0.00603944	0.00801182	0.00538922	0.008044	0.577836	0.569136	0.961464	1
AC007601.1	0.000760044	0.00245024	0.00248644	0.00245324	-0.0193915	-0.0186369	0.987557	1
AC007603.1	8.47455e-05	0	NA	NA	NA	NA	NA	NA
AC007608.1	0.000545281	0.000245681	0.000596782	0.000245711	-1.28024	-1.01114	0.988659	1
AC007608.2	0	0	NA	NA	NA	NA	NA	NA
AC007608.3	0.011476	0.00484091	0.00954537	0.00485265	-0.976029	-0.961636	0.920875	1
AC007610.1	0.000355594	0	NA	NA	NA	NA	NA	NA
AC007610.5	0.000151448	0.00010404	0.000781336	0.000104045	-2.90874	-2.1108	0.987944	1
AC007611.1	0.00212075	0.00330911	0.00165321	0.00331459	1.00356	0.961713	0.983838	1
AC007613.1	0.00279386	0.00605252	0.00396202	0.00607088	0.615669	0.603278	0.978404	1
AC007614.1	0.00524905	0.00890347	0.00704007	0.00894323	0.345206	0.340899	0.975998	1
AC007619.1	0	0.000619196	0.00116478	0.000619388	-0.911148	-0.81405	0.989227	1
AC007620.2	0.0179498	0.0241091	0.0218284	0.024402	0.160794	0.1601	0.938428	1
AC007620.3	0.000646722	0	0.00338828	0	NA	-5.12445	0.976522	1
AC007622.2	0.00421273	0	NA	NA	NA	NA	NA	NA
AC007637.1	0	0	0.00444105	0	NA	-5.50495	0.987495	1
AC007638.1	0.000462371	0.000846417	0.000743349	0.000846775	0.187939	0.166892	0.989793	1
AC007638.2	0	0.00337046	0.000179064	0.00337615	4.23683	3.63882	0.992003	1
AC007639.1	0	0.000186581	0	0.000186598	NA	1.51903	0.990194	1
AC007652.3	0	0	NA	NA	NA	NA	NA	NA
AC007655.1	0	0	NA	NA	NA	NA	NA	NA
AC007655.2	0.00415435	0.000587109	0.00253628	0.000587282	-2.11059	-1.93953	0.981353	1
AC007656.1	0	0	9.2e-05	0	NA	-0.941106	0.989066	1
AC007656.2	0	0	NA	NA	NA	NA	NA	NA
AC007656.4	0	0	0.000255927	0	NA	-1.83158	0.988462	1
AC007663.2	0	0	NA	NA	NA	NA	NA	NA
AC007663.3	0.00192187	0.000664734	0.0036589	0.000664955	-2.46008	-2.29686	0.979419	1
AC007663.4	0.00285838	0.00243667	0.00499438	0.00243964	-1.03364	-1.00428	0.962164	1
AC007666.1	0.00302576	0.00166529	0.00225754	0.00166668	-0.43778	-0.416247	0.984568	1
AC007666.2	0.00189975	0.00348127	0.00596301	0.00348733	-0.773915	-0.757121	0.987291	1
AC007671.1	0.000365655	0.000752737	0.000842822	0.000753021	-0.162538	-0.144404	0.98751	1
AC007673.1	0	8.65205e-05	0	8.65e-05	NA	0.899176	0.98983	1
AC007679.1	0	0	NA	NA	NA	NA	NA	NA
AC007681.1	0.00903026	0.00621637	0.00677536	0.00623574	-0.119737	-0.117923	0.953042	1
AC007682.1	0.000323385	0.000518364	0.00100059	0.000518498	-0.948439	-0.831435	0.989676	1
AC007684.2	0.00501404	0.00289637	0.00253804	0.00290057	0.192619	0.185768	0.983046	1
AC007686.2	0	0	0.000134489	0	NA	-1.22952	0.988864	1
AC007686.3	0.00673941	0.00388489	0.00550009	0.00389245	-0.498775	-0.488174	0.961122	1
AC007686.4	0.00203056	0.00434012	0.00536939	0.00434955	-0.30389	-0.297719	0.96297	1
AC007687.1	0.00294223	0.00372444	0.000607662	0.00373138	2.61837	2.43673	0.98986	1
AC007695.1	0.00574935	0.00609907	0.00757451	0.00611771	-0.308162	-0.303692	0.951215	1
AC007728.1	0	0	NA	NA	NA	NA	NA	NA
AC007728.2	9.63752e-05	0	0.000559845	0	NA	-2.72213	0.987507	1
AC007728.3	0	0	NA	NA	NA	NA	NA	NA
AC007731.2	0	0	NA	NA	NA	NA	NA	NA
AC007731.3	0	0	NA	NA	NA	NA	NA	NA
AC007731.5	0.000211391	0.000291206	0	0.000291248	NA	1.96808	0.990427	1
AC007743.1	0.000182929	0.000305011	0.000333345	0.000305057	-0.127937	-0.0973911	0.988882	1
AC007749.1	0	0.000996204	0	0.0009967	NA	3.4551	0.990194	1
AC007749.2	0.000883421	0.00307956	0.00257226	0.00308431	0.261908	0.252917	0.986834	1
AC007773.1	0.00590514	0.00578487	0.0053417	0.00580163	0.119159	0.117056	0.972668	1
AC007780.1	0.00100353	0.00186929	0.000277652	0.00187103	2.75249	2.38382	0.989525	1
AC007785.3	0.0334138	0.0302812	0.0296671	0.0307444	0.0514587	0.0512889	0.856246	1
AC007786.1	0.00829811	0.00211181	0.00712773	0.00211404	-1.75344	-1.70686	0.945505	1
AC007786.2	0.00220846	0.00199117	0.00128457	0.00199316	0.633771	0.596244	0.986683	1
AC007786.3	0.00108265	0.00275299	0.00480997	0.00275678	-0.803041	-0.781322	0.972623	1
AC007786.4	0	0	NA	NA	NA	NA	NA	NA
AC007787.1	0	0.00100332	0.000159104	0.00100383	2.65747	2.09091	0.990617	1
AC007823.1	0.000827029	0.00117039	0.00276797	0.00117107	-1.241	-1.17398	0.979124	1
AC007846.1	6.89637e-05	0	NA	NA	NA	NA	NA	NA
AC007848.1	0.000651223	0	0.000111168	0	NA	-1.07839	0.988928	1
AC007848.2	0.00035738	0	0.000242042	0	NA	-1.77417	0.988462	1
AC007861.1	0.000427284	0	NA	NA	NA	NA	NA	NA
AC007861.2	0	0	NA	NA	NA	NA	NA	NA
AC007877.1	0.000775888	0	5.31e-05	0	NA	-0.614474	0.989247	1
AC007878.1	0.0442778	0.0421865	0.040084	0.043089	0.104295	0.104045	0.798006	1
AC007879.2	0.00464676	0.00319617	0.00342759	0.00320128	-0.0985457	-0.0956574	0.975026	1
AC007879.3	0.000138386	0.000800992	0	0.000801313	NA	3.17203	0.990346	1
AC007879.5	0	0.000170972	0	0.000170987	NA	1.43822	0.990085	1
AC007880.1	0	0	NA	NA	NA	NA	NA	NA
AC007881.2	0	0	NA	NA	NA	NA	NA	NA
AC007881.3	0.00303311	0.00300011	0.00479406	0.00300461	-0.674069	-0.656619	0.975715	1
AC007881.4	0.000579107	0	0.000215934	0	NA	-1.65962	0.988462	1
AC007906.1	0.00116955	0.000946865	0.000555942	0.000947313	0.768907	0.675053	0.989993	1
AC007906.2	0.00011877	0	NA	NA	NA	NA	NA	NA
AC007920.2	0.0804273	0.0418742	0.0749168	0.0427633	-0.808916	-0.80747	0.03433	1
AC007922.2	0.00319508	0.0017002	0.00115518	0.00170164	0.558809	0.521417	0.987436	1
AC007922.4	0	0	NA	NA	NA	NA	NA	NA
AC007938.1	0.00923519	0.00228134	0.00178823	0.00228395	0.352998	0.336319	0.979576	1
AC007938.2	0.019131	0.00933491	0.0217896	0.00937862	-1.21619	-1.2075	0.842253	1
AC007938.3	0.151919	0.0789999	0.193695	0.0822043	-1.2365	-1.23549	5.12e-09	0.000148793
AC007950.1	0	0	NA	NA	NA	NA	NA	NA
AC007950.2	0.00820338	0.00490519	0.00776853	0.00491724	-0.659792	-0.6492	0.96125	1
AC007952.2	0.00026529	0	0.00109867	0	NA	-3.58337	0.985888	1
AC007952.3	0	0.000757762	0	0.00075805	NA	3.10106	0.990194	1
AC007952.4	0.0595441	0.0890565	0.083055	0.0931424	0.165371	0.165183	0.833193	1
AC007952.6	0	0	NA	NA	NA	NA	NA	NA
AC007952.7	0	0	NA	NA	NA	NA	NA	NA
AC007953.1	0	0	NA	NA	NA	NA	NA	NA
AC007953.2	0	0	NA	NA	NA	NA	NA	NA
AC007991.4	0	0	NA	NA	NA	NA	NA	NA
AC007996.1	0.025338	0.0133264	0.0262797	0.0134156	-0.970037	-0.964803	0.793422	1
AC007998.3	0.000483193	7.94744e-05	0.000135052	7.95e-05	-0.764488	-0.388996	0.989179	1
AC007998.4	0.00178738	0.00271445	0.00266072	0.00271813	0.0308026	0.0296983	0.980833	1
AC008011.2	0.000253713	0	8.69e-05	0	NA	-0.902267	0.989116	1
AC008014.1	0.00951382	0.00752597	0.00717314	0.00755436	0.0747049	0.0737036	0.966813	1
AC008026.3	0.00916176	0.00643528	0.00525522	0.00645603	0.296897	0.291878	0.975986	1
AC008033.3	0.00235082	0.00107203	0.00075466	0.00107261	0.507223	0.456297	0.989026	1
AC008035.1	0.000774027	0.000341044	6.73e-05	0.000341103	2.34153	1.39868	0.990297	1
AC008040.1	0.00315225	0.0024253	0.00138016	0.00242824	0.815077	0.772382	0.985939	1
AC008050.1	0.0013563	0.000705191	0.000912881	0.00070544	-0.371903	-0.330616	0.98754	1
AC008055.2	0.000254453	0	0.000267942	0	NA	-1.87948	0.988462	1
AC008056.1	0	0.00139236	0	0.00139333	NA	3.90046	0.990194	1
AC008056.2	0	0.000304599	0.000453581	0.000304646	-0.574226	-0.452134	0.989227	1
AC008056.3	0	6.9743e-05	0	6.97e-05	NA	0.762987	0.9897	1
AC008060.1	0.00314645	0.00352476	0.000855805	0.00353098	2.04472	1.92557	0.990232	1
AC008060.2	0	0	NA	NA	NA	NA	NA	NA
AC008060.3	0	0	NA	NA	NA	NA	NA	NA
AC008060.4	0.000709352	0.00016888	0.00048784	0.000168895	-1.53028	-1.12838	0.988199	1
AC008060.5	0	0	NA	NA	NA	NA	NA	NA
AC008063.1	0	0	0.000250951	0	NA	-1.81127	0.988462	1
AC008067.1	0.00122479	0	0.000858316	0	NA	-3.2605	0.986614	1
AC008073.1	0	0.000202457	0.000418305	0.000202478	-1.04679	-0.776971	0.989227	1
AC008073.2	0	0	NA	NA	NA	NA	NA	NA
AC008074.2	0.00963818	0.0086287	0.0102156	0.00866604	-0.237328	-0.234829	0.948223	1
AC008079.1	0.0335472	0.0271747	0.0352422	0.0275473	-0.355395	-0.354256	0.676733	1
AC008080.1	0.00141497	0.00123725	0.000980668	0.00123802	0.336197	0.308175	0.988467	1
AC008080.4	0.000651846	0.00042129	0.00240913	0.000421379	-2.51532	-2.26678	0.983405	1
AC008083.3	0.00268085	0.00783798	0.00253462	0.00786877	1.63437	1.59676	0.990484	1
AC008083.4	0	8.31696e-05	0.00031327	8.32e-05	-1.91275	-1.17367	0.988754	1
AC008088.1	0.000996704	0.00213731	0.00283029	0.00213959	-0.403613	-0.387806	0.978865	1
AC008105.1	0.0143791	0.0195071	0.0168522	0.0196986	0.225157	0.223927	0.934094	1
AC008105.3	0.0133725	0.00527651	0.013861	0.00529046	-1.38957	-1.37293	0.88224	1
AC008114.1	0	0.000500344	0	0.000500469	NA	2.58609	0.99054	1
AC008115.2	0.00029584	0.000227854	0.000123986	0.00022788	0.878097	0.549759	0.989693	1
AC008115.3	0.0166651	0.0145431	0.0194864	0.0146494	-0.411626	-0.409196	0.871548	1
AC008115.4	0.00474362	0.00714346	0.00265622	0.00716903	1.43241	1.39907	0.981812	1
AC008119.1	0.000656096	0.00252414	0.0015517	0.00252733	0.703761	0.669642	0.985424	1
AC008121.2	0.0012503	0.00501722	0.000500429	0.00502982	3.32927	3.09484	0.992773	1
AC008121.3	0.000367086	0.000128057	0.000215934	0.000128065	-0.753714	-0.470178	0.988943	1
AC008124.1	0.220235	0.21571	0.241008	0.240742	-0.00159164	-0.00159097	0.0201904	1
AC008147.1	0	0.00162605	0.000733574	0.00162737	1.14953	1.0512	0.989026	1
AC008147.2	0.0677642	0.022314	0.0855203	0.0225648	-1.92219	-1.9175	0.115923	1
AC008149.1	0.000679753	0.000270894	0.000221678	0.00027093	0.289455	0.20553	0.989283	1
AC008149.2	0.0105535	0.00668253	0.00948851	0.0067049	-0.500965	-0.494732	0.93621	1
AC008154.2	0	0	NA	NA	NA	NA	NA	NA
AC008164.1	0.00403998	0	0.0116277	0	NA	-6.87378	0.894238	1
AC008170.1	0.00144459	0.00960522	0	0.0096515	NA	6.60755	0.963094	1
AC008180.2	0	0	NA	NA	NA	NA	NA	NA
AC008264.2	0.00722275	0.0138941	0.00761985	0.0139911	0.87667	0.868135	0.985382	1
AC008267.5	0.123412	0.0741682	0.134688	0.076988	-0.80692	-0.806118	7.64e-05	1
AC008268.1	0	0.000364691	0	0.000364758	NA	2.21648	0.990194	1
AC008269.1	0.0176086	0.0214446	0.0168226	0.0216762	0.365717	0.363807	0.940242	1
AC008269.2	0.00037028	0.000181107	0	0.000181123	NA	1.4912	0.990089	1
AC008273.1	0	0.000387662	0	0.000387738	NA	2.28611	0.990194	1
AC008277.1	0.0011765	0.00508529	0.00221727	0.00509824	1.20121	1.1656	0.987274	1
AC008278.2	0	0	NA	NA	NA	NA	NA	NA
AC008280.3	0.00989056	0.0106817	0.0187116	0.010739	-0.801072	-0.79539	0.863726	1
AC008281.1	0	0	NA	NA	NA	NA	NA	NA
AC008378.1	0	0.000164807	0.000714976	0.00016482	-2.117	-1.62175	0.988371	1
AC008393.1	0.0202439	0.0414309	0.0262993	0.0423011	0.685671	0.683602	0.957541	1
AC008395.1	0.00191631	0.0020832	0.00377111	0.00208537	-0.854686	-0.82487	0.976324	1
AC008397.1	0	0	0.000222006	0	NA	-1.68709	0.98856	1
AC008403.2	0.00221718	0.000161231	0.000981973	0.000161244	-2.60644	-2.05019	0.988143	1
AC008403.3	0.000187434	0.00026307	0.000605865	0.000263105	-1.20336	-0.959005	0.989233	1
AC008415.1	0	0	NA	NA	NA	NA	NA	NA
AC008429.1	0.0250385	0.0148276	0.0205831	0.0149381	-0.462466	-0.459833	0.855628	1
AC008429.3	0.000139128	0.000278744	0.000217111	0.000278783	0.36071	0.256384	0.989531	1
AC008434.1	0.000780024	0.0013236	0.00168454	0.00132448	-0.346923	-0.325112	0.989993	1
AC008438.1	0.000220402	0.00261181	0.000623799	0.00261522	2.06778	1.90741	0.990445	1
AC008438.2	6.89637e-05	0	NA	NA	NA	NA	NA	NA
AC008440.1	0.00191497	0	0.00265262	0	NA	-4.78273	0.984944	1
AC008440.2	0.00110622	0	NA	NA	NA	NA	NA	NA
AC008443.1	0.0785483	0.124965	0.0901321	0.133109	0.562498	0.561982	0.301498	1
AC008443.3	0.0081578	0.00826313	0.00794761	0.00829737	0.0621325	0.0613766	0.970185	1
AC008443.4	0.000617895	5.77191e-05	0	5.77e-05	NA	0.657183	0.989657	1
AC008443.5	0.0470394	0.0240389	0.0720242	0.0243301	-1.56574	-1.56182	0.21186	1
AC008443.6	0.00167831	0.000839751	0.00239751	0.000840104	-1.5129	-1.4096	0.983815	1
AC008443.8	0.0109353	0.0139535	0.00662561	0.0140513	1.08458	1.0732	0.99966	1
AC008443.9	0	0.000295263	0	0.000295306	NA	1.98297	0.990194	1
AC008453.1	0.000745504	0	NA	NA	NA	NA	NA	NA
AC008453.2	0.00090144	0.000933375	0.00184607	0.000933811	-0.983256	-0.912593	0.988057	1
AC008459.1	0.000569418	0	8e-05	0	NA	-0.847997	0.989063	1
AC008462.1	0.000365056	0.00248475	0.000643279	0.00248784	1.95138	1.79977	0.991103	1
AC008464.1	0	0	NA	NA	NA	NA	NA	NA
AC008467.1	0.0412608	0.0350661	0.0316031	0.0356882	0.175384	0.174863	0.942114	1
AC008494.3	0.00177032	0.000604159	0.00224446	0.000604341	-1.89293	-1.73491	0.985322	1
AC008496.3	0	0	NA	NA	NA	NA	NA	NA
AC008505.1	0	0	0.000111168	0	NA	-1.07839	0.988928	1
AC008507.2	0	0	0.00015702	0	NA	-1.36188	0.988696	1
AC008507.4	0.00495122	0.00516646	0.00543152	0.00517983	-0.0684499	-0.0671831	0.967525	1
AC008507.5	0	0	NA	NA	NA	NA	NA	NA
AC008522.1	0.00746349	0.00876942	0.00873193	0.00880798	0.0125113	0.0123702	0.965266	1
AC008525.1	0.0520026	0.0864037	0.052581	0.0902464	0.779329	0.778186	0.346871	1
AC008532.1	0.0108422	0.0070913	0.0108838	0.0071165	-0.612937	-0.606	0.934634	1
AC008537.2	0	0	NA	NA	NA	NA	NA	NA
AC008537.4	0.000456974	0.00208635	0.000922699	0.00208853	1.17855	1.09758	0.989411	1
AC008539.1	0.00267718	0.00190964	0.00283466	0.00191146	-0.568498	-0.544948	0.977706	1
AC008543.1	0.0116237	0.033235	0.0241997	0.0337935	0.481759	0.480072	0.947217	1
AC008543.3	0	0.00029076	0	0.000290802	NA	1.96644	0.990292	1
AC008543.4	0	0	NA	NA	NA	NA	NA	NA
AC008543.5	8.67506e-05	0	NA	NA	NA	NA	NA	NA
AC008549.2	0.00611696	0.0131784	0.00378203	0.0132656	1.81046	1.78364	0.979605	1
AC008551.1	0.00264913	0	NA	NA	NA	NA	NA	NA
AC008554.1	0	0	NA	NA	NA	NA	NA	NA
AC008555.1	0.00333969	0.0113665	0.00440181	0.0114313	1.37683	1.35698	0.960052	1
AC008555.2	0.000258285	0.00128802	0	0.00128885	NA	3.79582	0.99096	1
AC008555.4	0.00802798	0.0234646	0.0139266	0.023742	0.769599	0.765341	0.983109	1
AC008555.5	0.000763947	0.00181499	0.00058715	0.00181664	1.62947	1.47988	0.989526	1
AC008556.1	0	0.000575741	0.000431555	0.000575907	0.416291	0.346606	0.988475	1
AC008567.3	0.00328895	0.003421	0.0048339	0.00342686	-0.496301	-0.484345	0.970083	1
AC008569.2	0.0153658	0.0211696	0.0241219	0.0213953	-0.173053	-0.172294	0.862161	1
AC008571.2	0.000123829	0.00023288	0.000282626	0.000232907	-0.27914	-0.200816	0.989227	1
AC008581.1	0	8.77447e-05	0	8.77e-05	NA	0.908429	0.989835	1
AC008588.1	0	0.000888916	0	0.000889311	NA	3.30642	0.990194	1
AC008591.1	0.00137746	0	0.00291219	0	NA	-4.91274	0.973465	1
AC008592.2	0	0.000503409	0	0.000503535	NA	2.59344	0.990194	1
AC008592.5	0	0	NA	NA	NA	NA	NA	NA
AC008608.2	0.0542848	0.0515762	0.0548451	0.0529294	-0.0512935	-0.0511985	0.645533	1
AC008609.1	0.00328418	0	NA	NA	NA	NA	NA	NA
AC008610.1	0.00852969	0.00621992	0.00945286	0.00623931	-0.599365	-0.591608	0.950644	1
AC008619.1	0	0	NA	NA	NA	NA	NA	NA
AC008622.2	0.00361693	0.00994931	0.00504008	0.00999897	0.988333	0.974346	0.981852	1
AC008625.1	0	0.000219177	0	0.000219201	NA	1.67447	0.990321	1
AC008627.1	0	0	NA	NA	NA	NA	NA	NA
AC008629.1	0.00271592	0.0076104	0.00769258	0.00763943	-0.0100012	-0.00987244	0.96379	1
AC008635.1	0	0	NA	NA	NA	NA	NA	NA
AC008649.1	0.000153051	0.000595901	0.00040516	0.000596079	0.557012	0.462511	0.990621	1
AC008649.2	0	0.0012209	0	0.00122165	NA	3.72427	0.990194	1
AC008652.1	0	0.000230098	0.000141629	0.000230125	0.700301	0.450219	0.989413	1
AC008655.1	0	0.00118738	0	0.00118809	NA	3.68716	0.990194	1
AC008655.2	0	0	NA	NA	NA	NA	NA	NA
AC008659.1	0	0	NA	NA	NA	NA	NA	NA
AC008663.2	0	0	NA	NA	NA	NA	NA	NA
AC008667.1	0	0	NA	NA	NA	NA	NA	NA
AC008667.4	0	5.10606e-05	0	5.11e-05	NA	0.595504	0.98958	1
AC008674.1	0	0	NA	NA	NA	NA	NA	NA
AC008676.1	0.00482994	0.00438252	0.00478478	0.00439213	-0.12353	-0.120892	0.9749	1
AC008679.1	0	0.000517839	0	0.000517973	NA	2.62754	0.99096	1
AC008686.1	0.0050031	0.004052	0.00969724	0.00406022	-1.25602	-1.23571	0.965252	1
AC008691.1	0.00403452	0.00402863	0.00717099	0.00403676	-0.828977	-0.813653	0.964541	1
AC008700.1	0	0	NA	NA	NA	NA	NA	NA
AC008703.1	0	0.000527514	0	0.000527653	NA	2.64997	0.990194	1
AC008705.2	0	0	NA	NA	NA	NA	NA	NA
AC008708.1	0	0.000662757	0	0.000662977	NA	2.93164	0.990194	1
AC008708.2	0.000145811	0	NA	NA	NA	NA	NA	NA
AC008728.1	0	0	NA	NA	NA	NA	NA	NA
AC008731.1	0.011399	0.00967932	0.0105699	0.00972632	-0.12	-0.118828	0.956416	1
AC008734.2	0.000148718	3.0588e-05	0	3.06e-05	NA	0.385155	0.989519	1
AC008735.1	0.0236852	0.029428	0.0339509	0.0298653	-0.18498	-0.1844	0.774823	1
AC008735.2	0.00532277	0.00582309	0.00706136	0.00584008	-0.273958	-0.269751	0.973229	1
AC008735.3	0	0	0.00109261	0	NA	-3.57605	0.988462	1
AC008735.4	0.00133151	0.00248739	0.00256893	0.00249049	-0.0447392	-0.0430376	0.986793	1
AC008736.1	0.0148179	0	0.0111806	0	NA	-6.8177	0.938426	1
AC008737.1	0	0.00105804	0	0.0010586	NA	3.53432	0.990194	1
AC008737.3	0	0	NA	NA	NA	NA	NA	NA
AC008738.1	0.000542494	0.000202922	0	0.000202943	NA	1.59905	0.990194	1
AC008738.2	0.000938237	0.000875443	0.00117793	0.000875826	-0.427533	-0.389108	0.99076	1
AC008738.3	0	9.4229e-05	0	9.42e-05	NA	0.957543	0.9898	1
AC008738.4	0.000618141	7.42296e-05	0.000505231	7.42e-05	-2.76745	-1.79674	0.987837	1
AC008741.1	0	0	NA	NA	NA	NA	NA	NA
AC008742.1	0.000210151	0.000586372	0	0.000586544	NA	2.77935	0.990194	1
AC008743.1	0	0	0.000346341	0	NA	-2.15815	0.988462	1
AC008747.1	0.00130348	0.000385698	0.000164192	0.000385772	1.23236	0.878693	0.989563	1
AC008750.2	0.00441439	0.00278818	0.00421055	0.00279207	-0.592673	-0.575769	0.976644	1
AC008750.3	0	0	NA	NA	NA	NA	NA	NA
AC008750.5	0	0.000384709	0.00227008	0.000384783	-2.56063	-2.28953	0.98826	1
AC008750.7	0.00493712	0.0044911	0.00264593	0.0045012	0.766533	0.744714	0.985904	1
AC008751.3	0.00144373	0.00129007	0.000290656	0.0012909	2.15099	1.83205	0.99076	1
AC008752.1	0.000780024	0	NA	NA	NA	NA	NA	NA
AC008752.2	0.00449874	0.00257226	0.00437281	0.00257558	-0.763667	-0.741333	0.969103	1
AC008753.2	0	0	NA	NA	NA	NA	NA	NA
AC008758.2	0	0	NA	NA	NA	NA	NA	NA
AC008759.2	0.00110822	0	NA	NA	NA	NA	NA	NA
AC008759.3	0.00033162	0.000276646	0.000223422	0.000276684	0.308468	0.219937	0.989325	1
AC008760.2	0	0	NA	NA	NA	NA	NA	NA
AC008761.1	0	0	0.000435924	0	NA	-2.42203	0.988462	1
AC008761.2	0	0	NA	NA	NA	NA	NA	NA
AC008764.2	0.00375095	0.00197906	0.00105566	0.00198102	0.90809	0.848566	0.987139	1
AC008764.3	0.000726826	0.00188898	0.00149565	0.00189077	0.338197	0.319179	0.984341	1
AC008764.6	0.01403	0.0206271	0.0167247	0.0208413	0.317464	0.31577	0.915685	1
AC008764.7	0.0142402	0.0168591	0.0111014	0.017002	0.614961	0.610484	0.982642	1
AC008764.8	0.0360579	0.032628	0.0468367	0.0331661	-0.497927	-0.496661	0.609826	1
AC008766.1	0	0.00108855	0.000269768	0.00108914	2.0134	1.68523	0.989993	1
AC008770.3	0	0.000304668	0.000467951	0.000304714	-0.618902	-0.488864	0.989227	1
AC008771.1	0.145211	0.142792	0.15644	0.15349	-0.0274673	-0.0274496	0.033552	1
AC008780.1	0.000850371	0	0.00102724	0	NA	-3.49473	0.985382	1
AC008781.1	0.00074195	0.000496182	0	0.000496305	NA	2.57605	0.99052	1
AC008781.2	0.00150193	0.00128962	0.00142591	0.00129045	-0.144014	-0.134123	0.989475	1
AC008781.3	0.0177021	0.0135524	0.010998	0.0136447	0.311097	0.308573	0.966229	1
AC008798.2	0.000725837	0.0014611	0.00234381	0.00146217	-0.680751	-0.645587	0.983313	1
AC008798.3	0	0	NA	NA	NA	NA	NA	NA
AC008840.1	0	0.000585474	0.00222499	0.000585645	-1.9257	-1.76169	0.988077	1
AC008870.1	0.000363266	0.000279566	0.0012842	0.000279605	-2.19941	-1.86648	0.986757	1
AC008870.2	0.0275403	0.0347257	0.0206846	0.0353357	0.77257	0.76969	0.979452	1
AC008870.3	0	0	NA	NA	NA	NA	NA	NA
AC008870.4	0.000416182	0.000903886	0.000302203	0.000904294	1.58127	1.32019	0.990331	1
AC008871.1	0	0	NA	NA	NA	NA	NA	NA
AC008875.1	0.000481891	0.000527915	0.000982588	0.000528054	-0.895901	-0.785524	0.987537	1
AC008875.3	0.000272492	0.000269439	0.00044546	0.000269476	-0.725139	-0.561993	0.988192	1
AC008878.4	0	0	NA	NA	NA	NA	NA	NA
AC008883.3	0.0105978	0.0160141	0.0133238	0.016143	0.276909	0.27503	0.930861	1
AC008885.2	0	0	NA	NA	NA	NA	NA	NA
AC008894.1	0	0	0.000373304	0	NA	-2.24277	0.988462	1
AC008894.2	0	0.00198483	0.000350191	0.0019868	2.50423	2.21268	0.990563	1
AC008897.2	0	0.000192651	0	0.00019267	NA	1.54927	0.990178	1
AC008897.3	0.00673459	0.00212901	0.0032736	0.00213128	-0.619156	-0.596415	0.967484	1
AC008906.1	0.00339703	0.00124412	0.00218245	0.0012449	-0.809922	-0.763087	0.982103	1
AC008906.2	0	0	NA	NA	NA	NA	NA	NA
AC008914.1	0.00104384	0	0.0021781	0	NA	-4.50976	0.987606	1
AC008915.1	0.0100137	0.0108803	0.0131679	0.0109397	-0.267455	-0.265242	0.927846	1
AC008915.2	0.0303188	0.00847076	0.0346839	0.00850673	-2.02759	-2.01488	0.641314	1
AC008937.2	0	0.000187027	0	0.000187045	NA	1.52128	0.990004	1
AC008937.3	0.000166765	0.00249503	0.000737377	0.00249815	1.76039	1.63353	0.989962	1
AC008938.1	0	0	NA	NA	NA	NA	NA	NA
AC008945.1	0.005551	0.00449407	0.00545583	0.00450419	-0.276532	-0.271056	0.959586	1
AC008945.2	0.000674301	0	NA	NA	NA	NA	NA	NA
AC008946.1	0.0307578	0.0217427	0.0277673	0.0219808	-0.337145	-0.335783	0.728604	1
AC008957.1	0.00811398	0.00250458	0.00330489	0.00250772	-0.398223	-0.384816	0.979752	1
AC008957.2	0.00109842	0	0.00223601	0	NA	-4.54598	0.985037	1
AC008966.1	0.00762419	0.0168088	0.0084173	0.0169509	1.00993	1.00138	0.98414	1
AC008966.2	0.00468158	0.00299163	0.0019786	0.00299611	0.59861	0.574844	0.979788	1
AC008966.3	0	0.000370322	0.00286855	0.000370391	-2.9532	-2.65783	0.98826	1
AC008969.1	0.349518	0.428524	0.429334	0.53499	0.317411	0.317345	0.860125	1
AC008969.2	0.00145497	0.0012363	0.0018249	0.00123706	-0.560902	-0.525719	0.984427	1
AC008972.1	0.000136053	0	NA	NA	NA	NA	NA	NA
AC008972.2	0.000538256	0.000412407	0	0.000412492	NA	2.35753	0.990556	1
AC008982.2	0.0732041	0.0538975	0.0644153	0.0553764	-0.218133	-0.217768	0.376195	1
AC009005.1	0.043639	0.0510609	0.0405312	0.052387	0.370178	0.369375	0.968567	1
AC009019.1	0	0	NA	NA	NA	NA	NA	NA
AC009019.2	0	0.000272282	0	0.000272319	NA	1.89654	0.990194	1
AC009021.1	0.00195112	0.00237873	0.00165266	0.00238156	0.527114	0.501698	0.980038	1
AC009032.1	0.00181795	0.000975394	0.00241627	0.00097587	-1.30802	-1.22578	0.982693	1
AC009034.1	0.00205562	0	0.0023757	0	NA	-4.62977	0.985646	1
AC009035.1	0	0	0.000122857	0	NA	-1.15612	0.988849	1
AC009041.1	0.000583697	0.000422292	0.0028275	0.000422381	-2.74291	-2.4865	0.981668	1
AC009041.2	0.169382	0.151936	0.208849	0.164086	-0.348014	-0.347825	0.000153494	1
AC009041.4	0.00049769	0.000325731	0.000982279	0.000325784	-1.59222	-1.34588	0.987967	1
AC009053.2	0.011048	0.00504738	0.0157631	0.00506014	-1.6393	-1.6202	0.900185	1
AC009053.3	0.00261578	0.004706	0.000326026	0.0047171	3.85484	3.49915	0.991797	1
AC009054.1	0.00221128	0.00241051	0.0019067	0.00241342	0.339999	0.324825	0.988699	1
AC009054.2	0.00847028	0.0177442	0.0191474	0.0179025	-0.0969857	-0.0964646	0.955498	1
AC009060.1	0.0612971	0.0528992	0.0535181	0.0543233	0.0215438	0.0215039	0.797295	1
AC009061.2	0.0989883	0.130754	0.120965	0.139687	0.20761	0.207451	0.801584	1
AC009063.2	0.000249549	0	0.000261334	0	NA	-1.85333	0.988229	1
AC009063.3	0.00011877	0	NA	NA	NA	NA	NA	NA
AC009065.1	0.000587566	0.00126755	0.000130587	0.00126836	3.27988	2.56906	0.99121	1
AC009065.2	0.00270034	0.00126416	0.00194354	0.00126496	-0.619594	-0.58221	0.982984	1
AC009065.3	0.000300625	0.0012998	0.00049291	0.00130065	1.39983	1.24021	0.990378	1
AC009065.4	0.00898228	0.0109376	0.0222719	0.0109977	-1.01803	-1.01144	0.843267	1
AC009065.5	0.00709177	0.00525928	0.00806461	0.00527314	-0.612944	-0.60362	0.947668	1
AC009065.6	0	0	NA	NA	NA	NA	NA	NA
AC009065.7	0	0.00119062	0	0.00119133	NA	3.69078	0.991846	1
AC009065.8	0.0143556	0.00590713	0.0146984	0.00592461	-1.31087	-1.2965	0.933507	1
AC009075.1	0.00148296	0.00228622	0.00282083	0.00228883	-0.301506	-0.290071	0.984051	1
AC009087.1	0.00191957	0	NA	NA	NA	NA	NA	NA
AC009088.1	0.0140358	0.0240095	0.016889	0.0243	0.524873	0.522281	0.916131	1
AC009088.2	0.000830644	0	0.000154349	0	NA	-1.34681	0.988692	1
AC009090.1	0.00209373	0.00330054	0.00134427	0.00330599	1.29826	1.23773	0.983752	1
AC009090.2	0	0	0.000420004	0	NA	-2.37852	0.988462	1
AC009090.3	0.00037929	0	NA	NA	NA	NA	NA	NA
AC009090.6	0.00805369	0.0100492	0.0127399	0.0100998	-0.335018	-0.332084	0.954844	1
AC009093.1	8.23047e-05	0	0.000880171	0	NA	-3.29303	0.987495	1
AC009093.2	0.000879108	0.000190636	0.00010895	0.000190655	0.807298	0.47615	0.989662	1
AC009093.5	0	0	NA	NA	NA	NA	NA	NA
AC009095.1	0.00240353	0.00194091	0.00146696	0.00194279	0.405296	0.382569	0.983099	1
AC009097.1	0	0	NA	NA	NA	NA	NA	NA
AC009097.2	0	0	0.00153497	0	NA	-4.03119	0.988462	1
AC009097.3	8.3054e-05	0.00091441	0	0.000914829	NA	3.34316	0.990194	1
AC009097.4	0.000100118	0	NA	NA	NA	NA	NA	NA
AC009102.1	0.00490741	0.00609062	0.00833026	0.00610921	-0.447377	-0.441169	0.948077	1
AC009102.2	0.000365056	0.000399917	0.000533049	0.000399997	-0.414279	-0.340398	0.989146	1
AC009102.4	7.53891e-05	6.41163e-05	0	6.41e-05	NA	0.714575	0.989633	1
AC009107.2	0.199846	0.187261	0.206608	0.205942	-0.00465648	-0.00465422	0.0127717	1
AC009108.3	0.00415205	0.0116302	0.00816402	0.0116981	0.518927	0.513643	0.966682	1
AC009110.1	0	0	NA	NA	NA	NA	NA	NA
AC009113.1	0.0837022	0.0727649	0.0806083	0.0754777	-0.0948769	-0.0947554	0.289978	1
AC009118.1	0	0	NA	NA	NA	NA	NA	NA
AC009118.2	0.00488996	0.0110405	0.0111879	0.0111017	-0.0111631	-0.0110638	0.955601	1
AC009118.3	0.070569	0.0801308	0.0859624	0.0834287	-0.0431614	-0.0431105	0.336304	1
AC009119.1	0	0	NA	NA	NA	NA	NA	NA
AC009119.2	0	0	NA	NA	NA	NA	NA	NA
AC009120.2	0.183273	0.153423	0.167694	0.165818	-0.016229	-0.0162193	0.0256874	1
AC009120.3	0.000356604	0.000449298	0.00347999	0.000449399	-2.95302	-2.70403	0.987524	1
AC009120.4	0.00858517	0.00428835	0.00732875	0.00429756	-0.770049	-0.756416	0.952867	1
AC009120.5	0.014048	0.0108174	0.0143381	0.0108761	-0.398688	-0.395511	0.894239	1
AC009121.3	0.00131	0.00121202	0.00164617	0.00121276	-0.440819	-0.41159	0.987846	1
AC009123.1	0.000274827	0.000486997	0.000235127	0.000487116	1.05083	0.808938	0.990212	1
AC009126.1	0.010465	0.00922927	0.00620942	0.00927199	0.57842	0.570847	0.983468	1
AC009127.1	0.00223918	0.00337723	0.00259493	0.00338294	0.382585	0.370061	0.976809	1
AC009133.1	0.0347181	0.0412084	0.0544903	0.0420692	-0.373234	-0.372454	0.734172	1
AC009133.2	0.000984927	0.00163008	0.00355471	0.00163141	-1.12361	-1.07781	0.984186	1
AC009133.3	0.000528656	0.000125197	0	0.000125205	NA	1.17124	0.990001	1
AC009133.4	0.00284984	0.000736511	0.0021451	0.000736783	-1.54173	-1.42385	0.980674	1
AC009135.1	0.000492789	0.000237652	0.000364389	0.00023768	-0.616459	-0.459677	0.989227	1
AC009137.2	0	0.000327111	0.00148423	0.000327164	-2.18163	-1.89092	0.988561	1
AC009139.1	0.00194897	0.00122217	0.00336258	0.00122291	-1.45924	-1.38813	0.982299	1
AC009139.2	0	0	0.000742226	0	NA	-3.07421	0.987495	1
AC009141.1	0.00136465	0.00368727	0.0049891	0.00369407	-0.433569	-0.423665	0.986915	1
AC009145.1	0.000341955	0.000682726	0	0.00068296	NA	2.96894	0.991843	1
AC009145.2	0	0	NA	NA	NA	NA	NA	NA
AC009145.3	0	0	0.00118029	0	NA	-3.67839	0.98758	1
AC009148.1	0.00973254	0.0256312	0.0172521	0.0259625	0.589658	0.586866	0.978935	1
AC009152.1	0.00411048	0.000534633	0.00128741	0.000534776	-1.26746	-1.12807	0.987504	1
AC009152.3	0.000598361	0.00137289	0.00161927	0.00137384	-0.237132	-0.222218	0.984833	1
AC009152.6	0.00332438	0.00776664	0.00718074	0.00779688	0.118764	0.117197	0.973487	1
AC009154.2	0	0	NA	NA	NA	NA	NA	NA
AC009159.1	0	0	NA	NA	NA	NA	NA	NA
AC009159.2	0	0	NA	NA	NA	NA	NA	NA
AC009159.3	0	0	NA	NA	NA	NA	NA	NA
AC009163.1	0	0.00147329	0.000723038	0.00147437	1.02796	0.935746	0.990969	1
AC009163.4	0.00327867	0.00180983	0	0.00181147	NA	4.25661	0.992419	1
AC009163.6	0.00148595	0.000297532	0.00179666	0.000297576	-2.59399	-2.25416	0.987305	1
AC009163.7	0.00676976	0.00373306	0.00461151	0.00374004	-0.302187	-0.29507	0.977099	1
AC009166.1	0	0	NA	NA	NA	NA	NA	NA
AC009171.2	0	0.000556923	0	0.000557078	NA	2.71606	0.990784	1
AC009185.1	0	0	0.000154735	0	NA	-1.349	0.988815	1
AC009226.1	0	0.000247069	0.000333004	0.0002471	-0.430444	-0.319029	0.988802	1
AC009227.1	0	0.000557884	0	0.00055804	NA	2.71818	0.990194	1
AC009228.1	0.0258864	0.0246837	0.0308828	0.0249909	-0.305402	-0.304305	0.762507	1
AC009229.3	0	0.00012179	0	0.000121797	NA	1.14924	0.98991	1
AC009230.1	0	0	0.000282132	0	NA	-1.93407	0.988462	1
AC009234.1	0.000394315	0.000204662	0	0.000204683	NA	1.60731	0.990298	1
AC009236.1	0.00125296	0.000403771	0	0.000403852	NA	2.333	0.990956	1
AC009242.1	0.0120276	0.00834872	0.00825805	0.00838367	0.0217801	0.0215214	0.941394	1
AC009244.2	0.00172349	0.00221578	0	0.00221824	NA	4.53496	0.991727	1
AC009248.2	0.000556069	0	0.000188946	0	NA	-1.5308	0.988501	1
AC009264.1	0	0	NA	NA	NA	NA	NA	NA
AC009268.2	0.000382805	0	NA	NA	NA	NA	NA	NA
AC009268.3	0.00359991	0	0.00130638	0	NA	-3.81392	0.986778	1
AC009269.2	0	9.13717e-05	0	9.14e-05	NA	0.936591	0.98987	1
AC009269.4	0.00217607	0.00290716	0.00389908	0.00291139	-0.421425	-0.409238	0.976983	1
AC009269.5	0	0	0.000435817	0	NA	-2.42174	0.988462	1
AC009271.1	0.0015176	0.00310036	0.00244482	0.00310517	0.344945	0.332838	0.985518	1
AC009271.2	0.000454406	0.00204528	0.00327904	0.00204738	-0.679498	-0.654039	0.985664	1
AC009275.1	0.000180353	0.000198459	0.00057592	0.000198479	-1.53688	-1.17922	0.988618	1
AC009276.1	5.99069e-05	0.000631454	0.000126432	0.000631654	2.32077	1.69208	0.991163	1
AC009283.1	0.0250689	0.0227724	0.030527	0.0230337	-0.406343	-0.404811	0.882806	1
AC009292.1	0	0	NA	NA	NA	NA	NA	NA
AC009292.2	0	0	NA	NA	NA	NA	NA	NA
AC009299.3	0.00177481	0.00103282	0.000732668	0.00103335	0.496097	0.44478	0.990103	1
AC009301.1	5.99069e-05	0.00309729	0.000194475	0.00310209	3.99559	3.4428	0.991744	1
AC009303.2	0	0	0.000886435	0	NA	-3.30222	0.988462	1
AC009309.1	0.0441807	0.0148153	0.0358182	0.0149256	-1.2629	-1.25729	0.571637	1
AC009312.1	0	0.00269779	7.64e-05	0.00270144	5.14401	3.98924	0.993393	1
AC009313.1	0	0	NA	NA	NA	NA	NA	NA
AC009315.1	0.0515299	0.0492055	0.0582536	0.0504362	-0.207888	-0.207505	0.757562	1
AC009318.1	0.0239886	0.0173599	0.0260064	0.0175115	-0.570564	-0.567886	0.774706	1
AC009318.2	0.0140554	0.00992823	0.0134458	0.00997768	-0.430382	-0.426685	0.918519	1
AC009318.3	0.0298487	0.021293	0.0279226	0.0215213	-0.37567	-0.37414	0.763717	1
AC009318.4	0.00247591	0.00435169	0.00601192	0.00436117	-0.46311	-0.454203	0.960752	1
AC009336.1	0	0	NA	NA	NA	NA	NA	NA
AC009365.1	0	0	NA	NA	NA	NA	NA	NA
AC009365.4	0	0	NA	NA	NA	NA	NA	NA
AC009396.1	0	0	NA	NA	NA	NA	NA	NA
AC009403.1	0.103618	0.138517	0.0888363	0.14857	0.741919	0.741267	0.0586092	1
AC009403.2	0.020897	0.0143967	0.0220341	0.0145008	-0.603607	-0.600225	0.746995	1
AC009404.1	0.0432055	0.028147	0.0342655	0.0285468	-0.263426	-0.262586	0.670441	1
AC009407.1	0.0271418	0.00393458	0.031714	0.00394233	-3.008	-2.9764	0.714542	1
AC009432.2	0	0.000306229	0	0.000306275	NA	2.02246	0.990194	1
AC009434.1	0.000112252	0.00105353	0	0.00105409	NA	3.52868	0.99096	1
AC009435.1	0	0.000911846	0	0.000912262	NA	3.33951	0.990194	1
AC009464.1	0.000917366	0.00205397	0.000827079	0.00205608	1.3138	1.21765	0.989025	1
AC009480.1	0.00415277	0.00623406	0.00364067	0.00625354	0.780467	0.764262	0.985651	1
AC009486.1	0	0	NA	NA	NA	NA	NA	NA
AC009486.2	0.000741339	0.000116035	0.000285996	0.000116041	-1.30136	-0.837281	0.988967	1
AC009487.1	0.000955634	0	0.000184854	0	NA	-1.51022	0.988489	1
AC009487.3	0	0	NA	NA	NA	NA	NA	NA
AC009495.2	0.000197315	0.00013124	0	0.000131249	NA	1.20945	0.99003	1
AC009495.3	0	0.0012767	0.000437302	0.00127751	1.54663	1.35826	0.989227	1
AC009501.3	0.00784509	0.00920987	0.00600616	0.00925241	0.623385	0.615072	0.986691	1
AC009505.1	0	0	NA	NA	NA	NA	NA	NA
AC009506.1	0.0420694	0.031065	0.039226	0.0315526	-0.314052	-0.31316	0.593075	1
AC009509.1	0	0	NA	NA	NA	NA	NA	NA
AC009509.4	0	4.91166e-05	0.000131508	4.91e-05	-1.42136	-0.634782	0.988992	1
AC009511.2	0.000670356	0	0.00078566	0	NA	-3.14675	0.988462	1
AC009518.1	0.000109465	0	NA	NA	NA	NA	NA	NA
AC009522.1	0.000521449	0.000618031	0	0.000618222	NA	2.84443	0.991127	1
AC009533.4	0.00015347	0	NA	NA	NA	NA	NA	NA
AC009542.1	0	0	NA	NA	NA	NA	NA	NA
AC009549.1	0.003903	0.00235092	0.00457482	0.00235368	-0.958793	-0.92996	0.961115	1
AC009554.1	0	0.00032747	0	0.000327524	NA	2.09601	0.990556	1
AC009554.2	0.000752716	0	0.00047066	0	NA	-2.51263	0.988462	1
AC009558.1	0.000221339	0	0.000256025	0	NA	-1.83198	0.988462	1
AC009558.2	0	0	NA	NA	NA	NA	NA	NA
AC009560.1	0.000109465	0	NA	NA	NA	NA	NA	NA
AC009560.3	0.00730124	0.00627421	0.00544097	0.00629394	0.2101	0.206567	0.984027	1
AC009560.4	0.000356859	5.77744e-05	0.00077451	5.78e-05	-3.74414	-2.47038	0.987977	1
AC009562.1	0	0	0.000215196	0	NA	-1.65625	0.988462	1
AC009563.1	0	6.94321e-05	0	6.94e-05	NA	0.760434	0.98973	1
AC009570.1	0.0154652	0.0110607	0.0140359	0.0111221	-0.335694	-0.333023	0.886117	1
AC009623.1	0	8.77447e-05	0.00153706	8.77e-05	-4.13145	-3.1246	0.986679	1
AC009623.3	0	0	NA	NA	NA	NA	NA	NA
AC009630.1	0.0106709	0.00924976	0.0117719	0.00929268	-0.341182	-0.337944	0.916818	1
AC009630.2	0.00361923	0.0023207	0.00368848	0.00232339	-0.666792	-0.644589	0.977743	1
AC009630.3	0	0	NA	NA	NA	NA	NA	NA
AC009630.4	0.00111753	0.00167645	0.000774431	0.00167786	1.11541	1.02372	0.988642	1
AC009652.1	0.00164754	0.000251581	0	0.000251613	NA	1.81399	0.990216	1
AC009654.1	0	0	NA	NA	NA	NA	NA	NA
AC009682.1	0	0.000392434	9.81e-05	0.000392511	2.00041	1.31393	0.989828	1
AC009686.1	0.000284453	0.000178271	0.000353562	0.000178287	-0.987762	-0.704726	0.989227	1
AC009686.2	0	0	NA	NA	NA	NA	NA	NA
AC009690.2	0	0.000497651	0.00062667	0.000497775	-0.332212	-0.281698	0.989723	1
AC009704.1	0	0	0.000275683	0	NA	-1.90952	0.988462	1
AC009704.2	0.00270905	0.00412609	0.00290061	0.00413462	0.511399	0.496977	0.977691	1
AC009704.3	9.35689e-05	0.000304272	0.000457	0.000304318	-0.586614	-0.462187	0.988929	1
AC009716.1	0.00056754	0	NA	NA	NA	NA	NA	NA
AC009731.1	0	0	NA	NA	NA	NA	NA	NA
AC009754.1	0.0032606	0.00484553	0.00114099	0.00485729	2.08987	1.99806	0.992484	1
AC009754.2	0.000796103	0.000332994	0.000500264	0.000333049	-0.586955	-0.471067	0.989462	1
AC009779.2	0.0662929	0.0676991	0.0761808	0.0700433	-0.12118	-0.121015	0.311628	1
AC009802.1	0.0213164	0.0113671	0.019664	0.0114319	-0.78249	-0.777243	0.771188	1
AC009812.1	0.0288778	0.044137	0.0384837	0.0451255	0.229696	0.229146	0.812084	1
AC009812.3	0.00269324	0.00374254	0.00533061	0.00374956	-0.507582	-0.496423	0.959504	1
AC009812.4	0.0179984	0.0274656	0.0261792	0.0278462	0.0890622	0.0887335	0.858546	1
AC009831.1	0.00393316	0.0122359	0.0050157	0.0123111	1.29543	1.27863	0.995224	1
AC009831.3	0.0022514	0	0.00100259	0	NA	-3.46283	0.986691	1
AC009869.1	0.00111558	0.000978359	0	0.000978837	NA	3.43141	0.991299	1
AC009878.1	0.00241903	0.00174068	0.00401995	0.0017422	-1.20627	-1.1612	0.972094	1
AC009879.4	0.0131301	0.00154026	0.0249415	0.00154145	-4.01619	-3.93128	0.863194	1
AC009884.1	9.35689e-05	0	NA	NA	NA	NA	NA	NA
AC009899.1	0.00384094	8.5121e-05	0.0031753	8.51e-05	-5.22159	-4.14525	0.977347	1
AC009902.2	0.00670778	0.00119481	0.0057075	0.00119552	-2.25522	-2.16438	0.965863	1
AC009902.3	0.00275263	0.00506835	0.00423958	0.00508122	0.261255	0.255738	0.957336	1
AC009908.1	0.000660379	0.000445452	0.000303339	0.000445552	0.554663	0.435724	0.990062	1
AC009948.2	0.00333437	0.0149729	0.00882391	0.0150855	0.773673	0.766947	0.997974	1
AC009948.3	0.00146187	0.00678084	0.00467004	0.00680388	0.542924	0.533407	0.973596	1
AC009950.1	0.0190336	0.0121118	0.0130891	0.0121855	-0.103202	-0.102391	0.962516	1
AC009951.5	0.000357705	0	NA	NA	NA	NA	NA	NA
AC009951.6	0.0144687	0.00771379	0.023541	0.00774362	-1.6041	-1.5917	0.815171	1
AC009955.1	0	0	0.000444735	0	NA	-2.44555	0.988462	1
AC009955.2	0.00372817	0.00243899	0.00404577	0.00244196	-0.728371	-0.705695	0.974781	1
AC009955.3	0.00472284	0.00133512	0.0044426	0.00133601	-1.73347	-1.66145	0.980213	1
AC009955.4	0.0227685	0.00691124	0.0177986	0.00693518	-1.35976	-1.34719	0.825949	1
AC009961.1	0.0203565	0.0190425	0.0175031	0.0192249	0.13537	0.134636	0.901729	1
AC009961.4	0	0	NA	NA	NA	NA	NA	NA
AC009962.1	0.00245187	0.00117658	0.00166462	0.00117727	-0.499746	-0.466292	0.98766	1
AC009974.1	9.72207e-05	0	NA	NA	NA	NA	NA	NA
AC009974.2	0.00147967	0	0.000186682	0	NA	-1.51945	0.988582	1
AC009975.1	0.00110905	0	0.000838732	0	NA	-3.23071	0.98713	1
AC009975.2	9.72207e-05	0	NA	NA	NA	NA	NA	NA
AC009996.1	0.0246316	0.0204099	0.0229088	0.0206196	-0.15188	-0.151185	0.864782	1
AC010082.1	0.00581034	0.0158141	0.00589787	0.0159398	1.43437	1.41913	0.977766	1
AC010092.1	0	0.000850637	0.00127519	0.000850999	-0.583481	-0.532113	0.989861	1
AC010096.1	0.000197315	0	6.6e-05	0	NA	-0.731183	0.989195	1
AC010132.4	0.00723886	0.00384081	0.00740418	0.0038482	-0.944156	-0.9265	0.939799	1
AC010136.1	0.00798509	0.0234189	0.0114749	0.0236953	1.04612	1.03967	0.977334	1
AC010148.1	0	0.0016215	0	0.00162282	NA	4.1067	0.991243	1
AC010157.1	0	0.000761738	0	0.000762028	NA	3.10773	0.990194	1
AC010157.2	0.000387565	0	0.00303171	0	NA	-4.96888	0.985658	1
AC010163.1	0.00200039	0.00117271	0.000537991	0.0011734	1.12504	0.997079	0.989578	1
AC010163.2	0	0.000613912	0	0.000614101	NA	2.83613	0.990194	1
AC010163.3	0.00178731	0.00214044	0.00184582	0.00214273	0.215189	0.204878	0.983191	1
AC010168.1	0	0.000174218	6.6e-05	0.000174233	1.40048	0.724219	0.98996	1
AC010168.2	0.00954917	0.00950659	0.0071046	0.00955192	0.427037	0.421898	0.969279	1
AC010173.1	0.0108901	0.0122909	0.00486551	0.0123667	1.3458	1.32807	0.986456	1
AC010175.1	0.00331292	0.00123128	0.00405061	0.00123204	-1.71709	-1.63968	0.977191	1
AC010185.1	0	0	NA	NA	NA	NA	NA	NA
AC010186.1	0.000827825	0.0010433	0.0014035	0.00104384	-0.427126	-0.394438	0.988864	1
AC010186.3	0.014902	0.0139013	0.0130705	0.0139984	0.0989448	0.0982186	0.966445	1
AC010196.1	0	0	NA	NA	NA	NA	NA	NA
AC010197.1	0	0	NA	NA	NA	NA	NA	NA
AC010198.1	9.35689e-05	0	NA	NA	NA	NA	NA	NA
AC010198.2	0.000509496	0.00296619	0.00113104	0.0029706	1.3931	1.31864	0.987829	1
AC010201.1	0.00105315	0.00363906	0.00316323	0.00364569	0.204792	0.198929	0.974455	1
AC010201.2	0.000987196	0.00449721	0.00988658	0.00450734	-1.1332	-1.11606	0.960942	1
AC010201.3	0.00187657	0.00119001	0.000565624	0.00119072	1.07392	0.955397	0.989331	1
AC010203.2	0	0	NA	NA	NA	NA	NA	NA
AC010205.1	0.0016737	0.000506261	0.000716909	0.000506389	-0.501544	-0.429932	0.986999	1
AC010207.1	0.0125337	0.0124345	0.0135969	0.0125122	-0.119944	-0.119031	0.925902	1
AC010210.1	0.0148874	0.0165906	0.0138717	0.016729	0.270208	0.268443	0.919897	1
AC010226.1	0.00880624	0.00114585	0.00644571	0.0011465	-2.4911	-2.39266	0.968547	1
AC010230.1	0	0	NA	NA	NA	NA	NA	NA
AC010240.3	0.00153785	0.000292427	0.00138649	0.00029247	-2.24508	-1.92126	0.989227	1
AC010245.1	0.00242306	0.00237598	0.0043544	0.00237881	-0.872234	-0.845584	0.976148	1
AC010245.2	0.0111959	0.0127543	0.0128698	0.012836	-0.00378698	-0.00375774	0.949083	1
AC010247.1	0	0	NA	NA	NA	NA	NA	NA
AC010247.2	0	0.00025724	0.000432701	0.000257273	-0.75007	-0.576299	0.989227	1
AC010251.1	0	0	NA	NA	NA	NA	NA	NA
AC010255.1	0	0	NA	NA	NA	NA	NA	NA
AC010255.3	0	0	NA	NA	NA	NA	NA	NA
AC010260.1	0	0	0.000175534	0	NA	-1.46223	0.988641	1
AC010261.1	0.000210151	0	0.00131339	0	NA	-3.82109	0.987495	1
AC010261.2	0	0	NA	NA	NA	NA	NA	NA
AC010266.2	0.00443899	0.00197343	0.00458795	0.00197538	-1.21572	-1.17558	0.971074	1
AC010267.1	0.00027495	0.000111715	0.000181945	0.000111721	-0.703602	-0.413249	0.989018	1
AC010271.2	0.000394994	0.00309955	0.000402143	0.00310436	2.94851	2.67386	0.988784	1
AC010273.2	0.00693552	0.00323734	0.00259818	0.00324259	0.319643	0.308978	0.979253	1
AC010273.3	0.000630796	0.00164504	0.00152728	0.00164639	0.108345	0.101917	0.988526	1
AC010275.1	0.000345269	0.000333381	0.000490066	0.000333436	-0.555566	-0.445057	0.98978	1
AC010280.1	0	0	0.000154349	0	NA	-1.34681	0.988692	1
AC010285.1	0.00119245	0.00105674	0.000394782	0.0010573	1.42125	1.22589	0.990641	1
AC010285.3	0.00209668	0.000393769	0.000886934	0.000393846	-1.1712	-0.998892	0.98889	1
AC010300.1	0.00637457	0.00358158	0.00350097	0.003588	0.0354244	0.0344523	0.979965	1
AC010307.3	0.000474643	0.000160129	0	0.000160142	NA	1.3793	0.990194	1
AC010307.4	0	0	NA	NA	NA	NA	NA	NA
AC010319.3	0.00423372	0.00337346	0.001983	0.00337916	0.768978	0.740075	0.979168	1
AC010319.4	0.00550228	0.00734373	0.00597176	0.00737076	0.303656	0.299139	0.966273	1
AC010320.1	0.00145329	0.000590878	0.00191302	0.000591053	-1.69449	-1.5425	0.987333	1
AC010320.2	0.00134858	0.000644992	0.00312502	0.0006452	-2.27605	-2.11361	0.981073	1
AC010320.3	0	0.000184947	5.31e-05	0.000184964	1.80046	0.896305	0.990012	1
AC010320.4	0.000555623	0.000648028	0.00074104	0.000648238	-0.193028	-0.168677	0.988454	1
AC010325.1	0.00999879	0.00937104	0.0120419	0.00941509	-0.355015	-0.351704	0.931108	1
AC010325.2	0.00316528	0.0077021	0.00158195	0.00773184	2.28911	2.21922	0.990199	1
AC010326.3	0.00542856	0.0085592	0.0075815	0.00859593	0.181171	0.178953	0.94398	1
AC010327.4	0	0	NA	NA	NA	NA	NA	NA
AC010327.5	0.00451783	0.0041102	0.00509108	0.00411866	-0.305797	-0.299251	0.959923	1
AC010327.7	0.0168041	0.00941341	0.0132556	0.00945785	-0.48702	-0.482689	0.90415	1
AC010327.8	0.00320344	0.000480278	0.00534169	0.000480393	-3.47501	-3.22895	0.971838	1
AC010328.1	0.000519214	0	0.000525194	0	NA	-2.6443	0.987569	1
AC010329.1	0.000549062	0.000387984	0	0.000388059	NA	2.28706	0.990842	1
AC010331.1	0.00966476	0.0238742	0.0109928	0.0241614	1.13615	1.12904	0.92847	1
AC010332.3	0.0514204	0.022279	0.0535618	0.022529	-1.24942	-1.24572	0.431502	1
AC010333.1	0	0.000279566	0	0.000279605	NA	1.9245	0.990194	1
AC010333.3	0.000325847	0.000757151	0	0.000757438	NA	3.10003	0.991439	1
AC010335.1	0	0.000111337	0.00175908	0.000111344	-3.98173	-3.13692	0.987969	1
AC010336.1	0.016408	0.0156321	0.0169031	0.0157549	-0.101483	-0.100865	0.858123	1
AC010336.2	0.000313589	0	0.000412668	0	NA	-2.35802	0.987915	1
AC010336.3	0.00520511	0.00674688	0.00837071	0.00676969	-0.306259	-0.302237	0.951608	1
AC010336.4	0.00241269	0	NA	NA	NA	NA	NA	NA
AC010336.5	0.0213497	0.014548	0.0287411	0.0146544	-0.971782	-0.966982	0.690099	1
AC010336.6	0.00301105	0.00082255	0.00326598	0.000822889	-1.98875	-1.8668	0.985841	1
AC010336.8	0.0482387	0.0449111	0.0487841	0.0459348	-0.0868221	-0.086639	0.654613	1
AC010343.3	0	0	NA	NA	NA	NA	NA	NA
AC010359.2	0.00133588	0.00391172	0.000723181	0.00391938	2.4382	2.28769	0.990927	1
AC010359.3	0.0874514	0.0881755	0.107417	0.0921798	-0.220703	-0.220481	0.122351	1
AC010378.2	0	0	NA	NA	NA	NA	NA	NA
AC010401.1	0.00424308	0.0036437	0.00481649	0.00365035	-0.399947	-0.390603	0.981818	1
AC010401.2	0.000104836	0.000891646	0.000115634	0.000892043	2.94755	2.20182	0.989661	1
AC010422.1	0.000426884	0.000459585	0	0.00045969	NA	2.48463	0.990194	1
AC010422.2	0.0162554	0.0121407	0.0188904	0.0122147	-0.629028	-0.624882	0.908887	1
AC010422.4	0.00071799	0.000225452	0.000188046	0.000225478	0.261901	0.176261	0.989419	1
AC010422.7	0	0	5.31e-05	0	NA	-0.614474	0.989247	1
AC010424.2	0.00266184	0.00146209	0.000729596	0.00146316	1.00391	0.913981	0.989642	1
AC010425.1	0.00127638	0	0.0033216	0	NA	-5.0966	0.985381	1
AC010442.1	0	8.21203e-05	0.000857389	8.21e-05	-3.3845	-2.39437	0.98876	1
AC010457.1	0	0	9.37e-05	0	NA	-0.953824	0.989026	1
AC010463.3	0.00784355	0.00378154	0.0032699	0.0037887	0.212458	0.206584	0.983766	1
AC010476.2	0.00106103	0.000311927	0.00111358	0.000311975	-1.8357	-1.55864	0.987393	1
AC010478.1	0	0	NA	NA	NA	NA	NA	NA
AC010486.3	0	0	NA	NA	NA	NA	NA	NA
AC010487.2	0.0102084	0.00437237	0.00715637	0.00438194	-0.707657	-0.695123	0.958466	1
AC010491.1	0.00157708	0.00764025	0.00638419	0.00766952	0.264633	0.260899	0.9719	1
AC010491.2	0.000555848	0	NA	NA	NA	NA	NA	NA
AC010494.1	0	0	NA	NA	NA	NA	NA	NA
AC010501.2	0.00892839	0.00402741	0.00801111	0.00403553	-0.989242	-0.971825	0.964649	1
AC010503.1	0.00161328	0	0.00251555	0	NA	-4.70904	0.984583	1
AC010503.2	0	0	NA	NA	NA	NA	NA	NA
AC010503.4	0.000170481	0	NA	NA	NA	NA	NA	NA
AC010504.1	0.00030046	0.000942017	0.00123478	0.000942461	-0.38975	-0.35661	0.987774	1
AC010519.1	0.0011372	0.00021337	0.000451161	0.000213393	-1.08013	-0.814501	0.988805	1
AC010524.1	0.0124019	0.0224066	0.0168301	0.0226595	0.429074	0.426881	0.993471	1
AC010525.1	0.002367	0.00326522	0.000284453	0.00327055	3.52327	3.13211	0.99255	1
AC010528.2	0	0.000606086	0	0.00060627	NA	2.82022	0.990194	1
AC010530.1	0.00876551	0.0145477	0.0185963	0.014654	-0.343721	-0.341647	0.877171	1
AC010531.3	0.00132409	0.00062534	0.000774628	0.000625535	-0.308413	-0.269624	0.988469	1
AC010531.4	0.00101607	0.000519028	0.00162332	0.000519162	-1.64469	-1.4768	0.986488	1
AC010531.5	0	9.95308e-05	0	9.95e-05	NA	0.996389	0.98984	1
AC010531.6	0.0256328	0.0107267	0.021819	0.0107844	-1.01664	-1.00992	0.875128	1
AC010531.7	0	0.000555706	0	0.00055586	NA	2.71339	0.99096	1
AC010536.1	0.00980701	0.00654602	0.00346284	0.00656749	0.923386	0.904115	0.98236	1
AC010536.2	0.0018188	0.000276671	0	0.000276709	NA	1.91345	0.990511	1
AC010536.3	0.00345222	0.00412336	0.00401021	0.00413188	0.0431206	0.0420867	0.970129	1
AC010538.1	0.0302151	0.028717	0.036893	0.0291333	-0.340676	-0.339638	0.792813	1
AC010542.1	0.000120296	0	NA	NA	NA	NA	NA	NA
AC010542.2	0.0225011	0.0229285	0.0218963	0.0231933	0.0830233	0.0826564	0.95637	1
AC010542.4	0.0103167	0.00394074	0.00748758	0.00394851	-0.923189	-0.906247	0.951151	1
AC010542.5	0.00594107	0.00335399	0.00956536	0.00335962	-1.50952	-1.48221	0.969054	1
AC010547.1	0.0051214	0.0032486	0.00391182	0.00325389	-0.265679	-0.258425	0.967745	1
AC010547.2	0.000742554	0.000946893	0.000150285	0.000947341	2.65618	2.06509	0.989561	1
AC010595.1	0	0	NA	NA	NA	NA	NA	NA
AC010615.2	0.085887	0.24439	0.0868856	0.276842	1.67187	1.67073	2.71e-18	7.88e-14
AC010618.2	0.00133206	0.000111715	0	0.000111721	NA	1.08216	0.989894	1
AC010618.3	0.0827549	0.089617	0.0965802	0.0937552	-0.0428283	-0.0427833	0.431356	1
AC010623.1	0.0310244	0.0392121	0.0204774	0.0399911	0.965645	0.96222	0.906162	1
AC010624.1	0.00149124	0.00153311	0.0024782	0.00153429	-0.691723	-0.657702	0.979002	1
AC010624.2	0.00899107	0.00930359	0.00905803	0.009347	0.0453054	0.0448183	0.932027	1
AC010624.3	0	0.00015951	0.000730417	0.000159523	-2.19496	-1.67797	0.988134	1
AC010624.5	0.0159255	0.00839345	0.0142667	0.00842878	-0.759252	-0.752314	0.905954	1
AC010632.1	0.000283943	0.000282962	0	0.000283002	NA	1.93735	0.990194	1
AC010632.2	0.0669284	0.0473592	0.0539838	0.0484985	-0.154585	-0.154283	0.62734	1
AC010638.1	0	0	0.00160072	0	NA	-4.08807	0.986526	1
AC010641.2	0.000288747	0.000378517	0.00103919	0.000378589	-1.45676	-1.25115	0.986878	1
AC010642.2	0.468175	0.457584	0.6308	0.580252	-0.120505	-0.120485	2.9e-13	8.41e-09
AC010643.1	0.000101702	0	NA	NA	NA	NA	NA	NA
AC010649.1	0.000326685	0.00111876	0.000975687	0.00111938	0.198213	0.180893	0.989227	1
AC010654.1	0.0107375	0.00930965	0.0113677	0.00935312	-0.281416	-0.278709	0.908897	1
AC010680.1	0.00423753	0.0182772	0.00771447	0.0184453	1.25761	1.24683	0.981502	1
AC010680.2	0.00806687	0.0100428	0.00523238	0.0100934	0.94788	0.934791	0.983262	1
AC010680.3	0.00785596	0.0222844	0.00820004	0.0225346	1.45844	1.44734	0.91133	1
AC010680.4	0.00303494	0.0144514	0.00362468	0.0145563	2.00572	1.97634	0.972228	1
AC010680.5	0.00468926	0.00801062	0.00451613	0.0080428	0.832611	0.818841	0.978235	1
AC010719.1	0.000121802	0.000163238	0.00235859	0.000163251	-3.85276	-3.22332	0.986201	1
AC010722.1	0.000335633	0	0.000926247	0	NA	-3.35931	0.987571	1
AC010727.1	0	0	NA	NA	NA	NA	NA	NA
AC010729.1	0.00253859	0.0133946	0.0106443	0.0134847	0.341242	0.33841	0.972967	1
AC010729.2	0.00713408	0.00931202	0.0109786	0.00935551	-0.230806	-0.228548	0.912885	1
AC010735.1	0	0	8.69e-05	0	NA	-0.902267	0.989116	1
AC010735.2	0.000246053	0.00021002	0.000733638	0.000210042	-1.80439	-1.42696	0.98826	1
AC010737.1	0	0	NA	NA	NA	NA	NA	NA
AC010745.2	0	0.00051443	0	0.000514562	NA	2.61956	0.990194	1
AC010745.5	0	0	NA	NA	NA	NA	NA	NA
AC010746.2	0.00102037	0.00179469	0.000700131	0.00179631	1.35934	1.24488	0.990157	1
AC010754.1	0.00141176	0.000208479	6.73e-05	0.000208501	1.63138	0.882838	0.989938	1
AC010761.1	0.0021402	0.00343582	0.00456163	0.00344173	-0.406414	-0.396379	0.985997	1
AC010761.2	0.00118451	0.000499487	0.000657639	0.000499612	-0.396488	-0.337481	0.989621	1
AC010761.3	0	0.000320033	0	0.000320084	NA	2.07068	0.990633	1
AC010761.4	0.000280965	0.000842403	0	0.000842757	NA	3.23689	0.990194	1
AC010761.5	0	0	NA	NA	NA	NA	NA	NA
AC010768.2	0	0	NA	NA	NA	NA	NA	NA
AC010776.2	0	0	0.000168246	0	NA	-1.42356	0.988462	1
AC010776.3	0.000224049	0	0.000312292	0	NA	-2.04367	0.987717	1
AC010789.1	0	0	NA	NA	NA	NA	NA	NA
AC010789.2	0	0.00017248	0	0.000172495	NA	1.44623	0.99016	1
AC010809.1	0.00946087	0.00460094	0.00594233	0.00461154	-0.36578	-0.358907	0.961744	1
AC010809.2	0.023017	0.010462	0.0237924	0.010517	-1.17778	-1.17018	0.824401	1
AC010809.3	0.00653445	0.00398994	0.00515855	0.00399791	-0.367718	-0.359776	0.974173	1
AC010834.1	0	0.000751182	0.000765173	0.000751465	-0.0260801	-0.0230414	0.990344	1
AC010834.2	0.000680245	0	8.62e-05	0	NA	-0.896853	0.989083	1
AC010834.3	0.00361563	0.00950426	0.00395456	0.00954957	1.27192	1.25092	0.995866	1
AC010857.1	0.000340776	0.000855866	0.00114784	0.000856232	-0.422844	-0.383997	0.991094	1
AC010864.1	0.00689434	0.00888585	0.0102163	0.00892545	-0.194875	-0.192854	0.944496	1
AC010883.1	0.0161343	0.017927	0.00937955	0.0180886	0.947491	0.940145	0.976574	1
AC010883.3	0.000226915	0.00135943	0.00454738	0.00136035	-1.74105	-1.6701	0.984215	1
AC010884.1	0.00201651	0.00244931	0.00213369	0.00245231	0.200793	0.192376	0.983779	1
AC010884.2	0.00420966	0.00100263	0.00630268	0.00100314	-2.65145	-2.53706	0.962424	1
AC010889.1	0.00845408	0.00609599	0.00901152	0.00611461	-0.55951	-0.552028	0.932149	1
AC010889.2	0.00786962	0.0248026	0.00764777	0.0251128	1.71531	1.7023	0.975951	1
AC010894.2	0.0195317	0.0132864	0.0208769	0.0133751	-0.642354	-0.638502	0.837702	1
AC010894.3	0.000167803	4.52614e-05	0.00210841	4.53e-05	-5.5405	-3.9259	0.987615	1
AC010896.1	0.0235347	0.0241623	0.0220323	0.0244566	0.150603	0.149956	0.97081	1
AC010904.2	0.00635938	0.00480397	0.00505917	0.00481553	-0.0712053	-0.0697912	0.94426	1
AC010907.2	0	0	NA	NA	NA	NA	NA	NA
AC010913.1	0.0218864	0.0257796	0.0221584	0.0261148	0.237017	0.236034	0.861693	1
AC010931.2	0.230248	0.137944	0.253524	0.147911	-0.777396	-0.77699	2.68e-13	7.78e-09
AC010931.3	0.000182768	0	NA	NA	NA	NA	NA	NA
AC010941.1	0	0	NA	NA	NA	NA	NA	NA
AC010967.1	0	0	0.000282341	0	NA	-1.93486	0.988462	1
AC010969.1	0	0	NA	NA	NA	NA	NA	NA
AC010969.2	0.0600607	0.0599932	0.0523991	0.0618293	0.238751	0.238332	0.901806	1
AC010969.3	0	0	NA	NA	NA	NA	NA	NA
AC010973.1	0.00197704	0.00114931	0.000655253	0.00114997	0.811469	0.726858	0.989816	1
AC010973.2	0	0.00184923	0	0.00185094	NA	4.2861	0.991227	1
AC010974.1	0.00240511	0.00100982	0.00143645	0.00101033	-0.50768	-0.468612	0.98445	1
AC010974.2	0.000409082	0	NA	NA	NA	NA	NA	NA
AC010975.1	0.000252889	0.000108382	0.00145702	0.000108388	-3.74874	-2.90144	0.986119	1
AC010976.1	0.000981785	0.00122309	0.000773139	0.00122383	0.662608	0.600439	0.989251	1
AC010978.1	0.00124275	0.00200045	0.00130721	0.00200245	0.615277	0.579236	0.988787	1
AC010980.1	0.000830471	0.00195786	0.000455619	0.00195978	2.10479	1.89032	0.99076	1
AC010996.1	0.0134252	0.019766	0.0130963	0.0199627	0.608148	0.604383	0.982325	1
AC010997.3	0.00258956	0.00143402	0.00468845	0.00143505	-1.70801	-1.64127	0.968017	1
AC010997.4	0	0.000285656	0	0.000285697	NA	1.94747	0.990194	1
AC010997.5	0	5.22697e-05	0	5.23e-05	NA	0.606916	0.989597	1
AC010998.2	0.00661935	0.00629902	0.00349256	0.0063189	0.855389	0.837315	0.980123	1
AC010998.3	0	0	NA	NA	NA	NA	NA	NA
AC010999.1	0.00297105	0.000920137	0.00067447	0.000920561	0.448759	0.398081	0.98869	1
AC010999.2	0.00608334	0.00776484	0.0031576	0.00779507	1.30374	1.27714	0.982489	1
AC011005.1	0	0.00135624	0	0.00135716	NA	3.86509	0.991497	1
AC011005.4	0.00177001	0	0.00049547	0	NA	-2.57403	0.988462	1
AC011008.1	0.00565079	6.0848e-05	0.00127413	6.08e-05	-4.38929	-3.09517	0.986999	1
AC011029.1	0	0	NA	NA	NA	NA	NA	NA
AC011043.1	0.0933786	0.0669763	0.0821961	0.0692702	-0.246837	-0.24651	0.411759	1
AC011092.2	0.00200259	0.00229269	0.000499045	0.00229532	2.20145	1.99948	0.991779	1
AC011092.3	0	0.000267877	0	0.000267913	NA	1.87936	0.990194	1
AC011124.1	0	0	NA	NA	NA	NA	NA	NA
AC011124.2	0.000104915	0.000755509	0.000492924	0.000755794	0.616628	0.529416	0.989227	1
AC011196.1	0.000891538	0.000729435	0.000250951	0.000729701	1.5399	1.24132	0.99031	1
AC011228.1	0	0	0.000191913	0	NA	-1.54554	0.98877	1
AC011228.2	0	0	0.0004014	0	NA	-2.32596	0.988012	1
AC011239.1	0	0	NA	NA	NA	NA	NA	NA
AC011247.1	0	0	NA	NA	NA	NA	NA	NA
AC011284.1	0	0	0.000287354	0	NA	-1.95365	0.988462	1
AC011287.1	0.000577044	0.00729025	0.000651806	0.00731688	3.48871	3.30238	0.991195	1
AC011287.2	0	0.000326417	0	0.00032647	NA	2.09244	0.990194	1
AC011290.1	0	0	0.000254453	0	NA	-1.82559	0.988462	1
AC011294.1	0	0	0.00177952	0	NA	-4.2323	0.985673	1
AC011297.1	0.00434716	0.00486126	0.00561648	0.0048731	-0.204827	-0.200982	0.963958	1
AC011298.1	0	0	0.000130587	0	NA	-1.20531	0.988922	1
AC011303.1	0	0	0.000393162	0	NA	-2.30206	0.988087	1
AC011306.1	0	0.00117027	0	0.00117095	NA	3.66784	0.99096	1
AC011317.1	0.00055309	0.000339875	0.00228082	0.000339933	-2.74623	-2.4361	0.983509	1
AC011322.1	0.000839223	0	0.000924848	0	NA	-3.35734	0.988462	1
AC011330.2	0.0165994	0.0129	0.0194214	0.0129836	-0.580964	-0.577305	0.885739	1
AC011337.1	0.0011335	0.00500035	0.00284992	0.00501288	0.814717	0.793459	0.979466	1
AC011346.1	0.069232	0.0469532	0.0774129	0.048073	-0.687347	-0.686212	0.122764	1
AC011365.1	0.00261619	7.18439e-05	0	7.18e-05	NA	0.78073	0.98965	1
AC011365.2	0	0	NA	NA	NA	NA	NA	NA
AC011369.1	0	0	NA	NA	NA	NA	NA	NA
AC011370.1	0.00222865	0.00540678	0.000794901	0.00542142	2.76983	2.62524	0.992265	1
AC011373.1	0.00016045	0	NA	NA	NA	NA	NA	NA
AC011374.1	0.000627572	0	0.0045712	0	NA	-5.54572	0.974379	1
AC011374.2	0.00340408	0.000555825	0.00250831	0.00055598	-2.17361	-1.99139	0.976854	1
AC011379.1	0.017862	0.0134041	0.0180156	0.0134943	-0.416899	-0.414233	0.892397	1
AC011379.2	0.0139824	0.00731966	0.0145139	0.00734651	-0.982299	-0.9727	0.882815	1
AC011388.1	0	0	NA	NA	NA	NA	NA	NA
AC011389.1	0	0.0016234	0	0.00162472	NA	4.10829	0.990194	1
AC011389.2	0	0	NA	NA	NA	NA	NA	NA
AC011405.1	0.00627301	0.00398713	0.00772025	0.00399508	-0.950421	-0.933321	0.975334	1
AC011407.1	0.000291469	0.000610552	0.000906249	0.000610739	-0.569352	-0.501596	0.989026	1
AC011416.3	0.0140917	0.00340697	0.0128942	0.00341278	-1.91771	-1.88719	0.909379	1
AC011416.4	0.0354335	0.0178217	0.0279029	0.0179815	-0.633902	-0.631062	0.741104	1
AC011443.1	0.002346	0.000774126	0.00176597	0.000774425	-1.18926	-1.09352	0.987704	1
AC011444.1	0.000427285	0.000595754	0.000113107	0.000595932	2.39746	1.70737	0.991239	1
AC011444.2	0.00137562	0.0041346	0.00490718	0.00414316	-0.244162	-0.238859	0.973996	1
AC011445.1	0	9.12804e-05	0	9.13e-05	NA	0.935837	0.989775	1
AC011445.2	0.000808261	0.00253799	0.000253952	0.00254122	3.32289	2.89958	0.991444	1
AC011446.1	0.000138386	0.0005081	0.00202604	0.000508229	-1.99511	-1.80548	0.985715	1
AC011446.2	0.00710726	0.00900147	0.00628279	0.00904211	0.525253	0.518339	0.957358	1
AC011446.3	0.00148203	8.00401e-05	0.000536559	8e-05	-2.74566	-1.8223	0.988714	1
AC011447.3	0.125765	0.240842	0.119936	0.27232	1.18303	1.18236	3.06e-10	8.88e-06
AC011450.1	0.0169715	0.0282774	0.0204589	0.028681	0.487365	0.485352	0.992046	1
AC011451.1	0.00389256	0.00302768	0.0071628	0.00303227	-1.24012	-1.21332	0.966875	1
AC011451.3	0.00673492	0.0027432	0.00646598	0.00274697	-1.23503	-1.20559	0.948971	1
AC011451.4	0.000268609	0.00883764	0.00326146	0.00887681	1.44452	1.41711	0.999232	1
AC011453.1	0.000492161	0	0.000799342	0	NA	-3.16887	0.988462	1
AC011455.6	0.00252665	0.00636197	0.00474849	0.00638225	0.426597	0.41896	0.971221	1
AC011461.1	0	0.000522833	0.000295168	0.00052297	0.825192	0.656697	0.98915	1
AC011462.4	0.00476873	0.00545905	0.00445994	0.00547398	0.295566	0.289693	0.975197	1
AC011462.5	0.0123879	0.00928068	0.0149398	0.00932388	-0.680162	-0.674395	0.932059	1
AC011466.1	0.00108267	0.000748967	0.000931805	0.000749247	-0.314587	-0.280914	0.987728	1
AC011468.1	0.0149759	0.0221568	0.018918	0.0224041	0.243998	0.242817	0.942069	1
AC011468.5	0.00684229	0.0115728	0.00546714	0.01164	1.09024	1.07643	0.994821	1
AC011471.2	0.0154815	0.0209849	0.0230003	0.0212067	-0.117131	-0.116603	0.905098	1
AC011472.1	0.00100292	0.00045749	0.00146052	0.000457594	-1.67434	-1.48474	0.988777	1
AC011472.2	0	7.8283e-05	0.00356866	7.83e-05	-5.51023	-4.36287	0.980284	1
AC011472.3	0.00755969	0.006173	0.000804923	0.0061921	2.94351	2.79767	0.999303	1
AC011472.4	0.00014261	0.00225878	0.00168153	0.00226133	0.427399	0.406485	0.986668	1
AC011474.1	0.000420258	0	0.00128342	0	NA	-3.79017	0.984788	1
AC011474.2	0	0	0.000618979	0	NA	-2.84595	0.98756	1
AC011476.3	0.000626402	0.00992098	0.000867268	0.00997035	3.52309	3.38005	0.993646	1
AC011477.2	0.0130623	0.0130735	0.0166968	0.0131593	-0.343486	-0.341179	0.903607	1
AC011477.3	0.000681111	0.0030564	0.000219097	0.00306107	3.8044	3.30835	0.991664	1
AC011477.8	0	0	NA	NA	NA	NA	NA	NA
AC011477.9	0.00121218	0.00192084	0.00165904	0.00192269	0.212778	0.201487	0.983324	1
AC011479.2	0.000224049	0.00163421	0	0.00163554	NA	4.11732	0.992288	1
AC011479.3	0.000715817	0.000253391	0.000744428	0.000253424	-1.55458	-1.25657	0.98826	1
AC011479.4	0	0	0.000599549	0	NA	-2.80643	0.988023	1
AC011481.1	0.000425107	0.000652057	0.000329333	0.00065227	0.985922	0.809153	0.990171	1
AC011481.2	0.00035172	0	0.000777195	0	NA	-3.1329	0.987495	1
AC011484.1	0	0	NA	NA	NA	NA	NA	NA
AC011491.2	0.000439212	0.00114936	0.00057884	0.00115002	0.99042	0.880805	0.989793	1
AC011495.2	0.000327698	0.000219838	0.00188751	0.000219863	-3.1018	-2.63543	0.98826	1
AC011495.3	0	0.000495271	0	0.000495393	NA	2.57384	0.99096	1
AC011497.1	0	0	NA	NA	NA	NA	NA	NA
AC011498.1	0.00313822	0.00387157	0.00577683	0.00387908	-0.574566	-0.562606	0.969614	1
AC011498.2	0.000375385	0	NA	NA	NA	NA	NA	NA
AC011498.3	0	0.000753921	0	0.000754205	NA	3.09458	0.99096	1
AC011498.6	0.00454994	0.00825005	0.00632194	0.00828417	0.389989	0.384658	0.975275	1
AC011503.1	0	0	0.000467951	0	NA	-2.50577	0.988462	1
AC011503.2	0.0112086	0.0116694	0.0171831	0.0117378	-0.549831	-0.545964	0.919421	1
AC011503.4	0	0	NA	NA	NA	NA	NA	NA
AC011509.1	0	0	NA	NA	NA	NA	NA	NA
AC011509.2	0.000353401	0.00238825	0.00136469	0.0023911	0.809099	0.766186	0.988738	1
AC011509.3	0.00734326	0.00710988	0.00319445	0.00713521	1.15939	1.135	0.984096	1
AC011511.2	0.00042554	0	0.000815376	0	NA	-3.19436	0.988462	1
AC011511.3	0.00183551	0.000617726	0.000754689	0.000617917	-0.288469	-0.251582	0.988787	1
AC011511.5	0	0	0.000436968	0	NA	-2.42484	0.987682	1
AC011586.2	0	0	NA	NA	NA	NA	NA	NA
AC011593.1	0	0	0.000256296	0	NA	-1.83308	0.988462	1
AC011595.1	0	0	0.000198887	0	NA	-1.5796	0.988524	1
AC011595.2	0.000658752	0.00028357	0.00142305	0.00028361	-2.327	-1.98925	0.988396	1
AC011601.1	0	0	0.000309348	0	NA	-2.03333	0.988462	1
AC011603.1	0	0	0.000302203	0	NA	-2.00792	0.988462	1
AC011603.2	0.0560554	0.0638823	0.0562886	0.0659669	0.228899	0.228523	0.96844	1
AC011611.3	0.000386732	0	0.000520362	0	NA	-2.63311	0.987495	1
AC011611.4	0.0313405	0.0153566	0.0350711	0.0154751	-1.18033	-1.17515	0.599845	1
AC011625.1	0	0	0.000195485	0	NA	-1.56308	0.988545	1
AC011632.1	0	0.000720916	0	0.000721176	NA	3.03769	0.990385	1
AC011632.2	0.000393444	0.000596132	0	0.000596309	NA	2.79973	0.990194	1
AC011676.1	0.00055028	0.000180181	0	0.000180197	NA	1.48644	0.990158	1
AC011676.2	0.000178819	0.000815367	0.000175534	0.0008157	2.21629	1.73264	0.989406	1
AC011700.1	0	0.000411565	0	0.00041165	NA	2.35516	0.990194	1
AC011726.2	0.000845889	0.00400856	0.000275683	0.0040166	3.86489	3.45387	0.992619	1
AC011726.3	0	0.00105216	0	0.00105271	NA	3.52696	0.990194	1
AC011731.1	0.000106759	0	0.000645664	0	NA	-2.89853	0.987364	1
AC011751.1	0	0	NA	NA	NA	NA	NA	NA
AC011752.1	0	0.000286492	0	0.000286533	NA	1.95059	0.990194	1
AC011753.2	0.00290463	0.00246109	0.0035754	0.00246412	-0.537035	-0.51944	0.974813	1
AC011773.1	0.00232948	0.00122356	0.00138018	0.00122431	-0.172881	-0.160525	0.987132	1
AC011773.3	0.000876321	0.000930102	0	0.000930535	NA	3.36532	0.990194	1
AC011773.4	0.0156828	0.012376	0.0132015	0.0124529	-0.0842244	-0.0835725	0.916368	1
AC011815.1	0.00446144	0.00586094	0.00335843	0.00587814	0.807575	0.789582	0.976898	1
AC011815.2	0.0341396	0.0384685	0.0330319	0.039218	0.247656	0.246968	0.911142	1
AC011816.2	0.000278291	0.0011801	0.000649175	0.0011808	0.863084	0.773669	0.989956	1
AC011824.3	0	0	NA	NA	NA	NA	NA	NA
AC011825.2	0.00300806	0.00391958	0.00429193	0.00392727	-0.128099	-0.125053	0.973918	1
AC011825.4	0.00576547	0.00230947	0.00310207	0.00231214	-0.424004	-0.408692	0.977775	1
AC011840.1	0	8.99441e-05	0.000350038	8.99e-05	-1.96112	-1.24481	0.988329	1
AC011853.2	0.000794829	0	NA	NA	NA	NA	NA	NA
AC011899.1	0	0.000323374	0	0.000323426	NA	2.08211	0.990757	1
AC011899.2	0	0	NA	NA	NA	NA	NA	NA
AC011899.4	0.000895686	0.000425145	0.000139996	0.000425236	1.60288	1.12996	0.989583	1
AC011900.1	0.00190946	0.00091211	0.00298107	0.000912526	-1.70789	-1.60547	0.988229	1
AC011912.1	0.00608642	0.0118757	0.00977335	0.0119465	0.289661	0.287	0.929183	1
AC011921.1	0.0189398	0.0280074	0.0137314	0.0284033	1.04858	1.04318	0.992035	1
AC011933.2	0.00340039	0.00325998	0.00427037	0.0032653	-0.387147	-0.377022	0.971242	1
AC011933.3	0.00193256	0.00291745	0.00196331	0.00292171	0.573527	0.550406	0.98487	1
AC011933.4	0	5.64518e-05	0	5.65e-05	NA	0.646163	0.989656	1
AC011939.2	0.017414	0.014404	0.0146104	0.0145082	-0.0101216	-0.0100526	0.915756	1
AC011939.3	0	0.000155558	0	0.00015557	NA	1.35372	0.990129	1
AC011944.1	0.000480766	0.00109613	0.00390825	0.00109673	-1.83331	-1.74387	0.975392	1
AC011978.2	0.0139444	0.00765205	0.0159685	0.0076814	-1.05579	-1.04613	0.903193	1
AC011995.2	0	0	NA	NA	NA	NA	NA	NA
AC011997.1	0	0	NA	NA	NA	NA	NA	NA
AC011997.2	0	0.00052844	0	0.00052858	NA	2.6521	0.990194	1
AC012020.1	0.0193438	0.0242947	0.021171	0.0245922	0.216112	0.215168	0.960185	1
AC012038.1	0	0	5.31e-05	0	NA	-0.614474	0.989247	1
AC012050.1	0	0	NA	NA	NA	NA	NA	NA
AC012063.1	0.0203679	0.027611	0.0189089	0.0279957	0.56614	0.563675	0.919981	1
AC012065.3	0.00223565	0.00331242	0.003524	0.00331791	-0.0869408	-0.0844701	0.977455	1
AC012065.4	0.0172236	0.0188858	0.0162537	0.0190652	0.230171	0.22887	0.97178	1
AC012066.2	0.00475556	0.00630591	0.00668016	0.00632584	-0.0786263	-0.077435	0.955942	1
AC012073.1	0.00392823	0.00877092	0.00458843	0.0088095	0.94106	0.92624	0.990418	1
AC012074.1	0.00492206	0.0072524	0.00280899	0.00727876	1.37364	1.34286	0.99056	1
AC012076.1	0.00690325	0.0125613	0.00313686	0.0126406	2.01067	1.97676	0.982631	1
AC012078.2	0.00123402	0	0.000308561	0	NA	-2.03055	0.988142	1
AC012085.2	0	0.000161327	0	0.00016134	NA	1.38593	0.990045	1
AC012087.2	0.000128343	0.000268177	0	0.000268213	NA	1.88054	0.990194	1
AC012100.2	0	0	NA	NA	NA	NA	NA	NA
AC012101.2	0.00164364	0.00889047	0.00392047	0.00893011	1.18765	1.16738	0.986731	1
AC012103.1	0.000725341	0	NA	NA	NA	NA	NA	NA
AC012123.1	0.00366843	0.00209285	0.00793413	0.00209504	-1.92109	-1.8719	0.949233	1
AC012146.1	0.235156	0.151845	0.267248	0.16398	-0.704662	-0.704323	4.29e-17	1.25e-12
AC012146.3	0	0	NA	NA	NA	NA	NA	NA
AC012157.2	0.00035172	0	0.000167666	0	NA	-1.42043	0.988462	1
AC012170.2	0	0.000395627	0	0.000395705	NA	2.30948	0.990465	1
AC012170.3	0	0	NA	NA	NA	NA	NA	NA
AC012173.1	0.0055428	0.00719034	0.00726815	0.00721626	-0.0103375	-0.0101967	0.962498	1
AC012174.1	0	0	NA	NA	NA	NA	NA	NA
AC012178.1	0.00288601	0.00434704	0.00721057	0.00435651	-0.726942	-0.714071	0.973581	1
AC012181.1	0.0102507	0.00429792	0.0136944	0.00430716	-1.66877	-1.64616	0.910131	1
AC012181.2	0.00151277	0	0.000838619	0	NA	-3.23054	0.988462	1
AC012184.1	0.000701145	0.00103706	0.00310779	0.0010376	-1.58264	-1.49559	0.986085	1
AC012184.3	0.0150108	0.0218362	0.0112664	0.0220763	0.970468	0.96424	0.98519	1
AC012184.4	0.000555354	0	0.000603027	0	NA	-2.81358	0.986982	1
AC012186.2	0	0.00122665	0.000708841	0.0012274	0.792076	0.714679	0.991043	1
AC012213.1	0.00071799	0.000840569	0	0.000840922	NA	3.23408	0.99096	1
AC012213.2	0.0038804	0.00354385	0.0020683	0.00355014	0.779429	0.751386	0.986657	1
AC012213.3	0.0034448	0.00157824	0.00371846	0.00157949	-1.23525	-1.18497	0.98103	1
AC012213.4	0.00220048	0.00404138	0.00170836	0.00404955	1.24515	1.19828	0.985178	1
AC012236.1	0	0	NA	NA	NA	NA	NA	NA
AC012254.1	0	0	NA	NA	NA	NA	NA	NA
AC012254.3	0.000972623	0.000584288	0.000690499	0.000584459	-0.240538	-0.2078	0.988778	1
AC012291.2	0.000612429	0.00168918	0	0.0016906	NA	4.16238	0.99143	1
AC012291.3	0.0196566	0.0247008	0.02691	0.0250083	-0.105733	-0.105327	0.890549	1
AC012301.2	0	0	NA	NA	NA	NA	NA	NA
AC012306.2	0.0255002	0.0129892	0.0227385	0.0130739	-0.798445	-0.793783	0.8432	1
AC012306.3	0.0355854	0.0265245	0.0285251	0.0268794	-0.085731	-0.0854224	0.841711	1
AC012309.2	0	0	0.000717002	0	NA	-3.03034	0.988462	1
AC012313.1	0.0052113	0.00387607	0.00886034	0.00388359	-1.18997	-1.16948	0.946202	1
AC012313.2	0.00420701	0.00608525	0.007045	0.0061038	-0.206893	-0.203782	0.968963	1
AC012313.5	0.00774793	0.0100878	0.0122123	0.0101389	-0.268442	-0.266048	0.93893	1
AC012313.6	0.00475525	0.0129325	0.00994747	0.0130165	0.387936	0.384547	0.985184	1
AC012313.7	0.000470998	0	0.00019609	0	NA	-1.56604	0.988462	1
AC012313.8	0.00454458	0.0054715	0.00452209	0.00548649	0.278894	0.273397	0.967618	1
AC012313.9	0.00189432	0.00183815	0.000598801	0.00183984	1.61943	1.47299	0.989873	1
AC012322.1	0	0.00073171	0	0.000731978	NA	3.05655	0.990194	1
AC012325.1	0.00117175	0.000514467	0.000596227	0.000514599	-0.212413	-0.179912	0.988797	1
AC012349.1	0.0257522	0.029147	0.0428253	0.0295759	-0.534039	-0.532534	0.813232	1
AC012354.1	0	0.00491394	0	0.00492603	NA	5.65135	0.996986	1
AC012358.1	0.0038605	0.0024978	0.00460955	0.00250093	-0.882163	-0.856563	0.97792	1
AC012358.3	0.0104891	0.00484637	0.0110009	0.00485814	-1.17914	-1.1628	0.932298	1
AC012360.1	0.00164353	0.00193063	0.00548929	0.00193249	-1.50616	-1.45941	0.959603	1
AC012360.2	0.00138596	0.000478048	0.00059031	0.000478162	-0.303973	-0.255771	0.989186	1
AC012360.3	0.141582	0.184373	0.158945	0.202464	0.349138	0.348943	0.812139	1
AC012363.1	0.00118757	0	NA	NA	NA	NA	NA	NA
AC012363.2	0.00035172	0	NA	NA	NA	NA	NA	NA
AC012366.1	0.000557512	0.000519416	0.000575146	0.000519551	-0.146663	-0.123976	0.989243	1
AC012368.1	0.050477	0.0369548	0.0558548	0.0376461	-0.569179	-0.567933	0.48161	1
AC012368.2	0.000970472	0	0.00046487	0	NA	-2.49792	0.988212	1
AC012370.1	0.000615455	0.00341683	0.00517861	0.00342268	-0.597439	-0.583485	0.972039	1
AC012370.2	0	0	NA	NA	NA	NA	NA	NA
AC012378.2	0.0213981	0.00943047	0.0164693	0.00947508	-0.797566	-0.791153	0.892351	1
AC012404.1	0	0.00539289	0.0018964	0.00540746	1.51169	1.46399	0.988478	1
AC012404.2	0	0.000237537	0	0.000237565	NA	1.75517	0.990385	1
AC012405.1	0.0014672	0.00199533	0.000708605	0.00199732	1.49501	1.37504	0.990994	1
AC012409.1	0	0	NA	NA	NA	NA	NA	NA
AC012409.2	0	0	NA	NA	NA	NA	NA	NA
AC012409.3	0	0.00266379	0	0.00266734	NA	4.79043	0.994178	1
AC012409.4	0	0	NA	NA	NA	NA	NA	NA
AC012417.1	0	0	0.000322657	0	NA	-2.07949	0.988462	1
AC012433.2	0.000728605	0.000428823	0.00138397	0.000428915	-1.69005	-1.48835	0.989227	1
AC012435.3	0.000185137	0.000494996	0	0.000495118	NA	2.57318	0.990648	1
AC012442.1	0.0031758	0.000516294	0.0017371	0.000516427	-1.75005	-1.57543	0.986198	1
AC012442.2	0.00014037	0	NA	NA	NA	NA	NA	NA
AC012443.2	0.0014928	0.00210715	0.00152151	0.00210937	0.471307	0.446296	0.98095	1
AC012447.1	0.000845484	0.00156722	0.00102636	0.00156845	0.611804	0.566842	0.989793	1
AC012459.1	0.00127812	0.00373312	0.00334049	0.0037401	0.163018	0.158531	0.9847	1
AC012464.2	0.000793174	0.00262251	0.00209235	0.00262595	0.327719	0.314285	0.983679	1
AC012464.3	0.00091813	0.00111582	0.00114214	0.00111644	-0.0328338	-0.0301626	0.985212	1
AC012467.1	0	0	NA	NA	NA	NA	NA	NA
AC012467.2	0.0278485	0.0300429	0.0351839	0.0304988	-0.206164	-0.205536	0.787687	1
AC012470.1	0.000719422	0.000992295	9.37e-05	0.000992788	3.40536	2.49612	0.992359	1
AC012485.1	0.00154842	0.00221245	0.000804822	0.0022149	1.4605	1.35525	0.987995	1
AC012485.2	0	0	NA	NA	NA	NA	NA	NA
AC012485.3	0.00827965	0.0057917	0.00569659	0.00580851	0.0280701	0.0275904	0.968732	1
AC012494.1	0	0	NA	NA	NA	NA	NA	NA
AC012499.1	0	0.00025042	0	0.000250451	NA	1.80921	0.99048	1
AC012500.1	0.000453386	0.000503409	0.00101097	0.000503535	-1.00558	-0.880317	0.98737	1
AC012506.2	0	0	NA	NA	NA	NA	NA	NA
AC012506.4	0.000407991	0	0.000150285	0	NA	-1.32357	0.988796	1
AC012508.1	0.00194366	0.00582827	0.00166123	0.00584529	1.81502	1.75516	0.992977	1
AC012508.2	6.52486e-05	0.00250751	0.00169441	0.00251066	0.567277	0.540899	0.990288	1
AC012508.3	0.00045315	0	NA	NA	NA	NA	NA	NA
AC012510.1	0.0194018	0.0161293	0.0192622	0.0162601	-0.244443	-0.243068	0.930114	1
AC012511.1	0.00251241	0	NA	NA	NA	NA	NA	NA
AC012513.1	0	0	NA	NA	NA	NA	NA	NA
AC012531.1	0	0.000303327	0	0.000303373	NA	2.01211	0.990194	1
AC012533.1	0.000771698	0	0.00171602	0	NA	-4.18271	0.987495	1
AC012555.1	0.000670356	0	0.000716905	0	NA	-3.03017	0.988462	1
AC012555.2	0.00143645	0.000450818	0.000119541	0.00045092	1.91537	1.32735	0.989703	1
AC012557.1	0.00531297	0.00266078	0.00435694	0.00266433	-0.709543	-0.689124	0.969863	1
AC012557.2	0.00775154	0.0150667	0.0087035	0.0151808	0.802583	0.795573	0.991035	1
AC012558.1	0.000444705	0.000604156	0	0.000604338	NA	2.81627	0.990314	1
AC012560.1	0.000556901	0	0.00265043	0	NA	-4.78158	0.982075	1
AC012588.1	0.0070155	0.00228192	0.00527699	0.00228453	-1.20782	-1.1731	0.971026	1
AC012603.1	0.000830027	0.00246415	0.00118156	0.00246719	1.06217	1.00229	0.984062	1
AC012613.2	0	0.000267877	0	0.000267913	NA	1.87936	0.990194	1
AC012615.1	0.0520062	0.0943547	0.0571715	0.0989495	0.791396	0.790332	0.433832	1
AC012615.2	0.000414574	0.00325738	0.00156436	0.00326269	1.06049	1.01465	0.987659	1
AC012615.5	0	0	NA	NA	NA	NA	NA	NA
AC012615.6	0	0.000897468	0.00339177	0.000897871	-1.91746	-1.80703	0.989026	1
AC012625.1	0	0.000257696	7e-05	0.00025773	1.88043	1.07334	0.989944	1
AC012629.2	0.000687606	0.000633255	0.000754774	0.000633456	-0.2528	-0.220833	0.98762	1
AC012636.1	0.00285327	0	0.00100859	0	NA	-3.47065	0.986822	1
AC012640.1	0.000870073	0.00353229	0.0022519	0.00353853	0.652008	0.629529	0.987749	1
AC012640.2	0.0585615	0.0402647	0.0494481	0.0410864	-0.267255	-0.266662	0.45789	1
AC012640.3	0.000265715	0.000122338	0.000295339	0.000122345	-1.27142	-0.83029	0.989048	1
AC012640.4	0.0023077	0.00279289	0.00408196	0.00279679	-0.545491	-0.529725	0.974675	1
AC012645.1	0.0417698	0.028144	0.0432768	0.0285438	-0.600418	-0.598703	0.622588	1
AC012645.2	0.000913479	7.18439e-05	0.00344629	7.18e-05	-5.58492	-4.36751	0.984911	1
AC012645.3	0.000208746	0.000208554	0.000579299	0.000208576	-1.47374	-1.13842	0.988635	1
AC012645.4	0.00131281	0.00353858	0.00268085	0.00354485	0.403034	0.390333	0.983526	1
AC012673.1	0.00410011	0.00165664	0.0012712	0.00165802	0.383264	0.358506	0.987054	1
AC012676.1	0.00511959	0.00893409	0.00690874	0.00897412	0.377349	0.372604	0.962993	1
AC012676.3	0.00895759	0.00612097	0.00619329	0.00613975	-0.0125273	-0.0123274	0.956199	1
AC012676.4	0.00789308	0.00602043	0.00313515	0.00603859	0.945678	0.924075	0.974014	1
AC013264.1	0.00061997	0.000330531	0	0.000330585	NA	2.1063	0.990194	1
AC013265.1	0	0.000594977	0	0.000595154	NA	2.79733	0.99053	1
AC013270.1	0.000739797	0.00070739	0	0.00070764	NA	3.01371	0.990194	1
AC013275.1	0	0	NA	NA	NA	NA	NA	NA
AC013287.1	0.00174461	0.00290997	0.00209836	0.00291421	0.473847	0.455357	0.986229	1
AC013356.3	0	0	NA	NA	NA	NA	NA	NA
AC013391.1	9.08747e-05	0.00126007	0	0.00126087	NA	3.76646	0.990194	1
AC013391.2	0.00260721	0.00336959	0.000339914	0.00337527	3.31176	2.98183	0.992641	1
AC013391.3	0.0468785	0.0386036	0.061001	0.0393584	-0.632162	-0.630865	0.509165	1
AC013400.1	0.0024409	0.00436544	0.00543824	0.00437498	-0.313865	-0.307547	0.973689	1
AC013401.1	0	0	NA	NA	NA	NA	NA	NA
AC013403.2	0.00891014	0.00829443	0.0111167	0.00832893	-0.416523	-0.412224	0.944524	1
AC013448.1	0.000170481	0	NA	NA	NA	NA	NA	NA
AC013451.1	0	0	NA	NA	NA	NA	NA	NA
AC013451.2	0	0	0.000366294	0	NA	-2.22124	0.988463	1
AC013452.2	0	0	NA	NA	NA	NA	NA	NA
AC013460.1	0.00486948	0.00436572	0.00558723	0.00437526	-0.352763	-0.345753	0.968234	1
AC013468.1	0.00756147	0.0169245	0.0126803	0.0170686	0.428752	0.425847	0.977814	1
AC013470.2	0	0	0.000974714	0	NA	-3.42588	0.98664	1
AC013472.1	0.000674217	7.7937e-05	0.00262126	7.79e-05	-5.07249	-3.93514	0.984885	1
AC013472.2	0	0	NA	NA	NA	NA	NA	NA
AC013472.3	0.00783896	0.00443645	0.00681564	0.0044463	-0.616244	-0.60517	0.965162	1
AC013476.1	0.000750656	0.000351951	0	0.000352013	NA	2.17636	0.990194	1
AC013486.1	0	0	0.0006483	0	NA	-2.90362	0.988462	1
AC013509.1	0	0	NA	NA	NA	NA	NA	NA
AC013549.1	0.000697498	0.00582712	0.000599409	0.00584413	3.28537	3.08726	0.98831	1
AC013549.3	0.000453978	0.000181107	0	0.000181123	NA	1.4912	0.990089	1
AC013549.4	0.00277016	0.000308675	0	0.000308723	NA	2.03112	0.990913	1
AC013553.4	0.00365075	0.00251593	0.00378309	0.0025191	-0.586656	-0.568133	0.972612	1
AC013562.1	0.0260472	0.0125813	0.0244673	0.0126608	-0.950489	-0.945023	0.81633	1
AC013564.1	0.0014941	0.00454555	0.00109611	0.0045559	2.05535	1.96071	0.992582	1
AC013565.1	0.000225094	0	0.000684414	0	NA	-2.97162	0.987495	1
AC013565.3	0.00087019	0.000533802	0.00181885	0.000533944	-1.76827	-1.59782	0.982761	1
AC013640.1	0.000643535	5.97606e-05	0	5.98e-05	NA	0.676267	0.989619	1
AC013643.2	0.0104233	0.00890601	0.0106159	0.00894579	-0.246942	-0.24443	0.93427	1
AC013652.1	0.0039767	0.00264816	0.00190285	0.00265167	0.478742	0.458256	0.985973	1
AC013652.2	0	0.00114897	0.000576497	0.00114963	0.995791	0.885351	0.989993	1
AC013701.2	0.000134834	0	NA	NA	NA	NA	NA	NA
AC013714.1	0	0.000452424	0.000321018	0.000452526	0.495346	0.39216	0.9887	1
AC013716.1	0.00793098	0.00224086	0.00838636	0.00224337	-1.90238	-1.85656	0.918537	1
AC013724.1	0	0	0.000529148	0	NA	-2.6534	0.988462	1
AC013726.1	0.00276782	0.00396773	0.000555146	0.00397561	2.84024	2.63713	0.989937	1
AC013727.1	0.00314044	0	0.0047998	0	NA	-5.61465	0.973539	1
AC013727.2	0.00767737	0.000375974	0.0120236	0.000376044	-4.99883	-4.67058	0.93105	1
AC013731.1	0.0101083	0.0113114	0.00950044	0.0113756	0.259881	0.257402	0.948688	1
AC015522.1	0.000123829	0	NA	NA	NA	NA	NA	NA
AC015540.1	0.00049645	6.9743e-05	0.000240955	6.97e-05	-1.78953	-1.00659	0.988766	1
AC015563.1	0.00753015	0.00401469	0.00462023	0.00402276	-0.199779	-0.195247	0.953571	1
AC015563.2	0	0	0.000515646	0	NA	-2.6221	0.988462	1
AC015574.1	0.000117539	0	0.000188046	0	NA	-1.5263	0.988462	1
AC015631.1	0	0.00035713	0	0.000357194	NA	2.19281	0.990194	1
AC015674.1	0.00211621	0.000153221	0.00225066	0.000153233	-3.87655	-3.21453	0.987612	1
AC015688.6	0	0	NA	NA	NA	NA	NA	NA
AC015712.1	0.000302399	0	0.000173002	0	NA	-1.44891	0.988462	1
AC015712.2	0	0.000576788	0.000712898	0.000576955	-0.305237	-0.264014	0.989026	1
AC015712.4	0	0	NA	NA	NA	NA	NA	NA
AC015726.1	0.0208584	0.0163719	0.0172506	0.0165067	-0.0635971	-0.0632224	0.837176	1
AC015726.2	0.000461881	0.00187879	0.000309232	0.00188055	2.60439	2.27491	0.989993	1
AC015727.1	0.0191437	0.0225301	0.0167174	0.0227858	0.446787	0.4445	0.969761	1
AC015795.1	0	0	NA	NA	NA	NA	NA	NA
AC015802.1	0	0.000596438	0.000603428	0.000596616	-0.016379	-0.0140392	0.98826	1
AC015802.3	0	0.00039261	0	0.000392687	NA	2.30067	0.990564	1
AC015802.4	0.00178719	0.000304599	0	0.000304646	NA	2.01666	0.990194	1
AC015802.5	0	0	0.000308747	0	NA	-2.03121	0.988462	1
AC015802.6	0.0359322	0.03318	0.0349707	0.0337366	-0.0518334	-0.0516829	0.927441	1
AC015813.1	0.227225	0.258024	0.254646	0.29437	0.209138	0.209061	0.126951	1
AC015813.3	0.000407991	0	NA	NA	NA	NA	NA	NA
AC015813.4	0.000303028	0.00278538	0	0.00278927	NA	4.85263	0.9934	1
AC015813.8	0	0	NA	NA	NA	NA	NA	NA
AC015818.2	0.00115993	0.000609768	0.00236116	0.000609954	-1.95273	-1.79354	0.98542	1
AC015819.1	0	0	NA	NA	NA	NA	NA	NA
AC015845.1	0.000760215	0.00104145	0	0.001042	NA	3.51349	0.99096	1
AC015845.2	0.00291445	0.000492193	0.000139996	0.000492314	1.81419	1.30335	0.990676	1
AC015849.1	0	0.00028911	0.00026949	0.000289152	0.101596	0.0747985	0.989211	1
AC015849.2	0	0	0.00036115	0	NA	-2.20524	0.987803	1
AC015849.3	0.0065513	0.00728162	0.00777644	0.00730819	-0.0895944	-0.0884213	0.96622	1
AC015849.4	0.0260453	0.0222123	0.0289213	0.0224608	-0.364725	-0.363296	0.812672	1
AC015853.1	0.00106865	0	0.000466026	0	NA	-2.50087	0.988462	1
AC015853.2	0.000110704	0	NA	NA	NA	NA	NA	NA
AC015871.1	0.0726863	0.117063	0.081762	0.12419	0.603049	0.602447	0.325975	1
AC015871.4	0.0277526	0.0384808	0.0254759	0.0392308	0.622851	0.620872	0.886609	1
AC015871.7	0.0684093	0.0621801	0.0657782	0.064154	-0.0360699	-0.0360145	0.572505	1
AC015878.2	0	0	NA	NA	NA	NA	NA	NA
AC015908.2	0.00119403	0.00333793	0.00426699	0.00334351	-0.351855	-0.342759	0.981803	1
AC015908.3	0.00122887	0	0.000261142	0	NA	-1.85257	0.988462	1
AC015908.4	0.00167547	0.000285656	0.00133471	0.000285697	-2.22397	-1.89522	0.989227	1
AC015909.2	0.00360411	0.00331844	0.00374062	0.00332395	-0.170379	-0.165678	0.979338	1
AC015912.3	0.000272272	0.000697552	0.0024735	0.000697795	-1.82568	-1.68964	0.984329	1
[truncated: 27,023 more rows]

## Sheet: IP-Glut
	log-transformed means		means (in non-log space)
gene	IP.Glut.parent	IP.Glut.PTHS	IP.Glut.parent	IP.Glut.PTHS	avg_log2FC	corrected avg_log2FC	p_value	adj p_value
A1BG	0.641607	0.419544	0.870136	0.521268	-0.739216	-0.739105	7.54e-13	2.19e-08
A1BG-AS1	0.132528	0.0715223	0.105578	0.0741421	-0.50995	-0.509371	0.00116086	1
A1CF	0.000487113	0	0	0	NA	0	1	1
A2M	0.00122644	0.00516458	0.00164273	0.00517794	1.65628	1.59863	0.602544	1
A2M-AS1	0.0449522	0.010387	0.0543877	0.0104411	-2.38101	-2.36991	3.05e-05	0.886286
A2ML1	0.0032748	0	0.00813153	0	NA	-6.36309	0.0829013	1
A2ML1-AS1	0	0	NA	NA	NA	NA	1	1
A4GALT	0	0.000831997	0	0.000832343	NA	3.22086	0.197292	1
A4GNT	0.000933974	0	NA	NA	NA	NA	0.439897	1
AAAS	0.185814	0.234961	0.206124	0.26486	0.361713	0.361558	0.43211	1
AACS	0.377578	0.421001	0.487281	0.523485	0.103397	0.103376	0.97737	1
AADAC	0	0	NA	NA	NA	NA	1	1
AADAT	0.063568	0.0664524	0.0607457	0.0687101	0.17774	0.177465	0.245272	1
AAGAB	0.0603161	0.0644429	0.0790283	0.0665647	-0.247612	-0.247271	0.136075	1
AAK1	0.683055	0.627949	0.976869	0.873763	-0.160923	-0.160905	0.0296742	1
AAMDC	0.363692	0.285421	0.407954	0.330322	-0.304534	-0.30445	7.16e-05	1
AAMP	0.304387	0.336768	0.361611	0.400414	0.147054	0.147016	0.704952	1
AANAT	0	0.00354134	0.0035998	0.00354762	-0.0210657	-0.0204923	0.606794	1
AAR2	0.107657	0.106784	0.137571	0.112694	-0.28776	-0.287529	0.0264053	1
AARD	0.00462515	0	0	0	NA	0	1	1
AARS	0.202528	0.174526	0.181209	0.190681	0.0735084	0.0734688	0.156976	1
AARS2	0.0891266	0.092054	0.0932353	0.096424	0.0485162	0.0484651	0.468431	1
AARSD1	0.39865	0.355345	0.543966	0.426673	-0.350385	-0.350312	0.000137263	1
AASDH	0.29873	0.27195	0.322524	0.312521	-0.0454509	-0.0454366	0.0665186	1
AASDHPPT	0.691654	0.803296	0.933372	1.23289	0.401517	0.40148	0.00153634	1
AASS	0.418093	0.484337	0.532407	0.623098	0.226931	0.226892	0.905193	1
AATBC	0.00637876	0	0.00431335	0	NA	-5.4638	0.0829013	1
AATF	0.335786	0.330186	0.401188	0.391227	-0.0362736	-0.0362644	0.110613	1
AATK	0.255711	0.250984	0.281472	0.28529	0.0194353	0.0194285	0.0505394	1
ABALON	0.0146618	0.00140961	0.0050419	0.00141061	-1.83765	-1.76717	0.143313	1
ABAT	0.220724	0.228099	0.250067	0.256209	0.0350086	0.0349948	0.0833754	1
ABCA1	0.35501	0.235529	0.535535	0.265578	-1.01185	-1.01157	1e-12	2.9e-08
ABCA10	0	0.00125439	0.00101675	0.00125518	0.303931	0.27918	0.716723	1
ABCA12	0.000499983	0	0.000281433	0	NA	-1.93143	0.439897	1
ABCA13	0.00360163	0	0	0	NA	0	1	1
ABCA2	0.0708605	0.0632971	0.0962547	0.0653433	-0.558816	-0.558108	0.00116616	1
ABCA3	0.134477	0.0785842	0.139188	0.0817545	-0.767661	-0.766934	6.76e-05	1
ABCA4	0.000421793	0	NA	NA	NA	NA	1	1
ABCA5	0.05803	0.113195	0.037122	0.119851	1.69089	1.68821	0.0134875	1
ABCA6	0.00176603	0	0.000750464	0	NA	-3.08825	0.439897	1
ABCA7	0.0232195	0.00908176	0.0226969	0.00912313	-1.3149	-1.30551	0.000669835	1
ABCA8	0.0124615	0.0199544	0.0187615	0.0201549	0.103351	0.102822	0.0610839	1
ABCA9	0	0	0	0	NA	0	1	1
ABCB1	0.0148573	0.00322563	0.0151236	0.00323084	-2.22682	-2.19235	0.0376655	1
ABCB10	0.0478268	0.0532289	0.0596104	0.0546711	-0.124786	-0.124568	0.0216559	1
ABCB11	0.00946715	0.012082	0.00473746	0.0121553	1.3594	1.34109	0.577869	1
ABCB4	0.028551	0.0144391	0.0458157	0.0145438	-1.65543	-1.64869	0.000283067	1
ABCB5	0	0	0.00100402	0	NA	-3.46469	0.27384	1
ABCB6	0.0898205	0.0359498	0.0989004	0.0366038	-1.43398	-1.4315	1.04e-07	0.00302003
ABCB7	0.132855	0.125011	0.157535	0.133161	-0.242503	-0.242335	0.00487684	1
ABCB8	0.176053	0.168753	0.195842	0.183827	-0.0913353	-0.0912872	0.00890896	1
ABCB9	0.129943	0.110582	0.229122	0.116928	-0.97049	-0.969886	1.11e-08	0.000322404
ABCC1	0.0445527	0.0547316	0.0543221	0.0562571	0.0504967	0.0504055	0.341177	1
ABCC10	0.0924067	0.100719	0.100515	0.105965	0.0761858	0.0761121	0.11538	1
ABCC11	0	0	0	0	NA	0	1	1
ABCC12	0	0	NA	NA	NA	NA	1	1
ABCC2	0.00401134	0.00288779	0.00258134	0.00289196	0.163926	0.158136	0.882645	1
ABCC3	0.00328224	0.00338564	0.00818873	0.00339137	-1.27177	-1.24736	0.102062	1
ABCC4	0.0435709	0.0569248	0.0312298	0.0585762	0.907393	0.905241	0.867136	1
ABCC5	0.292359	0.266528	0.313587	0.305424	-0.0380512	-0.0380389	0.0745901	1
ABCC6	0	0	0.00249673	0	NA	-4.69862	0.121128	1
ABCC8	0.045625	0.132428	0.0466733	0.141596	1.60111	1.59904	0.000293514	1
ABCC9	0.000376204	0	0	0	NA	0	1	1
ABCD1	0.0360572	0.0323775	0.0252532	0.0329074	0.381941	0.380617	0.397251	1
ABCD2	0.113558	0.10179	0.114768	0.107151	-0.0990785	-0.0989892	0.0963536	1
ABCD3	0.279399	0.324365	0.324778	0.383151	0.23846	0.238393	0.975813	1
ABCD4	0.392934	0.479735	0.471358	0.615646	0.385279	0.385207	0.212735	1
ABCE1	0.510911	0.422859	0.631555	0.52632	-0.262968	-0.262923	0.00172243	1
ABCF1	0.687375	0.586101	0.964819	0.796968	-0.275737	-0.275706	8.18e-05	1
ABCF2	0.263533	0.247302	0.280775	0.280566	-0.00107097	-0.00107059	0.242862	1
ABCF3	0.114174	0.111832	0.157687	0.118325	-0.414317	-0.414013	0.0098884	1
ABCG1	0.134814	0.0972113	0.181913	0.102093	-0.833365	-0.832745	1.55e-06	0.0450678
ABCG2	0	0	0	0	NA	0	1	1
ABCG4	0.00640025	0.0108302	0.0160831	0.0108891	-0.562664	-0.558418	0.195737	1
ABCG5	0	0	0.000973495	0	NA	-3.42424	0.439897	1
ABCG8	0.00906334	0.0116408	0.0083683	0.0117088	0.484592	0.479723	0.286119	1
ABHD1	0.0223009	0.014656	0.0178977	0.0147639	-0.277698	-0.275997	0.404221	1
ABHD10	0.206043	0.187258	0.20641	0.205938	-0.00330083	-0.00329923	0.105364	1
ABHD11	0.116601	0.110723	0.101012	0.117086	0.21304	0.212844	0.418361	1
ABHD12	0.13043	0.160995	0.154994	0.174679	0.172489	0.172384	0.461981	1
ABHD12B	0	0	0	0	NA	0	1	1
ABHD13	0.195313	0.224547	0.240594	0.251755	0.0654188	0.0653922	0.100962	1
ABHD14A	0.185078	0.23012	0.220557	0.258751	0.230419	0.230322	0.532047	1
ABHD14B	0.0190866	0.0209413	0.0176774	0.0211621	0.259573	0.258236	0.908381	1
ABHD15	0.00623545	0.00284727	0.00791148	0.00285133	-1.47231	-1.44071	0.101777	1
ABHD15-AS1	0	0	0	0	NA	0	1	1
ABHD16A	0.795735	0.688316	1.27675	0.990362	-0.366446	-0.366413	0.000148572	1
ABHD16B	0	0	NA	NA	NA	NA	1	1
ABHD17A	0.667821	0.739784	0.960075	1.09548	0.190349	0.190331	0.196956	1
ABHD17B	0.258005	0.260608	0.308156	0.297718	-0.0497139	-0.0496975	0.0782987	1
ABHD17C	0.265294	0.1628	0.304081	0.176801	-0.782329	-0.781987	9.56e-07	0.0277453
ABHD18	0.154119	0.132832	0.171188	0.142058	-0.269105	-0.268932	0.00757219	1
ABHD2	0.291068	0.214278	0.290911	0.238967	-0.283765	-0.283657	0.000781892	1
ABHD3	0.0647284	0.0325045	0.0780863	0.0330386	-1.24092	-1.23841	1.91e-06	0.0555914
ABHD4	0.0116583	0.0063014	0.019679	0.00632129	-1.63837	-1.62304	0.00796392	1
ABHD5	0.180906	0.170762	0.255426	0.186209	-0.455983	-0.455773	0.00100818	1
ABHD6	0.66273	0.28473	1.01111	0.329403	-1.61801	-1.61771	7.26e-30	2.11e-25
ABHD8	0.217861	0.225459	0.250632	0.252897	0.0129826	0.0129775	0.130513	1
ABI1	0.203091	0.199713	0.240469	0.221053	-0.121463	-0.12141	0.0594436	1
ABI2	0.986064	0.986426	1.67763	1.68163	0.00343835	0.00343814	0.941989	1
ABI3	0	0	NA	NA	NA	NA	1	1
ABI3BP	0.00020614	0.00286785	0.00266805	0.00287197	0.106255	0.10255	0.882645	1
ABITRAM	0.0640563	0.0516406	0.0481851	0.0529973	0.137329	0.137058	0.11479	1
ABL1	0.22654	0.176533	0.26698	0.193073	-0.467581	-0.467374	4.05e-05	1
ABL2	0.408446	0.333166	0.496005	0.395378	-0.32712	-0.327046	0.000983565	1
ABLIM1	0.00836223	0.0116878	0.00792375	0.0117564	0.569191	0.563317	0.491635	1
ABLIM2	0.008251	0.00303514	0.00356563	0.00303975	-0.230206	-0.223413	0.4654	1
ABLIM3	0.00344688	0.0052384	0.0117506	0.00525215	-1.16175	-1.14677	0.0496244	1
ABO	0.00289247	0	0.00410218	0	NA	-5.39307	0.179779	1
ABR	0.233307	0.259605	0.279447	0.296418	0.0850633	0.0850337	0.218643	1
ABRA	0	0	NA	NA	NA	NA	1	1
ABRACL	1.24565	1.30273	2.49399	2.67933	0.103412	0.103408	0.470206	1
ABRAXAS1	0.134743	0.0880285	0.12952	0.0920193	-0.493164	-0.492711	0.00887466	1
ABRAXAS2	0.220915	0.215774	0.28236	0.240821	-0.22957	-0.229482	0.00280676	1
ABT1	0.242711	0.232299	0.299192	0.261497	-0.194276	-0.194207	0.0124271	1
ABTB1	0.0871626	0.136367	0.0814075	0.146103	0.843751	0.842967	0.262594	1
ABTB2	0.0906691	0.061115	0.0948367	0.0630212	-0.589608	-0.588841	0.0261564	1
AC000032.1	0	0	0	0	NA	0	1	1
AC000036.1	0.000563972	0	0	0	NA	0	1	1
AC000058.1	0	0	0	0	NA	0	1	1
AC000065.1	0	0	NA	NA	NA	NA	1	1
AC000065.2	0.000307034	0	0	0	NA	0	1	1
AC000068.1	0.0117849	0.0097199	0.00996553	0.00976729	-0.0289885	-0.0286976	0.754135	1
AC000068.2	0.000338915	0.00626894	0.00121383	0.00628863	2.37317	2.28172	0.602544	1
AC000068.3	0.00121297	0.00227369	0.000259833	0.00227628	3.13102	2.72331	0.120642	1
AC000072.1	0	0	0	0	NA	0	1	1
AC000082.1	0	0	NA	NA	NA	NA	1	1
AC000085.1	0.000940619	0.00470026	0.000866511	0.00471132	2.44284	2.31557	0.295467	1
AC000099.1	0	0	NA	NA	NA	NA	1	1
AC000120.1	0.00402299	0	0.000245971	0	NA	-1.79065	0.439897	1
AC000372.1	0	0	NA	NA	NA	NA	1	1
AC000403.1	0.000527776	0	0	0	NA	0	1	1
AC001226.1	0.00404963	0.0077801	0	0.00781044	NA	6.30569	0.0678981	1
AC002044.1	0.00116124	0.000831997	0.000515875	0.000832343	0.690157	0.598223	0.716723	1
AC002057.2	0	0	NA	NA	NA	NA	1	1
AC002059.1	0.00131528	0.00130232	0.00166546	0.00130317	-0.353895	-0.331354	0.716723	1
AC002064.1	0	0	0	0	NA	0	1	1
AC002064.2	0	0	NA	NA	NA	NA	1	1
AC002066.1	0	0	NA	NA	NA	NA	1	1
AC002069.2	0	0	0.00102012	0	NA	-3.48558	0.439897	1
AC002070.1	0.000533449	0	0	0	NA	0	1	1
AC002074.1	0.000853499	0	0.000889753	0	NA	-3.30707	0.27384	1
AC002074.2	0	0	NA	NA	NA	NA	1	1
AC002076.1	0	0	0.000943469	0	NA	-3.38332	0.27384	1
AC002094.2	0	0	0	0	NA	0	1	1
AC002094.4	0.0416025	0.0399842	0.0602951	0.0407943	-0.563672	-0.562531	0.0421383	1
AC002115.1	0	0	NA	NA	NA	NA	1	1
AC002116.2	0	0	0	0	NA	0	1	1
AC002128.1	0.00377207	0.0018217	0.000363738	0.00182336	2.32563	2.05225	0.714581	1
AC002128.2	0	0	NA	NA	NA	NA	1	1
AC002306.1	0.00877353	0.00655074	0.00440027	0.00657224	0.578793	0.56816	0.628832	1
AC002310.1	0.0863057	0.0942358	0.0820077	0.0988188	0.269026	0.268727	0.785266	1
AC002310.2	0.00940703	0.0084627	0.0044857	0.00849861	0.921894	0.906962	0.765575	1
AC002347.1	0.000487113	0	0.00149005	0	NA	-3.991	0.27384	1
AC002351.1	0	0	NA	NA	NA	NA	1	1
AC002375.1	0	0.00147514	NA	NA	NA	NA	0.197292	1
AC002377.1	0.00167123	0.00197778	0.000245971	0.00197973	3.00875	2.58768	0.714581	1
AC002383.1	0	0	NA	NA	NA	NA	1	1
AC002398.1	0	0	0	0	NA	0	1	1
AC002398.2	0	0	NA	NA	NA	NA	0.439897	1
AC002401.1	0	0	NA	NA	NA	NA	1	1
AC002401.2	0.000174976	0	NA	NA	NA	NA	0.439897	1
AC002401.3	0.00114316	0	0.00404049	0	NA	-5.37173	0.27384	1
AC002401.4	0.000345874	0	0	0	NA	0	1	1
AC002407.1	0	0	0	0	NA	0	1	1
AC002429.2	0.00218856	0.0145026	0.00940801	0.0146083	0.634827	0.629415	0.376516	1
AC002451.1	0.00263339	0.00163888	0.00111923	0.00164023	0.551388	0.513304	0.884495	1
AC002454.1	0	0	0	0	NA	0	1	1
AC002456.1	0.000187871	0.0049919	0.00148648	0.00500438	1.7513	1.68591	0.991393	1
AC002458.1	0	0.00138897	0	0.00138993	NA	3.89718	0.197292	1
AC002460.2	0.00020614	0	0.000605258	0	NA	-2.81815	0.439897	1
AC002463.1	0	0	0	0	NA	0	1	1
AC002467.1	0.0210843	0.0175932	0.0209503	0.0177489	-0.239243	-0.238008	0.124984	1
AC002470.1	0.0197945	0.0186235	0.0180216	0.018798	0.0608542	0.0605254	0.332932	1
AC002480.1	0.00126172	0	0	0	NA	0	1	1
AC002480.2	0.000156522	0	0	0	NA	0	1	1
AC002519.1	0.000563972	0	0.000200731	0	NA	-1.58847	0.439897	1
AC002542.6	0.00524958	0	0.0129667	0	NA	-7.02975	0.0280101	1
AC002550.1	0.00545017	0	0.00239622	0	NA	-4.64167	0.179779	1
AC002550.2	0.00816909	0.00449804	0.0138194	0.00450817	-1.61608	-1.59483	0.072043	1
AC002551.1	0	0	0.00293148	0	NA	-4.92195	0.27384	1
AC002553.1	0.0217212	0.0173238	0.0296254	0.0174747	-0.761566	-0.758195	0.0301789	1
AC002553.2	0.0203895	0.0266779	0.00655906	0.0270369	2.04337	2.02687	0.277761	1
AC002558.2	0.000460997	0	0	0	NA	0	1	1
AC002558.3	0.164853	0.0894661	0.145903	0.0935903	-0.640575	-0.640023	0.000563313	1
AC003001.1	0	0	0	0	NA	0	1	1
AC003005.2	0.00486145	0.0128232	0.00152929	0.0129058	3.07708	2.99684	0.762058	1
AC003035.1	0.00127873	0	0	0	NA	0	1	1
AC003043.2	0	0	0	0	NA	0	1	1
AC003044.1	0.00128936	0	0.000926881	0	NA	-3.3602	0.439897	1
AC003070.2	0	0	0	0	NA	0	1	1
AC003077.1	0.00137451	0	0.000881003	0	NA	-3.29426	0.27384	1
AC003084.1	0	0	0.000650072	0	NA	-2.90703	0.439897	1
AC003086.1	0.000498464	0	0	0	NA	0	1	1
AC003092.1	0	0	0	0	NA	0	1	1
AC003092.2	0	0	NA	NA	NA	NA	1	1
AC003093.1	0	0.000831997	NA	NA	NA	NA	0.197292	1
AC003098.1	0	0	0	0	NA	0	1	1
AC003102.1	0.0549854	0.0868902	0.0544684	0.0907769	0.736906	0.735848	0.39746	1
AC003659.1	0.0590669	0.0717633	0.0403731	0.074401	0.881926	0.880295	0.782404	1
AC003666.1	0	0	NA	NA	NA	NA	1	1
AC003681.1	0.181489	0.203375	0.23547	0.225532	-0.0622094	-0.0621824	0.0207092	1
AC003682.1	0	0	0.00120112	0	NA	-3.70168	0.439897	1
AC003684.1	0	0	NA	NA	NA	NA	1	1
AC003956.1	0	0	NA	NA	NA	NA	1	1
AC003958.2	0	0	0	0	NA	0	1	1
AC003965.1	0.000450485	0.00236241	0.000501088	0.0023652	2.23883	2.03606	0.714581	1
AC003982.1	0	0	NA	NA	NA	NA	1	1
AC003985.1	0	0	NA	NA	NA	NA	1	1
AC003986.1	0	0	NA	NA	NA	NA	1	1
AC003986.2	0.000133139	0	0.000776351	0	NA	-3.13151	0.439897	1
AC003986.3	0	0	NA	NA	NA	NA	1	1
AC003991.1	0.00678511	0.000970415	0.00783802	0.000970886	-3.01312	-2.88997	0.203708	1
AC003991.2	0	0	0	0	NA	0	1	1
AC003992.1	0.00469291	0.00630126	0.000816142	0.00632116	2.9533	2.80919	0.903838	1
AC004000.1	0	0	0.0028089	0	NA	-4.8624	0.27384	1
AC004012.1	0.000907124	0	NA	NA	NA	NA	0.439897	1
AC004023.1	0.000593364	0.000333954	0.00116814	0.00033401	-1.80625	-1.54692	0.880796	1
AC004034.1	0	0.00285596	0.00175384	0.00286005	0.705525	0.675106	0.716723	1
AC004039.1	0.00102469	0	0	0	NA	0	1	1
AC004047.1	0	0	0	0	NA	0	1	1
AC004054.1	0	0.000842005	0	0.00084236	NA	3.23628	0.197292	1
AC004067.1	0.00109149	0	0	0	NA	0	1	1
AC004069.1	0.00341232	0.00149213	0.00263249	0.00149324	-0.81798	-0.778251	0.606794	1
AC004076.2	0.0462494	0.0395138	0.0407175	0.0403049	-0.0146953	-0.0146591	0.0872175	1
AC004080.1	0	0	NA	NA	NA	NA	1	1
AC004080.4	0	0	NA	NA	NA	NA	1	1
AC004083.1	0.00477546	0.00285628	0.00177305	0.00286036	0.689964	0.660383	0.716723	1
AC004112.1	0	0	0	0	NA	0	1	1
AC004129.3	0	0	NA	NA	NA	NA	1	1
AC004130.2	0.0243554	0.0215729	0.033506	0.0218072	-0.619612	-0.617311	0.0496606	1
AC004147.2	0	0	0	0	NA	0	1	1
AC004147.5	0	0	NA	NA	NA	NA	0.27384	1
AC004148.1	0.129731	0.0996648	0.168639	0.104801	-0.686296	-0.685775	2.17e-06	0.0629889
AC004156.1	0.00643202	0.00420367	0.000700788	0.00421252	2.58763	2.42904	0.602544	1
AC004158.1	0.662048	0.199142	0.758183	0.220355	-1.78271	-1.78225	1.42e-21	4.13e-17
AC004160.1	0.0102053	0.0167762	0.00203273	0.0169177	3.05704	2.99626	0.00524942	1
AC004160.2	0	0	0	0	NA	0	1	1
AC004217.1	0.00264129	0	0	0	NA	0	1	1
AC004221.1	0.00216313	0.00475438	0.00162244	0.0047657	1.55453	1.4982	0.884495	1
AC004223.2	0.00165932	0.00163102	0.000873136	0.00163235	0.902673	0.832018	0.884495	1
AC004223.4	0.0141269	0.0127712	0.0157927	0.0128531	-0.297147	-0.295073	0.105383	1
AC004231.1	0	0.00425238	0	0.00426144	NA	5.44673	0.197292	1
AC004232.1	0.00186577	0.000333954	0.00886883	0.00033401	-4.73078	-4.36912	0.603959	1
AC004233.1	0	0	NA	NA	NA	NA	0.439897	1
AC004233.2	0.00513025	0.0158458	0.000570547	0.0159721	4.80706	4.58307	0.00335053	1
AC004233.3	0.00792326	0.0062484	0.00522236	0.00626797	0.263297	0.258768	0.626864	1
AC004241.1	0.00652246	0.00372568	0.00112045	0.00373263	1.73612	1.65093	0.121616	1
AC004241.2	0.000751254	0	NA	NA	NA	NA	1	1
AC004241.3	0.0124085	0.0110898	0.00943155	0.0111515	0.241668	0.239332	0.858019	1
AC004241.4	0	0	0	0	NA	0	1	1
AC004253.1	0	0	0	0	NA	0	1	1
AC004257.1	0.00442746	0.00906802	0.000827212	0.00910926	3.46101	3.31211	0.295352	1
AC004263.1	0.00388745	0.00105522	0.00312821	0.00105578	-1.56703	-1.48187	0.292427	1
AC004263.2	0.00203715	0.00770258	0.000269786	0.00773232	4.84101	4.40468	0.0488071	1
AC004264.1	0.000181236	0	0.00104081	0	NA	-3.51199	0.439897	1
AC004381.1	0	0	0	0	NA	0	1	1
AC004408.1	0	0	NA	NA	NA	NA	1	1
AC004448.2	0.000409448	0	0	0	NA	0	1	1
AC004448.3	0.00515078	0.0195697	0.0025491	0.0197624	2.9547	2.90647	0.00681084	1
AC004448.5	0	0	0	0	NA	0	1	1
AC004449.1	0	0	0	0	NA	0	1	1
AC004461.2	0.000667258	0	0	0	NA	0	1	1
AC004464.1	0.000339897	0	0.000531273	0	NA	-2.65826	0.439897	1
AC004466.1	0.00685772	0.00219242	0.0111006	0.00219483	-2.33846	-2.28712	0.0706734	1
AC004466.2	0.00025515	0	0.00113225	0	NA	-3.62322	0.439897	1
AC004466.3	0	0	0.00194097	0	NA	-4.35119	0.439897	1
AC004471.2	0.000279191	0	NA	NA	NA	NA	1	1
AC004477.1	0.00601245	0.0111263	0.014802	0.0111884	-0.403783	-0.400659	0.179627	1
AC004477.3	0.0071076	0.0100068	0.00905607	0.010057	0.151249	0.14968	0.747835	1
AC004485.1	0	0	0	0	NA	0	1	1
AC004490.1	0.00363768	0	0.000528839	0	NA	-2.65269	0.439897	1
AC004492.1	0.00233537	0.00164186	0.000574009	0.00164321	1.51737	1.37091	0.884495	1
AC004494.1	0.0173062	0.0164731	0.0226785	0.0166095	-0.449312	-0.446999	0.221393	1
AC004522.3	0.00206625	0	0.000901693	0	NA	-3.32437	0.27384	1
AC004522.4	0.000903071	0	0	0	NA	0	1	1
AC004522.5	0.00297716	0	0.00391094	0	NA	-5.32587	0.179779	1
AC004528.1	0.00213686	0.00257226	0.00626469	0.00257557	-1.28235	-1.25024	0.462766	1
AC004528.2	0.000652645	0	0.00130354	0	NA	-3.811	0.439897	1
AC004540.1	0.4022	0.104644	0.429962	0.110316	-1.96257	-1.9616	2.24e-22	6.5e-18
AC004540.2	0.642758	0.472809	0.87382	0.604494	-0.531607	-0.531533	7.77e-06	0.225715
AC004542.2	0.00171158	0.00263411	0.00029029	0.00263758	3.18365	2.81028	0.714581	1
AC004543.1	0	0	NA	NA	NA	NA	1	1
AC004554.2	0	0	0	0	NA	0	1	1
AC004556.3	0.0957606	0	0.0772583	0	NA	-9.59541	2.43e-12	7.07e-08
AC004584.1	0	0	0	0	NA	0	1	1
AC004584.3	0.000656207	0.00154551	0.000375232	0.00154671	2.04335	1.79288	0.714581	1
AC004593.1	0	0	NA	NA	NA	NA	1	1
AC004593.2	0.00229911	0.0119667	0.000578409	0.0120386	4.37943	4.1613	0.0488071	1
AC004593.3	0	0	0	0	NA	0	1	1
AC004594.1	0.000595619	0	0	0	NA	0	1	1
AC004672.1	0	0	NA	NA	NA	NA	1	1
AC004672.2	0	0	0	0	NA	0	1	1
AC004687.1	0	0	NA	NA	NA	NA	1	1
AC004687.3	0.00017771	0	0.00102465	0	NA	-3.4914	0.439897	1
AC004692.2	0.0018025	0.00142527	0	0.00142628	NA	3.93195	0.197292	1
AC004702.1	0	0	NA	NA	NA	NA	1	1
AC004706.1	0.00136188	0	0	0	NA	0	1	1
AC004706.3	0.00503565	0	0.0054927	0	NA	-5.80547	0.121128	1
AC004765.1	0.00122644	0.00273855	0	0.0027423	NA	4.82899	0.197292	1
AC004771.1	0	0	0.00100029	0	NA	-3.45981	0.439897	1
AC004771.2	0.000272749	0	0.00157458	0	NA	-4.06573	0.439897	1
AC004771.3	0.00523732	0.00618981	0.0100901	0.006209	-0.700511	-0.691688	0.214392	1
AC004771.4	0.00536916	0.00470755	0.0129428	0.00471865	-1.4557	-1.43655	0.0526319	1
AC004771.5	0.00225422	0.00104411	NA	NA	NA	NA	0.197292	1
AC004775.1	0	0.00104411	NA	NA	NA	NA	0.197292	1
AC004784.1	0.0122994	0.00231283	0.012139	0.00231551	-2.39025	-2.34108	0.0144824	1
AC004797.1	0.00263996	0.00130896	0.0038323	0.00130982	-1.54885	-1.47987	0.419874	1
AC004801.3	0	0	0	0	NA	0	1	1
AC004801.4	0	0	NA	NA	NA	NA	1	1
AC004801.6	0.00540928	0.00475051	0.00367387	0.00476181	0.374208	0.365447	0.344654	1
AC004803.1	0.0245665	0.0157606	0.0244151	0.0158855	-0.620064	-0.616908	0.039441	1
AC004812.2	0.0632931	0.0566482	0.0729838	0.0582834	-0.324489	-0.323992	0.0334664	1
AC004816.1	0.0781053	0.0902756	0.0863697	0.0944759	0.129421	0.129278	0.459103	1
AC004816.2	0.00392031	0.00277248	0.00529785	0.00277633	-0.932229	-0.908157	0.418828	1
AC004817.3	0.00179354	0	0.000165158	0	NA	-1.40685	0.439897	1
AC004817.4	0.000563926	0	0.0011311	0	NA	-3.62188	0.439897	1
AC004817.5	0	0.00107724	0	0.00107782	NA	3.55804	0.197292	1
AC004825.2	0.013917	0.0105153	0.010899	0.0105708	-0.0441062	-0.0436991	0.610735	1
AC004825.3	0.00455981	0.0115526	0.0037234	0.0116196	1.64187	1.616	0.278905	1
AC004828.1	0	0	NA	NA	NA	NA	0.439897	1
AC004828.2	0.00165426	0	0	0	NA	0	1	1
AC004832.1	0.000187871	0	0	0	NA	0	1	1
AC004832.4	0.000756305	0	0	0	NA	0	1	1
AC004832.5	0.000607449	0	0	0	NA	0	1	1
AC004832.6	0.00231218	0	0.000782354	0	NA	-3.14136	0.27384	1
AC004834.1	0.00166996	0.000842005	0.00452296	0.00084236	-2.42476	-2.29447	0.290151	1
AC004835.1	0	0	NA	NA	NA	NA	1	1
AC004837.2	0.000722906	0	NA	NA	NA	NA	0.439897	1
AC004837.4	0.015777	0.00919538	0.0166383	0.00923779	-0.848886	-0.841998	0.090678	1
AC004839.2	0.00129381	0	0.00217083	0	NA	-4.50515	0.121128	1
AC004846.1	0.00517738	0.00105586	0.00700194	0.00105642	-2.72857	-2.61855	0.142528	1
AC004846.2	0.0146278	0.0103321	0.0195758	0.0103857	-0.914472	-0.907999	0.0257068	1
AC004847.1	0	0	0	0	NA	0	1	1
AC004852.2	0	0.012401	0	0.0124782	NA	6.97478	0.00382461	1
AC004854.2	0.017887	0.0106331	0.00706021	0.0106898	0.59845	0.591592	0.497226	1
AC004862.1	0.00175916	0	0.00148244	0	NA	-3.98408	0.27384	1
AC004865.2	0.00784059	0.00851492	0.00592041	0.00855128	0.530443	0.523051	0.941731	1
AC004870.2	0	0	NA	NA	NA	NA	1	1
AC004875.1	0.000249857	0.000842086	0.00254848	0.000842441	-1.59699	-1.49069	0.605376	1
AC004877.1	0.0039174	0.00781781	0.00256174	0.00784845	1.61528	1.5783	0.459268	1
AC004879.1	0.000882723	0	NA	NA	NA	NA	1	1
AC004882.1	0.000321753	0	0.00200824	0	NA	-4.39797	0.121128	1
AC004882.3	0.000752551	0	0	0	NA	0	1	1
AC004884.2	0	0	0.00240554	0	NA	-4.64705	0.439897	1
AC004889.1	0.000689866	0	0.000327544	0	NA	-2.09607	0.27384	1
AC004893.3	0.00160684	0.0108293	0.00371103	0.0108881	1.55287	1.5277	0.806007	1
AC004895.1	0.00108664	0	0	0	NA	0	1	1
AC004900.1	0.00116194	0	0	0	NA	0	1	1
AC004908.1	0.000133139	0	NA	NA	NA	NA	1	1
AC004908.2	0.00865056	0.0109619	0.00410929	0.0110223	1.42346	1.4018	0.36457	1
AC004908.3	0.00218986	0	0.00414166	0	NA	-5.40656	0.121128	1
AC004917.1	0	0	0	0	NA	0	1	1
AC004918.1	0.0507287	0.0498301	0.0374064	0.0510925	0.449828	0.448797	0.265025	1
AC004918.4	0.0065353	0.00480211	0.00813715	0.00481366	-0.757391	-0.745349	0.184793	1
AC004921.2	0	0	0.00093117	0	NA	-3.36621	0.439897	1
AC004923.4	0.000260478	0	0.00281226	0	NA	-4.86407	0.179779	1
AC004930.1	0	0	NA	NA	NA	NA	1	1
AC004938.2	0.0165934	0.00602115	0.0193636	0.00603932	-1.68089	-1.66463	0.0187643	1
AC004941.1	0.00106971	0.00131336	0.00111284	0.00131422	0.239968	0.221624	0.884495	1
AC004943.1	0.002391	0.0124295	0.00781443	0.012507	0.678526	0.67167	0.944664	1
AC004943.2	0.0168572	0.0215166	0.0241947	0.0217497	-0.153696	-0.153029	0.107833	1
AC004943.3	0.00054712	0.000691605	0.000570547	0.000691844	0.278101	0.239878	0.716723	1
AC004947.1	0.00102915	0	0.000351246	0	NA	-2.17391	0.439897	1
AC004947.3	0	0	0	0	NA	0	1	1
AC004948.1	0.00162773	0.00156202	0.00102763	0.00156324	0.605218	0.560703	0.884495	1
AC004951.1	0.256452	0.188754	0.294484	0.207743	-0.503386	-0.503181	3.03e-05	0.878978
AC004969.1	0.000345874	0	0.00030946	0	NA	-2.03372	0.439897	1
AC004973.1	0	0	0	0	NA	0	1	1
AC004974.1	0.00596672	0.00857994	0.00511598	0.00861686	0.752151	0.740869	0.293188	1
AC004982.1	0.00357846	0.00783588	0.00694403	0.00786666	0.179978	0.177574	0.628691	1
AC004982.2	0.0522036	0.0491615	0.0614811	0.0503899	-0.287009	-0.286493	0.0632013	1
AC004988.1	0	0	0	0	NA	0	1	1
AC004990.1	0.00516735	0	0.0025737	0	NA	-4.74077	0.27384	1
AC004994.1	0	0	NA	NA	NA	NA	0.439897	1
AC005005.3	0.00181197	0	0.00219527	0	NA	-4.52059	0.179779	1
AC005005.4	0.0030756	0.00306926	0.00801492	0.00307398	-1.38258	-1.35428	0.204255	1
AC005009.1	0	0	0.00271602	0	NA	-4.81559	0.439897	1
AC005009.2	0.00195568	0.00546619	0.00842823	0.00548115	-0.62075	-0.611683	0.344654	1
AC005013.1	0	0	0.000767695	0	NA	-3.11719	0.439897	1
AC005014.2	0.00477352	0.00959452	0.00637011	0.00964069	0.597817	0.590233	0.991445	1
AC005014.3	0.000128547	0	0	0	NA	0	1	1
AC005014.4	0	0	NA	NA	NA	NA	0.439897	1
AC005021.1	0	0	0	0	NA	0	1	1
AC005034.2	0.000756372	0.00236241	0.00392069	0.0023652	-0.729147	-0.70574	0.605376	1
AC005034.3	0	0	0	0	NA	0	1	1
AC005034.4	0.00510176	0.00303124	0	0.00303584	NA	4.97078	0.197292	1
AC005034.5	0.00088904	0	0.00973254	0	NA	-6.61949	0.01393	1
AC005034.6	0.000663257	0.00353657	0.00255879	0.00354283	0.469444	0.454293	0.608214	1
AC005037.1	0.00136708	0	0.00652521	0	NA	-6.04989	0.0573406	1
AC005040.2	0	0	NA	NA	NA	NA	1	1
AC005041.3	0	0	NA	NA	NA	NA	1	1
AC005041.4	0.0114726	0.0106355	0.0129131	0.0106923	-0.272264	-0.269963	0.721063	1
AC005041.5	0.00789483	0.00870731	0.0120321	0.00874533	-0.460298	-0.455836	0.284589	1
AC005046.1	0.00242924	0.00803111	0.00553811	0.00806344	0.542001	0.533965	0.487626	1
AC005050.1	0.00105444	0	0.000120891	0	NA	-1.14333	0.439897	1
AC005052.2	0.00723795	0.00329985	0.00460391	0.0033053	-0.478077	-0.466077	0.144496	1
AC005062.1	0.00416312	0.00140961	0.00506676	0.00141061	-1.84475	-1.77413	0.101777	1
AC005070.3	0.0374078	0.027262	0.0385782	0.027637	-0.481182	-0.479706	0.0932214	1
AC005071.1	0	0	0	0	NA	0	1	1
AC005072.1	0.0295543	0.0382249	0.0231738	0.0389649	0.749684	0.74717	0.599178	1
AC005076.1	0.0185628	0.0141856	0.0180876	0.0142867	-0.340332	-0.338223	0.401397	1
AC005081.1	0.00125965	0.00285596	0	0.00286005	NA	4.88755	0.197292	1
AC005082.1	0.00468859	0	0.00836951	0	NA	-6.40421	0.0573406	1
AC005082.2	0	0.00130232	NA	NA	NA	NA	0.197292	1
AC005083.1	0	0	NA	NA	NA	NA	1	1
AC005086.2	0	0	0	0	NA	0	1	1
AC005089.1	0.000376204	0.00104411	0	0.00104466	NA	3.51684	0.197292	1
AC005091.1	0	0	0	0	NA	0	1	1
AC005096.1	0.00296889	0	0.00112045	0	NA	-3.60934	0.439897	1
AC005100.1	0	0	0	0	NA	0	1	1
AC005100.2	0	0	NA	NA	NA	NA	1	1
AC005104.3	0	0.00126714	NA	NA	NA	NA	0.197292	1
AC005144.1	0	0	NA	NA	NA	NA	1	1
AC005153.1	0	0.00133309	0	0.00133398	NA	3.84195	0.197292	1
AC005154.3	0	0	NA	NA	NA	NA	1	1
AC005154.4	0	0	0	0	NA	0	1	1
AC005162.2	0	0	NA	NA	NA	NA	1	1
AC005162.3	0.014873	0.00523831	0.0144568	0.00525206	-1.46079	-1.44353	0.185608	1
AC005165.1	0.000691097	0	0.00201202	0	NA	-4.40055	0.179779	1
AC005165.3	0	0	NA	NA	NA	NA	0.27384	1
AC005180.1	0	0.00207629	0	0.00207844	NA	4.44523	0.197292	1
AC005180.2	0.0015593	0	0	0	NA	0	1	1
AC005197.1	0.000505052	0	0.00543561	0	NA	-5.79067	0.0829013	1
AC005220.1	0.00329272	0	0	0	NA	0	1	1
AC005224.2	0.00130371	0.000509815	0.00123764	0.000509945	-1.27918	-1.13294	0.880796	1
AC005224.3	0	0	NA	NA	NA	NA	1	1
AC005225.1	0.000684357	0	0	0	NA	0	1	1
AC005225.2	0.00394027	0.00253207	0.00261212	0.00253528	-0.0430733	-0.0414621	0.300411	1
AC005225.3	0.000595543	0	0	0	NA	0	1	1
AC005229.4	0.154176	0.0994215	0.163554	0.104532	-0.645826	-0.645328	0.000626345	1
AC005229.5	0.00529822	0.0197839	0.000760878	0.0199809	4.71481	4.54387	0.0119321	1
AC005234.1	0	0	NA	NA	NA	NA	0.439897	1
AC005234.2	0	0.00501679	0.00257558	0.0050294	0.965487	0.938936	0.884495	1
AC005237.1	0.000430158	0	0.000704826	0	NA	-3.00868	0.439897	1
AC005244.2	0	0	NA	NA	NA	NA	1	1
AC005252.4	0	0	0	0	NA	0	1	1
AC005253.1	0.00831791	0.0136892	0.00860809	0.0137834	0.679162	0.672928	0.499079	1
AC005253.2	0	0	0	0	NA	0	1	1
AC005258.2	0	0	0	0	NA	0	1	1
AC005261.1	0.450719	0.329902	0.566282	0.390832	-0.534973	-0.534859	1.75e-06	0.0508058
AC005261.2	0.00140454	0.00105586	0.00536076	0.00105642	-2.34326	-2.23944	0.417783	1
AC005264.1	0.00044508	0	NA	NA	NA	NA	0.439897	1
AC005277.1	0	0	0	0	NA	0	1	1
AC005277.2	0.00114933	0.00431305	0.000762437	0.00432236	2.50313	2.35833	0.602544	1
AC005280.1	0.0039388	0	0.00187603	0	NA	-4.30453	0.439897	1
AC005280.2	0	0	0	0	NA	0	1	1
AC005288.1	0.00364874	0	0.0104552	0	NA	-6.72181	0.0399627	1
AC005293.1	0	0	NA	NA	NA	NA	1	1
AC005303.1	0	0	NA	NA	NA	NA	1	1
AC005304.1	0.00470206	0	0	0	NA	0	1	1
AC005304.2	0.00383385	0	0.00123403	0	NA	-3.73771	0.27384	1
AC005304.3	0.00343142	0.00615179	0.00162768	0.00617075	1.92263	1.8598	0.258387	1
AC005306.1	0.0174756	0.0277955	0.0163573	0.0281854	0.785014	0.78133	0.417204	1
AC005307.1	0.00118356	0	0	0	NA	0	1	1
AC005324.1	0	0	NA	NA	NA	NA	1	1
AC005324.5	0	0	0	0	NA	0	1	1
AC005329.1	0.00357656	0.00955556	0.00839552	0.00960136	0.193619	0.191485	0.10015	1
AC005329.2	0	0	0	0	NA	0	1	1
AC005329.3	0	0	0	0	NA	0	1	1
AC005330.1	0.000938625	0	NA	NA	NA	NA	1	1
AC005332.1	0.00444647	0	0.00256396	0	NA	-4.7355	0.121128	1
AC005332.2	0.000904827	0.00530534	0.00587286	0.00531943	-0.142791	-0.14028	0.770862	1
AC005332.3	0.03986	0.0258436	0.038391	0.0261804	-0.552278	-0.550531	0.355866	1
AC005332.4	0.067045	0.0738671	0.0772113	0.0766637	-0.0102679	-0.0102546	0.0576836	1
AC005332.5	0.0199658	0.018151	0.034433	0.0183168	-0.910626	-0.906955	0.00155451	1
AC005332.6	0.131211	0.129188	0.154847	0.137904	-0.167178	-0.167064	0.024893	1
AC005332.7	0.013768	0.0153916	0.0191747	0.0155107	-0.305938	-0.304171	0.259822	1
AC005339.1	0.000346372	0	0	0	NA	0	1	1
AC005342.1	0.00234075	0.00187895	0.00498241	0.00188072	-1.40556	-1.35949	0.831157	1
AC005343.1	0.00255394	0.00753368	0.00548922	0.00756213	0.462191	0.455098	0.487626	1
AC005343.4	0	0	0.00192739	0	NA	-4.34155	0.439897	1
AC005358.2	0	0	0.000463386	0	NA	-2.49412	0.439897	1
AC005363.2	0.00359582	0.00594098	0.00213943	0.00595867	1.47777	1.43587	0.629924	1
AC005383.1	0	0	0	0	NA	0	1	1
AC005391.1	8.60581e-05	0	0	0	NA	0	1	1
AC005392.1	0	0	0	0	NA	0	1	1
AC005393.1	0.00979941	0.00862281	0.0166456	0.0086601	-0.942688	-0.934765	0.117029	1
AC005400.1	0.00968111	0.00608138	0.00795998	0.00609991	-0.383977	-0.378529	0.615903	1
AC005410.2	0.00176791	0.00105522	0.00140858	0.00105578	-0.415932	-0.384324	0.716723	1
AC005414.1	0	0	0.000653074	0	NA	-2.91279	0.439897	1
AC005476.2	0.00161685	0.00629849	0.00559798	0.00631837	0.174645	0.171755	0.773563	1
AC005479.1	0	0	NA	NA	NA	NA	1	1
AC005479.2	0.00264751	0	0	0	NA	0	1	1
AC005480.1	0.00839928	0.00221981	0.0128781	0.00222228	-2.53481	-2.48247	0.0197223	1
AC005481.1	0.00287422	0	0	0	NA	0	1	1
AC005487.1	0.0037922	0.00104411	0	0.00104466	NA	3.51684	0.197292	1
AC005495.2	0	0	NA	NA	NA	NA	1	1
AC005498.1	0.00382274	0.00716	0.00161426	0.0071857	2.15426	2.08748	0.903838	1
AC005498.2	0.00463835	0.00435496	0.0106387	0.00436445	-1.28544	-1.26626	0.479192	1
AC005498.3	0.0166975	0.0141396	0.0143984	0.01424	-0.0159534	-0.0158427	0.252857	1
AC005518.1	0.00281654	0	0.00348716	0	NA	-5.16477	0.179779	1
AC005519.1	0.00522081	0.0114664	0.00467207	0.0115324	1.30356	1.28546	0.85844	1
AC005520.2	0.0120624	0.00775661	0.0043415	0.00778677	0.842833	0.828389	0.410195	1
AC005520.3	0.0102562	0.00605371	0.0120826	0.00607207	-0.992673	-0.980998	0.1622	1
AC005520.5	0.00987033	0.0243528	0.0140818	0.0246518	0.807861	0.803492	0.883409	1
AC005523.1	0.00281801	0	0.00297627	0	NA	-4.94311	0.179779	1
AC005523.2	0.0864703	0.0794773	0.109204	0.0827209	-0.400706	-0.400284	0.0127447	1
AC005529.1	0	0	NA	NA	NA	NA	1	1
AC005532.1	0.00402803	0	0.00141572	0	NA	-3.92193	0.179779	1
AC005534.1	0.00641388	0.00372769	0.00611277	0.00373464	-0.710855	-0.696144	0.34258	1
AC005537.1	0.0057732	0.0064523	0.00492118	0.00647316	0.395465	0.388559	0.769096	1
AC005540.1	0.000537354	0.00387645	0.0049494	0.00388398	-0.34972	-0.341903	0.606794	1
AC005544.1	0.00112596	0	NA	NA	NA	NA	0.439897	1
AC005544.2	0	0	NA	NA	NA	NA	1	1
AC005546.1	0	0.000970415	0	0.000970886	NA	3.42073	0.197292	1
AC005548.1	0	0	NA	NA	NA	NA	1	1
AC005550.2	0	0	NA	NA	NA	NA	1	1
AC005552.1	0	0	NA	NA	NA	NA	1	1
AC005562.1	0.25459	0.275864	0.327912	0.317668	-0.0457866	-0.0457724	0.113147	1
AC005586.1	0	0	0	0	NA	0	1	1
AC005592.1	0	0	0	0	NA	0	1	1
AC005594.1	0.00230298	0	0	0	NA	0	1	1
AC005597.1	0	0	0	0	NA	0	1	1
AC005606.2	0.00137719	0.0058007	0.00674245	0.00581756	-0.21286	-0.209511	0.626652	1
AC005609.3	0	0	0.00124233	0	NA	-3.74666	0.27384	1
AC005609.4	0.00411605	0.000819161	0.0117978	0.000819497	-3.84764	-3.69371	0.142528	1
AC005609.5	0.00566376	0.00259645	0.00611803	0.00259982	-1.23465	-1.20359	0.279026	1
AC005614.1	0.000874988	0.00208389	0.00354283	0.00208606	-0.764122	-0.736727	0.419874	1
AC005616.1	0.00187433	0	0	0	NA	0	1	1
AC005618.1	0.00588324	0.0101976	0.00911986	0.0102498	0.168509	0.166783	0.615903	1
AC005618.2	0.000804466	0	NA	NA	NA	NA	1	1
AC005618.4	0.00703841	0.0235618	0.00880676	0.0238416	1.4368	1.42655	0.23221	1
AC005632.3	0.0835137	0.0397881	0.0637389	0.0405903	-0.65104	-0.649752	0.00441276	1
AC005632.6	0.000679136	0.00621931	0.00136587	0.00623869	2.19142	2.11242	0.602544	1
AC005670.1	0.00170991	0.00127003	0.00111797	0.00127084	0.184895	0.170576	0.716723	1
AC005670.3	0.287922	0.224108	0.32653	0.251206	-0.378343	-0.37821	0.000428217	1
AC005674.2	0.0268854	0.0092118	0.0330741	0.00925436	-1.8375	-1.82635	0.00154098	1
AC005682.2	0	0	0	0	NA	0	1	1
AC005692.1	0.00051543	0	0.00134556	0	NA	-3.85355	0.439897	1
AC005692.2	0.000751254	0	0.000419367	0	NA	-2.37675	0.439897	1
AC005692.3	0.0498822	0.0280627	0.0552131	0.0284602	-0.956068	-0.953618	0.025161	1
AC005695.1	0.000976166	0	0.00234338	0	NA	-4.61081	0.27384	1
AC005695.2	0.00234923	0	0.00155895	0	NA	-4.0522	0.439897	1
AC005695.3	0	0.00180388	0	0.00180551	NA	4.2521	0.197292	1
AC005696.1	0.00719654	0	0.00476969	0	NA	-5.60576	0.0573406	1
AC005696.2	0	0	0.000439072	0	NA	-2.43048	0.439897	1
AC005696.3	0	0	0	0	NA	0	1	1
AC005696.4	0.0324159	0.0527381	0.0552996	0.0541535	-0.0302128	-0.0301577	0.0845684	1
AC005697.2	0.0130371	0.00547145	0.0140507	0.00548645	-1.3567	-1.34087	0.0663186	1
AC005699.1	0.00104747	0	0	0	NA	0	1	1
AC005702.5	0	0	NA	NA	NA	NA	1	1
AC005703.4	0.000596511	0	0	0	NA	0	1	1
AC005722.3	0.000720553	0	0.00251897	0	NA	-4.71093	0.179779	1
AC005725.1	0	0	0	0	NA	0	1	1
AC005726.1	0.0437883	0.0435948	0.0460512	0.044559	-0.0475206	-0.047416	0.462073	1
AC005726.2	0	0	0	0	NA	0	1	1
AC005726.3	0.0208308	0.0407354	0.0352468	0.0415765	0.238275	0.237653	0.340868	1
AC005726.4	0	0	NA	NA	NA	NA	0.439897	1
AC005726.5	0.0660645	0.0579945	0.0653885	0.0597091	-0.131086	-0.130877	0.047756	1
AC005730.2	0.0022725	0.00436338	0.00185371	0.00437291	1.23818	1.195	0.837634	1
AC005730.3	0.00315076	0	0.00386194	0	NA	-5.30814	0.179779	1
AC005736.1	0.00682357	0.00238631	0.00916334	0.00238916	-1.93937	-1.89587	0.0364665	1
AC005736.2	0	0	NA	NA	NA	NA	1	1
AC005740.4	0.00152978	0	0.000413045	0	NA	-2.35909	0.439897	1
AC005740.5	0.00264739	0.00193752	0.00079636	0.0019394	1.28412	1.18599	0.884495	1
AC005753.1	0.00157736	0	0	0	NA	0	1	1
AC005753.2	0.00231594	0	0.0019085	0	NA	-4.32804	0.27384	1
AC005753.3	0.00574695	0.00345353	0.00655217	0.0034595	-0.921411	-0.902153	0.0721106	1
AC005757.1	0.00539877	0	0	0	NA	0	1	1
AC005759.1	0.00349923	0.00275266	0.00319414	0.00275645	-0.212615	-0.205677	0.292427	1
AC005772.2	0	0	NA	NA	NA	NA	1	1
AC005775.1	0	0.00288779	0	0.00289196	NA	4.90302	0.197292	1
AC005776.2	0.00228976	0.00163888	0.00408419	0.00164023	-1.31616	-1.26567	0.204255	1
AC005785.1	0	0.00142527	0.00084665	0.00142628	0.752424	0.68912	0.714581	1
AC005786.2	0.00486091	0	0.000380655	0	NA	-2.265	0.439897	1
AC005786.3	0.000379036	0	0	0	NA	0	1	1
AC005790.1	0.00361078	0	0.00224844	0	NA	-4.55363	0.439897	1
AC005803.1	0	0	0	0	NA	0	1	1
AC005821.1	0.000569452	0	0.000120891	0	NA	-1.14333	0.439897	1
AC005828.1	0	0	NA	NA	NA	NA	0.27384	1
AC005828.2	0	0	0	0	NA	0	1	1
AC005828.3	0.000789691	0	0	0	NA	0	1	1
AC005828.4	0.000379036	0	NA	NA	NA	NA	0.439897	1
AC005833.2	0.00671957	0.0139106	0.00755109	0.0140078	0.891472	0.882754	0.771762	1
AC005837.1	0.0179952	0.0210065	0.0261906	0.0212287	-0.303031	-0.301749	0.0242809	1
AC005837.4	0.000128547	0	0	0	NA	0	1	1
AC005838.2	0.129942	0.146248	0.103131	0.157483	0.610717	0.610235	0.803664	1
AC005840.2	0	0	NA	NA	NA	NA	1	1
AC005840.4	0	0	0	0	NA	0	1	1
AC005841.1	0	0	NA	NA	NA	NA	0.439897	1
AC005842.1	0	0.00283309	0.00211429	0.00283711	0.42425	0.407554	0.716723	1
AC005856.1	0.00310421	0.00472711	0.00165825	0.0047383	1.51471	1.46036	0.278905	1
AC005863.1	0.000102623	0	0	0	NA	0	1	1
AC005865.2	0.000852873	0	0	0	NA	0	1	1
AC005884.2	0	0	NA	NA	NA	NA	1	1
AC005899.1	0	0	0	0	NA	0	1	1
AC005899.3	0.00130096	0.00695855	0	0.00698281	NA	6.14625	0.025242	1
AC005899.5	0.0208457	0.0173125	0.0186145	0.0174632	-0.0921077	-0.0915995	0.491474	1
AC005899.6	0.00750776	0.0138355	0.00664537	0.0139316	1.06794	1.05671	0.365193	1
AC005899.7	0.00841208	0.0143051	0.0217066	0.0144079	-0.591267	-0.58792	0.069901	1
AC005899.8	0.000277702	0	0.00254308	0	NA	-4.72415	0.121128	1
AC005906.2	0	0	NA	NA	NA	NA	1	1
AC005908.3	0.0010689	0.0256821	0.000814834	0.0260147	4.99668	4.83521	0.000561866	1
AC005909.2	0	0	0.00339674	0	NA	-5.12794	0.179779	1
AC005911.1	0.00389404	0.0153537	0.00284501	0.0154721	2.44317	2.40262	0.140968	1
AC005912.2	0.00131249	0	0.00173121	0	NA	-4.19472	0.439897	1
AC005914.1	0.0121366	0.0213605	0.0121657	0.0215903	0.827563	0.822419	0.664272	1
AC005920.1	0	0	NA	NA	NA	NA	0.439897	1
AC005920.3	0	0	NA	NA	NA	NA	1	1
AC005921.2	0.110252	0.0867133	0.112631	0.090584	-0.314275	-0.313964	0.00238866	1
AC005921.4	0.00138322	0	NA	NA	NA	NA	1	1
AC005944.1	0.00535093	0.0158558	0.00690991	0.0159822	1.20973	1.198	0.828509	1
AC005954.2	0.000154625	0	0	0	NA	0	1	1
AC005962.1	0.0193214	0.0126886	0.0239351	0.0127695	-0.906434	-0.901195	0.00812267	1
AC005962.2	0.00157439	0	0.00240875	0	NA	-4.6489	0.121128	1
AC005972.3	0.00832312	0.0017034	0.00335585	0.00170485	-0.977031	-0.93716	0.144496	1
AC005998.1	0	0	NA	NA	NA	NA	1	1
AC005999.1	0	0	NA	NA	NA	NA	1	1
AC005999.2	0	0	0	0	NA	0	1	1
AC006001.2	0.0145709	0.0178923	0.0203105	0.0180533	-0.16996	-0.169076	0.147035	1
AC006003.1	0.00103888	0	0.00108286	0	NA	-3.5642	0.179779	1
AC006004.1	0.000277785	0	0.00145196	0	NA	-3.95602	0.439897	1
AC006017.1	0.00652953	0.00396572	0.00687486	0.00397359	-0.790887	-0.775863	0.0513712	1
AC006019.1	0	0	NA	NA	NA	NA	1	1
AC006027.1	0	0.0033128	0.00311249	0.00331829	0.092373	0.089585	0.420922	1
AC006033.2	0	0.00432689	0	0.00433626	NA	5.47127	0.197292	1
AC006040.1	0	0	0.000898615	0	NA	-3.31993	0.27384	1
AC006041.2	0	0	0	0	NA	0	1	1
AC006042.1	0	0	0	0	NA	0	1	1
AC006042.2	0	0	0.00173121	0	NA	-4.19472	0.439897	1
AC006042.4	0.00317596	0	0.00140739	0	NA	-3.91398	0.27384	1
AC006043.1	0.0289729	0.014989	0.0255235	0.0151019	-0.757095	-0.753215	0.00333186	1
AC006058.1	0.000607449	0.00105522	0	0.00105578	NA	3.53079	0.197292	1
AC006058.2	0	0	NA	NA	NA	NA	1	1
AC006058.3	0.000630773	0.000831997	0.00177867	0.000832343	-1.09555	-1.01078	0.716723	1
AC006059.1	0.0138642	0.0104896	0.0145554	0.0105448	-0.465012	-0.461273	0.3209	1
AC006059.4	0.0029087	0.00701331	0.00217643	0.00703796	1.69319	1.64874	0.121128	1
AC006059.5	0.00206005	0.00148317	0.00711189	0.00148427	-2.26048	-2.18656	0.143313	1
AC006062.1	0	0	0	0	NA	0	1	1
AC006063.1	0	0	NA	NA	NA	NA	1	1
AC006063.2	0	0	0	0	NA	0	1	1
AC006063.3	0.00505736	0	0.00344264	0	NA	-5.14675	0.121128	1
AC006063.4	0.00136188	0	NA	NA	NA	NA	1	1
AC006064.1	0.00334336	0.00239417	0.00348093	0.00239703	-0.538222	-0.520118	0.882645	1
AC006064.2	0.008652	0	0.0145074	0	NA	-7.19055	0.00700639	1
AC006064.3	0	0	NA	NA	NA	NA	1	1
AC006064.4	0.00596794	0.00198453	0.00715025	0.0019865	-1.84776	-1.79694	0.0715269	1
AC006064.5	0	0	0	0	NA	0	1	1
AC006111.2	0.00939224	0.00341345	0.00761186	0.00341928	-1.15456	-1.1318	0.204255	1
AC006111.3	0	0	0.0019124	0	NA	-4.33085	0.179779	1
AC006112.1	0.00203716	0.00294445	0.00245057	0.00294879	0.267007	0.257418	0.629924	1
AC006115.2	0.0777315	0.0389547	0.0869179	0.0397233	-1.12967	-1.1277	0.000159901	1
AC006116.10	0.00153686	0	0.00326528	0	NA	-5.07265	0.179779	1
AC006116.11	0.00332886	0.00475077	0.00472918	0.00476208	0.0100021	0.0097957	0.13737	1
AC006116.4	0	0.00104411	0.000596428	0.00104466	0.808607	0.716867	0.714581	1
AC006116.5	0.00541954	0	0.00593779	0	NA	-5.91595	0.0399627	1
AC006116.6	0	0.00358059	0.000783763	0.00358701	2.19429	2.06072	0.884495	1
AC006116.8	0.00157111	0.00354184	0.00741263	0.00354812	-1.06293	-1.04217	0.204804	1
AC006116.9	0	0	0.00090822	0	NA	-3.33374	0.439897	1
AC006130.1	0.00054504	0	NA	NA	NA	NA	1	1
AC006130.3	0.00484959	0.00157644	0.00513774	0.00157768	-1.70333	-1.64248	0.462766	1
AC006141.1	0.200914	0.237124	0.221182	0.267598	0.274837	0.274724	0.890218	1
AC006145.1	0.00309004	0.00519913	0.00202583	0.00521267	1.36351	1.32141	0.420922	1
AC006146.1	0.00189524	0	0.000780442	0	NA	-3.13823	0.439897	1
AC006148.1	0.000424541	0.00172121	0.00199148	0.00172269	-0.20918	-0.198457	0.608214	1
AC006157.1	0.018279	0.0086354	0.0206351	0.00867279	-1.25053	-1.24097	0.0257613	1
AC006160.1	0.0103961	0.00472043	0.00349123	0.00473159	0.438588	0.428018	0.836338	1
AC006197.2	0	0	NA	NA	NA	NA	1	1
AC006206.1	0.00108817	0	0.000763439	0	NA	-3.11009	0.439897	1
AC006206.2	0	0	0	0	NA	0	1	1
AC006213.1	0.00832166	0.0112723	0.0126496	0.0113361	-0.158171	-0.156861	0.623084	1
AC006213.2	0.0471138	0.0263243	0.0451421	0.0266738	-0.759048	-0.756842	0.00131286	1
AC006213.3	0.0150748	0.000636531	0.00197257	0.000636733	-1.63132	-1.49221	0.605376	1
AC006213.4	0.0196316	0.00959947	0.0253083	0.00964569	-1.39166	-1.38247	0.0142681	1
AC006213.5	0.00129911	0.00307539	0.00849144	0.00308013	-1.46302	-1.43382	0.204804	1
AC006213.7	0.000712892	0	0.0019432	0	NA	-4.35276	0.27384	1
AC006230.1	0.0148336	0.00129382	0.0172325	0.00129466	-3.73449	-3.6355	0.0130129	1
AC006237.1	0.00243775	0	0.00107584	0	NA	-3.55561	0.439897	1
AC006238.1	0.000396188	0.00324867	0.00155376	0.00325395	1.06643	1.02011	0.884495	1
AC006238.2	0	0	0	0	NA	0	1	1
AC006249.1	0.00973005	0.0086472	0.0117172	0.00868469	-0.432083	-0.427826	0.30024	1
AC006252.1	0.00163506	0.000677676	0.00223424	0.000677906	-1.72063	-1.58529	0.290908	1
AC006262.1	0	0	0.00223659	0	NA	-4.54633	0.439897	1
AC006262.2	0	0	NA	NA	NA	NA	1	1
AC006270.1	0	0	0	0	NA	0	1	1
AC006272.1	0	0	NA	NA	NA	NA	0.439897	1
AC006273.1	0	0	NA	NA	NA	NA	1	1
AC006296.1	0.0393332	0.00189481	0.0293817	0.0018966	-3.95343	-3.8842	0.000532769	1
AC006296.2	0	0	NA	NA	NA	NA	0.439897	1
AC006296.3	0.337667	0.0827139	0.502933	0.086231	-2.54409	-2.5427	3.22e-17	9.34e-13
AC006299.1	0.0057196	0.00105906	0.00573293	0.00105962	-2.43572	-2.33056	0.142528	1
AC006305.1	0	0.000509815	0.00192626	0.000509945	-1.91739	-1.73207	0.603959	1
AC006305.3	0	0	NA	NA	NA	NA	1	1
AC006329.1	0.00950747	0.0483138	0.00819013	0.0495	2.59547	2.58087	4.5e-05	1
AC006333.2	0.11542	0.0969191	0.120341	0.101771	-0.241795	-0.241577	0.0961951	1
AC006348.1	0.00483335	0	0.0046688	0	NA	-5.57555	0.0829013	1
AC006364.1	0.000952052	0	0.00252209	0	NA	-4.71265	0.27384	1
AC006369.1	0.000345874	0	0.00300952	0	NA	-4.95862	0.27384	1
AC006372.1	0	0.00142527	0	0.00142628	NA	3.93195	0.197292	1
AC006372.2	0	0	0	0	NA	0	1	1
AC006372.3	0.00127907	0.000745768	0.000880509	0.000746046	-0.239073	-0.212795	0.716723	1
AC006378.1	0	0	NA	NA	NA	NA	1	1
AC006387.1	0.0254545	0.025738	0.0215394	0.0260721	0.275529	0.27437	0.860394	1
AC006398.1	0.00443552	0	0.00230815	0	NA	-4.58985	0.27384	1
AC006427.2	0.00356006	0.00193752	0	0.0019394	NA	4.35007	0.197292	1
AC006435.1	0	0	NA	NA	NA	NA	1	1
AC006435.2	0.000840182	0.0112838	0	0.0113477	NA	6.83892	0.00972499	1
AC006435.3	0	0	NA	NA	NA	NA	1	1
AC006441.1	0.00195245	0.00546726	0	0.00548224	NA	5.80277	0.0678981	1
AC006441.3	0	0	0.00168151	0	NA	-4.15503	0.439897	1
AC006441.4	0	0	0	0	NA	0	1	1
AC006445.3	0	0	0	0	NA	0	1	1
AC006449.1	0.000477572	0	0.000692483	0	NA	-2.98638	0.439897	1
AC006449.2	0.000190476	0.00349057	0.0004059	0.00349667	3.10678	2.82974	0.295467	1
AC006449.3	0.000316008	0.00226295	0.00115244	0.00226551	0.975142	0.917408	0.714581	1
AC006449.5	0.00826357	0.00429089	0.0125769	0.00430011	-1.54834	-1.5266	0.159368	1
AC006449.6	0.00294201	0	0.00696995	0	NA	-6.14363	0.00986807	1
AC006450.1	0.00111988	0	0.000363679	0	NA	-2.21313	0.439897	1
AC006450.2	0.00898956	0.00779762	0	0.0078281	NA	6.3089	0.00382461	1
AC006450.3	0.218991	0.169245	0.260481	0.184411	-0.498253	-0.498025	0.000348999	1
AC006452.1	0	0	0	0	NA	0	1	1
AC006460.1	0.00195255	0	0	0	NA	0	1	1
AC006460.2	0.00792269	0.00576052	0.0309354	0.00577714	-2.42083	-2.40073	0.000583245	1
AC006480.2	0.0597225	0.0671463	0.0821718	0.0694519	-0.242629	-0.242308	0.0434238	1
AC006483.2	0	0	0	0	NA	0	1	1
AC006504.1	0.0311658	0.0568981	0.0335126	0.0585479	0.804914	0.803078	0.453145	1
AC006504.5	0.0828512	0.0628259	0.0836051	0.0648414	-0.366675	-0.366176	0.00479056	1
AC006504.7	0.00642411	0.00224202	0.00458474	0.00224454	-1.03042	-0.998667	0.204255	1
AC006511.4	0.00174395	0	0.00106928	0	NA	-3.54755	0.179779	1
AC006511.6	0	0.00127003	0	0.00127084	NA	3.77699	0.197292	1
AC006517.2	0.00207487	0	0.000396189	0	NA	-2.31089	0.439897	1
AC006525.1	0	0	0	0	NA	0	1	1
AC006538.1	0.00643894	0.0108299	0.0124918	0.0108888	-0.198139	-0.196453	0.0810605	1
AC006538.3	0	0.000846333	NA	NA	NA	NA	0.197292	1
AC006538.4	0.00106792	0	0	0	NA	0	1	1
AC006547.1	0.00036694	0.00640037	0.00161691	0.0064209	1.98953	1.92525	0.608214	1
AC006547.2	0.000642368	0	0.00041248	0	NA	-2.3575	0.439897	1
AC006547.3	0.0072127	0.0056421	0.00874441	0.00565804	-0.628058	-0.619187	0.343962	1
AC006557.3	0	0	0	0	NA	0	1	1
AC006566.1	0	0.00416908	0.00468618	0.00417779	-0.165672	-0.162009	0.420922	1
AC006566.2	0	0	0	0	NA	0	1	1
AC006581.2	0.000751303	0	0.00197862	0	NA	-4.37755	0.27384	1
AC006942.1	0.00526636	0.00408428	0.00604429	0.00409263	-0.562547	-0.551393	0.0996839	1
AC006947.1	0.000136179	0	0.000859114	0	NA	-3.2617	0.439897	1
AC006960.3	0.00578705	0.00543407	0.00205674	0.00544886	1.4056	1.36334	0.83893	1
AC006967.3	0.000497362	0	0	0	NA	0	1	1
AC006972.1	0	0	0	0	NA	0	1	1
AC006974.1	0	0.00735238	0.003817	0.00737947	0.95108	0.933189	0.765575	1
AC006974.2	0.00277318	0.00819389	0.0042416	0.00822755	0.955854	0.939665	0.864511	1
AC006994.2	0.00243403	0	0.00605688	0	NA	-5.94413	0.0197188	1
AC007009.1	0.00050189	0.00532465	0.00459464	0.00533885	0.216576	0.212286	0.836338	1
AC007014.1	0.0216979	0.0166622	0.0215233	0.0168018	-0.357286	-0.355412	0.400928	1
AC007014.2	0.00392975	0	0	0	NA	0	1	1
AC007029.1	0	0	0	0	NA	0	1	1
AC007032.1	0.00690264	0.00254648	0.0118801	0.00254972	-2.22013	-2.17673	0.00679488	1
AC007036.1	0.00599931	0.00298254	0.00101116	0.00298699	1.56269	1.47414	0.884495	1
AC007036.2	0.0123745	0	0.00479473	0	NA	-5.61316	0.0829013	1
AC007036.3	0.00185542	0	0.00342093	0	NA	-5.13788	0.27384	1
AC007036.5	0	0	0.0060225	0	NA	-5.93605	0.0829013	1
AC007038.1	0.0232457	0.0148442	0.0281241	0.0149549	-0.911185	-0.906691	0.0075275	1
AC007038.2	0.0540428	0.0348636	0.0301722	0.0354784	0.233721	0.233008	0.181305	1
AC007040.1	0	0	0	0	NA	0	1	1
AC007064.2	0.000626883	0	0	0	NA	0	1	1
AC007066.2	0.0105596	0.0172676	0.0167258	0.0174176	0.0584714	0.0581308	0.873701	1
AC007066.3	0.0149728	0	0.0159027	0	NA	-7.32217	0.00253262	1
AC007091.1	0	0	NA	NA	NA	NA	1	1
AC007098.1	0.0182324	0.0178067	0.017552	0.0179661	0.0336435	0.0334551	0.481954	1
AC007099.1	0	0	NA	NA	NA	NA	1	1
AC007100.1	0	0.00346175	0.00046299	0.00346774	2.90494	2.66383	0.714581	1
AC007100.2	0	0	NA	NA	NA	NA	1	1
AC007106.1	0.00145282	0	NA	NA	NA	NA	1	1
AC007106.2	0.0031686	0.00107724	0.00612582	0.00107782	-2.50679	-2.40215	0.100929	1
AC007114.1	0.00161262	0.0103422	0.00586767	0.0103959	0.825148	0.814579	0.861474	1
AC007114.2	0.0454132	0.0227831	0.0228805	0.0230447	0.0103121	0.0102674	0.613574	1
AC007126.1	0	0.0016756	0.00193047	0.001677	-0.203068	-0.192368	0.716723	1
AC007128.2	0	0	NA	NA	NA	NA	1	1
AC007130.1	0	0	0	0	NA	0	1	1
AC007132.1	0	0	0	0	NA	0	1	1
AC007159.1	0	0	0	0	NA	0	1	1
AC007163.1	0.00190586	0.00146139	NA	NA	NA	NA	0.197292	1
AC007179.1	0.000279191	0	0	0	NA	0	1	1
AC007179.2	0.00165688	0	0.0017815	0	NA	-4.23381	0.439897	1
AC007182.1	0	0	NA	NA	NA	NA	1	1
AC007192.2	0	0	NA	NA	NA	NA	0.439897	1
AC007193.1	0.00673176	0.00773055	0.00859229	0.00776051	-0.146892	-0.145114	0.765468	1
AC007193.2	0.00169544	0	0	0	NA	0	1	1
AC007193.3	0	0	0	0	NA	0	1	1
AC007216.2	0.00290453	0.00712095	0.00928113	0.00714636	-0.377092	-0.372505	0.626652	1
AC007216.3	0.0269145	0.0294608	0.0205386	0.029899	0.541761	0.539571	0.480201	1
AC007216.4	0.00356544	0	0.00130763	0	NA	-3.8152	0.179779	1
AC007218.1	0	0	NA	NA	NA	NA	1	1
AC007218.3	0.00190058	0.0024738	0.00052811	0.00247687	2.22961	2.03653	0.714581	1
AC007220.1	0.00162459	0	0.00660581	0	NA	-6.06734	0.121128	1
AC007220.2	0	0	NA	NA	NA	NA	1	1
AC007221.1	0	0	0	0	NA	0	1	1
AC007222.2	0	0.00184001	0	0.00184171	NA	4.27925	0.197292	1
AC007240.3	0.00287197	0	0.0019076	0	NA	-4.3274	0.27384	1
AC007250.1	0.00247703	0	0.00605689	0	NA	-5.94413	0.0829013	1
AC007255.1	0.000205647	0	0	0	NA	0	1	1
AC007262.2	0.00800771	0.011683	0.0109885	0.0117516	0.0968592	0.0960141	0.955846	1
AC007272.1	0.000836805	0	0	0	NA	0	1	1
AC007277.1	0	0	NA	NA	NA	NA	1	1
AC007279.2	0.00231283	0.00163888	0.00261644	0.00164023	-0.673713	-0.642445	0.606794	1
AC007285.1	0.00765191	0.00316922	0.00751121	0.00317425	-1.24263	-1.21696	0.101777	1
AC007285.2	0	0.00139563	0	0.00139661	NA	3.90362	0.197292	1
AC007292.1	0.00947687	0.0101846	0.00977523	0.0102366	0.0665372	0.0658786	0.743048	1
AC007292.2	0.0218845	0.0118901	0.0176113	0.0119611	-0.558155	-0.554313	0.139026	1
AC007292.3	0.00177868	0.00401626	0.00211516	0.00402434	0.927984	0.896751	0.605376	1
AC007298.2	0	0	0	0	NA	0	1	1
AC007308.1	0.000530043	0.00489027	0	0.00490225	NA	5.6445	0.197292	1
AC007317.1	0	0	NA	NA	NA	NA	1	1
AC007317.2	0	0	NA	NA	NA	NA	1	1
AC007319.1	0	0	NA	NA	NA	NA	1	1
AC007325.2	0	0	0	0	NA	0	1	1
AC007325.4	0.0534402	0.0304105	0.0592611	0.0308776	-0.940524	-0.938291	0.00158276	1
AC007326.2	0	0	NA	NA	NA	NA	0.439897	1
AC007326.5	0	0.00193752	0.000466595	0.0019394	2.05537	1.84775	0.714581	1
AC007327.2	0	0	0	0	NA	0	1	1
AC007333.2	0.000460997	0.00358059	0.0013818	0.00358701	1.37624	1.31511	0.714581	1
AC007336.1	0	0	0	0	NA	0	1	1
AC007342.1	0.00432876	0.00421848	0.00580197	0.00422739	-0.456776	-0.4477	0.772622	1
AC007342.5	0	0	NA	NA	NA	NA	1	1
AC007344.1	0	0	0.000830296	0	NA	-3.21769	0.27384	1
AC007349.4	0.000187871	0	NA	NA	NA	NA	1	1
AC007350.1	0	0	NA	NA	NA	NA	1	1
AC007362.1	0	0	NA	NA	NA	NA	1	1
AC007364.1	0.0217447	0.0101173	0.0126435	0.0101686	-0.314267	-0.311515	0.249831	1
AC007365.1	0.00273761	0.00336516	0.00267616	0.00337083	0.332938	0.322188	0.297875	1
AC007368.1	0	0	NA	NA	NA	NA	1	1
AC007370.1	0	0	0	0	NA	0	1	1
AC007370.2	0.014508	0.0136977	0.0252334	0.013792	-0.871505	-0.866788	0.256526	1
AC007375.3	0.00887698	0.0063778	0.00425966	0.00639818	0.586924	0.575821	0.462766	1
AC007376.2	0.000341529	0	0	0	NA	0	1	1
AC007378.1	0.000668243	0.00503282	0.0019045	0.0050455	1.40559	1.36007	0.603959	1
AC007381.1	0	0	0	0	NA	0	1	1
AC007381.2	0	0	0.000971181	0	NA	-3.42113	0.27384	1
AC007383.2	0.0100754	0.00588918	0.00864657	0.00590655	-0.549811	-0.54218	0.371457	1
AC007383.3	0.00795751	0.00460507	0.0142626	0.00461569	-1.62762	-1.60677	0.158122	1
AC007384.1	0	0	0	0	NA	0	1	1
AC007387.2	0	0	0	0	NA	0	1	1
AC007387.3	0	0	0	0	NA	0	1	1
AC007389.1	0.00204062	0.00215597	0.00341866	0.0021583	-0.663537	-0.63979	0.293188	1
AC007389.3	0	0	0	0	NA	0	1	1
AC007389.5	0	0	0	0	NA	0	1	1
AC007390.2	0.0152722	0.0333496	0.019995	0.0339119	0.762148	0.759199	0.163577	1
AC007391.1	0	0	0	0	NA	0	1	1
AC007391.2	0	0	NA	NA	NA	NA	1	1
AC007391.3	0.00343384	0.00353142	0	0.00353766	NA	5.18494	0.0678981	1
AC007402.1	0	0	0.00322503	0	NA	-5.0553	0.27384	1
AC007402.2	0.00163169	0.00130896	0.000439072	0.00130982	1.57684	1.38696	0.714581	1
AC007403.1	0	0	NA	NA	NA	NA	1	1
AC007405.1	0.000156522	0.00168346	0.00164328	0.00168488	0.0360657	0.0340211	0.882645	1
AC007405.2	0.000102623	0	0	0	NA	0	1	1
AC007405.3	0.00143332	0.00292345	0.00810334	0.00292773	-1.46873	-1.43798	0.341891	1
AC007405.4	0	0	0	0	NA	0	1	1
AC007406.2	0.000656207	0	0.000406541	0	NA	-2.34068	0.439897	1
AC007406.3	0	0	NA	NA	NA	NA	1	1
AC007406.4	0	0	0	0	NA	0	1	1
AC007406.5	0.113627	0.0893283	0.122864	0.0934396	-0.394958	-0.394588	0.0198066	1
AC007423.1	0.000441853	0	0.00270369	0	NA	-4.80926	0.121128	1
AC007431.1	0	0	NA	NA	NA	NA	1	1
AC007431.2	0	0	NA	NA	NA	NA	1	1
AC007432.1	0	0	0	0	NA	0	1	1
AC007448.4	0.00352276	0.00776475	0.00633159	0.00779498	0.299977	0.295759	0.415338	1
AC007448.5	0.0131214	0.00861336	0.0185775	0.00865056	-1.10269	-1.09385	0.0496244	1
AC007485.1	0.000595543	0	0	0	NA	0	1	1
AC007491.1	0	0	NA	NA	NA	NA	1	1
AC007493.1	0	0	NA	NA	NA	NA	1	1
AC007494.2	0.00239502	0	0.00134038	0	NA	-3.84838	0.27384	1
AC007495.1	0	0	0	0	NA	0	1	1
AC007496.1	0	0	NA	NA	NA	NA	1	1
AC007496.2	0.00163557	0.00766992	0.0027006	0.00769941	1.51147	1.47763	0.29655	1
AC007497.1	0.00102678	0.00475438	0.00163956	0.0047657	1.53938	1.48393	0.884495	1
AC007527.1	0	0	NA	NA	NA	NA	1	1
AC007527.2	0	0	NA	NA	NA	NA	1	1
AC007529.1	0.000563972	0	NA	NA	NA	NA	1	1
AC007529.2	0	0	NA	NA	NA	NA	1	1
AC007533.1	0.00217515	0	0.000566961	0	NA	-2.7376	0.439897	1
AC007535.1	0	0	0	0	NA	0	1	1
AC007540.1	0	0	NA	NA	NA	NA	1	1
AC007541.1	0.0683366	0.06442	0.0626645	0.0665403	0.0865801	0.0864462	0.248839	1
AC007546.1	0.00238795	0	0	0	NA	0	1	1
AC007552.2	0.00158273	0	NA	NA	NA	NA	1	1
AC007557.1	0	0	NA	NA	NA	NA	1	1
AC007557.3	0	0	0	0	NA	0	1	1
AC007563.1	0.000334822	0	0.000522502	0	NA	-2.63808	0.439897	1
AC007563.2	0.00381347	0.00224413	0.00239361	0.00224665	-0.0914071	-0.0876278	0.608214	1
AC007563.4	0.00150096	0.00295427	0.00187571	0.00295864	0.657498	0.630519	0.608214	1
AC007566.1	0.0620254	0.0537061	0.0656544	0.0551744	-0.250891	-0.250474	0.00852331	1
AC007569.1	0	0.0055414	0.00361928	0.00555678	0.618545	0.604957	0.293188	1
AC007570.1	0.000666015	0.000819161	0.00177425	0.000819497	-1.1144	-1.0274	0.716723	1
AC007598.2	0	0	NA	NA	NA	NA	1	1
AC007599.2	0.00942956	0	0.00560004	0	NA	-5.8329	0.0573406	1
AC007601.1	0.000584977	0	0	0	NA	0	1	1
AC007603.1	0	0.00125439	NA	NA	NA	NA	0.197292	1
AC007608.1	0.000516843	0	0.000829122	0	NA	-3.21587	0.439897	1
AC007608.2	0	0	NA	NA	NA	NA	0.439897	1
AC007608.3	0.0118852	0.00629409	0.00432972	0.00631394	0.544268	0.533996	0.664654	1
AC007610.1	0	0	NA	NA	NA	NA	1	1
AC007610.5	0.000514157	0	0.00029029	0	NA	-1.96455	0.439897	1
AC007611.1	0.000308109	0	0.00331784	0	NA	-5.09501	0.27384	1
AC007613.1	0.00723513	0.00735091	0.00113815	0.00737799	2.69653	2.59446	0.903838	1
AC007614.1	0.0103884	0.0230523	0.00601629	0.02332	1.95462	1.93701	0.105976	1
AC007619.1	0.00101885	0.00114484	0	0.0011455	NA	3.63865	0.197292	1
AC007620.2	0.0194954	0.00920456	0.0097462	0.00924705	-0.0758465	-0.0750558	0.607875	1
AC007620.3	0.00539892	0	0.00283072	0	NA	-4.87319	0.179779	1
AC007622.2	0.000972664	0	NA	NA	NA	NA	0.0829013	1
AC007637.1	0.00104747	0	0	0	NA	0	1	1
AC007638.1	0	0	0.00275533	0	NA	-4.83559	0.27384	1
AC007638.2	0	0.00361122	0.00286732	0.00361775	0.335387	0.325267	0.716723	1
AC007639.1	0	0.00109471	0	0.00109531	NA	3.57932	0.197292	1
AC007652.3	0	0	NA	NA	NA	NA	1	1
AC007655.1	0	0	NA	NA	NA	NA	1	1
AC007655.2	0.00404488	0	0.000694812	0	NA	-2.99061	0.439897	1
AC007656.1	0	0	0	0	NA	0	1	1
AC007656.2	0	0	NA	NA	NA	NA	1	1
AC007656.4	0	0	0	0	NA	0	1	1
AC007663.2	0	0	NA	NA	NA	NA	1	1
AC007663.3	0	0.00577667	0.00167463	0.00579338	1.79057	1.73158	0.602544	1
AC007663.4	0.00470705	0.0017034	0.0143519	0.00170485	-3.07352	-3.00131	0.0257059	1
AC007666.1	0.00269677	0.0116756	0.00313109	0.011744	1.90719	1.87406	0.13819	1
AC007666.2	0.00751291	0.00978709	0.0089275	0.00983514	0.13969	0.138214	0.675785	1
AC007671.1	0.000995363	0	0.00260255	0	NA	-4.75625	0.439897	1
AC007673.1	0	0	0	0	NA	0	1	1
AC007679.1	0	0	NA	NA	NA	NA	0.439897	1
AC007681.1	0.00432965	0.00126055	0.00403606	0.00126135	-1.67798	-1.60322	0.144101	1
AC007682.1	0.00987733	0.0119694	0.00754724	0.0120413	0.67397	0.666911	0.865524	1
AC007684.2	0.00539576	0.00379831	0.00743775	0.00380553	-0.966768	-0.948614	0.464521	1
AC007686.2	0.00269954	0	0.000554564	0	NA	-2.71053	0.439897	1
AC007686.3	0.00443639	0.0161897	0.00635642	0.0163215	1.36048	1.34678	0.577029	1
AC007686.4	0.00331546	0.00749005	0.00510955	0.00751817	0.557184	0.548285	0.80076	1
AC007687.1	0.00167959	0	0.00269191	0	NA	-4.80318	0.121128	1
AC007695.1	0.00407732	0.0055414	0.0101628	0.00555678	-0.870972	-0.859367	0.144496	1
AC007728.1	0	0	NA	NA	NA	NA	1	1
AC007728.2	0	0	0	0	NA	0	1	1
AC007728.3	0	0	NA	NA	NA	NA	1	1
AC007731.2	0	0	NA	NA	NA	NA	1	1
AC007731.3	0	0	NA	NA	NA	NA	0.439897	1
AC007731.5	0	0	0	0	NA	0	1	1
AC007743.1	0.00142959	0	0	0	NA	0	1	1
AC007749.1	0	0	0.000616962	0	NA	-2.8419	0.439897	1
AC007749.2	0.00532044	0.00512483	0.00356262	0.00513798	0.528261	0.516133	0.608214	1
AC007773.1	0.00526768	0.00644552	0.00368712	0.00646633	0.810454	0.793988	0.994836	1
AC007780.1	0.000685296	0	0.00083021	0	NA	-3.21756	0.27384	1
AC007785.3	0.0391572	0.0358764	0.0301221	0.0365278	0.278171	0.277334	0.341403	1
AC007786.1	0.00446157	0	0.0108326	0	NA	-6.7725	0.0399627	1
AC007786.2	0.000841348	0	0.00181187	0	NA	-4.25692	0.27384	1
AC007786.3	0.00127768	0	0	0	NA	0	1	1
AC007786.4	0	0	NA	NA	NA	NA	1	1
AC007787.1	0	0	0	0	NA	0	1	1
AC007823.1	0.000587905	0	0.00458164	0	NA	-5.54894	0.179779	1
AC007846.1	0	0	NA	NA	NA	NA	1	1
AC007848.1	0	0	0	0	NA	0	1	1
AC007848.2	0	0	0	0	NA	0	1	1
AC007861.1	0	0.00258317	NA	NA	NA	NA	0.197292	1
AC007861.2	0.00307455	0.00168184	NA	NA	NA	NA	0.197292	1
AC007877.1	0.00148021	0	0.00205937	0	NA	-4.43254	0.439897	1
AC007878.1	0.0594746	0.0336712	0.0549566	0.0342445	-0.682423	-0.680839	0.0217317	1
AC007879.2	0.00238567	0	0.0106741	0	NA	-6.75142	0.01393	1
AC007879.3	0.000458678	0	0	0	NA	0	1	1
AC007879.5	0	0	0	0	NA	0	1	1
AC007880.1	0	0	NA	NA	NA	NA	1	1
AC007881.2	0	0	NA	NA	NA	NA	1	1
AC007881.3	0.00201547	0.00402426	0.00029029	0.00403237	3.79606	3.40435	0.295467	1
AC007881.4	0	0	0	0	NA	0	1	1
AC007906.1	0	0.00126055	0	0.00126135	NA	3.76696	0.197292	1
AC007906.2	0	0	NA	NA	NA	NA	1	1
AC007920.2	0.0840954	0.0357972	0.0901689	0.0364456	-1.30688	-1.30453	5.13e-08	0.00148887
AC007922.2	0.000997029	0.00349783	0.000675615	0.00350395	2.37471	2.21617	0.714581	1
AC007922.4	0.00263184	0	NA	NA	NA	NA	1	1
AC007938.1	0.0033484	0.0108202	0.00855157	0.010879	0.347282	0.343711	0.28663	1
AC007938.2	0.0151207	0.0128115	0.0260057	0.0128939	-1.01214	-1.00653	0.0356628	1
AC007938.3	0.135483	0.0938474	0.133129	0.0983921	-0.436213	-0.435831	0.0115995	1
AC007950.1	0	0	NA	NA	NA	NA	1	1
AC007950.2	0.00192308	0	0.00149426	0	NA	-3.99481	0.27384	1
AC007952.2	0.00141093	0	0	0	NA	0	1	1
AC007952.3	0	0	0	0	NA	0	1	1
AC007952.4	0.050212	0.0640891	0.0572641	0.0661874	0.208924	0.208585	0.116176	1
AC007952.6	0	0.000725412	NA	NA	NA	NA	0.197292	1
AC007952.7	0	0	NA	NA	NA	NA	1	1
AC007953.1	0	0	NA	NA	NA	NA	1	1
AC007953.2	0	0	NA	NA	NA	NA	1	1
AC007991.4	0.000341529	0	NA	NA	NA	NA	1	1
AC007996.1	0.0239194	0.0155676	0.00669406	0.0156894	1.22884	1.21661	0.590137	1
AC007998.3	0.00102509	0	0.000177491	0	NA	-1.47244	0.439897	1
AC007998.4	0.00293115	0	0.00748267	0	NA	-6.24463	0.0280101	1
AC008011.2	0.00102741	0	0	0	NA	0	1	1
AC008014.1	0.0110938	0.00396572	0.0105658	0.00397359	-1.41089	-1.38863	0.0260074	1
AC008026.3	0.0032172	0.0095595	0.010251	0.00960534	-0.0938554	-0.0929188	0.609304	1
AC008033.3	0.00237633	0	0	0	NA	0	1	1
AC008035.1	0.00036694	0	0.00255552	0	NA	-4.73093	0.439897	1
AC008040.1	0.00247988	0	0.00144904	0	NA	-3.9533	0.27384	1
AC008050.1	0.00286286	0.00277395	0.00111687	0.0027778	1.31448	1.24179	0.884495	1
AC008055.2	0.000154625	0	0	0	NA	0	1	1
AC008056.1	0	0	0	0	NA	0	1	1
AC008056.2	0	0	0	0	NA	0	1	1
AC008056.3	0	0	0	0	NA	0	1	1
AC008060.1	0.00313665	0.00337472	0.00605331	0.00338042	-0.840521	-0.8221	0.204255	1
AC008060.2	0	0	NA	NA	NA	NA	1	1
AC008060.3	0	0	NA	NA	NA	NA	1	1
AC008060.4	0.000151478	0	0.000245971	0	NA	-1.79065	0.439897	1
AC008060.5	0	0	NA	NA	NA	NA	1	1
AC008063.1	0.000352643	0	0	0	NA	0	1	1
AC008067.1	0.00255862	0.00224354	0.00981615	0.00224606	-2.12776	-2.07954	0.462766	1
AC008073.1	0	0.000846333	0.00120443	0.000846692	-0.508446	-0.462457	0.716723	1
AC008073.2	0	0	NA	NA	NA	NA	0.439897	1
AC008074.2	0.0121459	0.0068503	0.00921919	0.00687382	-0.423528	-0.418255	0.214794	1
AC008079.1	0.0579209	0.0217765	0.0534492	0.0220153	-1.27966	-1.27582	0.00120457	1
AC008080.1	0.000892895	0	0	0	NA	0	1	1
AC008080.4	0.000751254	0	0	0	NA	0	1	1
AC008083.3	0.00332151	0.00925372	0.00258844	0.00929666	1.84463	1.80538	0.458396	1
AC008083.4	0	0	0	0	NA	0	1	1
AC008088.1	0.000307034	0	0.0018304	0	NA	-4.27083	0.27384	1
AC008105.1	0.0187761	0.021155	0.0159844	0.0213803	0.419617	0.417352	0.405109	1
AC008105.3	0.0223411	0.0101583	0.00870649	0.0102101	0.229828	0.227414	0.251341	1
AC008114.1	0	0	0	0	NA	0	1	1
AC008115.2	0.00147848	0	0	0	NA	0	1	1
AC008115.3	0.0129289	0.011851	0.00923534	0.0119215	0.368334	0.364848	0.900629	1
AC008115.4	0.00646709	0.00263776	0.00360273	0.00264124	-0.447874	-0.433759	0.531067	1
AC008119.1	0.000882723	0.0107913	0.000259833	0.0108497	5.38393	4.92743	0.120157	1
AC008121.2	0.00129182	0	0	0	NA	0	1	1
AC008121.3	0	0	0	0	NA	0	1	1
AC008124.1	0.206095	0.205249	0.216047	0.227831	0.0766178	0.0765833	0.167193	1
AC008147.1	0.000510468	0	0.00107961	0	NA	-3.56024	0.439897	1
AC008147.2	0.0294039	0.0272406	0.0359841	0.027615	-0.381907	-0.380696	0.0012525	1
AC008149.1	0.00035522	0	0	0	NA	0	1	1
AC008149.2	0.0155708	0.0059071	0.0145039	0.00592458	-1.29165	-1.27742	0.120274	1
AC008154.2	0	0	NA	NA	NA	NA	1	1
AC008164.1	0.0105004	0	0.00910966	0	NA	-6.52508	0.00700639	1
AC008170.1	0.00118285	0.00266821	0.000419356	0.00267177	2.67155	2.41601	0.714581	1
AC008180.2	0	0	NA	NA	NA	NA	0.439897	1
AC008264.2	0.00877101	0.00772205	0.00994432	0.00775195	-0.359314	-0.355257	0.387687	1
AC008267.5	0.123697	0.0571798	0.146687	0.0588462	-1.31772	-1.31625	3.23e-07	0.009386
AC008268.1	0	0	0	0	NA	0	1	1
AC008269.1	0.021836	0.0192082	0.0166901	0.0193938	0.2166	0.215402	0.991	1
AC008269.2	0	0.00126055	0	0.00126135	NA	3.76696	0.197292	1
AC008273.1	0	0	0	0	NA	0	1	1
AC008277.1	0.00138945	0.0123378	0.000570547	0.0124143	4.44351	4.22209	0.0488071	1
AC008278.2	0	0	NA	NA	NA	NA	0.439897	1
AC008280.3	0.0147956	0.00204227	0.0118496	0.00204436	-2.53512	-2.47834	0.0507864	1
AC008281.1	0	0	NA	NA	NA	NA	1	1
AC008378.1	0.000453016	0.00382659	0	0.00383392	NA	5.2979	0.197292	1
AC008393.1	0.0159178	0.0243317	0.0248094	0.0246301	-0.0104667	-0.0104246	0.543458	1
AC008395.1	0.00854025	0.0042672	0.000628147	0.00427632	2.7672	2.58742	0.602544	1
AC008397.1	0	0	0	0	NA	0	1	1
AC008403.2	0	0	0.00193285	0	NA	-4.34543	0.439897	1
AC008403.3	0	0	0	0	NA	0	1	1
AC008415.1	0.000624978	0	NA	NA	NA	NA	1	1
AC008429.1	0.0305033	0.0155016	0.0213576	0.0156224	-0.451133	-0.448667	0.129874	1
AC008429.3	0.00262444	0	0.000500178	0	NA	-2.58539	0.439897	1
AC008434.1	0	0	0.000556116	0	NA	-2.71395	0.439897	1
AC008438.1	0.00302358	0	0.000777158	0	NA	-3.13284	0.439897	1
AC008438.2	0	0	NA	NA	NA	NA	1	1
AC008440.1	0.00020614	0	0.00131738	0	NA	-3.82516	0.27384	1
AC008440.2	0	0	NA	NA	NA	NA	1	1
AC008443.1	0.0926421	0.0769439	0.0485393	0.0799815	0.720511	0.719345	0.469012	1
AC008443.3	0.00955666	0.00878666	0.00232022	0.00882538	1.9274	1.88278	0.277543	1
AC008443.4	0	0	0	0	NA	0	1	1
AC008443.5	0.0185832	0.0172957	0.037924	0.0174461	-1.12021	-1.11576	0.000403524	1
AC008443.6	0.00243543	0.00256409	0.0016236	0.00256738	0.661101	0.629999	0.297636	1
AC008443.8	0.010131	0.0068789	0.00813077	0.00690261	-0.23625	-0.233135	0.939589	1
AC008443.9	0	0	0	0	NA	0	1	1
AC008453.1	0	0	NA	NA	NA	NA	1	1
AC008453.2	0	0	0	0	NA	0	1	1
AC008459.1	0	0	0.000102471	0	NA	-1.01772	0.439897	1
AC008462.1	0	0	0	0	NA	0	1	1
AC008464.1	0	0	NA	NA	NA	NA	1	1
AC008467.1	0.0341887	0.0855755	0.0540792	0.0893438	0.724294	0.723243	0.130604	1
AC008494.3	0.000601754	0	0.000826938	0	NA	-3.21247	0.439897	1
AC008496.3	0	0	NA	NA	NA	NA	1	1
AC008505.1	0	0	0	0	NA	0	1	1
AC008507.2	0.000826441	0	0.00102012	0	NA	-3.48558	0.439897	1
AC008507.4	0.00103075	0.00856543	0.00168634	0.00860222	2.35082	2.28438	0.52132	1
AC008507.5	0.00184863	0	NA	NA	NA	NA	1	1
AC008522.1	0.00500545	0.0263005	0.00674289	0.0266494	1.98266	1.96683	0.036616	1
AC008525.1	0.0513365	0.101444	0.0493038	0.106767	1.1147	1.11313	0.25178	1
AC008532.1	0.00580094	0.00786131	0.00525468	0.00789229	0.586841	0.577808	0.995983	1
AC008537.2	0.000760595	0	NA	NA	NA	NA	1	1
AC008537.4	0	0	0.00296171	0	NA	-4.93627	0.179779	1
AC008539.1	0.00328708	0.00826373	0.00139234	0.00829797	2.57525	2.49247	0.120642	1
AC008543.1	0.00306691	0.00499226	0.0046835	0.00500474	0.095709	0.0937718	0.629605	1
AC008543.3	0	0	0	0	NA	0	1	1
AC008543.4	0	0	NA	NA	NA	NA	1	1
AC008543.5	0	0	NA	NA	NA	NA	1	1
AC008549.2	0.0015039	0.0068663	0.0017168	0.00688992	2.00477	1.94388	0.296192	1
AC008551.1	0.0015292	0	NA	NA	NA	NA	1	1
AC008554.1	0	0	NA	NA	NA	NA	1	1
AC008555.1	0.00811991	0.0324386	0.0152499	0.0329705	1.11238	1.10732	0.895136	1
AC008555.2	0	0	0	0	NA	0	1	1
AC008555.4	0.0157912	0.0154206	0.029386	0.0155401	-0.919133	-0.91478	0.262541	1
AC008555.5	0	0	0.00192506	0	NA	-4.33989	0.179779	1
AC008556.1	0.000774921	0	0	0	NA	0	1	1
AC008567.3	0.00174842	0.00133309	0.00586614	0.00133398	-2.13668	-2.05677	0.289395	1
AC008569.2	0.0219542	0.0023841	0.0177486	0.00238694	-2.89447	-2.84336	0.0190911	1
AC008571.2	0.000784598	0.00155027	0	0.00155147	NA	4.04568	0.197292	1
AC008581.1	0	0	0.00205533	0	NA	-4.42983	0.439897	1
AC008588.1	0	0	0	0	NA	0	1	1
AC008591.1	0.00368637	0	0.00330904	0	NA	-5.09129	0.0573406	1
AC008592.2	0	0	0	0	NA	0	1	1
AC008592.5	0.000503684	0	NA	NA	NA	NA	0.27384	1
AC008608.2	0.0474677	0.0530977	0.0554069	0.0545327	-0.022944	-0.0229023	0.0768274	1
AC008609.1	0.00268626	0	NA	NA	NA	NA	1	1
AC008610.1	0.0040581	0.00690724	0.0023941	0.00693115	1.53361	1.49524	0.279588	1
AC008619.1	0	0	NA	NA	NA	NA	1	1
AC008622.2	0.00085411	0	0.000311536	0	NA	-2.04102	0.439897	1
AC008625.1	0.00117868	0	0	0	NA	0	1	1
AC008627.1	0	0	NA	NA	NA	NA	1	1
AC008629.1	0.0049124	0.00938564	0.00134295	0.00942982	2.81183	2.72343	0.903838	1
AC008635.1	0	0	NA	NA	NA	NA	1	1
AC008649.1	0.00059843	0	0	0	NA	0	1	1
AC008649.2	0	0	0	0	NA	0	1	1
AC008652.1	0	0	0	0	NA	0	1	1
AC008655.1	0.000711692	0	0	0	NA	0	1	1
AC008655.2	0	0	NA	NA	NA	NA	1	1
AC008659.1	0	0	NA	NA	NA	NA	1	1
AC008663.2	0	0	NA	NA	NA	NA	0.439897	1
AC008667.1	0	0	NA	NA	NA	NA	1	1
AC008667.4	0	0	0	0	NA	0	1	1
AC008674.1	0	0	NA	NA	NA	NA	1	1
AC008676.1	0.00561633	0.00916936	0.00386714	0.00921153	1.25218	1.23092	0.365193	1
AC008679.1	0	0	0	0	NA	0	1	1
AC008686.1	0.0057702	0.00327549	0.0189234	0.00328086	-2.52803	-2.49231	0.0362564	1
AC008691.1	0.00118374	0.000745768	0.00249934	0.000746046	-1.74421	-1.61934	0.603959	1
AC008700.1	0	0	NA	NA	NA	NA	1	1
AC008703.1	0	0	0	0	NA	0	1	1
AC008705.2	0	0	NA	NA	NA	NA	1	1
AC008708.1	0	0	0	0	NA	0	1	1
AC008708.2	0	0	NA	NA	NA	NA	1	1
AC008728.1	0	0	NA	NA	NA	NA	1	1
AC008731.1	0.00807053	0.0117778	0.011171	0.0118474	0.0848118	0.0840808	0.495311	1
AC008734.2	0	0.00290541	0	0.00290964	NA	4.91152	0.197292	1
AC008735.1	0.0314643	0.03788	0.0307303	0.0386066	0.329188	0.328233	0.543115	1
AC008735.2	0.00637193	0.0100792	0.00617129	0.0101302	0.715015	0.705997	0.662684	1
AC008735.3	0	0	0	0	NA	0	1	1
AC008735.4	0.00116088	0	0.00373959	0	NA	-5.26288	0.27384	1
AC008736.1	0.00286855	0	0.0116775	0	NA	-6.87988	0.00355052	1
AC008737.1	0	0	0	0	NA	0	1	1
AC008737.3	0	0	NA	NA	NA	NA	1	1
AC008738.1	0.000856633	0.00127003	0.00203746	0.00127084	-0.680987	-0.640835	0.716723	1
AC008738.2	0	0	0	0	NA	0	1	1
AC008738.3	0	0	0	0	NA	0	1	1
AC008738.4	0.000463005	0	0	0	NA	0	1	1
AC008741.1	0.000810988	0	NA	NA	NA	NA	1	1
AC008742.1	0	0	0	0	NA	0	1	1
AC008743.1	0	0	0	0	NA	0	1	1
AC008747.1	0.000457279	0	0.000198155	0	NA	-1.57606	0.27384	1
AC008750.2	0	0	0	0	NA	0	1	1
AC008750.3	0	0	NA	NA	NA	NA	1	1
AC008750.5	0	0	0	0	NA	0	1	1
AC008750.7	0	0	0	0	NA	0	1	1
AC008751.3	0.00165566	0	0.000232224	0	NA	-1.73216	0.439897	1
AC008752.1	0	0	NA	NA	NA	NA	0.439897	1
AC008752.2	0.0016808	0	0.00336283	0	NA	-5.11388	0.179779	1
AC008753.2	0	0	NA	NA	NA	NA	1	1
AC008758.2	0.00190638	0	NA	NA	NA	NA	1	1
AC008759.2	0.00209856	0	NA	NA	NA	NA	0.439897	1
AC008759.3	0.000395211	0	0	0	NA	0	1	1
AC008760.2	0	0	NA	NA	NA	NA	0.439897	1
AC008761.1	0	0	0	0	NA	0	1	1
AC008761.2	0	0	NA	NA	NA	NA	1	1
AC008764.2	0.000503684	0.00533366	0.000733236	0.00534791	2.86663	2.70891	0.714581	1
AC008764.3	0.00117004	0.0015387	0.001132	0.00153988	0.443946	0.412589	0.884495	1
AC008764.6	0.0119528	0.0105777	0.0177475	0.0106339	-0.738952	-0.733554	0.234112	1
AC008764.7	0.017815	0.0110195	0.0236739	0.0110805	-1.09528	-1.0884	0.00591593	1
AC008764.8	0.0567105	0.0118747	0.0466255	0.0119455	-1.96465	-1.95572	7.55e-05	1
AC008766.1	0	0	0	0	NA	0	1	1
AC008770.3	0	0	0	0	NA	0	1	1
AC008771.1	0.091543	0.068537	0.125601	0.0709402	-0.824173	-0.823289	7.14e-06	0.207374
AC008780.1	0.00125424	0	0.0028203	0	NA	-4.86804	0.179779	1
AC008781.1	0.000436636	0	0	0	NA	0	1	1
AC008781.2	0.00121089	0	0.00188278	0	NA	-4.30945	0.439897	1
AC008781.3	0.0237289	0.0196679	0.0211897	0.0198626	-0.0933145	-0.0928618	0.405202	1
AC008798.2	0	0	0	0	NA	0	1	1
AC008798.3	0.000224655	0	NA	NA	NA	NA	1	1
AC008840.1	0.000654206	0	0	0	NA	0	1	1
AC008870.1	0.000187871	0	0	0	NA	0	1	1
AC008870.2	0.0225557	0.0304081	0.0241335	0.0308751	0.355404	0.354104	0.110288	1
AC008870.3	0	0.000509815	NA	NA	NA	NA	0.197292	1
AC008870.4	0.000584977	0	0	0	NA	0	1	1
AC008871.1	0	0	NA	NA	NA	NA	1	1
AC008875.1	0.00297232	0.0037251	0.00155113	0.00373205	1.26665	1.21466	0.603959	1
AC008875.3	0	0.00360923	0.00146761	0.00361575	1.30082	1.24508	0.884495	1
AC008878.4	0	0	NA	NA	NA	NA	0.439897	1
AC008883.3	0.0155017	0.00277076	0.00808071	0.0027746	-1.5422	-1.50886	0.0980654	1
AC008885.2	0	0	NA	NA	NA	NA	1	1
AC008894.1	0	0	0	0	NA	0	1	1
AC008894.2	0.00050189	0.00456295	0.00261002	0.00457338	0.809199	0.786162	0.884495	1
AC008897.2	0.00164606	0	0.00134556	0	NA	-3.85355	0.439897	1
AC008897.3	0.00506462	0.0048885	0.00271079	0.00490047	0.854205	0.831086	0.468924	1
AC008906.1	0	0	0.000935665	0	NA	-3.37249	0.439897	1
AC008906.2	0	0	NA	NA	NA	NA	1	1
AC008914.1	0.000768812	0	0	0	NA	0	1	1
AC008915.1	0.00539863	0	0.00789237	0	NA	-6.32055	0.01393	1
AC008915.2	0.0150554	0.00930235	0.016076	0.00934575	-0.782528	-0.77612	0.0346641	1
AC008937.2	0	0.0014532	0	0.00145425	NA	3.95815	0.197292	1
AC008937.3	0.00109715	0.0019495	0	0.0019514	NA	4.35854	0.197292	1
AC008938.1	0	0	NA	NA	NA	NA	1	1
AC008945.1	0.00643002	0.00319177	0.0114869	0.00319687	-1.84525	-1.81332	0.0274033	1
AC008945.2	0	0	NA	NA	NA	NA	0.439897	1
AC008946.1	0.0157993	0.0102198	0.0262648	0.0102722	-1.35439	-1.34589	0.0398908	1
AC008957.1	0.00291848	0	0.00134348	0	NA	-3.85148	0.439897	1
AC008957.2	0.00122885	0	0	0	NA	0	1	1
AC008966.1	0.00665002	0.00434486	0.00161107	0.00435431	1.43443	1.3803	0.764402	1
AC008966.2	0.00101383	0.00343094	0.00797224	0.00343684	-1.2139	-1.19051	0.626652	1
AC008966.3	0	0	0.000761107	0	NA	-3.10619	0.439897	1
AC008969.1	0.355237	0.390735	0.466212	0.478067	0.0362256	0.0362179	0.288402	1
AC008969.2	0.00205583	0	0.0030261	0	NA	-4.96629	0.27384	1
AC008972.1	0.00017771	0	NA	NA	NA	NA	1	1
AC008972.2	0.00287981	0.00379003	0.000381719	0.00379722	3.31436	3.01618	0.714581	1
AC008982.2	0.0412402	0.0414531	0.0563443	0.0423243	-0.412786	-0.411939	0.00122898	1
AC009005.1	0.00667319	0.010396	0.00712141	0.0104502	0.553292	0.546915	0.944664	1
AC009019.1	0	0	NA	NA	NA	NA	1	1
AC009019.2	0	0	0	0	NA	0	1	1
AC009021.1	0.00543437	0	0.00516156	0	NA	-5.71742	0.179779	1
AC009032.1	0.00217751	0.00285877	0.00188383	0.00286286	0.60379	0.578704	0.884495	1
AC009034.1	0.000545967	0	0.000901634	0	NA	-3.32428	0.27384	1
AC009035.1	0	0	0.000141061	0	NA	-1.2694	0.439897	1
AC009041.1	0.00399361	0.00887148	0.00791662	0.00891094	0.170693	0.168684	0.871606	1
AC009041.2	0.187486	0.1582	0.266326	0.171401	-0.635818	-0.635519	2.47e-05	0.717019
AC009041.4	0.00227702	0.0017034	0.000961248	0.00170485	0.826667	0.76612	0.884495	1
AC009053.2	0.00657106	0.00217406	0.013414	0.00217642	-2.62371	-2.56962	0.133977	1
AC009053.3	0.00309373	0	0.00221956	0	NA	-4.53578	0.179779	1
AC009054.1	0.000565771	0.00332383	0.00115001	0.00332936	1.53359	1.456	0.297032	1
AC009054.2	0.0154537	0.0147559	0.0152577	0.0148653	-0.0375859	-0.0373379	0.139026	1
AC009060.1	0.0445461	0.0473319	0.0368976	0.04847	0.393566	0.392635	0.94876	1
AC009061.2	0.113205	0.0854716	0.0880069	0.0892306	0.019922	0.0198996	0.163913	1
AC009063.2	0.000734986	0	0	0	NA	0	1	1
AC009063.3	0.00261279	0	NA	NA	NA	NA	1	1
AC009065.1	0	0.00324867	0	0.00325395	NA	5.06779	0.197292	1
AC009065.2	0.00286098	0.00640037	0.00142601	0.0064209	2.17079	2.09531	0.608214	1
AC009065.3	0.00216305	0	0	0	NA	0	1	1
AC009065.4	0.0102607	0.00111315	0.0123615	0.00111377	-3.47234	-3.35992	0.0372913	1
AC009065.5	0.00916141	0.0090361	0.012279	0.00907705	-0.435901	-0.431796	0.889415	1
AC009065.6	0	0	NA	NA	NA	NA	1	1
AC009065.7	0	0	0	0	NA	0	1	1
AC009065.8	0.00928613	0.00233059	0.00832855	0.00233331	-1.83569	-1.79237	0.18398	1
AC009075.1	0	0	0.000378672	0	NA	-2.25904	0.439897	1
AC009087.1	0	0	NA	NA	NA	NA	1	1
AC009088.1	0.0109535	0.0273098	0.0233897	0.0276861	0.243292	0.242339	0.914635	1
AC009088.2	0	0	0	0	NA	0	1	1
AC009090.1	0.00512312	0.00416151	0.0029394	0.00417018	0.504585	0.490507	0.605376	1
AC009090.2	0	0	0	0	NA	0	1	1
AC009090.3	0.00209714	0	NA	NA	NA	NA	1	1
AC009090.6	0.0207591	0.0145751	0.0124179	0.0146818	0.241616	0.239837	0.723229	1
AC009093.1	0.00378763	0	0.00365769	0	NA	-5.23178	0.27384	1
AC009093.2	0	0	0.00237632	0	NA	-4.63013	0.121128	1
AC009093.5	0	0	NA	NA	NA	NA	1	1
AC009095.1	0	0.00507023	0.00107998	0.00508311	2.23471	2.13506	0.884495	1
AC009097.1	0	0	NA	NA	NA	NA	1	1
AC009097.2	0	0	0	0	NA	0	1	1
AC009097.3	0.00228486	0	0.000936726	0	NA	-3.37396	0.439897	1
AC009097.4	0.000205647	0	NA	NA	NA	NA	1	1
AC009102.1	0.00474752	0.0170916	0.0163079	0.0172385	0.0800607	0.0795859	0.694215	1
AC009102.2	0.00358648	0	0.000232224	0	NA	-1.73216	0.439897	1
AC009102.4	0.00358814	0	0	0	NA	0	1	1
AC009107.2	0.163369	0.160946	0.201353	0.174622	-0.205492	-0.205383	0.00191598	1
AC009108.3	0.00205959	0.00104095	0.00908657	0.0010415	-3.12508	-3.0086	0.142137	1
AC009110.1	0	0	NA	NA	NA	NA	1	1
AC009113.1	0.0807614	0.0572033	0.079654	0.0588711	-0.436187	-0.435549	0.0018742	1
AC009118.1	0	0	NA	NA	NA	NA	1	1
AC009118.2	0.00168696	0	0.00354088	0	NA	-5.18621	0.0573406	1
AC009118.3	0.0683902	0.0723462	0.0621486	0.0750274	0.271698	0.2713	0.354133	1
AC009119.1	0	0	NA	NA	NA	NA	1	1
AC009119.2	0	0	NA	NA	NA	NA	0.439897	1
AC009120.2	0.148451	0.148009	0.140797	0.159524	0.180155	0.180034	0.0969283	1
AC009120.3	0.00361603	0.00204227	0.000821314	0.00204436	1.31564	1.21878	0.714581	1
AC009120.4	0.0132744	0.000388017	0.002749	0.000388093	-2.82443	-2.54523	0.882645	1
AC009120.5	0.00915016	0.00376306	0.00812882	0.00377014	-1.10843	-1.0883	0.368317	1
AC009121.3	0.000619687	0	0	0	NA	0	1	1
AC009123.1	0	0	0.00196897	0	NA	-4.37084	0.439897	1
AC009126.1	0.0040784	0.0025685	0.00835799	0.0025718	-1.70038	-1.6625	0.251468	1
AC009127.1	0.00160884	0	0.00446075	0	NA	-5.5112	0.0573406	1
AC009133.1	0.0225365	0.0363815	0.0190536	0.0370514	0.959464	0.9558	0.321671	1
AC009133.2	0.00354737	0	0.000356656	0	NA	-2.19111	0.439897	1
AC009133.3	0.000477017	0	0	0	NA	0	1	1
AC009133.4	0.00117047	0	0.00566209	0	NA	-5.84852	0.27384	1
AC009135.1	0.00143261	0	0.0003632	0	NA	-2.21164	0.439897	1
AC009137.2	0	0	0	0	NA	0	1	1
AC009139.1	0.00246305	0.00163888	0.00241845	0.00164023	-0.560188	-0.533261	0.882645	1
AC009139.2	0	0	0	0	NA	0	1	1
AC009141.1	0.00219304	0	0.00411537	0	NA	-5.39759	0.27384	1
AC009145.1	0.000973954	0.00265953	0.000437189	0.00266307	2.60676	2.36277	0.714581	1
AC009145.2	0	0	NA	NA	NA	NA	1	1
AC009145.3	0	0	0	0	NA	0	1	1
AC009148.1	0.0106654	0.02045	0.0159936	0.0206605	0.369385	0.367358	0.542581	1
AC009152.1	0.000977543	0.00158567	0.00182578	0.00158693	-0.202273	-0.191041	0.606794	1
AC009152.3	0	0	0	0	NA	0	1	1
AC009152.6	0.00340062	0.00930378	0.007813	0.0093472	0.258657	0.255662	0.941731	1
AC009154.2	0	0	NA	NA	NA	NA	1	1
AC009159.1	0	0	NA	NA	NA	NA	1	1
AC009159.2	0	0	NA	NA	NA	NA	1	1
AC009159.3	0	0	NA	NA	NA	NA	1	1
AC009163.1	0	0	0	0	NA	0	1	1
AC009163.4	0	0	0	0	NA	0	1	1
AC009163.6	0.000224655	0	0	0	NA	0	1	1
AC009163.7	0.00254609	0.00649837	0.00798477	0.00651953	-0.292482	-0.288477	0.767265	1
AC009166.1	0	0	NA	NA	NA	NA	1	1
AC009171.2	0	0	0	0	NA	0	1	1
AC009185.1	0.000690071	0	0	0	NA	0	1	1
AC009226.1	0.000275676	0	0.000369309	0	NA	-2.23054	0.439897	1
AC009227.1	0	0	0	0	NA	0	1	1
AC009228.1	0.0350939	0.0357889	0.0583834	0.036437	-0.680154	-0.678669	0.00725475	1
AC009229.3	0	0	0	0	NA	0	1	1
AC009230.1	0	0	0	0	NA	0	1	1
AC009234.1	0	0.00383668	0	0.00384405	NA	5.30161	0.197292	1
AC009236.1	0	0	0	0	NA	0	1	1
AC009242.1	0.0158816	0.0111306	0.0154719	0.0111928	-0.467086	-0.463548	0.813	1
AC009244.2	0.000325636	0	0.00188345	0	NA	-4.30994	0.439897	1
AC009248.2	0	0	0	0	NA	0	1	1
AC009264.1	0	0	NA	NA	NA	NA	1	1
AC009268.2	0.00335318	0	NA	NA	NA	NA	0.27384	1
AC009268.3	0.00222164	0	0.000939475	0	NA	-3.37778	0.179779	1
AC009269.2	0	0	0	0	NA	0	1	1
AC009269.4	0.00236142	0.000682927	0.00381156	0.00068316	-2.48009	-2.32037	0.417783	1
AC009269.5	0	0	0.00082956	0	NA	-3.21655	0.439897	1
AC009271.1	0.00119474	0	0	0	NA	0	1	1
AC009271.2	0	0.00223876	0	0.00224127	NA	4.54922	0.197292	1
AC009275.1	0.000454641	0	0.00217041	0	NA	-4.50488	0.439897	1
AC009276.1	0.000804466	0.0034291	0	0.00343498	NA	5.14363	0.197292	1
AC009283.1	0.0401126	0.0287083	0.0515746	0.0291244	-0.824432	-0.822282	0.00514006	1
AC009292.1	0	0	NA	NA	NA	NA	1	1
AC009292.2	0	0	NA	NA	NA	NA	1	1
AC009299.3	0	0	0	0	NA	0	1	1
AC009301.1	0	0.00140961	0.00153471	0.00141061	-0.121656	-0.113912	0.716723	1
AC009303.2	0	0	0	0	NA	0	1	1
AC009309.1	0.0385923	0.0126251	0.0327902	0.0127051	-1.36786	-1.36094	0.00351212	1
AC009312.1	0.00723872	0.00121043	0.00258441	0.00121116	-1.09344	-1.03376	0.605376	1
AC009313.1	0	0	NA	NA	NA	NA	1	1
AC009315.1	0.074702	0.109323	0.0573624	0.115523	1.01	1.00874	0.0271715	1
AC009318.1	0.0373327	0.0099426	0.0303013	0.00999219	-1.60051	-1.59089	0.027063	1
AC009318.2	0.0147545	0.0103424	0.00942877	0.010396	0.140889	0.13948	0.492807	1
AC009318.3	0.0273624	0.0159066	0.017546	0.0160338	-0.130022	-0.129251	0.228857	1
AC009318.4	0.000961009	0.00354712	0.00218489	0.00355341	0.701644	0.67712	0.420922	1
AC009336.1	0	0	NA	NA	NA	NA	1	1
AC009365.1	0	0	NA	NA	NA	NA	1	1
AC009365.4	0	0	NA	NA	NA	NA	0.439897	1
AC009396.1	0	0	NA	NA	NA	NA	1	1
AC009403.1	0.0934573	0.0779675	0.0708732	0.0810876	0.19424	0.193984	0.478433	1
AC009403.2	0.0193701	0.00537799	0.0135201	0.00539247	-1.32609	-1.31021	0.0595186	1
AC009404.1	0.0282678	0.0236289	0.0550714	0.0239103	-1.20367	-1.20027	0.00209808	1
AC009407.1	0.00934203	0.00163888	0.00469041	0.00164023	-1.51582	-1.46087	0.102062	1
AC009432.2	0	0	0	0	NA	0	1	1
AC009434.1	0	0	0	0	NA	0	1	1
AC009435.1	0	0	0	0	NA	0	1	1
AC009464.1	0.00147074	0.00322188	0	0.00322707	NA	5.05618	0.197292	1
AC009480.1	0.00557076	0.00355193	0.00417567	0.00355824	-0.23084	-0.224997	0.204804	1
AC009486.1	0	0	NA	NA	NA	NA	1	1
AC009486.2	0	0	0	0	NA	0	1	1
AC009487.1	0.00249593	0.00231826	0.00407814	0.00232095	-0.813195	-0.787287	0.880796	1
AC009487.3	0.00187209	0	NA	NA	NA	NA	1	1
AC009495.2	0	0	0	0	NA	0	1	1
AC009495.3	0	0	0	0	NA	0	1	1
AC009501.3	0.00296977	0.00851296	0.00363155	0.00854929	1.23522	1.21281	0.864511	1
AC009505.1	0.00272564	0	NA	NA	NA	NA	0.439897	1
AC009506.1	0.0560458	0.0174381	0.0751278	0.017591	-2.09451	-2.08825	1.16e-05	0.337687
AC009509.1	0	0	NA	NA	NA	NA	1	1
AC009509.4	0.000174976	0	0	0	NA	0	1	1
AC009511.2	0	0	0	0	NA	0	1	1
AC009518.1	0	0	NA	NA	NA	NA	1	1
AC009522.1	0.0010671	0	0.00203746	0	NA	-4.41782	0.439897	1
AC009533.4	0	0	NA	NA	NA	NA	1	1
AC009542.1	0	0	NA	NA	NA	NA	1	1
AC009549.1	0.00512232	0.0017034	0.00629937	0.00170485	-1.88556	-1.82605	0.0512244	1
AC009554.1	0	0	0	0	NA	0	1	1
AC009554.2	0	0.00613201	0	0.00615085	NA	5.96598	0.197292	1
AC009558.1	0	0	0.0003632	0	NA	-2.21164	0.439897	1
AC009558.2	0	0	NA	NA	NA	NA	0.439897	1
AC009560.1	0	0.00148317	NA	NA	NA	NA	0.197292	1
AC009560.3	0.00289489	0.011826	0.00361936	0.0118962	1.7167	1.68946	0.522399	1
AC009560.4	0	0.00189012	0.00226139	0.00189191	-0.257367	-0.245484	0.297636	1
AC009562.1	0	0	0	0	NA	0	1	1
AC009563.1	0	0	0.000410915	0	NA	-2.35308	0.439897	1
AC009570.1	0.0188915	0.0116024	0.0223239	0.01167	-0.935788	-0.929926	0.021135	1
AC009623.1	0	0	0	0	NA	0	1	1
AC009623.3	0	0	NA	NA	NA	NA	1	1
AC009630.1	0.0170954	0.00515834	0.00920266	0.00517167	-0.83142	-0.819383	0.0522473	1
AC009630.2	0.00375418	0	0.00119701	0	NA	-3.69711	0.27384	1
AC009630.3	0.00255254	0	NA	NA	NA	NA	1	1
AC009630.4	0.000552795	0	0.00113225	0	NA	-3.62322	0.439897	1
AC009652.1	0	0	0	0	NA	0	1	1
AC009654.1	0	0	NA	NA	NA	NA	1	1
AC009682.1	0	0	0	0	NA	0	1	1
AC009686.1	0	0	0	0	NA	0	1	1
AC009686.2	0	0	NA	NA	NA	NA	1	1
AC009690.2	0	0	0	0	NA	0	1	1
AC009704.1	0	0	0	0	NA	0	1	1
AC009704.2	0.00232944	0	0.000705607	0	NA	-3.01008	0.27384	1
AC009704.3	0.00036694	0	0	0	NA	0	1	1
AC009716.1	0	0.00277778	NA	NA	NA	NA	0.197292	1
AC009731.1	0	0	NA	NA	NA	NA	1	1
AC009754.1	0.00226213	0.00126714	0.00178788	0.00126795	-0.495754	-0.464753	0.882645	1
AC009754.2	0	0	0	0	NA	0	1	1
AC009779.2	0.0765879	0.124491	0.0727534	0.132572	0.865692	0.864799	0.125259	1
AC009802.1	0.0247023	0.0151576	0.0243494	0.0152731	-0.672899	-0.669397	0.0316416	1
AC009812.1	0.025562	0.0419428	0.0360586	0.0428348	0.248441	0.24781	0.600003	1
AC009812.3	0.00584583	0.0043279	0.00207935	0.00433728	1.06066	1.02578	0.603959	1
AC009812.4	0.0232361	0.0300181	0.0153896	0.0304732	0.985583	0.980965	0.481455	1
AC009831.1	0.00542692	0.00736771	0.0054464	0.00739491	0.44123	0.43436	1	1
AC009831.3	0.00333021	0	0.001187	0	NA	-3.68594	0.27384	1
AC009869.1	0	0	0	0	NA	0	1	1
AC009878.1	0.0114809	0.00574885	0.0119908	0.00576541	-1.05643	-1.04361	0.368317	1
AC009879.4	0.0068898	0	0.00701757	0	NA	-6.15331	0.0573406	1
AC009884.1	0.001441	0	NA	NA	NA	NA	1	1
AC009899.1	0.00146768	0.00472777	0.00137665	0.00473896	1.78341	1.71237	0.608214	1
AC009902.2	0.00109174	0.00146147	0.000448454	0.00146254	1.70544	1.51045	0.714581	1
AC009902.3	0.00256698	0.00104095	0.00786152	0.0010415	-2.91615	-2.80212	0.0506411	1
AC009908.1	0.000525846	0	0	0	NA	0	1	1
AC009948.2	0.00447503	0.00158567	0.00818041	0.00158693	-2.36593	-2.2953	0.101211	1
AC009948.3	0.00192452	0.00631402	0.00803617	0.00633399	-0.343392	-0.338635	0.625039	1
AC009950.1	0.00616373	0.00131336	0.0029999	0.00131422	-1.1907	-1.13221	0.419874	1
AC009951.5	0	0	NA	NA	NA	NA	1	1
AC009951.6	0.0188185	0.00949428	0.00913024	0.00953949	0.0632603	0.0625896	0.496838	1
AC009955.1	0	0	0	0	NA	0	1	1
AC009955.2	0.00390353	0.00852229	0.00260344	0.0085587	1.71698	1.67936	0.861474	1
AC009955.3	0.00281668	0	0.00780509	0	NA	-6.30471	0.0280101	1
AC009955.4	0.0145704	0.00360833	0.0118707	0.00361485	-1.7154	-1.68813	0.0658923	1
AC009961.1	0.0148043	0.035147	0.0224049	0.035772	0.675015	0.672618	0.445887	1
AC009961.4	0	0	NA	NA	NA	NA	1	1
AC009962.1	0.000379036	0	0	0	NA	0	1	1
AC009974.1	0	0	NA	NA	NA	NA	1	1
AC009974.2	0	0	0	0	NA	0	1	1
AC009975.1	0	0	0.00279483	0	NA	-4.85541	0.439897	1
AC009975.2	0	0.00219649	NA	NA	NA	NA	0.197292	1
AC009996.1	0.0186605	0.0243618	0.0335508	0.0246609	-0.44412	-0.442575	0.0216658	1
AC010082.1	0.00204398	0.0215143	0	0.0217474	NA	7.77132	0.000100832	1
AC010092.1	0	0	0	0	NA	0	1	1
AC010096.1	0	0	0	0	NA	0	1	1
AC010132.4	0.00760009	0.0052584	0.00873156	0.00527225	-0.72782	-0.717141	0.0204965	1
AC010136.1	0.00703208	0.0347831	0.00235128	0.0353951	3.91203	3.85601	3.12e-05	0.905555
AC010148.1	0.00164917	0	0	0	NA	0	1	1
AC010157.1	0	0	0.000259833	0	NA	-1.84733	0.439897	1
AC010157.2	0.000479747	0	0.000141061	0	NA	-1.2694	0.439897	1
AC010163.1	0.000889714	0	0.006303	0	NA	-6.00068	0.121128	1
AC010163.2	0.00165957	0	0	0	NA	0	1	1
AC010163.3	0.004405	0	0.00136938	0	NA	-3.87714	0.439897	1
AC010168.1	0	0	0	0	NA	0	1	1
AC010168.2	0.00957604	0.00739696	0.00638389	0.00742438	0.217835	0.214713	0.61909	1
AC010173.1	0.00636465	0.0113137	0.0087037	0.011378	0.386543	0.382686	0.860355	1
AC010175.1	0.000424541	0	0.00274158	0	NA	-4.82862	0.179779	1
AC010185.1	0	0	NA	NA	NA	NA	1	1
AC010186.1	0	0	0.000766383	0	NA	-3.115	0.439897	1
AC010186.3	0.00971514	0.00818668	0.00756421	0.00822028	0.119999	0.118496	0.375247	1
AC010196.1	0	0	NA	NA	NA	NA	1	1
AC010197.1	0	0	NA	NA	NA	NA	1	1
AC010198.1	0	0	NA	NA	NA	NA	1	1
AC010198.2	0.00195231	0.0059944	0.00148872	0.00601241	2.01387	1.94387	0.608214	1
AC010201.1	0.00849563	0	0.00279034	0	NA	-4.85317	0.121128	1
AC010201.2	0.00303488	0.00280695	0.00577469	0.00281089	-1.03872	-1.01305	0.770271	1
AC010201.3	0	0	0	0	NA	0	1	1
AC010203.2	0.000394451	0	NA	NA	NA	NA	1	1
AC010205.1	0	0	0	0	NA	0	1	1
AC010207.1	0.02829	0.04239	0.0150187	0.0433013	1.52765	1.52141	0.0628371	1
AC010210.1	0.0173633	0.0537818	0.0158651	0.0552543	1.80023	1.79377	0.0121747	1
AC010226.1	0.00120813	0.00383668	0.00623124	0.00384405	-0.696892	-0.68281	0.204804	1
AC010230.1	0.000740484	0	NA	NA	NA	NA	1	1
AC010240.3	0.000487113	0	0	0	NA	0	1	1
AC010245.1	0.00518821	0.01298	0.00314134	0.0130646	2.05621	2.022	0.762058	1
AC010245.2	0.0124282	0.0051691	0.0119374	0.00518248	-1.20377	-1.18823	0.0673219	1
AC010247.1	0	0	NA	NA	NA	NA	1	1
AC010247.2	0.00119874	0.00232391	0	0.00232662	NA	4.60087	0.0678981	1
AC010251.1	0	0	NA	NA	NA	NA	1	1
AC010255.1	0	0	NA	NA	NA	NA	1	1
AC010255.3	0	0	NA	NA	NA	NA	1	1
AC010260.1	0.00283997	0.00365304	0	0.00365972	NA	5.23256	0.197292	1
AC010261.1	0	0	0.00163435	0	NA	-4.11633	0.27384	1
AC010261.2	0	0	NA	NA	NA	NA	1	1
AC010266.2	0.0102047	0.000333954	0.00564881	0.00033401	-4.07998	-3.72746	0.0708956	1
AC010267.1	0	0	0.00115493	0	NA	-3.64954	0.27384	1
AC010271.2	0.00136188	0.000725412	0	0.000725675	NA	3.04557	0.197292	1
AC010273.2	0.00291682	0.00455319	0.00231622	0.00456357	0.97839	0.948682	0.837634	1
AC010273.3	0	0	0.00211914	0	NA	-4.47193	0.439897	1
AC010275.1	0.00225158	0.00546049	0.00440348	0.00547543	0.314327	0.308042	0.420922	1
AC010280.1	0	0	0	0	NA	0	1	1
AC010285.1	0.00466862	0	0.00585191	0	NA	-5.89528	0.27384	1
AC010285.3	0.00439025	0	0.00160665	0	NA	-4.0931	0.439897	1
AC010300.1	0.00676579	0.00854415	0.00245695	0.00858076	1.80423	1.76339	0.260106	1
AC010307.3	0.00188245	0	0	0	NA	0	1	1
AC010307.4	0	0	NA	NA	NA	NA	1	1
AC010319.3	0.00185117	0.00258051	0.000357428	0.00258384	2.85379	2.55268	0.295467	1
AC010319.4	0.00176223	0.0130468	0.00576971	0.0131323	1.18654	1.1727	0.262409	1
AC010320.1	0.00472859	0.000901258	0.000758496	0.000901664	0.249448	0.222515	0.716723	1
AC010320.2	0.00061748	0.00193752	0	0.0019394	NA	4.35007	0.197292	1
AC010320.3	0.000358821	0.000846333	0	0.000846692	NA	3.2429	0.197292	1
AC010320.4	0.000809744	0	0	0	NA	0	1	1
AC010325.1	0.00714944	0.000831997	0.00317404	0.000832343	-1.93107	-1.81214	0.204255	1
AC010325.2	0.00122077	0.00277778	0.0011119	0.00278164	1.32291	1.24962	0.884495	1
AC010326.3	0.00702756	0.0208812	0.0157021	0.0211008	0.426337	0.423999	0.81158	1
AC010327.4	0	0	NA	NA	NA	NA	1	1
AC010327.5	0.00947117	0.0113847	0.0138922	0.0114498	-0.278963	-0.276765	0.956594	1
AC010327.7	0.0210331	0.0182748	0.0159902	0.0184428	0.205872	0.204679	0.495249	1
AC010327.8	0.00557964	0	0.00138342	0	NA	-3.89085	0.179779	1
AC010328.1	0.00106119	0	0	0	NA	0	1	1
AC010329.1	0	0	0.000753219	0	NA	-3.09292	0.439897	1
AC010331.1	0.00914046	0.0140787	0.015201	0.0141783	-0.100481	-0.0998008	0.49845	1
AC010332.3	0.0441845	0.022031	0.0495943	0.0222755	-1.15472	-1.15116	0.0030694	1
AC010333.1	0.000156522	0	0	0	NA	0	1	1
AC010333.3	0.000818728	0	0	0	NA	0	1	1
AC010335.1	0	0.00172166	0	0.00172314	NA	4.18836	0.197292	1
AC010336.1	0.0125298	0.0113544	0.00689386	0.0114191	0.728068	0.71987	0.617191	1
AC010336.2	0.00161368	0	0	0	NA	0	1	1
AC010336.3	0.014268	0.0326788	0.0136986	0.0332186	1.27796	1.27181	0.379607	1
AC010336.4	0	0.00331868	NA	NA	NA	NA	0.714581	1
AC010336.5	0.0333433	0.0188922	0.0564879	0.0190718	-1.5665	-1.56151	0.0014016	1
AC010336.6	0.00125446	0.00226298	0.00354874	0.00226555	-0.64745	-0.625227	0.832452	1
AC010336.8	0.089032	0.102292	0.0631946	0.107707	0.769239	0.768297	0.861498	1
AC010343.3	0	0	NA	NA	NA	NA	0.439897	1
AC010359.2	0.00481869	0.00578206	0.000225073	0.00579881	4.68729	4.18159	0.120157	1
AC010359.3	0.069739	0.0533025	0.0900826	0.0547486	-0.718426	-0.717394	0.0201065	1
AC010378.2	0	0	NA	NA	NA	NA	1	1
AC010401.1	0.00255841	0.00239417	0.00489684	0.00239703	-1.0306	-1.0008	0.418828	1
AC010401.2	0	0	0.000363738	0	NA	-2.21331	0.439897	1
AC010422.1	0.000516843	0	0	0	NA	0	1	1
AC010422.2	0.0114856	0.00766881	0.0161076	0.00769829	-1.06513	-1.05544	0.0498428	1
AC010422.4	0	0	0	0	NA	0	1	1
AC010422.7	0.000657475	0	0	0	NA	0	1	1
AC010424.2	0.0009039	0.00583236	0.00224844	0.0058494	1.37937	1.34104	0.29655	1
AC010425.1	0	0.000636531	0.000528839	0.000636733	0.26786	0.228451	0.716723	1
AC010442.1	0	0	0	0	NA	0	1	1
AC010457.1	0	0	0	0	NA	0	1	1
AC010463.3	0.00365202	0	0.00202916	0	NA	-4.41221	0.179779	1
AC010476.2	0	0.00154551	0	0.00154671	NA	4.04151	0.197292	1
AC010478.1	0.00318103	0.00171198	NA	NA	NA	NA	0.197292	1
AC010486.3	0	0	NA	NA	NA	NA	1	1
AC010487.2	0.00213218	0	0.00430517	0	NA	-5.46112	0.0829013	1
AC010491.1	0.00690209	0.0126178	0.00609187	0.0126978	1.05962	1.04745	0.773563	1
AC010491.2	0.00142121	0.00363711	NA	NA	NA	NA	0.625563	1
AC010494.1	0	0	NA	NA	NA	NA	1	1
AC010501.2	0.00139932	0.00228787	0.00132026	0.00229049	0.794834	0.751151	0.884495	1
AC010503.1	0.00167795	0.00865274	0.00102753	0.00869028	3.08022	2.96274	0.120642	1
AC010503.2	0	0	NA	NA	NA	NA	0.439897	1
AC010503.4	0.00109286	0	NA	NA	NA	NA	0.439897	1
AC010504.1	0.00347487	0	0	0	NA	0	1	1
AC010519.1	0.00184021	0.000846333	0.000992169	0.000846692	-0.228749	-0.206229	0.882645	1
AC010524.1	0.0171097	0.0205858	0.0146921	0.0207992	0.501483	0.498616	0.982303	1
AC010525.1	0.0039912	0.0047639	0.00329291	0.00477527	0.53622	0.522959	0.884495	1
AC010528.2	0	0	0	0	NA	0	1	1
AC010530.1	0.0175959	0.00977854	0.0221511	0.0098265	-1.17263	-1.16452	0.0457529	1
AC010531.3	0.00118762	0.00574952	0	0.00576608	NA	5.87433	0.197292	1
AC010531.4	0.000552664	0	0	0	NA	0	1	1
AC010531.5	0	0	0	0	NA	0	1	1
AC010531.6	0.0130924	0.0145727	0.00833925	0.0146794	0.815804	0.808401	0.710118	1
AC010531.7	0.00186988	0	0	0	NA	0	1	1
AC010536.1	0.00250963	0.000333954	0.0103827	0.00033401	-4.95815	-4.59414	0.0500633	1
AC010536.2	0	0	0	0	NA	0	1	1
AC010536.3	0.00287216	0.00659697	0.00387605	0.00661878	0.771977	0.756862	0.999426	1
AC010538.1	0.0184498	0.00430745	0.0218775	0.00431674	-2.34143	-2.31497	0.00119978	1
AC010542.1	0	0	NA	NA	NA	NA	0.439897	1
AC010542.2	0.0139264	0.0112387	0.0120629	0.0113021	-0.0939811	-0.0931829	0.71818	1
AC010542.4	0.00198192	0.00241805	0.0100267	0.00242098	-2.05018	-2.00611	0.071501	1
AC010542.5	0.00939567	0.00972222	0.00595525	0.00976964	0.714143	0.704811	0.469807	1
AC010547.1	0.00506004	0.00933285	0.00145407	0.00937654	2.68896	2.60831	0.278905	1
AC010547.2	0	0	0	0	NA	0	1	1
AC010595.1	0	0	NA	NA	NA	NA	1	1
AC010615.2	0.0789123	0.174055	0.0777586	0.190121	1.28984	1.28875	0.00200884	1
AC010618.2	0.00275646	0.000636531	0.000605258	0.000636733	0.0731383	0.0629907	0.716723	1
AC010618.3	0.0863038	0.0794645	0.0769211	0.0827071	0.104633	0.104502	0.278687	1
AC010623.1	0.0296536	0.0274377	0.0224266	0.0278176	0.310784	0.309542	0.594599	1
AC010624.1	0.00598225	0.000745768	0.00387844	0.000746046	-2.37814	-2.23339	0.605376	1
AC010624.2	0.0096507	0.00538969	0.0190217	0.00540424	-1.81548	-1.79659	0.0249549	1
AC010624.3	0.000691097	0	0	0	NA	0	1	1
AC010624.5	0.0117528	0.00847079	0.0118116	0.00850677	-0.473518	-0.46882	0.194198	1
AC010632.1	0.00122304	0	0.0012013	0	NA	-3.70188	0.439897	1
AC010632.2	0.0717666	0.0283048	0.0697746	0.0287092	-1.28119	-1.27824	5.08e-06	0.147636
AC010638.1	0	0	0	0	NA	0	1	1
AC010641.2	0.000245952	0	0.000481982	0	NA	-2.54097	0.27384	1
AC010642.2	0.643496	0.567735	0.88601	0.764266	-0.213247	-0.213221	0.00578608	1
AC010643.1	0.00103888	0	NA	NA	NA	NA	1	1
AC010649.1	0.000260478	0.0034291	0.00193285	0.00343498	0.829576	0.798202	0.714581	1
AC010654.1	0.00992125	0.017365	0.0200004	0.0175166	-0.191299	-0.190281	0.0723417	1
AC010680.1	0.00598009	0.0288482	0.00907603	0.0292684	1.68921	1.67832	0.0984851	1
AC010680.2	0.00697618	0.00693802	0.0115251	0.00696214	-0.727179	-0.719068	0.624127	1
AC010680.3	0.00597783	0.015606	0.00974797	0.0157284	0.6902	0.684619	0.458043	1
AC010680.4	0.00480016	0.0047783	0.00390573	0.00478974	0.294354	0.287692	0.629924	1
AC010680.5	0.00394207	0.00635139	0.0030954	0.00637161	1.04153	1.01813	0.142528	1
AC010719.1	0	0	0	0	NA	0	1	1
AC010722.1	0	0	0	0	NA	0	1	1
AC010727.1	0	0	NA	NA	NA	NA	1	1
AC010729.1	0.0125669	0.0208297	0.00906925	0.0210481	1.21464	1.20565	0.0663518	1
AC010729.2	0.0281779	0.0121575	0.0334713	0.0122317	-1.4523	-1.44485	0.00294055	1
AC010735.1	0	0	0	0	NA	0	1	1
AC010735.2	0.00213143	0	0.000601129	0	NA	-2.80968	0.27384	1
AC010737.1	0	0	NA	NA	NA	NA	1	1
AC010745.2	0	0	0	0	NA	0	1	1
AC010745.5	0	0	NA	NA	NA	NA	1	1
AC010746.2	0.00108817	0	0	0	NA	0	1	1
AC010754.1	0.00020614	0	0	0	NA	0	1	1
AC010761.1	0.00228788	0	0.00541484	0	NA	-5.78525	0.121128	1
AC010761.2	0	0	0.00029029	0	NA	-1.96455	0.439897	1
AC010761.3	0.000520955	0	0	0	NA	0	1	1
AC010761.4	0	0	0	0	NA	0	1	1
AC010761.5	0	0	NA	NA	NA	NA	1	1
AC010768.2	0	0	NA	NA	NA	NA	1	1
AC010776.2	0.000278067	0	0	0	NA	0	1	1
AC010776.3	0.00075316	0	0	0	NA	0	1	1
AC010789.1	0	0	NA	NA	NA	NA	1	1
AC010789.2	0.000458678	0	0	0	NA	0	1	1
AC010809.1	0.00028809	0	0.00163851	0	NA	-4.11978	0.439897	1
AC010809.2	0.0106685	0.00482486	0.0183128	0.00483652	-1.92081	-1.89914	0.00777239	1
AC010809.3	0	0.000745768	0.00460523	0.000746046	-2.62594	-2.47546	0.203708	1
AC010834.1	0.00117637	0.00223633	0	0.00223883	NA	4.54772	0.0678981	1
AC010834.2	0	0	0.000298361	0	NA	-1.99408	0.439897	1
AC010834.3	0.00130371	0.0132715	0.00258727	0.01336	2.36842	2.32446	0.278224	1
AC010857.1	0.00309649	0.00314788	0.00114064	0.00315284	1.46681	1.39062	0.884495	1
AC010864.1	0.0136382	0.0171091	0.00970858	0.0172563	0.829793	0.823346	0.454856	1
AC010883.1	0.00489614	0.00346175	0.00261831	0.00346774	0.405362	0.392303	0.420922	1
AC010883.3	0	0.00312346	0.000821314	0.00312835	1.92939	1.80903	0.714581	1
AC010884.1	0	0.00272685	0.000766383	0.00273057	1.83307	1.70802	0.714581	1
AC010884.2	0.00578828	0	0.00517044	0	NA	-5.71985	0.0573406	1
AC010889.1	0.00623225	0.0128246	0.01209	0.0129072	0.0943678	0.0936183	0.31941	1
AC010889.2	0.0127642	0.0117347	0.00439424	0.0118038	1.42557	1.40528	0.863499	1
AC010894.2	0.0175296	0.00905304	0.0279674	0.00909414	-1.62074	-1.61011	0.000494181	1
AC010894.3	0	0	0.00046299	0	NA	-2.49311	0.439897	1
AC010896.1	0.0099192	0.0259225	0.00989079	0.0262614	1.40879	1.39976	0.469245	1
AC010904.2	0.020635	0.00840571	0.0165304	0.00844114	-0.969611	-0.961321	0.176522	1
AC010907.2	0.000439678	0	NA	NA	NA	NA	1	1
AC010913.1	0.0106467	0.00515785	0.012311	0.00517117	-1.25138	-1.23542	0.0201837	1
AC010931.2	0.453575	0.368348	0.601083	0.445346	-0.432638	-0.432554	0.000137354	1
AC010931.3	0	0	NA	NA	NA	NA	1	1
AC010941.1	0	0	NA	NA	NA	NA	0.439897	1
AC010967.1	0	0	0.00314478	0	NA	-5.02005	0.27384	1
AC010969.1	0	0	NA	NA	NA	NA	1	1
AC010969.2	0.0433598	0.0414748	0.0439824	0.0423469	-0.0546703	-0.0545439	0.0107975	1
AC010969.3	0.000477017	0	NA	NA	NA	NA	1	1
AC010973.1	0.00133005	0.00473033	0.00115957	0.00474153	2.03176	1.94253	0.884495	1
AC010973.2	0	0	0	0	NA	0	1	1
AC010974.1	0.00184995	0	0.00797285	0	NA	-6.33501	0.0829013	1
AC010974.2	0	0	NA	NA	NA	NA	1	1
AC010975.1	0	0	0.00318543	0	NA	-5.03801	0.27384	1
AC010976.1	0	0.00512483	0.0015886	0.00513798	1.69344	1.63318	0.714581	1
AC010978.1	0.00170989	0.00448122	0.00331675	0.00449127	0.437353	0.426268	0.837634	1
AC010980.1	0	0.00127003	0.000200731	0.00127084	2.66245	2.18851	0.714581	1
AC010996.1	0.00143694	0.00753259	0.00175113	0.00756103	2.1103	2.04913	0.139074	1
AC010997.3	0.00261745	0.00770567	0.00694861	0.00773544	0.154759	0.152675	0.488396	1
AC010997.4	0	0	0.000281433	0	NA	-1.93143	0.439897	1
AC010997.5	0	0.00146139	0	0.00146246	NA	3.96575	0.197292	1
AC010998.2	0.0121604	0.00824267	0.00671772	0.00827674	0.301091	0.297099	0.937789	1
AC010998.3	0	0	NA	NA	NA	NA	1	1
AC010999.1	0.00090736	0.00159631	0.00116136	0.00159758	0.460074	0.428501	0.884495	1
AC010999.2	0.000510468	0.00530572	0.000694812	0.00531982	2.93668	2.76956	0.295467	1
AC011005.1	0	0	0	0	NA	0	1	1
AC011005.4	0	0	0	0	NA	0	1	1
AC011008.1	0.00187828	0	0.00169192	0	NA	-4.16344	0.179779	1
AC011029.1	0	0	NA	NA	NA	NA	1	1
AC011043.1	0.0771829	0.040273	0.095354	0.041095	-1.21433	-1.21234	0.000123418	1
AC011092.2	0.00140256	0.00253092	0.00278108	0.00253413	-0.13416	-0.129288	0.608214	1
AC011092.3	0	0	0	0	NA	0	1	1
AC011124.1	0	0	NA	NA	NA	NA	1	1
AC011124.2	0.00120765	0	0.00141859	0	NA	-3.92466	0.27384	1
AC011196.1	0.00132931	0	0.00137538	0	NA	-3.88301	0.179779	1
AC011228.1	0	0	0	0	NA	0	1	1
AC011228.2	0	0	0.00166228	0	NA	-4.13937	0.439897	1
AC011239.1	0	0	NA	NA	NA	NA	1	1
AC011247.1	0	0	NA	NA	NA	NA	1	1
AC011284.1	0	0	0	0	NA	0	1	1
AC011287.1	0.0033034	0.00884274	0.000266688	0.00888195	5.05765	4.6144	0.0488071	1
AC011287.2	0	0	0	0	NA	0	1	1
AC011290.1	0	0	0	0	NA	0	1	1
AC011294.1	0	0	0	0	NA	0	1	1
AC011297.1	0.0020639	0	0.00196766	0	NA	-4.36992	0.121128	1
AC011298.1	0.00028809	0	0.000633032	0	NA	-2.87388	0.27384	1
AC011303.1	0	0	0.000807873	0	NA	-3.18249	0.439897	1
AC011306.1	0	0	0	0	NA	0	1	1
AC011317.1	0	0	0	0	NA	0	1	1
AC011322.1	0.00185806	0	0	0	NA	0	1	1
AC011330.2	0.0143076	0.00350861	0.00988154	0.00351477	-1.49131	-1.46536	0.0186306	1
AC011337.1	0.00640644	0.00117775	0.00601926	0.00117845	-2.3527	-2.25897	0.143707	1
AC011346.1	0.0724173	0.0343639	0.0736412	0.0349611	-1.07476	-1.0726	0.000749626	1
AC011365.1	0	0	0	0	NA	0	1	1
AC011365.2	0	0	NA	NA	NA	NA	1	1
AC011369.1	0	0	NA	NA	NA	NA	1	1
AC011370.1	0.00396926	0.00568207	0.00431453	0.00569824	0.401315	0.393357	0.297875	1
AC011373.1	0	0	NA	NA	NA	NA	1	1
AC011374.1	0.00528685	0	0.00327838	0	NA	-5.07826	0.121128	1
AC011374.2	0.000170094	0	0.00144043	0	NA	-3.94526	0.27384	1
AC011379.1	0.016793	0.00954641	0.00553523	0.00959212	0.793207	0.782338	0.368943	1
AC011379.2	0.0124899	0.00278191	0.00981517	0.00278578	-1.81693	-1.78067	0.0509321	1
AC011388.1	0	0	NA	NA	NA	NA	1	1
AC011389.1	0	0	0	0	NA	0	1	1
AC011389.2	0	0	NA	NA	NA	NA	1	1
AC011405.1	0.00231494	0.00353221	0.0152434	0.00353846	-2.10699	-2.07622	0.0706734	1
AC011407.1	0	0.00820295	0	0.00823669	NA	6.3814	0.025242	1
AC011416.3	0.00503208	0	0.00388578	0	NA	-5.31679	0.0829013	1
AC011416.4	0.00481435	0.000333954	0.0042247	0.00033401	-3.66089	-3.3168	0.100086	1
AC011443.1	0.00256656	0	0.000311536	0	NA	-2.04102	0.439897	1
AC011444.1	0.00010199	0.00182335	0.00139623	0.00182501	0.386373	0.363539	0.884495	1
AC011444.2	0.00268626	0	0.00202865	0	NA	-4.41187	0.27384	1
AC011445.1	0	0	0.000381719	0	NA	-2.26819	0.439897	1
AC011445.2	0.000477147	0.00604107	0.00326563	0.00605936	0.891802	0.871902	0.605376	1
AC011446.1	0.000395211	0	0.00180589	0	NA	-4.25239	0.439897	1
AC011446.2	0.00145176	0.0128256	0.0109999	0.0129082	0.230803	0.22888	0.236851	1
AC011446.3	0	0	0	0	NA	0	1	1
AC011447.3	0.0329823	0.0290334	0.047074	0.0294589	-0.676225	-0.674398	0.00171075	1
AC011450.1	0.0143085	0.0272655	0.0140797	0.0276407	0.973179	0.968179	0.53075	1
AC011451.1	0.0114096	0.00450074	0.015707	0.00451088	-1.79993	-1.77745	0.183575	1
AC011451.3	0.00805607	0	0.014098	0	NA	-7.14954	0.00700639	1
AC011451.4	0.00255957	0.00309869	0	0.0031035	NA	5.00158	0.197292	1
AC011453.1	0	0	0	0	NA	0	1	1
AC011455.6	0.00724465	0.0081332	0.00485203	0.00816637	0.751106	0.739234	0.765575	1
AC011461.1	0	0	0	0	NA	0	1	1
AC011462.4	0.00331108	0.000333954	0.0032945	0.00033401	-3.30209	-2.9674	0.603959	1
AC011462.5	0.00388003	0.00767967	0.00818537	0.00770924	-0.0864592	-0.0853842	0.486856	1
AC011466.1	0.0032909	0	0	0	NA	0	1	1
AC011468.1	0.021547	0.00423093	0.0098904	0.0042399	-1.222	-1.20288	0.0889895	1
AC011468.5	0.00451979	0.0121858	0.00126336	0.0122603	3.27866	3.18048	0.012117	1
AC011471.2	0.0329529	0.0275221	0.0245325	0.0279043	0.185794	0.185086	0.161824	1
AC011472.1	0	0	0.000165158	0	NA	-1.40685	0.439897	1
AC011472.2	0.00134145	0	0.00113225	0	NA	-3.62322	0.439897	1
AC011472.3	0.000325636	0.0205128	0.0019943	0.0207246	3.37739	3.31375	0.0272991	1
AC011472.4	0.00194846	0	0.000746712	0	NA	-3.08187	0.179779	1
AC011474.1	0.000409448	0	0.000800499	0	NA	-3.17072	0.439897	1
AC011474.2	0	0	0	0	NA	0	1	1
AC011476.3	0.000439678	0.00393442	0.00306834	0.00394218	0.361533	0.351404	0.420922	1
AC011477.2	0.0151997	0.0112669	0.0130328	0.0113307	-0.201921	-0.200272	0.716739	1
AC011477.3	0.00184227	0.000907632	0	0.000908044	NA	3.33349	0.197292	1
AC011477.8	0	0	NA	NA	NA	NA	1	1
AC011477.9	0.000618246	0	0.00449008	0	NA	-5.52045	0.179779	1
AC011479.2	0	0	0	0	NA	0	1	1
AC011479.3	0.000412426	0	0.000419367	0	NA	-2.37675	0.439897	1
AC011479.4	0.000224655	0	0.000102471	0	NA	-1.01772	0.439897	1
AC011481.1	0.000272749	0	0.00237136	0	NA	-4.62723	0.27384	1
AC011481.2	0	0	0	0	NA	0	1	1
AC011484.1	0	0	NA	NA	NA	NA	1	1
AC011491.2	0	0	0	0	NA	0	1	1
AC011495.2	0.0031634	0	0.00186799	0	NA	-4.29865	0.439897	1
AC011495.3	0	0	0	0	NA	0	1	1
AC011497.1	0	0	NA	NA	NA	NA	1	1
AC011498.1	0.00411023	0.00125439	0.00322194	0.00125518	-1.36004	-1.29354	0.204804	1
AC011498.2	0	0	NA	NA	NA	NA	0.439897	1
AC011498.3	0	0	0	0	NA	0	1	1
AC011498.6	0.00202091	0.002073	0.000932031	0.00207515	1.15477	1.07563	0.884495	1
AC011503.1	0	0	0	0	NA	0	1	1
AC011503.2	0.00196959	0.00818824	0.00316863	0.00822186	1.37561	1.34822	0.491486	1
AC011503.4	0	0	NA	NA	NA	NA	1	1
AC011509.1	0	0	NA	NA	NA	NA	1	1
AC011509.2	0.00241814	0	0	0	NA	0	1	1
AC011509.3	0.00862162	0.00298823	0.00620835	0.0029927	-1.05276	-1.0284	0.463643	1
AC011511.2	0	0	0	0	NA	0	1	1
AC011511.3	0	0	0	0	NA	0	1	1
AC011511.5	0	0	0	0	NA	0	1	1
AC011586.2	0	0	NA	NA	NA	NA	1	1
AC011593.1	0.00178671	0	0	0	NA	0	1	1
AC011595.1	0.000406488	0	0	0	NA	0	1	1
AC011595.2	0.00017771	0	0.000968426	0	NA	-3.41742	0.27384	1
AC011601.1	0	0	0	0	NA	0	1	1
AC011603.1	0.00192479	0	0.00176945	0	NA	-4.22454	0.439897	1
AC011603.2	0.0547449	0.0297288	0.0664297	0.0301751	-1.13847	-1.13587	0.00231696	1
AC011611.3	0.00165938	0	0.00456578	0	NA	-5.54405	0.27384	1
AC011611.4	0.0216666	0.0140872	0.060605	0.0141869	-2.09488	-2.08712	0.000469061	1
AC011625.1	0	0	0.00221622	0	NA	-4.5337	0.27384	1
AC011632.1	0	0.00613201	0.000917563	0.00615085	2.74491	2.61893	0.714581	1
AC011632.2	0	0.00396512	0	0.00397299	NA	5.34802	0.197292	1
AC011676.1	0.000249857	0	0.000616937	0	NA	-2.84185	0.439897	1
AC011676.2	0.00305921	0	0.00292284	0	NA	-4.91783	0.439897	1
AC011700.1	0	0	0	0	NA	0	1	1
AC011726.2	0.00094641	0.0069884	0.00282236	0.00701288	1.3131	1.2833	0.905277	1
AC011726.3	0	0	0	0	NA	0	1	1
AC011731.1	0.000636327	0	0	0	NA	0	1	1
AC011751.1	0	0	NA	NA	NA	NA	1	1
AC011752.1	0.00109466	0	0	0	NA	0	1	1
AC011753.2	0.00504421	0.000333954	0	0.00033401	NA	2.11773	0.197292	1
AC011773.1	0.00150909	0	0.00720152	0	NA	-6.19012	0.27384	1
AC011773.3	0	0.00114484	0	0.0011455	NA	3.63865	0.197292	1
AC011773.4	0.00985161	0.00512604	0.00862731	0.0051392	-0.747368	-0.736191	0.282557	1
AC011815.1	0.00134322	0	0.00624803	0	NA	-5.98824	0.0280101	1
AC011815.2	0.0503715	0.0373686	0.0387828	0.0380756	-0.0265498	-0.0264809	0.027413	1
AC011816.2	0	0	0.00284297	0	NA	-4.8792	0.179779	1
AC011824.3	0	0	NA	NA	NA	NA	1	1
AC011825.2	0.00440222	0.00697658	0.00557547	0.00700097	0.328462	0.323277	0.998278	1
AC011825.4	0.00196581	0.00329437	0.00291773	0.00329981	0.177533	0.171987	0.908157	1
AC011840.1	0.000316008	0	0	0	NA	0	1	1
AC011853.2	0	0	NA	NA	NA	NA	1	1
AC011899.1	0	0	0.00531917	0	NA	-5.76	0.27384	1
AC011899.2	0	0	NA	NA	NA	NA	1	1
AC011899.4	0.00117499	0	0	0	NA	0	1	1
AC011900.1	0.000534778	0.00164186	0.00373667	0.00164321	-1.18524	-1.13811	0.880796	1
AC011912.1	0.0176713	0.0120633	0.0124409	0.0121363	-0.0357614	-0.0354727	0.19853	1
AC011921.1	0.010313	0.0206328	0.0155457	0.0208471	0.423333	0.420986	0.754135	1
AC011933.2	0.00549126	0.000878277	0.00278874	0.000878663	-1.66623	-1.56155	0.417783	1
AC011933.3	0.000187871	0	0.00476165	0	NA	-5.60337	0.121128	1
AC011933.4	0	0	0	0	NA	0	1	1
AC011939.2	0.0156899	0.00835519	0.0150296	0.00839019	-0.841033	-0.833507	0.0788218	1
AC011939.3	0.000671128	0	0.000807873	0	NA	-3.18249	0.439897	1
AC011944.1	0.00162074	0.00279617	0.00108663	0.00280009	1.36561	1.28922	0.714581	1
AC011978.2	0.00973849	0.0129795	0.0144671	0.0130641	-0.147168	-0.146105	0.711706	1
AC011995.2	0.000856486	0.00256695	NA	NA	NA	NA	0.716723	1
AC011997.1	0	0	NA	NA	NA	NA	1	1
AC011997.2	0.000552664	0	0	0	NA	0	1	1
AC012020.1	0.00990922	0.00981942	0.0125104	0.00986779	-0.342334	-0.339274	0.303587	1
AC012038.1	0	0	0	0	NA	0	1	1
AC012050.1	0	0	NA	NA	NA	NA	1	1
AC012063.1	0.0272194	0.0188942	0.0180799	0.0190739	0.0772127	0.076799	0.48155	1
AC012065.3	0.00308598	0	0.0012387	0	NA	-3.74276	0.179779	1
AC012065.4	0.0125587	0.0125451	0.018274	0.0126241	-0.533609	-0.530099	0.475956	1
AC012066.2	0.0160664	0.0146899	0.00937385	0.0147983	0.658718	0.653125	0.501599	1
AC012073.1	0.00157845	0.00501679	0.00251492	0.0050294	0.999871	0.972021	0.608214	1
AC012074.1	0.00313397	0.00250073	0.00698741	0.00250386	-1.4806	-1.44461	0.6223	1
AC012076.1	0.0117867	0.0040292	0.00715305	0.00403732	-0.825159	-0.80989	0.204804	1
AC012078.2	0.000654206	0	0	0	NA	0	1	1
AC012085.2	0	0	0	0	NA	0	1	1
AC012087.2	0	0	0	0	NA	0	1	1
AC012100.2	0	0	NA	NA	NA	NA	1	1
AC012101.2	0.000458678	0	0.000226616	0	NA	-1.7076	0.439897	1
AC012103.1	0	0.000842086	NA	NA	NA	NA	0.197292	1
AC012123.1	0.00290767	0.00762849	0.000447661	0.00765766	4.09643	3.82427	0.602544	1
AC012146.1	0.293774	0.152605	0.30869	0.164865	-0.904872	-0.904464	2.64e-11	7.66e-07
AC012146.3	0	0	NA	NA	NA	NA	1	1
AC012157.2	0.000756141	0	0.00166546	0	NA	-4.14197	0.439897	1
AC012170.2	0	0	0	0	NA	0	1	1
AC012170.3	0	0	NA	NA	NA	NA	1	1
AC012173.1	0.00602287	0.012533	0.0063273	0.0126118	0.995119	0.98389	0.262409	1
AC012174.1	0	0	NA	NA	NA	NA	1	1
AC012178.1	0.00283215	0.00163888	0.00398057	0.00164023	-1.27908	-1.2295	0.291667	1
AC012181.1	0.00187655	0.00353208	0.00348875	0.00353833	0.0203592	0.0197958	0.908157	1
AC012181.2	0	0	0	0	NA	0	1	1
AC012184.1	0.00133386	0.00181904	0.0012622	0.0018207	0.528553	0.495694	0.884495	1
AC012184.3	0.0190397	0.0153165	0.0200421	0.0154344	-0.376883	-0.374747	0.0797518	1
AC012184.4	0.00528063	0	0	0	NA	0	1	1
AC012186.2	0.00070851	0	0.000705142	0	NA	-3.00924	0.439897	1
AC012213.1	0	0	0	0	NA	0	1	1
AC012213.2	0.00174385	0.00946041	0.00258553	0.0095053	1.87827	1.83862	0.406544	1
AC012213.3	0.000950329	0	0.00699954	0	NA	-6.14965	0.121128	1
AC012213.4	0.00318066	0.00747666	0.0011878	0.00750468	2.65949	2.56197	0.277543	1
AC012236.1	0	0	NA	NA	NA	NA	1	1
AC012254.1	0	0	NA	NA	NA	NA	0.439897	1
AC012254.3	0.00176304	0.00530128	0	0.00531536	NA	5.75898	0.0678981	1
AC012291.2	0	0	0	0	NA	0	1	1
AC012291.3	0.0174897	0.0102673	0.0248125	0.0103202	-1.2656	-1.25749	0.0207767	1
AC012301.2	0	0	NA	NA	NA	NA	1	1
AC012306.2	0.0301667	0.0239872	0.0241594	0.0242772	0.00701992	0.00699105	0.339853	1
AC012306.3	0.0216461	0.0326165	0.0200718	0.0331543	0.724022	0.721197	0.951077	1
AC012309.2	0.000321753	0	0	0	NA	0	1	1
AC012313.1	0.00834656	0.00233593	0.00524264	0.00233866	-1.16461	-1.13147	0.623387	1
AC012313.2	0.00470196	0.0135993	0.00572929	0.0136922	1.25693	1.24246	0.461015	1
AC012313.5	0.00701248	0.00193752	0.00570995	0.0019394	-1.55787	-1.51038	0.101494	1
AC012313.6	0.00709287	0.00922145	0.00358761	0.0092641	1.36863	1.34445	0.656789	1
AC012313.7	0	0	0.000759009	0	NA	-3.10267	0.439897	1
AC012313.8	0.00324394	0.00168184	0.00985345	0.00168326	-2.54937	-2.48068	0.101494	1
AC012313.9	0.00317682	0	0.00183742	0	NA	-4.27606	0.179779	1
AC012322.1	0	0	0	0	NA	0	1	1
AC012325.1	0.000257753	0.000878277	0.00138423	0.000878663	-0.655705	-0.600834	0.716723	1
AC012349.1	0.0237112	0.00198439	0.0260515	0.00198636	-3.71317	-3.64784	0.00381212	1
AC012354.1	0.000236462	0.00149098	0	0.00149209	NA	3.99285	0.197292	1
AC012358.1	0.00450902	0.00306165	0.000814834	0.00306634	1.91194	1.79124	0.29655	1
AC012358.3	0.0101045	0.0115059	0.0177352	0.0115723	-0.615934	-0.611632	0.11783	1
AC012360.1	0.00302412	0	0.00563308	0	NA	-5.84124	0.0399627	1
AC012360.2	0	0	0	0	NA	0	1	1
AC012360.3	0.153335	0.133034	0.173403	0.142288	-0.285308	-0.285126	0.00884153	1
AC012363.1	0.00464335	0	NA	NA	NA	NA	0.439897	1
AC012363.2	0	0.00193752	NA	NA	NA	NA	0.197292	1
AC012366.1	0	0	0.00411625	0	NA	-5.39789	0.121128	1
AC012368.1	0.0244312	0.00741993	0.0323243	0.00744753	-2.11779	-2.103	0.00213921	1
AC012368.2	0.00129473	0	0.000522502	0	NA	-2.63808	0.439897	1
AC012370.1	0.00255852	0.00104095	0.00133084	0.0010415	-0.35368	-0.325937	0.716723	1
AC012370.2	0	0	NA	NA	NA	NA	1	1
AC012378.2	0.00624069	0.0107737	0.00798583	0.010832	0.439782	0.435086	0.622284	1
AC012404.1	0.000618246	0.00292783	0	0.00293212	NA	4.92226	0.197292	1
AC012404.2	0.00061748	0	0	0	NA	0	1	1
AC012405.1	0	0	0	0	NA	0	1	1
AC012409.1	0	0	NA	NA	NA	NA	1	1
AC012409.2	0	0	NA	NA	NA	NA	1	1
AC012409.3	0	0.0053721	0	0.00538655	NA	5.77783	0.0678981	1
AC012409.4	0	0	NA	NA	NA	NA	1	1
AC012417.1	0	0.000970415	0	0.000970886	NA	3.42073	0.197292	1
AC012433.2	0.000864878	0	0	0	NA	0	1	1
AC012435.3	0	0	0	0	NA	0	1	1
AC012442.1	0.00229033	0.00395633	0.00289049	0.00396416	0.455704	0.442578	0.605376	1
AC012442.2	0.000414251	0	NA	NA	NA	NA	1	1
AC012443.2	0.00497009	0.00372343	0.00213968	0.00373037	0.801927	0.774194	0.299564	1
AC012447.1	0	0	0.00151429	0	NA	-4.01283	0.27384	1
AC012459.1	0.000458678	0.000745768	0	0.000746046	NA	3.08074	0.197292	1
AC012464.2	0.00265145	0.00349783	0.000531273	0.00350395	2.72146	2.51324	0.714581	1
AC012464.3	0.00179687	0.00774981	0.00256397	0.00777991	1.60138	1.5646	0.836338	1
AC012467.1	0	0	NA	NA	NA	NA	1	1
AC012467.2	0.0540912	0.0340616	0.0437809	0.0346484	-0.337516	-0.336649	0.0296957	1
AC012470.1	0.00165983	0	0	0	NA	0	1	1
AC012485.1	0.000268088	0.00382659	0.000470412	0.00383392	3.02682	2.78589	0.714581	1
AC012485.2	0.0010671	0	NA	NA	NA	NA	1	1
AC012485.3	0.00943003	0.0061851	0.0114271	0.00620427	-0.881129	-0.870632	0.214392	1
AC012494.1	0	0	NA	NA	NA	NA	1	1
AC012499.1	0.000293491	0.00283217	0.000298361	0.00283619	3.24882	2.8818	0.714581	1
AC012500.1	0	0	0	0	NA	0	1	1
AC012506.2	0	0	NA	NA	NA	NA	1	1
AC012506.4	0.00103845	0	0.000632447	0	NA	-2.87272	0.439897	1
AC012508.1	0.00402505	0.00189808	0.000934032	0.00189988	1.02436	0.951631	0.905277	1
AC012508.2	0	0	0	0	NA	0	1	1
AC012508.3	0.00109589	0	NA	NA	NA	NA	0.179779	1
AC012510.1	0.00900013	0.00741665	0.0110721	0.00744422	-0.572734	-0.566454	0.397229	1
AC012511.1	0	0	NA	NA	NA	NA	0.439897	1
AC012513.1	0	0	NA	NA	NA	NA	1	1
AC012531.1	0	0	0	0	NA	0	1	1
AC012533.1	0	0	0	0	NA	0	1	1
AC012555.1	0	0	0	0	NA	0	1	1
AC012555.2	0	0	0	0	NA	0	1	1
AC012557.1	0.00440506	0	0.00312405	0	NA	-5.0108	0.121128	1
AC012557.2	0.00466119	0.0154603	0.00489114	0.0155804	1.67149	1.65152	0.362705	1
AC012558.1	0	0	0.000280512	0	NA	-1.92794	0.439897	1
AC012560.1	0.00751457	0.00339354	0.00359113	0.0033993	-0.0792006	-0.0769966	0.420922	1
AC012588.1	0.00401997	0.002073	0.00293356	0.00207515	-0.499438	-0.479898	0.293188	1
AC012603.1	0.000312419	0	0	0	NA	0	1	1
AC012613.2	0	0	0	0	NA	0	1	1
AC012615.1	0.0534655	0.0573416	0.04976	0.0590175	0.246156	0.245702	0.459027	1
AC012615.2	0.00129096	0.00400155	0.00215482	0.00400957	0.895881	0.865976	0.903838	1
AC012615.5	0	0	NA	NA	NA	NA	1	1
AC012615.6	0.00136172	0.00325068	0	0.00325597	NA	5.06866	0.197292	1
AC012625.1	0.00050189	0	0.000215294	0	NA	-1.6567	0.439897	1
AC012629.2	0.000762199	0	0	0	NA	0	1	1
AC012636.1	0.000413842	0.00382659	0.0004059	0.00383392	3.23962	2.95904	0.714581	1
AC012640.1	0.00130699	0.00170874	0.00335487	0.0017102	-0.972094	-0.932484	0.880796	1
AC012640.2	0.0548313	0.0499333	0.0759353	0.051201	-0.5686	-0.567683	0.00148399	1
AC012640.3	0	0	0	0	NA	0	1	1
AC012640.4	0.00237255	0.00313027	0.00250249	0.00313518	0.325184	0.313953	0.605376	1
AC012645.1	0.0379073	0.0167485	0.0352335	0.0168895	-1.06082	-1.05639	0.0274749	1
AC012645.2	0	0	0	0	NA	0	1	1
AC012645.3	0	0	0.00115652	0	NA	-3.65136	0.439897	1
AC012645.4	0.0034675	0.0041874	0.000280512	0.00419618	3.90294	3.49704	0.120642	1
AC012673.1	0	0	0	0	NA	0	1	1
AC012676.1	0.00688361	0.00774783	0.00455935	0.00777793	0.770557	0.757687	0.835042	1
AC012676.3	0.00383419	0.00229758	0.00362384	0.00230023	-0.655745	-0.633622	0.833747	1
AC012676.4	0.00691249	0.00739571	0.00664556	0.00742313	0.159636	0.157394	0.799711	1
AC013264.1	0.0016117	0	0.00193263	0	NA	-4.34528	0.27384	1
AC013265.1	0	0	0	0	NA	0	1	1
AC013270.1	0.000677284	0.000970415	0.00230755	0.000970886	-1.24899	-1.16876	0.292427	1
AC013275.1	0	0	NA	NA	NA	NA	1	1
AC013287.1	0.00942379	0.00740742	0.00800187	0.00743492	-0.10602	-0.104663	0.799711	1
AC013356.3	0.0018559	0	NA	NA	NA	NA	0.439897	1
AC013391.1	0	0.00224413	0	0.00224665	NA	4.55253	0.197292	1
AC013391.2	0	0	0	0	NA	0	1	1
AC013391.3	0.0263403	0.0251148	0.0157979	0.0254328	0.686962	0.68352	0.554866	1
AC013400.1	0.00293364	0.00306926	0.00292087	0.00307398	0.0737101	0.0713294	0.884495	1
AC013401.1	0	0	NA	NA	NA	NA	1	1
AC013403.2	0.0110906	0.00130232	0.00674346	0.00130317	-2.37147	-2.28604	0.203162	1
AC013448.1	0.000430463	0	NA	NA	NA	NA	1	1
AC013451.1	0	0	NA	NA	NA	NA	1	1
AC013451.2	0	0	0	0	NA	0	1	1
AC013452.2	0	0	NA	NA	NA	NA	1	1
AC013460.1	0.0179584	0.0084072	0.0143215	0.00844264	-0.762416	-0.755466	0.138275	1
AC013468.1	0.0169405	0.0162969	0.00780913	0.0164305	1.07314	1.06354	0.453585	1
AC013470.2	0	0	0	0	NA	0	1	1
AC013472.1	0.00174186	0.00209583	0.00507837	0.00209803	-1.27533	-1.23629	0.625563	1
AC013472.2	0	0	NA	NA	NA	NA	0.439897	1
AC013472.3	0.00929097	0.0104198	0.0129992	0.0104743	-0.31157	-0.308918	0.0509469	1
AC013476.1	0	0	0	0	NA	0	1	1
AC013486.1	0	0	0	0	NA	0	1	1
AC013509.1	0	0	NA	NA	NA	NA	1	1
AC013549.1	0.00327017	0.00290541	0.0021837	0.00290964	0.414064	0.398216	0.608214	1
AC013549.3	0	0	0	0	NA	0	1	1
AC013549.4	0	0	0	0	NA	0	1	1
AC013553.4	0.00353142	0.00451561	0.00167697	0.00452582	1.43232	1.38029	0.83893	1
AC013562.1	0.0317456	0.0313586	0.0348285	0.0318554	-0.128731	-0.128345	0.107874	1
AC013564.1	0.000249857	0	0	0	NA	0	1	1
AC013565.1	0	0	0	0	NA	0	1	1
AC013565.3	0.0012283	0	0.00262313	0	NA	-4.76719	0.27384	1
AC013640.1	0	0	0.00940558	0	NA	-6.5707	0.0573406	1
AC013643.2	0.0027586	0.0028698	0.00311877	0.00287392	-0.117955	-0.114142	0.468042	1
AC013652.1	0.010357	0	0.0140812	0	NA	-7.14783	0.00498381	1
AC013652.2	0.000710721	0	0.000165158	0	NA	-1.40685	0.439897	1
AC013701.2	0.000858754	0	NA	NA	NA	NA	1	1
AC013714.1	0	0	0	0	NA	0	1	1
AC013716.1	0.0126784	0.00269912	0.0195971	0.00270277	-2.85813	-2.81306	0.00110892	1
AC013724.1	0	0	0	0	NA	0	1	1
AC013726.1	0.00574637	0.00402424	0	0.00403235	NA	5.36889	0.197292	1
AC013727.1	0	0	0.00471299	0	NA	-5.58886	0.121128	1
AC013727.2	0.00363455	0.000509815	0.00497707	0.000509945	-3.28688	-3.05725	0.290151	1
AC013731.1	0.0142405	0.0234993	0.00611133	0.0237776	1.96005	1.94268	0.0646121	1
AC015522.1	0	0	NA	NA	NA	NA	1	1
AC015540.1	0.000540401	0	0.000381892	0	NA	-2.26871	0.27384	1
AC015563.1	0.00586072	0	0.00302075	0	NA	-4.96382	0.0573406	1
AC015563.2	0	0	0	0	NA	0	1	1
AC015574.1	0	0.00345425	0	0.00346022	NA	5.15389	0.0678981	1
AC015631.1	0	0	0	0	NA	0	1	1
AC015674.1	0.00219611	0	0.000447037	0	NA	-2.45164	0.439897	1
AC015688.6	0	0	NA	NA	NA	NA	1	1
AC015712.1	0.000552844	0	0.00140373	0	NA	-3.91047	0.179779	1
AC015712.2	0	0.000842086	0	0.000842441	NA	3.2364	0.197292	1
AC015712.4	0	0	NA	NA	NA	NA	1	1
AC015726.1	0.0214257	0.0249633	0.0316286	0.0252775	-0.323375	-0.322233	0.122801	1
AC015726.2	0	0	0.00137162	0	NA	-3.87933	0.27384	1
AC015727.1	0.00729427	0.015054	0.0166226	0.0151679	-0.132125	-0.131298	0.491635	1
AC015795.1	0	0	NA	NA	NA	NA	1	1
AC015802.1	0	0.00378369	0.000829122	0.00379086	2.19287	2.06615	0.29655	1
AC015802.3	0	0.00354184	0	0.00354812	NA	5.18908	0.197292	1
AC015802.4	0	0	0	0	NA	0	1	1
AC015802.5	0.000623424	0	0	0	NA	0	1	1
AC015802.6	0.034608	0.0518522	0.0265112	0.05322	1.00537	1.00264	0.118214	1
AC015813.1	0.191977	0.136079	0.200906	0.145772	-0.462805	-0.462534	4.33e-05	1
AC015813.3	0.0010671	0	NA	NA	NA	NA	0.439897	1
AC015813.4	0.00176926	0	0.000549844	0	NA	-2.70009	0.439897	1
AC015813.8	0	0	NA	NA	NA	NA	1	1
AC015818.2	0.00295355	0.00350861	0.000102471	0.00351477	5.10014	4.15812	0.714581	1
AC015819.1	0	0	NA	NA	NA	NA	1	1
AC015845.1	0	0	0.000705142	0	NA	-3.00924	0.439897	1
AC015845.2	0.000311804	0	0.000818274	0	NA	-3.19892	0.439897	1
AC015849.1	0.00083955	0	0	0	NA	0	1	1
AC015849.2	0	0	0	0	NA	0	1	1
AC015849.3	0.00509251	0.00746063	0.00675948	0.00748853	0.14777	0.145721	0.287142	1
AC015849.4	0.0187248	0.0273994	0.0267174	0.0277782	0.056172	0.0559665	0.849772	1
AC015853.1	0.00226892	0	0.000761107	0	NA	-3.10619	0.439897	1
AC015853.2	0	0	NA	NA	NA	NA	1	1
AC015871.1	0.099244	0.114187	0.0792625	0.120961	0.609836	0.609209	0.992104	1
AC015871.4	0.0346599	0.0258344	0.0253561	0.026171	0.0456378	0.0454613	0.340503	1
AC015871.7	0.0314233	0.0656476	0.0495006	0.0678504	0.45491	0.454123	0.527854	1
AC015878.2	0	0	NA	NA	NA	NA	1	1
AC015908.2	0.00137045	0	0.000356656	0	NA	-2.19111	0.439897	1
AC015908.3	0.000842298	0	0.00139978	0	NA	-3.90668	0.439897	1
AC015908.4	0.000919867	0	0	0	NA	0	1	1
AC015909.2	0.00652414	0.00190412	0.00226252	0.00190594	-0.24743	-0.23605	0.608214	1
AC015912.3	0.00155395	0.00283309	0.00332314	0.00283711	-0.228125	-0.220923	0.882645	1
[truncated: 27,023 more rows]

## Sheet: N-Glut
	log-transformed means		means (in non-log space)
gene	N.Glut.parent	N.Glut.PTHS	N.Glut.parent	N.Glut.PTHS	avg_log2FC	corrected avg_log2FC	p_value	adj p_value
A1BG	0.67386	0.55387	0.90566	0.739973	-0.291497	-0.291461	0.0816638	1
A1BG-AS1	0.129359	0.0549194	0.104078	0.0564554	-0.882477	-0.881309	0.0362076	1
A1CF	0	0	0.00171003	0	NA	-4.17794	0.364423	1
A2M	0.000882332	0	0.00104093	0	NA	-3.51214	0.459299	1
A2M-AS1	0.0324595	0.0345967	0.0327745	0.0352021	0.103088	0.102785	0.546929	1
A2ML1	0.0253612	0	0.00133157	0	NA	-3.83952	0.459299	1
A2ML1-AS1	0.000635282	0.00223296	NA	NA	NA	NA	0.327163	1
A4GALT	0.000628237	0	0.001222	0	NA	-3.72465	0.459299	1
A4GNT	0	0	NA	NA	NA	NA	1	1
AAAS	0.181041	0.193105	0.211821	0.21301	0.00807809	0.00807429	0.859517	1
AACS	0.359104	0.35297	0.430385	0.423288	-0.0239874	-0.0239818	0.230795	1
AADAC	0	0	NA	NA	NA	NA	1	1
AADAT	0.068263	0.118248	0.0814846	0.125523	0.623358	0.622738	0.206941	1
AAGAB	0.0551294	0.0684925	0.0605292	0.0708925	0.228002	0.227654	0.799144	1
AAK1	0.812281	0.821744	1.42612	1.27446	-0.162207	-0.162195	0.945455	1
AAMDC	0.124796	0.112499	0.142954	0.119071	-0.263728	-0.263525	0.657325	1
AAMP	0.320656	0.290554	0.436437	0.337168	-0.372303	-0.372206	0.0452852	1
AANAT	0.00032105	0.00199179	0.000645165	0.00199377	1.62776	1.49047	0.619272	1
AAR2	0.103816	0.0744583	0.144037	0.0773004	-0.897893	-0.897029	0.0525615	1
AARD	0.0061299	0.00452857	0.0139183	0.00453884	-1.61659	-1.59547	0.904342	1
AARS	0.211434	0.302492	0.270081	0.353227	0.387203	0.387078	0.03428	1
AARS2	0.151284	0.112214	0.115708	0.118752	0.0374691	0.0374371	0.841921	1
AARSD1	0.508604	0.535989	0.723141	0.709138	-0.0282103	-0.0282064	0.336906	1
AASDH	0.361601	0.291468	0.371792	0.33839	-0.135807	-0.135769	0.909585	1
AASDHPPT	0.641856	0.818425	1.01342	1.26693	0.322108	0.32208	0.00274709	1
AASS	0.285331	0.365296	0.279985	0.440941	0.655236	0.655048	0.00434594	1
AATBC	0.00496944	0	0.00154599	0	NA	-4.04088	0.294729	1
AATF	0.372759	0.30496	0.39812	0.35657	-0.159015	-0.158972	0.29978	1
AATK	0.475426	0.247339	0.636351	0.280613	-1.18124	-1.18095	0.0095619	1
ABALON	0.0124793	0.00933899	0.00975414	0.00938274	-0.0560058	-0.0554264	0.697846	1
ABAT	0.268248	0.215105	0.309206	0.239993	-0.365579	-0.365444	0.187149	1
ABCA1	0.13372	0.0802851	0.203118	0.083596	-1.28081	-1.2798	2.15e-06	0.0623079
ABCA10	0.0142223	0	0.00225053	0	NA	-4.55491	0.364423	1
ABCA12	0.000240178	0	0	0	NA	0	1	1
ABCA13	0.00241253	0	0.0063113	0	NA	-6.00255	0.137812	1
ABCA2	0.165634	0.0916601	0.221108	0.0959923	-1.20376	-1.20291	0.00905507	1
ABCA3	0.182009	0.214624	0.187625	0.239395	0.351542	0.351376	0.807801	1
ABCA4	0.000108413	0.00240653	NA	NA	NA	NA	0.0564247	1
ABCA5	0.11987	0.0399539	0.132142	0.0407628	-1.69677	-1.69432	0.0538002	1
ABCA6	0.0193211	0	0.00458285	0	NA	-5.54931	0.24121	1
ABCA7	0.0548913	0.026394	0.0511218	0.0267454	-0.934649	-0.932084	0.357071	1
ABCA8	0.00135443	0	0.000808157	0	NA	-3.18294	0.459299	1
ABCA9	0.000638844	0	0.00062861	0	NA	-2.86515	0.601376	1
ABCB1	0.000537378	0.00326088	0	0.0032662	NA	5.07305	0.0564247	1
ABCB10	0.0494187	0.036565	0.0439399	0.0372417	-0.238612	-0.238023	0.519965	1
ABCB11	0.0131385	0.00447507	0.00371178	0.0044851	0.273028	0.266487	0.809757	1
ABCB4	0.00815652	0.00502404	0.0144535	0.00503668	-1.52088	-1.50246	0.50829	1
ABCB5	0.0144034	0	0	0	NA	0	1	1
ABCB6	0.160069	0.0590673	0.192849	0.0608466	-1.66422	-1.6626	0.00137692	1
ABCB7	0.0993257	0.0556627	0.10401	0.057241	-0.861597	-0.860465	0.0138659	1
ABCB8	0.337535	0.182796	0.319887	0.200569	-0.673463	-0.673195	0.0330284	1
ABCB9	0.195437	0.256951	0.215765	0.292982	0.441355	0.441178	0.611189	1
ABCC1	0.0420405	0.0583515	0.0475686	0.0600876	0.337057	0.336426	0.959158	1
ABCC10	0.0995158	0.105116	0.178569	0.110839	-0.688018	-0.687524	0.56532	1
ABCC11	0.000703743	0.00242092	0.000427383	0.00242385	2.5037	2.25871	0.327163	1
ABCC12	0.00386124	0	NA	NA	NA	NA	1	1
ABCC2	0.00121172	0.00279534	0.00228086	0.00279925	0.295467	0.284201	0.865796	1
ABCC3	0.0103771	0	0.000397962	0	NA	-2.31604	0.601376	1
ABCC4	0.0138804	0.0142874	0.0184498	0.01439	-0.358543	-0.356351	0.580639	1
ABCC5	0.317287	0.434698	0.401666	0.544497	0.438927	0.438833	0.182902	1
ABCC6	0.00412924	0	0.0200463	0	NA	-7.65437	0.294729	1
ABCC8	0.0293968	0.211946	0.0413985	0.236081	2.51163	2.50876	6.61e-13	1.92e-08
ABCC9	0	0	0.000255565	0	NA	-1.83011	0.601376	1
ABCD1	0.0509685	0.0254121	0.0274275	0.0257378	-0.0917364	-0.0913924	0.331201	1
ABCD2	0.0940196	0.267904	0.118792	0.307221	1.37084	1.37009	8.97e-09	0.000260507
ABCD3	0.266656	0.260602	0.328021	0.297712	-0.139874	-0.139829	0.725003	1
ABCD4	0.299797	0.227631	0.355716	0.255622	-0.476714	-0.476555	0.425666	1
ABCE1	0.621158	0.501092	0.850104	0.650523	-0.386039	-0.385987	0.00404328	1
ABCF1	0.670788	0.585487	0.928899	0.795866	-0.222998	-0.222972	0.573101	1
ABCF2	0.269159	0.22907	0.304852	0.25743	-0.243928	-0.243841	0.947963	1
ABCF3	0.138934	0.13036	0.15751	0.139238	-0.177882	-0.177762	0.588842	1
ABCG1	0.0943409	0.0799044	0.117964	0.0831835	-0.503978	-0.503467	0.186272	1
ABCG2	0	0	0	0	NA	0	1	1
ABCG4	0.0175127	0.0136801	0.0100547	0.0137741	0.454095	0.450254	0.608832	1
ABCG5	0	0	0	0	NA	0	1	1
ABCG8	0.0216478	0.0317877	0.00969863	0.0322984	1.73561	1.72527	0.0302339	1
ABHD1	0.0231081	0.0298952	0.0340955	0.0303466	-0.168046	-0.167525	0.447331	1
ABHD10	0.221192	0.193594	0.245116	0.213603	-0.198529	-0.198442	0.582654	1
ABHD11	0.0725255	0.0909504	0.0559169	0.0952146	0.7679	0.766836	0.0568177	1
ABHD12	0.188816	0.288069	0.200817	0.33385	0.733315	0.733029	0.000678763	1
ABHD12B	0.00121086	0	0	0	NA	0	1	1
ABHD13	0.197715	0.148725	0.247286	0.160353	-0.624926	-0.62461	0.00928228	1
ABHD14A	0.32098	0.348148	0.404058	0.416442	0.0435541	0.0435435	0.329601	1
ABHD14B	0.0190583	0.0210432	0.0229683	0.0212662	-0.111083	-0.110582	0.640776	1
ABHD15	0.00473149	0.00338417	0.00547733	0.0033899	-0.692231	-0.67639	0.640812	1
ABHD15-AS1	0	0	0	0	NA	0	1	1
ABHD16A	0.552761	0.499678	0.704267	0.648191	-0.119702	-0.119685	0.594242	1
ABHD16B	0	0	NA	NA	NA	NA	0.601376	1
ABHD17A	0.664063	0.743742	0.936677	1.10379	0.236847	0.236824	0.00154244	1
ABHD17B	0.255659	0.194682	0.270956	0.214924	-0.334228	-0.334089	0.792952	1
ABHD17C	0.272795	0.214293	0.318522	0.238986	-0.414468	-0.414318	0.31536	1
ABHD18	0.231559	0.110543	0.212821	0.116884	-0.864563	-0.864007	0.0623428	1
ABHD2	0.357292	0.249027	0.468204	0.282776	-0.727478	-0.727276	0.00373162	1
ABHD3	0.0398176	0.0156062	0.036358	0.0157286	-1.20888	-1.2037	0.368483	1
ABHD4	0.00454572	0.00192675	0.00712558	0.0019286	-1.88545	-1.83263	0.640066	1
ABHD5	0.267481	0.204933	0.333412	0.227443	-0.551798	-0.551597	0.536558	1
ABHD6	0.903366	0.436091	1.45358	0.54665	-1.41092	-1.41076	4.91e-20	1.43e-15
ABHD8	0.255875	0.273153	0.271434	0.314102	0.210631	0.210558	0.0286404	1
ABI1	0.146367	0.177017	0.155304	0.193651	0.318363	0.318179	0.571212	1
ABI2	1.14265	1.14241	2.12931	2.13432	0.00339667	0.00339651	0.690446	1
ABI3	0	0.00180751	NA	NA	NA	NA	0.0564247	1
ABI3BP	0.000434737	0.00257893	0.000313079	0.00258226	3.04403	2.69896	0.327163	1
ABITRAM	0.106921	0.0749443	0.108917	0.0778241	-0.484934	-0.484406	0.21067	1
ABL1	0.176175	0.154454	0.229425	0.16702	-0.457999	-0.457765	0.201062	1
ABL2	0.430988	0.536377	0.553165	0.709801	0.359704	0.359646	0.0487845	1
ABLIM1	0.0175433	0.0894695	0.0228089	0.093594	2.03682	2.03205	2.16e-07	0.00628454
ABLIM2	0.0285058	0.0123434	0.0312068	0.0124199	-1.32921	-1.32226	0.173777	1
ABLIM3	0.0289161	0.0158431	0.0139019	0.0159693	0.200022	0.198687	0.728766	1
ABO	0.000905397	0	0.000998923	0	NA	-3.45802	0.601376	1
ABR	0.355599	0.301353	0.431151	0.351687	-0.293905	-0.293829	0.194973	1
ABRA	0	0.00227053	NA	NA	NA	NA	0.0564247	1
ABRACL	1.18341	1.30244	1.96614	2.67826	0.445927	0.445908	2.29e-07	0.00664472
ABRAXAS1	0.0938865	0.0900492	0.0842877	0.0942282	0.160836	0.160655	0.468613	1
ABRAXAS2	0.197424	0.151139	0.256236	0.163158	-0.651201	-0.65088	0.0444145	1
ABT1	0.228394	0.14195	0.281052	0.152519	-0.881845	-0.881413	0.00122894	1
ABTB1	0.0997763	0.173305	0.0637146	0.189229	1.57044	1.56894	6.91e-09	0.000200539
ABTB2	0.024809	0.0263029	0.0190691	0.0266519	0.483002	0.480859	0.253617	1
AC000032.1	0.00110765	0.00582318	0.00286718	0.00584017	1.02638	1.00141	0.618149	1
AC000036.1	0.0163127	0	0	0	NA	0	1	1
AC000058.1	0.00268987	0	0	0	NA	0	1	1
AC000065.1	0	0	NA	NA	NA	NA	0.459299	1
AC000065.2	0	0.00200805	0.000556043	0.00201007	1.85397	1.68543	0.328126	1
AC000068.1	0.034354	0.00466167	0.00672198	0.00467255	-0.524676	-0.51543	0.905035	1
AC000068.2	0.0020059	0	0.0015329	0	NA	-4.02937	0.364423	1
AC000068.3	0.00114817	0.00227879	0.00464634	0.00228139	-1.02618	-0.995013	0.640812	1
AC000072.1	0	0	0	0	NA	0	1	1
AC000082.1	0	0	NA	NA	NA	NA	1	1
AC000085.1	0.00148376	0	0.000624424	0	NA	-2.85683	0.601376	1
AC000099.1	0	0	NA	NA	NA	NA	1	1
AC000120.1	0	0	0.00464637	0	NA	-5.56875	0.459299	1
AC000372.1	0	0	NA	NA	NA	NA	1	1
AC000403.1	0.000591483	0	0.00113154	0	NA	-3.62239	0.364423	1
AC001226.1	0	0	0.000953086	0	NA	-3.39655	0.459299	1
AC002044.1	0.00329715	0	0.00125205	0	NA	-3.75707	0.364423	1
AC002057.2	0	0	NA	NA	NA	NA	1	1
AC002059.1	0.000328164	0	0.000331964	0	NA	-2.11091	0.601376	1
AC002064.1	0	0	0	0	NA	0	1	1
AC002064.2	0	0	NA	NA	NA	NA	1	1
AC002066.1	0	0	NA	NA	NA	NA	1	1
AC002069.2	0.00052385	0	0	0	NA	0	1	1
AC002070.1	0.00052385	0	0	0	NA	0	1	1
AC002074.1	0	0	0.000613182	0	NA	-2.83427	0.601376	1
AC002074.2	0	0	NA	NA	NA	NA	1	1
AC002076.1	0.0007283	0	0	0	NA	0	1	1
AC002094.2	0	0	0	0	NA	0	1	1
AC002094.4	0.0431286	0.0501348	0.0544052	0.0514129	-0.0816147	-0.0814607	0.835364	1
AC002115.1	0	0	NA	NA	NA	NA	1	1
AC002116.2	0	0	0	0	NA	0	1	1
AC002128.1	0.00242176	0.00257464	0.00279215	0.00257796	-0.115147	-0.111009	0.935073	1
AC002128.2	0	0	NA	NA	NA	NA	1	1
AC002306.1	0.00574576	0	0.0181268	0	NA	-7.50991	0.199036	1
AC002310.1	0.0678287	0.0629054	0.121731	0.0649261	-0.906831	-0.905795	0.0496245	1
AC002310.2	0.040398	0.00252402	0.0140217	0.0025272	-2.47205	-2.42632	0.160447	1
AC002347.1	0.00202415	0.00305247	0.000235294	0.00305713	3.69964	3.23512	0.327163	1
AC002351.1	0	0.00183192	NA	NA	NA	NA	0.0564247	1
AC002375.1	0.000541085	0.00305247	NA	NA	NA	NA	0.0564247	1
AC002377.1	0.000250109	0	0	0	NA	0	1	1
AC002383.1	0	0	NA	NA	NA	NA	1	1
AC002398.1	0	0	0.000257635	0	NA	-1.83849	0.601376	1
AC002398.2	0	0	NA	NA	NA	NA	1	1
AC002401.1	0	0	NA	NA	NA	NA	1	1
AC002401.2	0	0	NA	NA	NA	NA	1	1
AC002401.3	0.000940254	0	0.00280179	0	NA	-4.85887	0.601376	1
AC002401.4	0.00233828	0.00264556	0	0.00264906	NA	4.78087	0.0564247	1
AC002407.1	0	0	0.000498186	0	NA	-2.58059	0.601376	1
AC002429.2	0.00347916	0.00235106	0.0087106	0.00235383	-1.88776	-1.84421	0.532904	1
AC002451.1	0.000393231	0.00483644	0	0.00484816	NA	5.62882	0.0564247	1
AC002454.1	0.000693891	0	0	0	NA	0	1	1
AC002456.1	0.00254933	0.00229528	0.00497048	0.00229792	-1.11306	-1.08034	0.375244	1
AC002458.1	0	0	0	0	NA	0	1	1
AC002460.2	0.0028051	0	0	0	NA	0	1	1
AC002463.1	0	0	0	0	NA	0	1	1
AC002467.1	0.0311975	0.0194755	0.0262679	0.0196664	-0.417572	-0.415737	0.448929	1
AC002470.1	0.0154423	0.0191425	0.0153249	0.0193269	0.33473	0.332792	0.951191	1
AC002480.1	0.00246421	0	0	0	NA	0	1	1
AC002480.2	0.000236118	0	0.000426903	0	NA	-2.39754	0.601376	1
AC002519.1	0	0	0	0	NA	0	1	1
AC002542.6	0.00541717	0.00231507	0.00188007	0.00231775	0.301942	0.288117	0.865796	1
AC002550.1	0.00877314	0.002964	0.00532035	0.0029684	-0.841837	-0.820901	0.484333	1
AC002550.2	0.00968582	0.0361101	0.00530232	0.03677	2.79383	2.7708	0.0791679	1
AC002551.1	0.000257332	0	0.000453105	0	NA	-2.46755	0.459299	1
AC002553.1	0.0272867	0.0684478	0.0314009	0.0708447	1.17385	1.1713	0.797927	1
AC002553.2	0.0156091	0.0249516	0.00931577	0.0252655	1.43942	1.42972	0.938846	1
AC002558.2	0	0	0	0	NA	0	1	1
AC002558.3	0.207863	0.235395	0.185502	0.265408	0.516778	0.516544	0.814478	1
AC003001.1	0	0	0.00252056	0	NA	-4.7118	0.459299	1
AC003005.2	0.00308128	0.00908516	0.00652626	0.00912656	0.483813	0.477597	0.889555	1
AC003035.1	0	0	0.00237773	0	NA	-4.63095	0.364423	1
AC003043.2	0.000421167	0	0.000314319	0	NA	-2.05074	0.601376	1
AC003044.1	0.000999408	0	0	0	NA	0	1	1
AC003070.2	0	0	0	0	NA	0	1	1
AC003077.1	0.00332382	0.0308309	0.00146076	0.0313111	4.42189	4.33096	0.312955	1
AC003084.1	0	0	0	0	NA	0	1	1
AC003086.1	0	0	0.00194773	0	NA	-4.35595	0.459299	1
AC003092.1	0	0	0	0	NA	0	1	1
AC003092.2	0	0	NA	NA	NA	NA	1	1
AC003093.1	0	0	NA	NA	NA	NA	1	1
AC003098.1	0	0	0	0	NA	0	1	1
AC003102.1	0.0597007	0.144227	0.0677067	0.155146	1.19626	1.19506	1.41e-05	0.410533
AC003659.1	0.0418667	0.0289472	0.0523114	0.0293702	-0.832773	-0.830624	0.0974143	1
AC003666.1	0	0	NA	NA	NA	NA	1	1
AC003681.1	0.233699	0.207167	0.274477	0.230188	-0.253877	-0.253776	0.0622538	1
AC003682.1	0.000336996	0	0.000813729	0	NA	-3.19177	0.601376	1
AC003684.1	0	0	NA	NA	NA	NA	1	1
AC003956.1	0	0	NA	NA	NA	NA	0.459299	1
AC003958.2	0.000917855	0	0	0	NA	0	1	1
AC003965.1	0.00169779	0	0.00283548	0	NA	-4.87552	0.459299	1
AC003982.1	0	0	NA	NA	NA	NA	1	1
AC003985.1	0	0	NA	NA	NA	NA	1	1
AC003986.1	0	0	NA	NA	NA	NA	1	1
AC003986.2	0.00161639	0	0.000623723	0	NA	-2.85544	0.601376	1
AC003986.3	0	0	NA	NA	NA	NA	1	1
AC003991.1	0.00127391	0.0184528	0.00696399	0.0186241	1.41918	1.40634	0.936055	1
AC003991.2	0	0	0	0	NA	0	1	1
AC003992.1	0.000250109	0	0.00220869	0	NA	-4.529	0.601376	1
AC004000.1	0.000789525	0	0.0112544	0	NA	-6.8271	0.294729	1
AC004012.1	0	0	NA	NA	NA	NA	1	1
AC004023.1	0	0.00239188	0.00356931	0.00239474	-0.575778	-0.556621	0.934092	1
AC004034.1	0.00112466	0	0	0	NA	0	1	1
AC004039.1	0.00132914	0.00246769	0.00302883	0.00247073	-0.293821	-0.283443	0.866881	1
AC004047.1	0.00527297	0	0.00488442	0	NA	-5.63935	0.165233	1
AC004054.1	0.000529446	0	0.000304368	0	NA	-2.01567	0.601376	1
AC004067.1	0	0	0	0	NA	0	1	1
AC004069.1	0.00372082	0	0.00279885	0	NA	-4.85741	0.24121	1
AC004076.2	0.0553592	0.100153	0.066334	0.10534	0.667235	0.666431	0.548968	1
AC004080.1	0	0	NA	NA	NA	NA	1	1
AC004080.4	0	0	NA	NA	NA	NA	1	1
AC004083.1	0.000442417	0.00264583	0.000527909	0.00264933	2.32727	2.13045	0.327163	1
AC004112.1	0	0	0	0	NA	0	1	1
AC004129.3	0	0	NA	NA	NA	NA	1	1
AC004130.2	0.0140315	0.00908709	0.019428	0.00912851	-1.08969	-1.08138	0.239077	1
AC004147.2	0	0	0	0	NA	0	1	1
AC004147.5	0	0	NA	NA	NA	NA	1	1
AC004148.1	0.184344	0.134643	0.198877	0.144128	-0.46452	-0.464245	0.26128	1
AC004156.1	0.00464362	0.00686149	0.00586889	0.00688509	0.230387	0.226816	0.790627	1
AC004158.1	1.36075	0.82752	2.39935	1.28764	-0.897913	-0.897861	0.0036313	1
AC004160.1	0.00193417	0.0188555	0.017231	0.0190344	0.143605	0.142816	0.0434927	1
AC004160.2	0	0	0	0	NA	0	1	1
AC004217.1	0	0	0	0	NA	0	1	1
AC004221.1	0.00204192	0	0.00175318	0	NA	-4.21193	0.294729	1
AC004223.2	0.00089333	0.0216571	0.00061433	0.0218933	5.15533	4.94433	0.327163	1
AC004223.4	0.0106463	0.0104829	0.00579138	0.010538	0.863621	0.852548	0.95703	1
AC004231.1	0.00226642	0	0	0	NA	0	1	1
AC004232.1	0.0149213	0.0032496	0.0179827	0.00325489	-2.46593	-2.43027	0.44679	1
AC004233.1	0.000302031	0	NA	NA	NA	NA	0.459299	1
AC004233.2	0.00155817	0.00440314	0.00309017	0.00441284	0.514022	0.500403	0.810514	1
AC004233.3	0.0078728	0.0223103	0.0229934	0.0225611	-0.0273872	-0.0272675	0.548167	1
AC004241.1	0.00949473	0.00892926	0.00155314	0.00896925	2.5298	2.45577	0.0491346	1
AC004241.2	0	0	NA	NA	NA	NA	1	1
AC004241.3	0.00465129	0.00550242	0.00707539	0.00551758	-0.358774	-0.353109	0.774115	1
AC004241.4	0	0	0	0	NA	0	1	1
AC004253.1	0.00181689	0	0.0178574	0	NA	-7.48843	0.294729	1
AC004257.1	0.00203487	0	0	0	NA	0	1	1
AC004263.1	0.00851877	0.00245137	0.00521724	0.00245437	-1.08793	-1.05771	0.533546	1
AC004263.2	0.015764	0	0.00440578	0	NA	-5.4937	0.294729	1
AC004264.1	0.000261049	0	0.00122004	0	NA	-3.72251	0.601376	1
AC004381.1	0	0	0	0	NA	0	1	1
AC004408.1	0.00100737	0	NA	NA	NA	NA	0.459299	1
AC004448.2	0	0	0	0	NA	0	1	1
AC004448.3	0	0.0206153	0.000974329	0.0208292	4.41806	4.28401	0.0360963	1
AC004448.5	0	0	0	0	NA	0	1	1
AC004449.1	0	0.00307674	0	0.00308147	NA	4.99162	0.0564247	1
AC004461.2	0.00202745	0	0.00266833	0	NA	-4.79095	0.364423	1
AC004464.1	0.00038002	0.00210692	0.00369757	0.00210914	-0.809919	-0.781589	0.640812	1
AC004466.1	0.0128636	0.0178865	0.00511885	0.0180474	1.8179	1.79796	0.115738	1
AC004466.2	0	0	0	0	NA	0	1	1
AC004466.3	0.0050927	0	0.00180853	0	NA	-4.25439	0.364423	1
AC004471.2	0.00619293	0	NA	NA	NA	NA	1	1
AC004477.1	0.00653966	0.00960031	0.0242564	0.00964655	-1.33028	-1.32134	0.308502	1
AC004477.3	0.0207236	0.0132365	0.0158839	0.0133245	-0.253486	-0.251753	0.57873	1
AC004485.1	0.00036189	0	0.00201626	0	NA	-4.40344	0.601376	1
AC004490.1	0.00860609	0	0.000787202	0	NA	-3.14926	0.601376	1
AC004492.1	0.00130752	0	0.00817454	0	NA	-6.37061	0.137812	1
AC004494.1	0.0413294	0.0776249	0.0321089	0.0807172	1.3299	1.3272	0.0613976	1
AC004522.3	0.000966827	0	0.00367593	0	NA	-5.23876	0.294729	1
AC004522.4	0	0	0	0	NA	0	1	1
AC004522.5	0.00324794	0	0.00268648	0	NA	-4.80037	0.294729	1
AC004528.1	0.00128659	0	0.0192878	0	NA	-7.59901	0.199036	1
AC004528.2	0	0	0.000387351	0	NA	-2.28496	0.601376	1
AC004540.1	0.472833	0.170313	0.475433	0.185676	-1.35646	-1.35598	3.95e-09	0.000114588
AC004540.2	0.18617	0.0805253	0.204648	0.0838562	-1.28715	-1.28614	0.000534215	1
AC004542.2	0.000533476	0	0	0	NA	0	1	1
AC004543.1	0	0	NA	NA	NA	NA	1	1
AC004554.2	0.000787728	0	0	0	NA	0	1	1
AC004556.3	0.0482359	0	0.0646582	0	NA	-9.33892	3.61e-06	0.1047
AC004584.1	0	0.0126571	0	0.0127376	NA	7.00423	0.0564247	1
AC004584.3	0.000131796	0.00706645	0	0.00709148	NA	6.16822	0.000940419	1
AC004593.1	0	0	NA	NA	NA	NA	1	1
AC004593.2	0.00315221	0	0.0114811	0	NA	-6.85563	0.0687935	1
AC004593.3	0.000727558	0	0	0	NA	0	1	1
AC004594.1	0	0	0	0	NA	0	1	1
AC004672.1	0	0	NA	NA	NA	NA	1	1
AC004672.2	0	0	0	0	NA	0	1	1
AC004687.1	0	0	NA	NA	NA	NA	0.459299	1
AC004687.3	0.0011124	0	0.00151732	0	NA	-4.01553	0.364423	1
AC004692.2	0	0	0	0	NA	0	1	1
AC004702.1	0	0	NA	NA	NA	NA	1	1
AC004706.1	0	0	0.000773954	0	NA	-3.12756	0.601376	1
AC004706.3	0.00550961	0.0197538	0.00701545	0.0199502	1.5078	1.49459	0.683609	1
AC004765.1	0.000762372	0	0	0	NA	0	1	1
AC004771.1	0.000442664	0	0.000420465	0	NA	-2.3798	0.601376	1
AC004771.2	0.000725045	0	0	0	NA	0	1	1
AC004771.3	0.00442127	0.00239188	0.00573765	0.00239474	-1.26059	-1.2265	0.315555	1
AC004771.4	0.00416986	0.00790404	0.000827747	0.00793536	3.26103	3.11456	0.0358778	1
AC004771.5	0.000367064	0.00574688	NA	NA	NA	NA	0.327163	1
AC004775.1	0	0	NA	NA	NA	NA	1	1
AC004784.1	0.0167312	0	0.0115064	0	NA	-6.85877	0.0581388	1
AC004797.1	0.00584878	0.003826	0.00376218	0.00383333	0.0270297	0.0263362	0.773371	1
AC004801.3	0.000690067	0	0	0	NA	0	1	1
AC004801.4	0	0.0021609	NA	NA	NA	NA	0.0564247	1
AC004801.6	0.00599535	0.00725084	0.00717923	0.00727719	0.019552	0.0192852	0.641235	1
AC004803.1	0.0433487	0.0302624	0.0360407	0.0307249	-0.230216	-0.229526	0.286385	1
AC004812.2	0.0896668	0.0678904	0.0994686	0.070248	-0.501783	-0.501181	0.534842	1
AC004816.1	0.0779745	0.0465346	0.0846361	0.0476343	-0.829273	-0.827951	0.0121422	1
AC004816.2	0.00349832	0.00686725	0.000923053	0.00689088	2.9002	2.77259	0.0360963	1
AC004817.3	0.00264875	0.0131924	0.00507881	0.0132798	1.38667	1.36936	0.0890944	1
AC004817.4	0.000686483	0	0	0	NA	0	1	1
AC004817.5	0.000248032	0	0	0	NA	0	1	1
AC004825.2	0.00801773	0.00723677	0.00856792	0.00726302	-0.238375	-0.235388	0.992624	1
AC004825.3	0.0161507	0.00269211	0.00688812	0.00269574	-1.35343	-1.32167	0.772509	1
AC004828.1	0	0	NA	NA	NA	NA	1	1
AC004828.2	0.00104385	0	9.05e-05	0	NA	-0.929791	0.601376	1
AC004832.1	0.000377328	0	0	0	NA	0	1	1
AC004832.4	0	0	0.00639523	0	NA	-6.02131	0.601376	1
AC004832.5	0	0	0	0	NA	0	1	1
AC004832.6	0.00115505	0	0	0	NA	0	1	1
AC004834.1	0.00276628	0.00294322	0.00361909	0.00294756	-0.296106	-0.287295	0.643055	1
AC004835.1	0	0	NA	NA	NA	NA	0.601376	1
AC004837.2	0	0	NA	NA	NA	NA	1	1
AC004837.4	0.0344013	0.00477767	0.0220318	0.0047891	-2.20176	-2.17848	0.437052	1
AC004839.2	0.00555793	0	0.00927619	0	NA	-6.55093	0.115369	1
AC004846.1	0.00317687	0.00404977	0.00523021	0.00405798	-0.366105	-0.358308	0.812786	1
AC004846.2	0.0265363	0	0.00824596	0	NA	-6.38301	0.0815485	1
AC004847.1	0	0	0	0	NA	0	1	1
AC004852.2	0	0	0	0	NA	0	1	1
AC004854.2	0.0154406	0.00846501	0.00718708	0.00850094	0.242218	0.239155	0.513043	1
AC004862.1	0.0044933	0.00214522	0.00858646	0.00214753	-1.99939	-1.95043	0.373364	1
AC004865.2	0.00947446	0.0120704	0.0115838	0.0121436	0.0680811	0.0675118	0.701011	1
AC004870.2	0	0	NA	NA	NA	NA	1	1
AC004875.1	0.00106287	0	0.00310185	0	NA	-5.00083	0.294729	1
AC004877.1	0.00631267	0	0.0189915	0	NA	-7.57679	0.0217575	1
AC004879.1	0	0	NA	NA	NA	NA	1	1
AC004882.1	0.000433549	0	0.000614874	0	NA	-2.83769	0.459299	1
AC004882.3	0.000765397	0	0.000534989	0	NA	-2.66673	0.601376	1
AC004884.2	0	0.00454449	0.00123569	0.00455484	1.88208	1.80114	0.165806	1
AC004889.1	0	0	0	0	NA	0	1	1
AC004893.3	0.00211487	0.00257464	0.00233385	0.00257796	0.143516	0.137893	0.865796	1
AC004895.1	0.00093603	0	0	0	NA	0	1	1
AC004900.1	0	0	0	0	NA	0	1	1
AC004908.1	0.000742699	0	NA	NA	NA	NA	0.601376	1
AC004908.2	0.00897348	0.0148781	0.0016655	0.0149893	3.16991	3.09538	0.00294922	1
AC004908.3	0.00225382	0	0.00130783	0	NA	-3.8154	0.459299	1
AC004917.1	0	0.00173208	0	0.00173358	NA	4.19659	0.0564247	1
AC004918.1	0.0299486	0.0370681	0.0373061	0.0377637	0.0175858	0.0175391	0.545821	1
AC004918.4	0.00315787	0.00678118	0.00725489	0.00680423	-0.0925212	-0.0912227	0.644221	1
AC004921.2	0.00178446	0.00645922	0.00157691	0.00648012	2.03892	1.97231	0.774234	1
AC004923.4	0.00269726	0	0.00268761	0	NA	-4.80096	0.364423	1
AC004930.1	0.000274428	0	NA	NA	NA	NA	0.601376	1
AC004938.2	0.0129055	0.0133589	0.0256669	0.0134485	-0.932461	-0.927383	0.278701	1
AC004941.1	0.00194843	0	0.0137816	0	NA	-7.11703	0.24121	1
AC004943.1	0.00579054	0.00192787	0.00332954	0.00192973	-0.786919	-0.756723	0.771646	1
AC004943.2	0.0262898	0.0135736	0.0253204	0.0136661	-0.889696	-0.884864	0.526066	1
AC004943.3	0.000751219	0.00378745	0	0.00379463	NA	5.28342	0.0564247	1
AC004947.1	0.000873708	0	0.000471725	0	NA	-2.51532	0.601376	1
AC004947.3	0	0	0	0	NA	0	1	1
AC004948.1	0.00013464	0.00152466	0.00278178	0.00152582	-0.866425	-0.825794	0.770784	1
AC004951.1	0.296515	0.212676	0.424735	0.236983	-0.841778	-0.841509	0.0951275	1
AC004969.1	0.000532686	0.00273378	0.000709534	0.00273752	1.94793	1.80947	0.327163	1
AC004973.1	0	0	0	0	NA	0	1	1
AC004974.1	0.00161103	0.0024633	0.00714873	0.00246634	-1.53532	-1.49802	0.328126	1
AC004982.1	0.00291842	0.00285323	4.36e-05	0.00285731	6.03418	4.36416	0.327163	1
AC004982.2	0.0359951	0.0265502	0.0330231	0.0269058	-0.29556	-0.29457	0.225692	1
AC004988.1	0	0	0.000345316	0	NA	-2.15483	0.601376	1
AC004990.1	0.00286422	0	0.000474577	0	NA	-2.5225	0.601376	1
AC004994.1	0	0	NA	NA	NA	NA	1	1
AC005005.3	0.00440438	0	0.00280559	0	NA	-4.86076	0.294729	1
AC005005.4	0.00184535	0.000559778	0.00135721	0.000559934	-1.27732	-1.14282	0.867967	1
AC005009.1	0	0.00454571	0	0.00455606	NA	5.54104	0.0564247	1
AC005009.2	0.0127489	0.00162223	0.00727306	0.00162354	-2.16342	-2.09689	0.781013	1
AC005013.1	0	0	0	0	NA	0	1	1
AC005014.2	0.00694424	0.00631384	0.0068982	0.00633381	-0.123146	-0.12131	0.894408	1
AC005014.3	0	0	0	0	NA	0	1	1
AC005014.4	0	0	NA	NA	NA	NA	1	1
AC005021.1	0	0	0	0	NA	0	1	1
AC005034.2	0.0012748	0.00266755	0.00148403	0.00267111	0.847923	0.806868	0.865796	1
AC005034.3	0	0	0	0	NA	0	1	1
AC005034.4	0.00327146	0	0.00396434	0	NA	-5.34495	0.199036	1
AC005034.5	0.00283249	0.00279534	0.00433076	0.00279925	-0.629576	-0.611871	0.865796	1
AC005034.6	0.00500883	0.00266755	0.00216247	0.00267111	0.304758	0.292565	0.866881	1
AC005037.1	0.000477953	0.00218531	0.00205704	0.0021877	0.0888459	0.0848458	0.935073	1
AC005040.2	0	0	NA	NA	NA	NA	0.601376	1
AC005041.3	0.00136726	0.0203822	NA	NA	NA	NA	0.0564247	1
AC005041.4	0.0221486	0.0150905	0.0207881	0.0152049	-0.45122	-0.448686	0.765793	1
AC005041.5	0.0072276	0.00227053	0.00673921	0.00227311	-1.56791	-1.52705	0.314351	1
AC005046.1	0.0075399	0.00593991	0.00576484	0.00595759	0.0474475	0.0466515	0.515799	1
AC005050.1	0	0.0024998	0.000582322	0.00250293	2.10373	1.93161	0.327163	1
AC005052.2	0.00459785	0.00285912	0.00673945	0.00286321	-1.235	-1.20672	0.136626	1
AC005062.1	0.00624318	0.00527353	0.00498599	0.00528746	0.0846957	0.0830774	0.787419	1
AC005070.3	0.0375786	0.133071	0.0537785	0.142331	1.40414	1.40248	0.160506	1
AC005071.1	0.000300479	0	0.000502171	0	NA	-2.59017	0.601376	1
AC005072.1	0.0114275	0.051844	0.0333576	0.0532114	0.673722	0.672112	0.588016	1
AC005076.1	0.0312493	0.00907884	0.0115957	0.00912018	-0.346461	-0.343117	0.501585	1
AC005081.1	0.00085005	0	0.00200111	0	NA	-4.39308	0.459299	1
AC005082.1	0.00594714	0.00236373	0.00692583	0.00236653	-1.54921	-1.51019	0.771646	1
AC005082.2	0	0	NA	NA	NA	NA	0.601376	1
AC005083.1	0	0	NA	NA	NA	NA	1	1
AC005086.2	0	0	0	0	NA	0	1	1
AC005089.1	0.00287292	0.00388036	0.00234316	0.0038879	0.730535	0.70688	0.165806	1
AC005091.1	0	0	0	0	NA	0	1	1
AC005096.1	0	0	0.00274449	0	NA	-4.8301	0.364423	1
AC005100.1	0.0003734	0	0.000274199	0	NA	-1.90381	0.601376	1
AC005100.2	0	0	NA	NA	NA	NA	1	1
AC005104.3	0	0	NA	NA	NA	NA	1	1
AC005144.1	0	0	NA	NA	NA	NA	0.601376	1
AC005153.1	0	0	0	0	NA	0	1	1
AC005154.3	0.000404255	0.00345028	NA	NA	NA	NA	0.327163	1
AC005154.4	0	0	0	0	NA	0	1	1
AC005162.2	0.000165534	0	NA	NA	NA	NA	1	1
AC005162.3	0.00344758	0	0.0215358	0	NA	-7.75727	0.0300689	1
AC005165.1	0.00110896	0	0.002454	0	NA	-4.67469	0.294729	1
AC005165.3	0	0	NA	NA	NA	NA	0.601376	1
AC005180.1	0.000661543	0	0	0	NA	0	1	1
AC005180.2	0.00231395	0.00231507	0.0141786	0.00231775	-2.61291	-2.56211	0.867967	1
AC005197.1	0.000292728	0.00357253	0.00366881	0.00357892	-0.0357879	-0.0348268	0.328126	1
AC005220.1	0.000405933	0	0	0	NA	0	1	1
AC005224.2	0.0045274	0	0.0043726	0	NA	-5.48304	0.364423	1
AC005224.3	0	0	NA	NA	NA	NA	1	1
AC005225.1	0	0	0	0	NA	0	1	1
AC005225.2	0.0219944	0.00179188	0.00375143	0.00179348	-1.06467	-1.02435	0.534188	1
AC005225.3	0.000421068	0	0	0	NA	0	1	1
AC005229.4	0.0404599	0.0759646	0.0519052	0.0789244	0.604594	0.603644	0.0885607	1
AC005229.5	0.00110516	0.0165097	0.00057741	0.0166467	4.8495	4.6277	0.164965	1
AC005234.1	0.000564001	0.00200713	NA	NA	NA	NA	0.0564247	1
AC005234.2	0.0040328	0	0.00385549	0	NA	-5.30579	0.364423	1
AC005237.1	0	0	0.00044109	0	NA	-2.43587	0.459299	1
AC005244.2	0	0	NA	NA	NA	NA	1	1
AC005252.4	0	0	0	0	NA	0	1	1
AC005253.1	0.0208901	0.00708302	0.017751	0.00710816	-1.32035	-1.3083	0.277424	1
AC005253.2	0	0	0	0	NA	0	1	1
AC005258.2	0	0	0	0	NA	0	1	1
AC005261.1	0.540884	0.486429	0.706903	0.626497	-0.174205	-0.174179	0.00161198	1
AC005261.2	0.00273558	0	0.00255596	0	NA	-4.73116	0.294729	1
AC005264.1	0	0	NA	NA	NA	NA	1	1
AC005277.1	0	0	0	0	NA	0	1	1
AC005277.2	0	0	0	0	NA	0	1	1
AC005280.1	0.000626256	0.00235654	0.000435477	0.00235931	2.4377	2.19936	0.327163	1
AC005280.2	0	0	0	0	NA	0	1	1
AC005288.1	0.00288499	0.00484236	0.00808055	0.0048541	-0.735249	-0.723574	0.511139	1
AC005293.1	0	0.00143315	NA	NA	NA	NA	0.0564247	1
AC005303.1	0	0	NA	NA	NA	NA	1	1
AC005304.1	0.00104999	0.00218985	0	0.00219225	NA	4.51869	0.0564247	1
AC005304.2	0.00222856	0.0361481	0.00299219	0.0368093	3.6208	3.57728	0.314141	1
AC005304.3	0.00657811	0.00548261	0.00240601	0.00549766	1.19218	1.15943	0.646424	1
AC005306.1	0.0452943	0.0366721	0.0075125	0.0373528	2.31385	2.29863	0.0700514	1
AC005307.1	0	0	0	0	NA	0	1	1
AC005324.1	0.000735732	0	NA	NA	NA	NA	1	1
AC005324.5	0	0	0	0	NA	0	1	1
AC005329.1	0.0131298	0.00762343	0.0045537	0.00765256	0.748902	0.736293	0.887131	1
AC005329.2	0	0	0	0	NA	0	1	1
AC005329.3	0.00168503	0	0	0	NA	0	1	1
AC005330.1	0.000823027	0.00218531	NA	NA	NA	NA	0.327163	1
AC005332.1	0.00152807	0.00338417	0.00560519	0.0033899	-0.725521	-0.70909	0.934092	1
AC005332.2	0.00764778	0.0169513	0.0234765	0.0170958	-0.457574	-0.455292	0.90642	1
AC005332.3	0.0532757	0.0330213	0.0244187	0.0335726	0.459299	0.457694	0.227968	1
AC005332.4	0.0753532	0.0583115	0.103079	0.0600452	-0.779628	-0.778627	0.361932	1
AC005332.5	0.0117753	0.0237906	0.0356049	0.0240759	-0.564487	-0.562554	0.93151	1
AC005332.6	0.0951771	0.128425	0.120267	0.137036	0.188321	0.188175	0.16904	1
AC005332.7	0.016297	0.0229585	0.0143247	0.0232241	0.697121	0.693284	0.707537	1
AC005339.1	0	0	0	0	NA	0	1	1
AC005342.1	0.000186104	0.00150409	0.0189028	0.00150522	-3.65055	-3.56537	0.445141	1
AC005343.1	0.0170813	0.0138157	0.0152732	0.0139116	-0.134715	-0.133797	0.387119	1
AC005343.4	0	0	0	0	NA	0	1	1
AC005358.2	0.0011063	0	0.000579053	0	NA	-2.76352	0.601376	1
AC005363.2	0.0145218	0	0.00953206	0	NA	-6.58977	0.0968738	1
AC005383.1	0	0	0	0	NA	0	1	1
AC005391.1	0.00260658	0	0	0	NA	0	1	1
AC005392.1	0	0	0.0023276	0	NA	-4.60146	0.601376	1
AC005393.1	0.0122694	0.00428474	0.00889531	0.00429394	-1.05074	-1.03366	0.242507	1
AC005400.1	0.0228886	0.00393223	0.00418645	0.00393998	-0.087542	-0.085438	0.812786	1
AC005410.2	0.000786827	0.00325765	0.0020403	0.00326296	0.677404	0.651922	0.935073	1
AC005414.1	0	0	0	0	NA	0	1	1
AC005476.2	0.00872073	0.00355132	0.00307493	0.00355763	0.210362	0.204184	0.934092	1
AC005479.1	0	0	NA	NA	NA	NA	1	1
AC005479.2	0	0	0	0	NA	0	1	1
AC005480.1	0.0346887	0.0190687	0.0425482	0.0192516	-1.14412	-1.14003	0.261515	1
AC005481.1	0.0160136	0.00253252	0.0199299	0.00253573	-2.97447	-2.92589	0.534831	1
AC005487.1	0.00227176	0	0.00254665	0	NA	-4.72609	0.364423	1
AC005495.2	0	0	NA	NA	NA	NA	1	1
AC005498.1	0	0	0.00146184	0	NA	-3.96517	0.364423	1
AC005498.2	0.0114206	0.00932299	0.00849305	0.00936658	0.14124	0.139673	0.520935	1
AC005498.3	0.00893411	0.0139788	0.00789389	0.0140769	0.834523	0.826574	0.731627	1
AC005518.1	0.000328527	0	0.00282048	0	NA	-4.86813	0.24121	1
AC005519.1	0.00774021	0.0020102	0.0108695	0.00201222	-2.43343	-2.37667	0.770784	1
AC005520.2	0.00369128	0.0020417	0.000748865	0.00204379	1.44847	1.33655	0.618149	1
AC005520.3	0.00758636	0	0.00399937	0	NA	-5.35733	0.199036	1
AC005520.5	0.0121658	0.0313351	0.00802207	0.0318312	1.9884	1.97505	0.599078	1
AC005523.1	0.00155853	0	0.00105065	0	NA	-3.52437	0.459299	1
AC005523.2	0.0853664	0.0463898	0.0974933	0.0474826	-1.0379	-1.03635	0.0109382	1
AC005529.1	0	0	NA	NA	NA	NA	1	1
AC005532.1	0.000333127	0.00801696	0.00176233	0.00804918	2.19136	2.12955	0.480118	1
AC005534.1	0.00660926	0.0209579	0.011492	0.0211791	0.882006	0.876302	0.79227	1
AC005537.1	0.00225409	0.0161642	0.000949529	0.0162955	4.10112	3.96549	0.165806	1
AC005540.1	0.0160558	0	0.000804944	0	NA	-3.17783	0.459299	1
AC005544.1	0.000243016	0	NA	NA	NA	NA	1	1
AC005544.2	0	0	NA	NA	NA	NA	1	1
AC005546.1	0.00021037	0	0.000176741	0	NA	-1.46854	0.601376	1
AC005548.1	0	0	NA	NA	NA	NA	1	1
AC005550.2	0	0	NA	NA	NA	NA	1	1
AC005552.1	0	0	NA	NA	NA	NA	1	1
AC005562.1	0.275611	0.250766	0.333995	0.28501	-0.228816	-0.228742	0.761998	1
AC005586.1	0	0	0	0	NA	0	1	1
AC005592.1	0	0	0	0	NA	0	1	1
AC005594.1	0.000907931	0	0	0	NA	0	1	1
AC005597.1	0	0	0	0	NA	0	1	1
AC005606.2	0.0072926	0.00188547	0.00596068	0.00188725	-1.65919	-1.60871	0.374303	1
AC005609.3	0.000492036	0.00296678	0.01007	0.00297118	-1.76096	-1.72746	0.328126	1
AC005609.4	0.00408854	0	0.0041534	0	NA	-5.41055	0.165233	1
AC005609.5	0.0174445	0.0213805	0.00639211	0.0216107	1.75738	1.74165	0.262167	1
AC005614.1	0.00345811	0.00779259	0.0039829	0.00782304	0.973909	0.956459	0.089732	1
AC005616.1	0.000424979	0	0.00100858	0	NA	-3.47064	0.459299	1
AC005618.1	0.00483849	0.00150409	0.0121296	0.00150522	-3.01049	-2.92954	0.187933	1
AC005618.2	0.000636926	0	NA	NA	NA	NA	1	1
AC005618.4	0.0165886	0.0330851	0.0130556	0.0336385	1.36545	1.35872	0.836713	1
AC005632.3	0.0988184	0.0783792	0.117463	0.0815327	-0.526755	-0.526214	0.0247416	1
AC005632.6	0.00500257	0.00181988	0.0166539	0.00182154	-3.19263	-3.12416	0.445141	1
AC005670.1	0	0	0	0	NA	0	1	1
AC005670.3	0.377429	0.388151	0.380416	0.474253	0.318081	0.318006	0.918946	1
AC005674.2	0.0175775	0.0226389	0.0225652	0.0228971	0.021064	0.0209718	0.851596	1
AC005682.2	0.00115975	0	0.000206652	0	NA	-1.6166	0.601376	1
AC005692.1	0	0	0.012706	0	NA	-7.00067	0.459299	1
AC005692.2	0	0	0	0	NA	0	1	1
AC005692.3	0.0984471	0.0563611	0.0426233	0.0579796	0.443902	0.443007	0.00811281	1
AC005695.1	0.00227776	0.00247418	0.00188751	0.00247725	0.392252	0.374867	0.936055	1
AC005695.2	0	0.00201543	0.00235493	0.00201746	-0.223143	-0.213346	0.620396	1
AC005695.3	0	0.00247418	0.000704137	0.00247725	1.81481	1.68032	0.328126	1
AC005696.1	0.0101485	0	0.0161144	0	NA	-7.34113	0.24121	1
AC005696.2	0.00187297	0	0.00579533	0	NA	-5.8815	0.364423	1
AC005696.3	0	0	0	0	NA	0	1	1
AC005696.4	0.0896193	0.17701	0.0918806	0.193643	1.07557	1.07475	0.000175263	1
AC005697.2	0.0174718	0.0031541	0.0162917	0.00315908	-2.36656	-2.33043	0.0967729	1
AC005699.1	0.00062086	0	0	0	NA	0	1	1
AC005702.5	0	0	NA	NA	NA	NA	1	1
AC005703.4	0	0	0	0	NA	0	1	1
AC005722.3	0	0.00208704	0.00124382	0.00208922	0.748181	0.704071	0.620396	1
AC005725.1	0	0.00268607	0	0.00268968	NA	4.80203	0.0564247	1
AC005726.1	0.0666869	0.0645931	0.0561863	0.0667248	0.248006	0.247601	0.518401	1
AC005726.2	0	0	0	0	NA	0	1	1
AC005726.3	0.0333507	0.025418	0.0380378	0.0257438	-0.563212	-0.561407	0.804591	1
AC005726.4	0	0	NA	NA	NA	NA	0.601376	1
AC005726.5	0.153356	0.125101	0.133562	0.133263	-0.00324014	-0.00323771	0.85694	1
AC005730.2	0.00339201	0.00625651	0.0022956	0.00627612	1.451	1.41229	0.643055	1
AC005730.3	0	0	0.00234867	0	NA	-4.61393	0.459299	1
AC005736.1	0.0069833	0	0.00919552	0	NA	-6.53846	0.115369	1
AC005736.2	0	0	NA	NA	NA	NA	1	1
AC005740.4	0.000887249	0	0	0	NA	0	1	1
AC005740.5	0.000919379	0.00620411	0.00920795	0.0062234	-0.565177	-0.557763	0.683609	1
AC005753.1	0.00229633	0.00459337	0.00348326	0.00460394	0.402429	0.392595	0.957764	1
AC005753.2	0.0171009	0	0.0103822	0	NA	-6.7118	0.24121	1
AC005753.3	0.0390682	0.0590762	0.0271054	0.0608561	1.16682	1.16388	0.958369	1
AC005757.1	0.00109165	0	0.00345564	0	NA	-5.15204	0.199036	1
AC005759.1	0.00193772	0.00671238	0.000861704	0.00673496	2.96641	2.82927	0.00928896	1
AC005772.2	0	0	NA	NA	NA	NA	1	1
AC005775.1	0	0	4.36e-05	0	NA	-0.522056	0.601376	1
AC005776.2	0.0138305	0.00220971	0.0145716	0.00221215	-2.71964	-2.66572	0.638573	1
AC005785.1	0	0	0.000873176	0	NA	-3.2827	0.459299	1
AC005786.2	0.00249072	0	0.00408803	0	NA	-5.3882	0.459299	1
AC005786.3	0	0	0	0	NA	0	1	1
AC005790.1	0.00285901	0	0.00224568	0	NA	-4.55193	0.459299	1
AC005803.1	0	0	0	0	NA	0	1	1
AC005821.1	0	0	0.000846624	0	NA	-3.24279	0.459299	1
AC005828.1	0.00127333	0	NA	NA	NA	NA	1	1
AC005828.2	0.000631237	0	0	0	NA	0	1	1
AC005828.3	0.00154894	0.00267705	0.00275528	0.00268063	-0.0396262	-0.0382199	0.867967	1
AC005828.4	0.000861261	0	NA	NA	NA	NA	1	1
AC005833.2	0.0229266	0.00294688	0.00801497	0.00295123	-1.44138	-1.41119	0.904342	1
AC005837.1	0.0148156	0.0242265	0.0223947	0.0245223	0.130937	0.13038	0.244596	1
AC005837.4	0.000244364	0	0.000836032	0	NA	-3.22656	0.459299	1
AC005838.2	0.116302	0.140464	0.156344	0.150808	-0.052018	-0.0519841	0.49075	1
AC005840.2	0	0	NA	NA	NA	NA	1	1
AC005840.4	0	0	0	0	NA	0	1	1
AC005841.1	0.000944202	0.00235569	NA	NA	NA	NA	0.0564247	1
AC005842.1	0	0	0.000668415	0	NA	-2.94189	0.601376	1
AC005856.1	0.0060614	0.0198947	0.00449411	0.0200939	2.16065	2.13606	0.153626	1
AC005863.1	0	0	0	0	NA	0	1	1
AC005865.2	0.000393188	0	0.000257635	0	NA	-1.83849	0.601376	1
AC005884.2	0	0	NA	NA	NA	NA	1	1
AC005899.1	0.000541085	0	0	0	NA	0	1	1
AC005899.3	0	0	0	0	NA	0	1	1
AC005899.5	0.0353942	0.0638648	0.0289511	0.0659483	1.18772	1.18493	0.822317	1
AC005899.6	0.00460049	0.0152081	0.01919	0.0153244	-0.324527	-0.322641	0.90919	1
AC005899.7	0.0390453	0.0590078	0.0131178	0.0607835	2.21215	2.20357	0.863364	1
AC005899.8	0.00368982	0	0.0201487	0	NA	-7.66169	0.137812	1
AC005906.2	0.000374786	0	NA	NA	NA	NA	0.459299	1
AC005908.3	0.00153054	0.0124366	0.000925099	0.0125143	3.75782	3.62122	0.000224941	1
AC005909.2	0	0	0	0	NA	0	1	1
AC005911.1	0.00367461	0.00906289	0.00548287	0.00910408	0.731581	0.721266	0.640638	1
AC005912.2	0	0.0223933	0	0.0226459	NA	7.82946	0.00694035	1
AC005914.1	0.000189328	0	0.00587476	0	NA	-5.90081	0.165233	1
AC005920.1	0	0	NA	NA	NA	NA	1	1
AC005920.3	0	0	NA	NA	NA	NA	1	1
AC005921.2	0.111409	0.0905762	0.106475	0.0948049	-0.167486	-0.167319	0.0430099	1
AC005921.4	0	0	NA	NA	NA	NA	1	1
AC005944.1	0.00827255	0.00436276	0.0116588	0.00437229	-1.41496	-1.39466	0.240464	1
AC005954.2	0	0	0.0030824	0	NA	-4.99204	0.364423	1
AC005962.1	0.0158743	0.00715467	0.0344547	0.00718032	-2.26258	-2.24681	0.0601462	1
AC005962.2	0.00470473	0	0.00312936	0	NA	-5.01318	0.165233	1
AC005972.3	0.00937289	0.00404001	0.00686671	0.00404818	-0.762346	-0.748	0.904342	1
AC005998.1	0	0	NA	NA	NA	NA	1	1
AC005999.1	0	0	NA	NA	NA	NA	1	1
AC005999.2	0	0	0	0	NA	0	1	1
AC006001.2	0.0163961	0.0166864	0.0539957	0.0168264	-1.68212	-1.67624	0.23295	1
AC006003.1	0.000567093	0	0.00140251	0	NA	-3.9093	0.459299	1
AC006004.1	0.000293885	0	0.000881482	0	NA	-3.29496	0.601376	1
AC006017.1	0.00411424	0.0158231	0.00205873	0.015949	2.95364	2.89423	0.618149	1
AC006019.1	0	0	NA	NA	NA	NA	1	1
AC006027.1	0.0017695	0	0.000310413	0	NA	-2.03708	0.601376	1
AC006033.2	0	0	0	0	NA	0	1	1
AC006040.1	0.000353379	0	0.000583263	0	NA	-2.77244	0.601376	1
AC006041.2	0	0	0	0	NA	0	1	1
AC006042.1	0	0	0	0	NA	0	1	1
AC006042.2	0	0	0	0	NA	0	1	1
AC006042.4	0.000949906	0	0.000583358	0	NA	-2.77264	0.601376	1
AC006043.1	0.0355225	0.00627282	0.0108681	0.00629253	-0.788384	-0.778851	0.418218	1
AC006058.1	0.000635282	0	0.0013728	0	NA	-3.88049	0.364423	1
AC006058.2	0	0	NA	NA	NA	NA	0.601376	1
AC006058.3	0.00101484	0	0.00249821	0	NA	-4.69945	0.24121	1
AC006059.1	0.0444663	0.0259778	0.0416828	0.0263182	-0.663392	-0.661378	0.168078	1
AC006059.4	0.00021586	0	0.000961887	0	NA	-3.40856	0.459299	1
AC006059.5	0.00432563	0	0.0046965	0	NA	-5.58391	0.199036	1
AC006062.1	0	0	0	0	NA	0	1	1
AC006063.1	0	0.00193639	NA	NA	NA	NA	0.0564247	1
AC006063.2	0	0.0599412	0	0.0617742	NA	9.27319	0.0564247	1
AC006063.3	0.00223294	0.0127258	0.00390474	0.0128071	1.71365	1.68839	0.808243	1
AC006063.4	0.000223184	0	NA	NA	NA	NA	1	1
AC006064.1	0.000941419	0	0.000936658	0	NA	-3.37387	0.459299	1
AC006064.2	0.033397	0.00269625	0.0112542	0.00269989	-2.0595	-2.01979	0.374303	1
AC006064.3	0.000234953	0	NA	NA	NA	NA	1	1
AC006064.4	0.00314767	0.00617112	0.00759556	0.0061902	-0.29517	-0.29092	0.90919	1
AC006064.5	6.27879e-05	0	0	0	NA	0	1	1
AC006111.2	0.00585106	0.00880675	0.00530843	0.00884564	0.736683	0.725977	0.536117	1
AC006111.3	0.00473149	0	0.0013443	0	NA	-3.8523	0.601376	1
AC006112.1	0.00661385	0.0108212	0.00498854	0.01088	1.12499	1.10956	0.999705	1
AC006115.2	0.163703	0.0768424	0.171005	0.0798719	-1.09828	-1.09732	0.00809243	1
AC006116.10	0.0044744	0.00757019	0.000176741	0.00759892	5.42608	4.79805	0.00144082	1
AC006116.11	0.000292728	0.00513309	0.0101547	0.00514628	-0.980543	-0.966916	0.507816	1
AC006116.4	0.00137408	0	0.0015244	0	NA	-4.02184	0.459299	1
AC006116.5	0.00390425	0.00595024	0.00917124	0.00596798	-0.619875	-0.611546	0.170217	1
AC006116.6	0.00142741	0	0.00226368	0	NA	-4.56296	0.364423	1
AC006116.8	0.00812788	0.0192396	0.0095426	0.0194259	1.02552	1.01789	0.682437	1
AC006116.9	0.000454097	0.0018248	0.00149903	0.00182647	0.285032	0.268765	0.865796	1
AC006130.1	0.0138881	0	NA	NA	NA	NA	1	1
AC006130.3	0.00160124	0.0280225	0.0097525	0.0284188	1.543	1.53335	0.510169	1
AC006141.1	0.245349	0.219864	0.186064	0.245907	0.402309	0.40212	0.414075	1
AC006145.1	0.000803931	0.00416775	0.00118238	0.00417645	1.82059	1.73759	0.618149	1
AC006146.1	0.0224473	0	0.00031561	0	NA	-2.05523	0.601376	1
AC006148.1	0.00732237	0	0.00109545	0	NA	-3.57948	0.459299	1
AC006157.1	0.0102314	0.0208397	0.0110049	0.0210584	0.936253	0.930037	0.235699	1
AC006160.1	0.00363202	0	0.00390957	0	NA	-5.32538	0.137812	1
AC006197.2	0	0	NA	NA	NA	NA	1	1
AC006206.1	0	0	0	0	NA	0	1	1
AC006206.2	0	0	0	0	NA	0	1	1
AC006213.1	0.00949879	0.0165473	0.00424719	0.0166849	1.97396	1.94901	0.0464234	1
AC006213.2	0.0423154	0.0297703	0.0565142	0.0302179	-0.90321	-0.900995	0.0986539	1
AC006213.3	0.00873623	0.0159307	0.00308313	0.0160583	2.38085	2.34375	0.646424	1
AC006213.4	0.0359965	0.0106879	0.0330388	0.0107452	-1.62046	-1.61146	0.307522	1
AC006213.5	0.0036498	0.00666805	0.00207801	0.00669033	1.68687	1.64047	0.168274	1
AC006213.7	0.0057816	0.00267569	0.000494265	0.00267927	2.43848	2.22553	0.327163	1
AC006230.1	0.0187527	0.0291587	0.0148459	0.029588	0.994947	0.990129	0.633002	1
AC006237.1	0.000900826	0	0.002491	0	NA	-4.69544	0.294729	1
AC006238.1	0.00146108	0	0	0	NA	0	1	1
AC006238.2	0	0	0	0	NA	0	1	1
AC006249.1	0.0117433	0.00847279	0.0082471	0.00850878	0.0450652	0.0445336	0.0944961	1
AC006252.1	0.00167364	0	0.000450551	0	NA	-2.46088	0.459299	1
AC006262.1	0.000818122	0.00123183	0.00131197	0.00123259	-0.0900406	-0.0834754	0.867967	1
AC006262.2	0	0	NA	NA	NA	NA	1	1
AC006270.1	0.000592268	0	0.00100908	0	NA	-3.47129	0.459299	1
AC006272.1	0	0	NA	NA	NA	NA	1	1
AC006273.1	0	0	NA	NA	NA	NA	1	1
AC006296.1	0	0	0.00353996	0	NA	-5.18585	0.364423	1
AC006296.2	0	0	NA	NA	NA	NA	1	1
AC006296.3	0.0351163	0.00152466	0.0110211	0.00152582	-2.85261	-2.77406	0.223093	1
AC006299.1	0	0	0.000448071	0	NA	-2.45436	0.601376	1
AC006305.1	0	0	0	0	NA	0	1	1
AC006305.3	0	0	NA	NA	NA	NA	1	1
AC006329.1	0.0160454	0.0336113	0.0595619	0.0341826	-0.80113	-0.799336	0.957151	1
AC006333.2	0.0707708	0.104465	0.0756908	0.110116	0.540835	0.54024	0.0058681	1
AC006348.1	0.00222913	0.00687624	0.00876014	0.00689993	-0.344371	-0.339988	0.514107	1
AC006364.1	0	0	0	0	NA	0	1	1
AC006369.1	0.000891402	0	0	0	NA	0	1	1
AC006372.1	0.000735353	0	0.00139068	0	NA	-3.8979	0.459299	1
AC006372.2	0	0	0	0	NA	0	1	1
AC006372.3	0.00062086	0	0.00109939	0	NA	-3.58423	0.459299	1
AC006378.1	0	0	NA	NA	NA	NA	1	1
AC006387.1	0.101278	0.0161904	0.131268	0.0163222	-3.00761	-2.9999	0.010049	1
AC006398.1	0.00287248	0.00318279	0.00193079	0.00318786	0.723398	0.695109	0.620396	1
AC006427.2	0.00246519	0	0.00362903	0	NA	-5.22073	0.294729	1
AC006435.1	0.0160898	0	NA	NA	NA	NA	0.601376	1
AC006435.2	0.000977375	0	0.00319016	0	NA	-5.04009	0.364423	1
AC006435.3	0	0	NA	NA	NA	NA	1	1
AC006441.1	0.00218175	0.0280585	0.00228633	0.0284559	3.63762	3.58092	0.478717	1
AC006441.3	0	0	0	0	NA	0	1	1
AC006441.4	0	0	0	0	NA	0	1	1
AC006445.3	0	0	0	0	NA	0	1	1
AC006449.1	0.000763667	0	0	0	NA	0	1	1
AC006449.2	0.0014732	0	0	0	NA	0	1	1
AC006449.3	0	0	0	0	NA	0	1	1
AC006449.5	0.0245862	0.0218088	0.010888	0.0220483	1.01793	1.01127	0.246678	1
AC006449.6	0.00456568	0.00455594	0.011306	0.00456634	-1.30798	-1.28943	0.447892	1
AC006450.1	0	0	0	0	NA	0	1	1
AC006450.2	0	0.00151161	0	0.00151275	NA	4.01145	0.0564247	1
AC006450.3	0.0396739	0.0493973	0.0426535	0.0506376	0.247545	0.247013	0.511874	1
AC006452.1	0	0	0.000282835	0	NA	-1.93672	0.601376	1
AC006460.1	0.000332305	0	0	0	NA	0	1	1
AC006460.2	0.0367776	0.0282596	0.065332	0.0286627	-1.18862	-1.1858	0.571944	1
AC006480.2	0.0680006	0.0884744	0.140239	0.0925063	-0.600266	-0.599736	0.0437225	1
AC006483.2	0	0	0	0	NA	0	1	1
AC006504.1	0.0249527	0.0359698	0.0433127	0.0366245	-0.241979	-0.241372	0.778531	1
AC006504.5	0.138986	0.172829	0.138598	0.188663	0.444909	0.444632	0.220633	1
AC006504.7	0.00711188	0.0115569	0.0119012	0.0116239	-0.0340104	-0.0337237	0.265527	1
AC006511.4	0.00304882	0	0.00692	0	NA	-6.1334	0.199036	1
AC006511.6	0.00165458	0	0	0	NA	0	1	1
AC006517.2	0	0	0	0	NA	0	1	1
AC006525.1	0	0	0.000895142	0	NA	-3.3149	0.601376	1
AC006538.1	0.0182793	0.0137559	0.0186181	0.0138509	-0.426723	-0.424072	0.476575	1
AC006538.3	0	0	NA	NA	NA	NA	1	1
AC006538.4	0	0	0	0	NA	0	1	1
AC006547.1	0.00207423	0	0.0208503	0	NA	-7.71083	0.24121	1
AC006547.2	0.00135499	0.00469232	0.000521315	0.00470334	3.17346	2.95064	0.0569208	1
AC006547.3	0.00334781	0.00486253	0.0127261	0.00487437	-1.3845	-1.3665	0.437896	1
AC006557.3	0.000373518	0	0	0	NA	0	1	1
AC006566.1	0.000412526	0	0.00314387	0	NA	-5.01964	0.459299	1
AC006566.2	0	0	0	0	NA	0	1	1
AC006581.2	0	0.000882513	0.00067065	0.000882902	0.396693	0.350972	0.328126	1
AC006942.1	0.00965028	0.00732185	0.0040354	0.00734872	0.864782	0.848966	0.639446	1
AC006947.1	0	0	0.0070304	0	NA	-6.15591	0.601376	1
AC006960.3	0.00966977	0.00389509	0.00125012	0.00390268	1.6424	1.56788	0.618149	1
AC006967.3	0	0	0	0	NA	0	1	1
AC006972.1	0	0	0	0	NA	0	1	1
AC006974.1	0.00384334	0.0245512	0.00404267	0.0248551	2.62016	2.5907	0.000270685	1
AC006974.2	0	0.00415849	0	0.00416715	NA	5.4152	0.00694035	1
AC006994.2	0.0277874	0.0137861	0.015401	0.0138816	-0.149851	-0.148833	0.135435	1
AC007009.1	0.00208229	0.00417304	0.00305464	0.00418176	0.453107	0.440728	0.643055	1
AC007014.1	0.0411637	0.0361382	0.03927	0.0367991	-0.0937534	-0.0935074	0.321746	1
AC007014.2	0.00332464	0.00193155	0.000737283	0.00193342	1.39087	1.28012	0.328126	1
AC007029.1	0	0	0	0	NA	0	1	1
AC007032.1	0.00760187	0.00918164	0.0194895	0.00922392	-1.07925	-1.07107	0.307522	1
AC007036.1	0.00631775	0	0.00569627	0	NA	-5.85705	0.364423	1
AC007036.2	0.00783731	0.00559254	0.00638246	0.0056082	-0.186574	-0.183504	0.993214	1
AC007036.3	0.000239317	0	0.000365692	0	NA	-2.21938	0.601376	1
AC007036.5	0.000332305	0.00253496	0.00186521	0.00253817	0.444455	0.424858	0.865796	1
AC007038.1	0.0229701	0.0328652	0.0265531	0.0334112	0.331454	0.330342	0.599391	1
AC007038.2	0.0728717	0.0706384	0.0733061	0.0731931	-0.00222582	-0.00222279	0.605829	1
AC007040.1	0	0	0	0	NA	0	1	1
AC007064.2	0.00137408	0.0137307	0	0.0138253	NA	7.12157	0.000940419	1
AC007066.2	0.00924358	0.0147962	0.0092133	0.0149062	0.694123	0.688195	0.103517	1
AC007066.3	0.00441887	0	0.00920086	0	NA	-6.53929	0.0968738	1
AC007091.1	0	0	NA	NA	NA	NA	1	1
AC007098.1	0.0506027	0.0241262	0.0306019	0.0244196	-0.325581	-0.324392	0.142937	1
AC007099.1	0	0	NA	NA	NA	NA	1	1
AC007100.1	0.0019709	0.00909564	0	0.00913713	NA	6.52937	0.00694035	1
AC007100.2	0	0	NA	NA	NA	NA	0.459299	1
AC007106.1	0	0	NA	NA	NA	NA	1	1
AC007106.2	0.0107483	0	0.0047906	0	NA	-5.61194	0.24121	1
AC007114.1	0.000669647	0.00616959	0.000622486	0.00618867	3.31351	3.12171	0.0571285	1
AC007114.2	0.0515112	0.102003	0.0624383	0.107387	0.782319	0.781353	0.424499	1
AC007126.1	0	0	0	0	NA	0	1	1
AC007128.2	0	0	NA	NA	NA	NA	1	1
AC007130.1	0.000213293	0	0	0	NA	0	1	1
AC007132.1	0	0	0.00148023	0	NA	-3.98206	0.459299	1
AC007159.1	0	0	0	0	NA	0	1	1
AC007163.1	0	0.00152466	NA	NA	NA	NA	0.328126	1
AC007179.1	0.00171331	0	0.0012953	0	NA	-3.80251	0.459299	1
AC007179.2	0.00104436	0.00618975	0.00294842	0.00620895	1.07441	1.04934	0.314734	1
AC007182.1	0	0	NA	NA	NA	NA	1	1
AC007192.2	0	0	NA	NA	NA	NA	1	1
AC007193.1	0.0133629	0.00199254	0.0547525	0.00199453	-4.77881	-4.71086	0.114156	1
AC007193.2	0	0.0180903	0	0.0182549	NA	7.52002	0.000133021	1
AC007193.3	0	0	0	0	NA	0	1	1
AC007216.2	0.00719944	0.00140966	0.00246847	0.00141066	-0.807251	-0.765735	0.935073	1
AC007216.3	0.0595923	0.0213346	0.0382614	0.0215638	-0.827281	-0.824372	0.14497	1
AC007216.4	0.0241839	0	0.0029536	0	NA	-4.93244	0.294729	1
AC007218.1	0	0	NA	NA	NA	NA	1	1
AC007218.3	0.00178529	0.00212204	0.00173932	0.0021243	0.28846	0.274175	0.866881	1
AC007220.1	0.00364566	0	0.00246145	0	NA	-4.67889	0.364423	1
AC007220.2	0	0	NA	NA	NA	NA	1	1
AC007221.1	0	0	0.000601986	0	NA	-2.81144	0.601376	1
AC007222.2	0.000842654	0	0.000643456	0	NA	-2.89425	0.601376	1
AC007240.3	0.00013464	0.00267705	0.000391701	0.00268063	2.77475	2.49956	0.327163	1
AC007250.1	0.0016684	0.0190423	0.00393287	0.0192248	2.28931	2.26057	0.00446466	1
AC007255.1	0	0	0.000315845	0	NA	-2.05605	0.601376	1
AC007262.2	0.0269679	0.0144065	0.0325611	0.0145107	-1.16603	-1.16054	0.681945	1
AC007272.1	0.000949692	0	0	0	NA	0	1	1
AC007277.1	0	0	NA	NA	NA	NA	1	1
AC007279.2	0.00191921	0	0.0032308	0	NA	-5.0578	0.24121	1
AC007285.1	0.0138892	0.00612251	0.0110163	0.00614129	-0.84302	-0.832754	0.769229	1
AC007285.2	0	0	0	0	NA	0	1	1
AC007292.1	0.00501597	0.00707897	0.00963921	0.00710409	-0.440265	-0.434988	0.788538	1
AC007292.2	0.0198034	0.00426022	0.0131006	0.00426931	-1.61756	-1.59512	0.323957	1
AC007292.3	0.00412471	0	0.00328321	0	NA	-5.08032	0.364423	1
AC007298.2	0	0	0	0	NA	0	1	1
AC007308.1	0.000520489	0	0	0	NA	0	1	1
AC007317.1	0	0	NA	NA	NA	NA	1	1
AC007317.2	0	0	NA	NA	NA	NA	1	1
AC007319.1	0	0	NA	NA	NA	NA	1	1
AC007325.2	0	0	0	0	NA	0	1	1
AC007325.4	0.0694873	0.053361	0.0853666	0.0548104	-0.639222	-0.638281	0.199669	1
AC007326.2	0	0	NA	NA	NA	NA	0.601376	1
AC007326.5	0	0	0	0	NA	0	1	1
AC007327.2	0	0	0	0	NA	0	1	1
AC007333.2	0	0.00193639	0	0.00193826	NA	4.34927	0.0564247	1
AC007336.1	0	0	0	0	NA	0	1	1
AC007342.1	0.00355786	0.00281689	0.003274	0.00282086	-0.21492	-0.208067	0.773371	1
AC007342.5	0	0	NA	NA	NA	NA	1	1
AC007344.1	0	0	4.36e-05	0	NA	-0.522056	0.601376	1
AC007349.4	0	0	NA	NA	NA	NA	1	1
AC007350.1	0	0	NA	NA	NA	NA	1	1
AC007362.1	0	0	NA	NA	NA	NA	1	1
AC007364.1	0.00342487	0	0.0110457	0	NA	-6.80034	0.0492111	1
AC007365.1	0.00370514	0	0.0035255	0	NA	-5.18011	0.601376	1
AC007368.1	0	0	NA	NA	NA	NA	1	1
AC007370.1	0	0	0.00297256	0	NA	-4.94137	0.364423	1
AC007370.2	0.00382343	0.00595589	0.0109613	0.00597366	-0.875731	-0.864882	0.589906	1
AC007375.3	0.000918563	0	0.000380592	0	NA	-2.26481	0.601376	1
AC007376.2	0.000849148	0	0	0	NA	0	1	1
AC007378.1	0	0	0	0	NA	0	1	1
AC007381.1	0.000693891	0	0	0	NA	0	1	1
AC007381.2	0.000923197	0	0.000331964	0	NA	-2.11091	0.601376	1
AC007383.2	0.00713722	0.0147795	0.00822079	0.0148893	0.856928	0.849142	0.809757	1
AC007383.3	0.0227103	0.00930016	0.00798937	0.00934354	0.225888	0.223301	0.872712	1
AC007384.1	0.0028013	0	0	0	NA	0	1	1
AC007387.2	0	0	0.00113028	0	NA	-3.62091	0.601376	1
AC007387.3	0	0	0	0	NA	0	1	1
AC007389.1	0.000275211	0.0067383	0	0.00676106	NA	6.10036	0.000940419	1
AC007389.3	0	0	0	0	NA	0	1	1
AC007389.5	0.000718735	0.00291174	0	0.00291599	NA	4.91456	0.00694035	1
AC007390.2	0.0105577	0.0122507	0.0295985	0.0123261	-1.26381	-1.25702	0.214121	1
AC007391.1	0	0	0	0	NA	0	1	1
AC007391.2	0	0	NA	NA	NA	NA	0.601376	1
AC007391.3	0.00169252	0	0	0	NA	0	1	1
AC007402.1	0	0	0.000682501	0	NA	-2.96809	0.459299	1
AC007402.2	0	0.00763741	0	0.00766665	NA	6.27922	0.0564247	1
AC007403.1	0	0	NA	NA	NA	NA	1	1
AC007405.1	0.000752883	0	0.0016105	0	NA	-4.09634	0.459299	1
AC007405.2	0	0.00203601	0.000241196	0.00203809	3.07894	2.64765	0.327163	1
AC007405.3	0.00479096	0.00697082	0.00117869	0.00699517	2.56917	2.47217	0.165385	1
AC007405.4	0	0	0	0	NA	0	1	1
AC007406.2	0	0	0	0	NA	0	1	1
AC007406.3	0	0	NA	NA	NA	NA	1	1
AC007406.4	0.0016193	0	0.000938712	0	NA	-3.37672	0.459299	1
AC007406.5	0.0965692	0.0931291	0.129543	0.0976035	-0.408424	-0.40806	0.267976	1
AC007423.1	0	0	0	0	NA	0	1	1
AC007431.1	0	0	NA	NA	NA	NA	1	1
AC007431.2	0	0	NA	NA	NA	NA	1	1
AC007432.1	0	0	0	0	NA	0	1	1
AC007448.4	0.00523913	0.0150612	0.00221457	0.0151752	2.77662	2.72238	0.15237	1
AC007448.5	0.0188049	0.00430393	0.0168451	0.0043132	-1.9655	-1.94097	0.280596	1
AC007485.1	0	0	0	0	NA	0	1	1
AC007491.1	0	0	NA	NA	NA	NA	1	1
AC007493.1	0	0	NA	NA	NA	NA	1	1
AC007494.2	0.00340828	0	0.0125788	0	NA	-6.98627	0.601376	1
AC007495.1	0	0	0	0	NA	0	1	1
AC007496.1	0	0	NA	NA	NA	NA	1	1
AC007496.2	0.00902828	0.00574688	0.00201626	0.00576342	1.51525	1.47023	0.328126	1
AC007497.1	0.00366408	0	0.0011842	0	NA	-3.6828	0.364423	1
AC007527.1	0	0	NA	NA	NA	NA	1	1
AC007527.2	0	0	NA	NA	NA	NA	0.459299	1
AC007529.1	0	0	NA	NA	NA	NA	1	1
AC007529.2	0	0	NA	NA	NA	NA	1	1
AC007533.1	0	0	0.001946	0	NA	-4.35474	0.364423	1
AC007535.1	0	0	0	0	NA	0	1	1
AC007540.1	0	0	NA	NA	NA	NA	1	1
AC007541.1	0.0632614	0.0986865	0.0685692	0.10372	0.597065	0.596353	0.0414588	1
AC007546.1	0.00314901	0.00226955	0	0.00227213	NA	4.56811	0.0564247	1
AC007552.2	0	0	NA	NA	NA	NA	1	1
AC007557.1	0	0	NA	NA	NA	NA	1	1
AC007557.3	0	0	0.00108314	0	NA	-3.56455	0.601376	1
AC007563.1	0.000890487	0	0.00178414	0	NA	-4.23583	0.459299	1
AC007563.2	0.00904867	0	0.0090467	0	NA	-6.51518	0.0581388	1
AC007563.4	0.0219153	0.00181988	0.00201638	0.00182154	-0.146611	-0.139338	0.865796	1
AC007566.1	0.0806295	0.0593003	0.0771428	0.0610939	-0.336503	-0.336012	0.00521525	1
AC007569.1	0	0	0	0	NA	0	1	1
AC007570.1	0.0011011	0	0.000555658	0	NA	-2.71294	0.601376	1
AC007598.2	0	0	NA	NA	NA	NA	1	1
AC007599.2	0.00661674	0	0.0151935	0	NA	-7.25677	0.137812	1
AC007601.1	0.00121296	0	0	0	NA	0	1	1
AC007603.1	0	0	NA	NA	NA	NA	1	1
AC007608.1	0.000770299	0	0	0	NA	0	1	1
AC007608.2	0.000979846	0	NA	NA	NA	NA	1	1
AC007608.3	0.00194379	0.00551509	0.00226809	0.00553033	1.28589	1.2495	0.647924	1
AC007610.1	0	0	NA	NA	NA	NA	0.601376	1
AC007610.5	0.0044442	0	0.000241196	0	NA	-1.7706	0.601376	1
AC007611.1	0.00160485	0	0.00243036	0	NA	-4.66127	0.294729	1
AC007613.1	0.00472124	0	0.00699536	0	NA	-6.1488	0.165233	1
AC007614.1	0.00966901	0.011978	0.0217297	0.01205	-0.850638	-0.845339	0.215531	1
AC007619.1	0	0	0	0	NA	0	1	1
AC007620.2	0.0185644	0.0172886	0.0258956	0.0174389	-0.570394	-0.567705	0.691715	1
AC007620.3	0.00378168	0.00177233	0.000265928	0.0017739	2.73782	2.35641	0.327163	1
AC007622.2	0.000693986	0	NA	NA	NA	NA	0.294729	1
AC007637.1	0	0	0	0	NA	0	1	1
AC007638.1	0.00108369	0.00245137	0	0.00245437	NA	4.6749	0.0564247	1
AC007638.2	0.00337943	0	0	0	NA	0	1	1
AC007639.1	0	0	0	0	NA	0	1	1
AC007652.3	0	0	NA	NA	NA	NA	0.601376	1
AC007655.1	0	0	NA	NA	NA	NA	1	1
AC007655.2	0.014993	0	0.00248729	0	NA	-4.69337	0.294729	1
AC007656.1	0	0	0	0	NA	0	1	1
AC007656.2	0	0	NA	NA	NA	NA	1	1
AC007656.4	0	0	0	0	NA	0	1	1
AC007663.2	0	0	NA	NA	NA	NA	1	1
AC007663.3	0.00513206	0.000910324	0.000731235	0.000910739	0.316703	0.282082	0.328126	1
AC007663.4	0.00333724	0.00177042	0.0118613	0.00177199	-2.74282	-2.67573	0.187933	1
AC007666.1	0	0	0	0	NA	0	1	1
AC007666.2	0.00581563	0.00651035	0.0154549	0.00653159	-1.24256	-1.22994	0.535474	1
AC007671.1	0.000154589	0	0.000866068	0	NA	-3.27212	0.459299	1
AC007673.1	0	0	0	0	NA	0	1	1
AC007679.1	0	0	NA	NA	NA	NA	1	1
AC007681.1	0.0214672	0.0447672	0.00119205	0.0457844	5.26335	5.15028	0.00145317	1
AC007682.1	0.0356891	0.0205528	0.0119353	0.0207654	0.798949	0.793843	0.389144	1
AC007684.2	0.00383262	0	0.004749	0	NA	-5.59961	0.137812	1
AC007686.2	0	0	0	0	NA	0	1	1
AC007686.3	0.00804164	0.00469728	0.0096892	0.00470833	-1.04116	-1.02566	0.590436	1
AC007686.4	0.00187161	0.000910324	0	0.000910739	NA	3.33734	0.0564247	1
AC007687.1	0.00188547	0	0.00751394	0	NA	-6.25057	0.459299	1
AC007695.1	0.0120806	0.00448126	0.00776216	0.00449131	-0.78932	-0.776018	0.589377	1
AC007728.1	0	0	NA	NA	NA	NA	0.601376	1
AC007728.2	0	0	0	0	NA	0	1	1
AC007728.3	0	0	NA	NA	NA	NA	1	1
AC007731.2	0	0	NA	NA	NA	NA	1	1
AC007731.3	0	0	NA	NA	NA	NA	0.601376	1
AC007731.5	0.000392496	0	0	0	NA	0	1	1
AC007743.1	0.011516	0	0.00151019	0	NA	-4.00916	0.601376	1
AC007749.1	0	0	0	0	NA	0	1	1
AC007749.2	0.0261755	0.00433667	0.0122725	0.00434609	-1.49764	-1.47653	0.784855	1
AC007773.1	0.00386098	0.00409188	0.00875549	0.00410026	-1.09447	-1.07609	0.902958	1
AC007780.1	0	0	0.00409099	0	NA	-5.38922	0.294729	1
AC007785.3	0.0272819	0.0314821	0.0826238	0.0319829	-1.36926	-1.3665	0.689388	1
AC007786.1	0.00743912	0	0.0020616	0	NA	-4.43403	0.24121	1
AC007786.2	0.000520489	0	0.000822254	0	NA	-3.20516	0.601376	1
AC007786.3	0.000829766	0.00354414	0.00132282	0.00355043	1.42438	1.35931	0.864711	1
AC007786.4	0	0	NA	NA	NA	NA	0.601376	1
AC007787.1	0.00207585	0	0	0	NA	0	1	1
AC007823.1	0.00386252	0.000442549	0.0174702	0.000442647	-5.30259	-5.01697	0.769923	1
AC007846.1	0	0	NA	NA	NA	NA	1	1
AC007848.1	0	0	0.000564565	0	NA	-2.73241	0.601376	1
AC007848.2	0	0	0.000391701	0	NA	-2.29778	0.601376	1
AC007861.1	0	0	NA	NA	NA	NA	1	1
AC007861.2	0	0	NA	NA	NA	NA	1	1
AC007877.1	0.00104601	0.005064	0.000939752	0.00507684	2.43358	2.31583	0.312955	1
AC007878.1	0.049876	0.0653469	0.0327272	0.0675293	1.04503	1.04276	0.298239	1
AC007879.2	0.00249462	0	0.00572636	0	NA	-5.86452	0.165233	1
AC007879.3	0.00143104	0.00436187	0	0.00437139	NA	5.48265	0.0564247	1
AC007879.5	0	0	0	0	NA	0	1	1
AC007880.1	0.000462303	0	NA	NA	NA	NA	0.601376	1
AC007881.2	0	0	NA	NA	NA	NA	1	1
AC007881.3	0.00307575	0.00422377	0.00383722	0.0042327	0.141516	0.138089	0.812029	1
AC007881.4	0.000483635	0	0.000601635	0	NA	-2.81072	0.601376	1
AC007906.1	0.000214029	0	0	0	NA	0	1	1
AC007906.2	0.000404255	0	NA	NA	NA	NA	1	1
AC007920.2	0.20858	0.0642218	0.209642	0.0663289	-1.66022	-1.65873	3.11e-06	0.0904251
AC007922.2	0.0105294	0	0.00185417	0	NA	-4.28849	0.364423	1
AC007922.4	0.000533243	0	NA	NA	NA	NA	0.601376	1
AC007938.1	0.00525949	0.00675052	0.00374084	0.00677335	0.856508	0.839592	0.270406	1
AC007938.2	0.00558056	0.00904089	0.00838885	0.00908189	0.114519	0.113221	0.508765	1
AC007938.3	0.0250199	0.01804	0.0668891	0.0182037	-1.87754	-1.87179	0.0944951	1
AC007950.1	0	0	NA	NA	NA	NA	1	1
AC007950.2	0.00731775	0.00245137	0.00149769	0.00245437	0.712617	0.676984	0.865796	1
AC007952.2	0.00163847	0	0.00117516	0	NA	-3.67261	0.601376	1
AC007952.3	0	0	0	0	NA	0	1	1
AC007952.4	0.0379149	0.0250126	0.0520278	0.0253281	-1.03855	-1.03563	0.128798	1
AC007952.6	0	0	NA	NA	NA	NA	0.459299	1
AC007952.7	0	0	NA	NA	NA	NA	1	1
AC007953.1	0	0	NA	NA	NA	NA	1	1
AC007953.2	0	0	NA	NA	NA	NA	1	1
AC007991.4	0	0	NA	NA	NA	NA	1	1
AC007996.1	0.0110093	0.00355132	0.00226713	0.00355763	0.650051	0.627772	0.643055	1
AC007998.3	0	0	0	0	NA	0	1	1
AC007998.4	0.00184857	0.00140966	0.00312919	0.00141066	-1.14942	-1.096	0.866881	1
AC008011.2	0.00290558	0	9.05e-05	0	NA	-0.929791	0.601376	1
AC008014.1	0.0101223	0.0253581	0.00222926	0.0256824	3.52614	3.46844	0.00182179	1
AC008026.3	0.0146639	0.00546857	0.0175983	0.00548356	-1.68225	-1.66435	0.899264	1
AC008033.3	0	0.00292101	0.00327331	0.00292528	-0.162176	-0.157096	0.619272	1
AC008035.1	0	0	0.00064009	0	NA	-2.8877	0.601376	1
AC008040.1	0.00200058	0	0.000311391	0	NA	-2.04051	0.601376	1
AC008050.1	0	0	0.00157261	0	NA	-4.06403	0.294729	1
AC008055.2	0	0	0	0	NA	0	1	1
AC008056.1	0	0	0	0	NA	0	1	1
AC008056.2	0	0	0	0	NA	0	1	1
AC008056.3	0	0	0	0	NA	0	1	1
AC008060.1	0.00710733	0.028439	0.00180587	0.0288473	3.99767	3.92491	9.22e-07	0.0267841
AC008060.2	0	0	NA	NA	NA	NA	1	1
AC008060.3	0.000719563	0	NA	NA	NA	NA	1	1
AC008060.4	0.000186104	0.00721705	0.00121987	0.00724315	2.56989	2.476	0.0360963	1
AC008060.5	0	0	NA	NA	NA	NA	1	1
AC008063.1	0	0	0	0	NA	0	1	1
AC008067.1	0.0179787	0	0.037517	0	NA	-8.55524	0.0687935	1
AC008073.1	0	0	0	0	NA	0	1	1
AC008073.2	0.000829917	0.00217771	NA	NA	NA	NA	0.620396	1
AC008074.2	0.00685059	0.00275537	0.00842717	0.00275917	-1.61081	-1.57647	0.58515	1
AC008079.1	0.121805	0.0366468	0.0373347	0.0373266	-0.000314543	-0.000313703	0.492446	1
AC008080.1	0.000313781	0	0.00243926	0	NA	-4.66634	0.601376	1
AC008080.4	0.00034003	0	0	0	NA	0	1	1
AC008083.3	0.0058331	0.010211	0.00648589	0.0102633	0.662118	0.654033	0.513543	1
AC008083.4	0	0	0.000365692	0	NA	-2.21938	0.601376	1
AC008088.1	0.000254997	0.0203822	0.00371219	0.0205914	2.4717	2.44034	0.327163	1
AC008105.1	0.0325006	0.0390176	0.057395	0.0397887	-0.528566	-0.527456	0.561989	1
AC008105.3	0.0427709	0.0616846	0.0402196	0.0636268	0.661737	0.66042	0.115752	1
AC008114.1	0	0	0	0	NA	0	1	1
AC008115.2	0.000486171	0	0.00226597	0	NA	-4.56436	0.459299	1
AC008115.3	0.00527713	0.00193639	0.00267338	0.00193826	-0.463903	-0.444307	0.93311	1
AC008115.4	0.00241758	0.0201	0.00121639	0.0203034	4.06104	3.95415	0.164965	1
AC008119.1	0.00454875	0.00303312	0.00218094	0.00303772	0.478043	0.460092	0.865796	1
AC008121.2	0.000708508	0	0.000513091	0	NA	-2.6161	0.459299	1
AC008121.3	0.000599279	0.0126571	0.000679678	0.0127376	4.22809	4.04135	0.327163	1
AC008124.1	0.189714	0.337563	0.256598	0.401528	0.645993	0.645791	0.0997776	1
AC008147.1	0.000779013	0	0	0	NA	0	1	1
AC008147.2	0.0305735	0.0643131	0.0254449	0.0664263	1.38438	1.38089	0.00404793	1
AC008149.1	0	0	0	0	NA	0	1	1
AC008149.2	0.00292508	0.00210692	0.00308148	0.00210914	-0.546966	-0.526211	0.447341	1
AC008154.2	0	0	NA	NA	NA	NA	1	1
AC008164.1	0.0235923	0.0018999	0.0440345	0.00190171	-4.53327	-4.4626	0.00482116	1
AC008170.1	0.000788827	0	0	0	NA	0	1	1
AC008180.2	0	0	NA	NA	NA	NA	0.601376	1
AC008264.2	0.0203127	0.0101345	0.0175354	0.010186	-0.783677	-0.777787	0.896268	1
AC008267.5	0.116493	0.099798	0.122187	0.104948	-0.219422	-0.219228	0.0231239	1
AC008268.1	0	0	0	0	NA	0	1	1
AC008269.1	0.0550899	0.0355355	0.0243543	0.0361744	0.570791	0.568862	0.87225	1
AC008269.2	0.00558051	0	0	0	NA	0	1	1
AC008273.1	0	0	0	0	NA	0	1	1
AC008277.1	0.00109937	0	0	0	NA	0	1	1
AC008278.2	0	0	NA	NA	NA	NA	1	1
AC008280.3	0.0126516	0.00425914	0.00448311	0.00426822	-0.0708638	-0.0692798	0.651681	1
AC008281.1	0	0	NA	NA	NA	NA	1	1
AC008378.1	0	0	0	0	NA	0	1	1
AC008393.1	0.0386469	0.0436424	0.0419038	0.0446087	0.0902431	0.0900348	0.84527	1
AC008395.1	0.00388931	0.00288831	0.0050814	0.00289248	-0.812918	-0.792	0.640812	1
AC008397.1	0	0	0	0	NA	0	1	1
AC008403.2	0	0	0	0	NA	0	1	1
AC008403.3	0.00165875	0	0	0	NA	0	1	1
AC008415.1	0	0	NA	NA	NA	NA	1	1
AC008429.1	0.00968464	0.021392	0.0242074	0.0216225	-0.162919	-0.16221	0.849055	1
AC008429.3	0	0	0	0	NA	0	1	1
AC008434.1	0.000261049	0.00281087	0.00465461	0.00281482	-0.725614	-0.705917	0.620396	1
AC008438.1	0.00206897	0.0018999	0	0.00190171	NA	4.32316	0.0564247	1
AC008438.2	0.000940098	0	NA	NA	NA	NA	1	1
AC008440.1	0	0	0	0	NA	0	1	1
AC008440.2	0	0	NA	NA	NA	NA	1	1
AC008443.1	0.084993	0.0983799	0.0968198	0.103382	0.0946094	0.0945149	0.950236	1
AC008443.3	0.00725316	0.00273378	0.00226104	0.00273752	0.275885	0.26521	0.774234	1
AC008443.4	0	0	0.000231699	0	NA	-1.72987	0.601376	1
AC008443.5	0.0308994	0.0552449	0.0319342	0.0567994	0.830773	0.8288	0.78665	1
AC008443.6	0.00463903	0	0.000731235	0	NA	-3.05526	0.601376	1
AC008443.8	0.0101985	0.0274954	0.0319131	0.0278769	-0.195078	-0.194426	0.375715	1
AC008443.9	0	0	0	0	NA	0	1	1
AC008453.1	0	0	NA	NA	NA	NA	1	1
AC008453.2	0.000300847	0	0.00104353	0	NA	-3.51543	0.601376	1
AC008459.1	0.00123861	0.00339423	0	0.0034	NA	5.12928	0.00694035	1
AC008462.1	0	0	0.00117814	0	NA	-3.67597	0.601376	1
AC008464.1	0	0	NA	NA	NA	NA	1	1
AC008467.1	0.0642953	0.0767547	0.0474668	0.0797772	0.749058	0.747829	0.277289	1
AC008494.3	0	0	0.00182028	0	NA	-4.26324	0.364423	1
AC008496.3	0	0	NA	NA	NA	NA	1	1
AC008505.1	0	0	0.000142526	0	NA	-1.27814	0.601376	1
AC008507.2	0	0	0.00121922	0	NA	-3.72161	0.601376	1
AC008507.4	0.00255981	0.0151502	0.00157134	0.0152655	3.28021	3.20062	0.313548	1
AC008507.5	0	0.00259521	NA	NA	NA	NA	0.0564247	1
AC008522.1	0.0295454	0.0246845	0.00548999	0.0249917	2.18657	2.16629	0.00302368	1
AC008525.1	0.0566761	0.0527121	0.0688138	0.0541261	-0.346373	-0.345805	0.271354	1
AC008532.1	0.00756069	0.00952439	0.00883557	0.00956989	0.11518	0.11394	0.319684	1
AC008537.2	0.000828472	0	NA	NA	NA	NA	1	1
AC008537.4	0.00314766	0.00580563	0	0.00582252	NA	5.88814	0.000940419	1
AC008539.1	0	0.00247418	0.00652654	0.00247725	-1.39758	-1.36242	0.866881	1
AC008543.1	0.00427004	0	0.00884595	0	NA	-6.48316	0.115369	1
AC008543.3	0	0	0	0	NA	0	1	1
AC008543.4	0.00343332	0	NA	NA	NA	NA	1	1
AC008543.5	0.000274428	0	NA	NA	NA	NA	1	1
AC008549.2	0.000598124	0.00622955	0.00087539	0.006249	2.83563	2.70248	0.0571285	1
AC008551.1	0	0	NA	NA	NA	NA	0.364423	1
AC008554.1	0.000632804	0	NA	NA	NA	NA	1	1
AC008555.1	0.0117257	0.0172198	0.0174859	0.0173689	-0.00968656	-0.0096313	0.586821	1
AC008555.2	0.000600287	0.00539021	0.00329914	0.00540476	0.712143	0.695512	0.620396	1
AC008555.4	0.0109382	0.00902078	0.0106017	0.00906159	-0.226456	-0.224167	0.863445	1
AC008555.5	0.00068556	0	0.00172197	0	NA	-4.18743	0.601376	1
AC008556.1	0	0	0	0	NA	0	1	1
AC008567.3	0.00249198	0.00575946	0.00579939	0.00577607	-0.00581144	-0.00571273	0.447892	1
AC008569.2	0.0205171	0.0222289	0.0117167	0.0224778	0.93993	0.934073	0.359267	1
AC008571.2	0.000878108	0	0.00661262	0	NA	-6.0688	0.364423	1
AC008581.1	0.000438422	0	0	0	NA	0	1	1
AC008588.1	0	0	0	0	NA	0	1	1
AC008591.1	0.0101574	0	0.0126512	0	NA	-6.99449	0.0581388	1
AC008592.2	0	0	0	0	NA	0	1	1
AC008592.5	0	0	NA	NA	NA	NA	1	1
AC008608.2	0.0392886	0.041647	0.0636693	0.0425264	-0.582239	-0.581114	0.267422	1
AC008609.1	0	0.00273378	NA	NA	NA	NA	0.0564247	1
AC008610.1	0.00721813	0.00573602	0.0063359	0.00575251	-0.139359	-0.137087	0.511615	1
AC008619.1	0	0	NA	NA	NA	NA	1	1
AC008622.2	0.000709831	0	0	0	NA	0	1	1
AC008625.1	0.00289119	0	0.00148325	0	NA	-3.98482	0.459299	1
AC008627.1	0	0	NA	NA	NA	NA	1	1
AC008629.1	0.00217349	0.0210676	0.00277242	0.021291	2.94103	2.89667	0.807487	1
AC008635.1	0	0	NA	NA	NA	NA	1	1
AC008649.1	0.00121067	0	0	0	NA	0	1	1
AC008649.2	0	0	0.000745659	0	NA	-3.08008	0.601376	1
AC008652.1	0.000758645	0	0	0	NA	0	1	1
AC008655.1	0	0	0	0	NA	0	1	1
AC008655.2	0	0	NA	NA	NA	NA	1	1
AC008659.1	0	0	NA	NA	NA	NA	1	1
AC008663.2	0	0	NA	NA	NA	NA	1	1
AC008667.1	0	0	NA	NA	NA	NA	1	1
AC008667.4	0	0	0	0	NA	0	1	1
AC008674.1	0	0	NA	NA	NA	NA	1	1
AC008676.1	0.0109694	0.0265469	0.0132979	0.0269025	1.01654	1.01108	0.340718	1
AC008679.1	0	0	0	0	NA	0	1	1
AC008686.1	0.0215658	0.00637473	0.0109781	0.00639509	-0.779593	-0.77029	0.190175	1
AC008691.1	0	0	0.000379233	0	NA	-2.26073	0.601376	1
AC008700.1	0	0	NA	NA	NA	NA	1	1
AC008703.1	0	0	0	0	NA	0	1	1
AC008705.2	0	0	NA	NA	NA	NA	1	1
AC008708.1	0	0	0	0	NA	0	1	1
AC008708.2	0	0	NA	NA	NA	NA	1	1
AC008728.1	0	0.00230594	NA	NA	NA	NA	0.328126	1
AC008731.1	0.0221523	0.0146485	0.0215422	0.0147563	-0.545833	-0.542771	0.842032	1
AC008734.2	0.00355366	0	0	0	NA	0	1	1
AC008735.1	0.0144988	0.00660779	0.0360619	0.00662967	-2.44347	-2.42586	0.0216819	1
AC008735.2	0.00339317	0	0.0146766	0	NA	-7.20717	0.115369	1
AC008735.3	0	0	0.00119877	0	NA	-3.69908	0.601376	1
AC008735.4	0.00158315	0	0.00169735	0	NA	-4.1678	0.459299	1
AC008736.1	0.00888793	0	0.00503088	0	NA	-5.68114	0.0581388	1
AC008737.1	0	0	0	0	NA	0	1	1
AC008737.3	0	0	NA	NA	NA	NA	1	1
AC008738.1	0.00319273	0.00193639	0.0127088	0.00193826	-2.71299	-2.65172	0.771646	1
AC008738.2	0	0.00210692	0	0.00210914	NA	4.46542	0.0564247	1
AC008738.3	0	0	0.000560141	0	NA	-2.72277	0.601376	1
AC008738.4	0.000480412	0	0.000941481	0	NA	-3.38056	0.601376	1
AC008741.1	0	0	NA	NA	NA	NA	0.601376	1
AC008742.1	0.000309375	0	0.00117245	0	NA	-3.66954	0.364423	1
AC008743.1	0	0	0	0	NA	0	1	1
AC008747.1	0.00109813	0	0	0	NA	0	1	1
AC008750.2	0	0	0	0	NA	0	1	1
AC008750.3	0	0	NA	NA	NA	NA	1	1
AC008750.5	0	0	0.000850237	0	NA	-3.24829	0.601376	1
AC008750.7	0	0	0.0006234	0	NA	-2.85479	0.601376	1
AC008751.3	0.00108043	0	0.000886253	0	NA	-3.30196	0.459299	1
AC008752.1	0	0	NA	NA	NA	NA	1	1
AC008752.2	0.000735077	0.00354414	0.00104218	0.00355043	1.76839	1.67628	0.328126	1
AC008753.2	0.000654686	0	NA	NA	NA	NA	1	1
AC008758.2	0	0	NA	NA	NA	NA	1	1
AC008759.2	0.00203803	0	NA	NA	NA	NA	0.601376	1
AC008759.3	0.000762372	0	0.00131588	0	NA	-3.82362	0.601376	1
AC008760.2	0	0	NA	NA	NA	NA	1	1
AC008761.1	0	0.00331385	0.000458456	0.00331935	2.85604	2.61421	0.327163	1
AC008761.2	0	0	NA	NA	NA	NA	0.601376	1
AC008764.2	0.000863762	0	0.000993008	0	NA	-3.45023	0.459299	1
AC008764.3	0.00909043	0.00217771	0.00161036	0.00218008	0.437004	0.41479	0.935073	1
AC008764.6	0.016065	0.0171207	0.0109806	0.0172681	0.653151	0.648402	0.936249	1
AC008764.7	0.0257299	0.00123183	0.0303823	0.00123259	-4.62346	-4.51567	0.0269602	1
AC008764.8	0.0631387	0.0368706	0.0967328	0.0375587	-1.36486	-1.36251	0.00124126	1
AC008766.1	0	0	0	0	NA	0	1	1
AC008770.3	0.0012365	0	0.000553867	0	NA	-2.709	0.601376	1
AC008771.1	0.126618	0.160679	0.154754	0.174308	0.171661	0.171557	0.93728	1
AC008780.1	0.00482111	0	0.00841185	0	NA	-6.4114	0.0968738	1
AC008781.1	0.000451741	0	0	0	NA	0	1	1
AC008781.2	0.000696124	0	0.00293328	0	NA	-4.92281	0.364423	1
AC008781.3	0.01157	0.0463268	0.0281674	0.0474166	0.751368	0.749295	0.806953	1
AC008798.2	0.000387005	0	0	0	NA	0	1	1
AC008798.3	0	0	NA	NA	NA	NA	0.601376	1
AC008840.1	0.000747052	0	0.00115369	0	NA	-3.64811	0.364423	1
AC008870.1	0	0	0	0	NA	0	1	1
AC008870.2	0.0453709	0.0543877	0.0723618	0.0558939	-0.372536	-0.37195	0.328472	1
AC008870.3	0	0	NA	NA	NA	NA	1	1
AC008870.4	0	0	0	0	NA	0	1	1
AC008871.1	0	0	NA	NA	NA	NA	1	1
AC008875.1	0.000987403	0	0.000623238	0	NA	-2.85447	0.601376	1
AC008875.3	0.000233263	0	0.00860574	0	NA	-6.4439	0.601376	1
AC008878.4	0	0	NA	NA	NA	NA	1	1
AC008883.3	0.0117559	0.00394189	0.00417197	0.00394967	-0.0789942	-0.0770947	0.907112	1
AC008885.2	0	0	NA	NA	NA	NA	1	1
AC008894.1	0.000576389	0	0	0	NA	0	1	1
AC008894.2	0	0	0	0	NA	0	1	1
AC008897.2	0	0	0	0	NA	0	1	1
AC008897.3	0.00973458	0.0063656	0.00412953	0.0063859	0.628913	0.61681	0.685956	1
AC008906.1	0.00151978	0	0	0	NA	0	1	1
AC008906.2	0	0.000390876	NA	NA	NA	NA	0.0564247	1
AC008914.1	0.000585755	0	0	0	NA	0	1	1
AC008915.1	0.0111716	0.0260396	0.0105553	0.0263816	1.32156	1.31342	0.732148	1
AC008915.2	0.00978545	0.00665459	0.0157836	0.00667679	-1.2412	-1.22886	0.379571	1
AC008937.2	0	0	0	0	NA	0	1	1
AC008937.3	0.000689401	0.014907	0.00400974	0.0150187	1.90518	1.87921	0.168597	1
AC008938.1	0	0	NA	NA	NA	NA	1	1
AC008945.1	0.00320056	0.00244068	0.00713671	0.00244366	-1.54622	-1.50843	0.189675	1
AC008945.2	0	0	NA	NA	NA	NA	1	1
AC008946.1	0.0152967	0.0107985	0.0159413	0.010857	-0.554138	-0.549932	0.0994798	1
AC008957.1	0.000238541	0	0	0	NA	0	1	1
AC008957.2	0	0	0	0	NA	0	1	1
AC008966.1	0.0072917	0.00903074	0.0106415	0.00907164	-0.230267	-0.227945	0.480807	1
AC008966.2	0.0060027	0	0.00415574	0	NA	-5.41134	0.24121	1
AC008966.3	0	0	0	0	NA	0	1	1
AC008969.1	0.429559	0.372672	0.561353	0.451608	-0.313836	-0.313774	0.898737	1
AC008969.2	0.000179083	0	0.00191527	0	NA	-4.3329	0.294729	1
AC008972.1	0.00038002	0	NA	NA	NA	NA	1	1
AC008972.2	0.00134889	0	0	0	NA	0	1	1
AC008982.2	0.0545462	0.137264	0.0955064	0.147131	0.623429	0.622899	0.230999	1
AC009005.1	0.00586459	0.00199179	0.00381331	0.00199377	-0.935543	-0.902285	0.641559	1
AC009019.1	0	0	NA	NA	NA	NA	1	1
AC009019.2	0	0	0	0	NA	0	1	1
AC009021.1	0.00210366	0	0.00316573	0	NA	-5.02933	0.459299	1
AC009032.1	0.00145459	0	0	0	NA	0	1	1
AC009034.1	0.00149626	0	0	0	NA	0	1	1
AC009035.1	0	0	0	0	NA	0	1	1
AC009041.1	0	0	0	0	NA	0	1	1
AC009041.2	0.235465	0.26422	0.275798	0.302415	0.132919	0.132873	0.983153	1
AC009041.4	0.000495658	0	0.00302879	0	NA	-4.96754	0.24121	1
AC009053.2	0.016501	0.0133457	0.022381	0.0134352	-0.736256	-0.731989	0.936569	1
AC009053.3	0.00717698	0.0158231	0.00559405	0.015949	1.5115	1.49495	0.643055	1
AC009054.1	0.00167822	0	0.00843128	0	NA	-6.41469	0.24121	1
AC009054.2	0.0185958	0.0113291	0.0100994	0.0113935	0.173944	0.172337	0.522888	1
AC009060.1	0.0971759	0.100022	0.100376	0.105195	0.0676549	0.0675891	0.639511	1
AC009061.2	0.12617	0.118415	0.0996733	0.125711	0.334836	0.334536	0.991751	1
AC009063.2	0.00878311	0	0.0182445	0	NA	-7.5192	0.364423	1
AC009063.3	0	0	NA	NA	NA	NA	1	1
AC009065.1	0	0	0	0	NA	0	1	1
AC009065.2	0.00208108	0	0.00338807	0	NA	-5.12436	0.364423	1
AC009065.3	0.00183893	0	0.000791864	0	NA	-3.15682	0.601376	1
AC009065.4	0.0262097	0.00413075	0.0103172	0.0041393	-1.31759	-1.29707	0.787419	1
AC009065.5	0.0121154	0	0.0047921	0	NA	-5.61238	0.165233	1
AC009065.6	0	0	NA	NA	NA	NA	1	1
AC009065.7	0	0	0	0	NA	0	1	1
AC009065.8	0.00646419	0.0118986	0.00892609	0.0119697	0.423287	0.419217	0.908498	1
AC009075.1	0.00105357	0.00269046	0.00199305	0.00269408	0.434816	0.416768	0.619272	1
AC009087.1	0	0	NA	NA	NA	NA	1	1
AC009088.1	0.00717647	0.0069317	0.00794398	0.00695578	-0.191649	-0.189103	0.788006	1
AC009088.2	0	0	0	0	NA	0	1	1
AC009090.1	0.00536168	0.00746313	0.003494	0.00749105	1.10029	1.07871	0.169243	1
AC009090.2	0	0	0	0	NA	0	1	1
AC009090.3	0	0	NA	NA	NA	NA	1	1
AC009090.6	0.0270214	0.00570309	0.0138673	0.00571938	-1.27775	-1.26311	0.241995	1
AC009093.1	0	0	0.0192027	0	NA	-7.59266	0.601376	1
AC009093.2	0.000718477	0.00748215	0.00103978	0.00751021	2.85258	2.73918	0.327163	1
AC009093.5	0	0	NA	NA	NA	NA	1	1
AC009095.1	0.000808328	0	0.00665896	0	NA	-6.07873	0.199036	1
AC009097.1	0	0	NA	NA	NA	NA	1	1
AC009097.2	0	0	0.000620934	0	NA	-2.84987	0.601376	1
AC009097.3	0	0	0	0	NA	0	1	1
AC009097.4	0	0	NA	NA	NA	NA	1	1
AC009102.1	0.0123812	0.0222923	0.0145764	0.0225426	0.629017	0.625539	0.619039	1
AC009102.2	0.00108665	0	0.00309915	0	NA	-4.99961	0.364423	1
AC009102.4	0	0.0074765	0	0.00750452	NA	6.24879	0.00694035	1
AC009107.2	0.247126	0.19251	0.22769	0.212289	-0.101045	-0.100999	0.519256	1
AC009108.3	0.00230115	0.00580977	0.0299747	0.00582668	-2.363	-2.34326	0.645417	1
AC009110.1	0	0	NA	NA	NA	NA	1	1
AC009113.1	0.0848414	0.0812203	0.104453	0.0846098	-0.303956	-0.303632	0.527468	1
AC009118.1	0	0	NA	NA	NA	NA	1	1
AC009118.2	0.00251143	0	0.00177456	0	NA	-4.22848	0.459299	1
AC009118.3	0.176192	0.0602669	0.17758	0.06212	-1.51534	-1.51383	0.000857676	1
AC009119.1	0.0013081	0.000910324	NA	NA	NA	NA	0.0564247	1
AC009119.2	0	0	NA	NA	NA	NA	1	1
AC009120.2	0.213585	0.217753	0.221635	0.24328	0.134436	0.134378	0.477484	1
AC009120.3	0	0	0	0	NA	0	1	1
AC009120.4	0.0167259	0.00208704	0.00325626	0.00208922	-0.640252	-0.616438	0.771646	1
AC009120.5	0.00415966	0.0126571	0.0111984	0.0127376	0.185793	0.18425	0.447892	1
AC009121.3	0	0	0.000420465	0	NA	-2.3798	0.601376	1
AC009123.1	0.000697689	0	0	0	NA	0	1	1
AC009126.1	0.0121351	0.00619703	0.0180141	0.00621627	-1.53501	-1.51997	0.542521	1
AC009127.1	0.0028079	0.00288387	0.00280349	0.00288804	0.0428643	0.041409	0.935073	1
AC009133.1	0.0424455	0.0334004	0.0478696	0.0339645	-0.495083	-0.493853	0.567907	1
AC009133.2	0.00439226	0.00531545	0.00174487	0.00532961	1.61091	1.55732	0.479417	1
AC009133.3	0	0	0	0	NA	0	1	1
AC009133.4	0.00240865	0.0658891	0.00167738	0.0681082	5.34354	5.26212	0.0888827	1
AC009135.1	0.00608892	0.00200836	0.00532304	0.00201037	-1.40479	-1.3616	0.445691	1
AC009137.2	0	0	0	0	NA	0	1	1
AC009139.1	0.00107177	0	0.00120222	0	NA	-3.7029	0.459299	1
AC009139.2	0	0	0.00163279	0	NA	-4.11503	0.601376	1
AC009141.1	0	0	0.00648725	0	NA	-6.0416	0.165233	1
AC009145.1	0	0	0.00058031	0	NA	-2.76619	0.601376	1
AC009145.2	0	0	NA	NA	NA	NA	1	1
AC009145.3	0	0	0	0	NA	0	1	1
AC009148.1	0.0165766	0.0161686	0.0196891	0.0163	-0.272525	-0.27101	0.477343	1
AC009152.1	0	0	0.00080296	0	NA	-3.17466	0.601376	1
AC009152.3	0.000533243	0	0.000541286	0	NA	-2.68097	0.601376	1
AC009152.6	0.00842283	0	0.026894	0	NA	-8.0765	0.0492111	1
AC009154.2	0	0	NA	NA	NA	NA	1	1
AC009159.1	0	0	NA	NA	NA	NA	1	1
AC009159.2	0	0	NA	NA	NA	NA	1	1
AC009159.3	0	0	NA	NA	NA	NA	1	1
AC009163.1	0	0	0	0	NA	0	1	1
AC009163.4	0	0	0	0	NA	0	1	1
AC009163.6	0.00021037	0	0	0	NA	0	1	1
AC009163.7	0.0336252	0.0275032	0.00799269	0.0278849	1.80273	1.78996	0.0528965	1
AC009166.1	0	0	NA	NA	NA	NA	1	1
AC009171.2	0	0	0.000452281	0	NA	-2.4654	0.601376	1
AC009185.1	0.00240526	0	0.000791864	0	NA	-3.15682	0.601376	1
AC009226.1	0.000657763	0.00214522	0	0.00214753	NA	4.49027	0.0564247	1
AC009227.1	0.000300847	0	0	0	NA	0	1	1
AC009228.1	0.0895524	0.130338	0.10999	0.139214	0.339926	0.339651	0.010018	1
AC009229.3	0	0	0	0	NA	0	1	1
AC009230.1	0	0	0.000375838	0	NA	-2.25047	0.601376	1
AC009234.1	0	0.0027335	0.000370648	0.00273724	2.8846	2.59177	0.327163	1
AC009236.1	0.00159508	0.00248259	0.0001938	0.00248567	3.68099	3.13763	0.327163	1
AC009242.1	0.0240081	0.00531719	0.00568853	0.00533135	-0.0935554	-0.0918866	0.788702	1
AC009244.2	0.000312928	0	0.000993426	0	NA	-3.45078	0.601376	1
AC009248.2	0	0	0	0	NA	0	1	1
AC009264.1	0	0	NA	NA	NA	NA	1	1
AC009268.2	0.00173866	0	NA	NA	NA	NA	0.459299	1
AC009268.3	0.00751583	0	0.00582855	0	NA	-5.88961	0.199036	1
AC009269.2	0.000567093	0	0	0	NA	0	1	1
AC009269.4	0	0	0.000193774	0	NA	-1.55471	0.601376	1
AC009269.5	0	0.00236373	0.000897256	0.00236653	1.39918	1.30645	0.328126	1
AC009271.1	0.00137408	0.000910324	0.000643284	0.000910739	0.501582	0.443425	0.328126	1
AC009271.2	0.000514264	0	0	0	NA	0	1	1
AC009275.1	0	0	0	0	NA	0	1	1
AC009276.1	0	0	0	0	NA	0	1	1
AC009283.1	0.0359166	0.0288021	0.028262	0.0292208	0.048135	0.0479681	0.631655	1
AC009292.1	0.000649621	0	NA	NA	NA	NA	1	1
AC009292.2	0	0	NA	NA	NA	NA	1	1
AC009299.3	0.00300628	0	0.00639662	0	NA	-6.02162	0.459299	1
AC009301.1	0	0	0	0	NA	0	1	1
AC009303.2	0.0115207	0	0	0	NA	0	1	1
AC009309.1	0.0418954	0.0142321	0.0327938	0.0143339	-1.19399	-1.18836	0.262013	1
AC009312.1	0	0.00173094	0.000218994	0.00173244	2.98384	2.52217	0.327163	1
AC009313.1	0	0	NA	NA	NA	NA	1	1
AC009315.1	0.0262173	0.0896512	0.020467	0.0937927	2.19618	2.19068	0.0529319	1
AC009318.1	0.0642327	0.0637603	0.051653	0.0658369	0.350045	0.349445	0.12606	1
AC009318.2	0.0088613	0.00714616	0.00698688	0.00717176	0.0376785	0.0371536	0.940924	1
AC009318.3	0.0281408	0.0187426	0.038355	0.0189193	-1.01956	-1.01571	0.580989	1
AC009318.4	0.00326844	0.00279149	0.00411802	0.00279539	-0.558902	-0.542809	0.772509	1
AC009336.1	0	0	NA	NA	NA	NA	1	1
AC009365.1	0.00338031	0	NA	NA	NA	NA	1	1
AC009365.4	0	0	NA	NA	NA	NA	1	1
AC009396.1	0	0	NA	NA	NA	NA	1	1
AC009403.1	0.124349	0.119767	0.120541	0.127234	0.0779665	0.0779036	0.892144	1
AC009403.2	0.0878069	0.0127284	0.0633238	0.0128097	-2.30551	-2.29657	0.00435059	1
AC009404.1	0.0514015	0.0442712	0.0448616	0.0452658	0.0129411	0.0129124	0.0146328	1
AC009407.1	0.00443058	0	0.00857049	0	NA	-6.43804	0.0581388	1
AC009432.2	0	0	0	0	NA	0	1	1
AC009434.1	0	0	0.00232535	0	NA	-4.60012	0.601376	1
AC009435.1	0	0	0	0	NA	0	1	1
AC009464.1	0	0	0	0	NA	0	1	1
AC009480.1	0.00646916	0.00197995	0.00439234	0.00198191	-1.1481	-1.10956	0.640066	1
AC009486.1	0	0	NA	NA	NA	NA	1	1
AC009486.2	0	0.00173208	0	0.00173358	NA	4.19659	0.0564247	1
AC009487.1	0.00194946	0.0021609	0	0.00216324	NA	4.50032	0.0564247	1
AC009487.3	0.000393188	0	NA	NA	NA	NA	1	1
AC009495.2	0	0	0	0	NA	0	1	1
AC009495.3	0	0	0	0	NA	0	1	1
AC009501.3	0.00703002	0	0.00216415	0	NA	-4.5009	0.364423	1
AC009505.1	0	0	NA	NA	NA	NA	0.601376	1
AC009506.1	0.0218535	0.0141171	0.0185389	0.0142172	-0.382914	-0.380563	0.338744	1
AC009509.1	0	0	NA	NA	NA	NA	1	1
AC009509.4	0.000696124	0	0.00414685	0	NA	-5.40832	0.459299	1
AC009511.2	0	0	0.000904902	0	NA	-3.32898	0.601376	1
AC009518.1	0.000261011	0	NA	NA	NA	NA	0.601376	1
AC009522.1	0.000275211	0	0	0	NA	0	1	1
AC009533.4	0	0	NA	NA	NA	NA	1	1
AC009542.1	0	0	NA	NA	NA	NA	1	1
AC009549.1	0.00859509	0.00266755	0.011013	0.00267111	-2.04369	-2.00371	0.135898	1
AC009554.1	0	0	0	0	NA	0	1	1
AC009554.2	0.000789002	0	0	0	NA	0	1	1
AC009558.1	0	0	0	0	NA	0	1	1
AC009558.2	0	0	NA	NA	NA	NA	0.601376	1
AC009560.1	0	0	NA	NA	NA	NA	1	1
AC009560.3	0	0.005402	0.00165881	0.00541662	1.70724	1.64918	0.165806	1
AC009560.4	0.00258726	0	0.00107284	0	NA	-3.55194	0.601376	1
AC009562.1	0.000779298	0	0	0	NA	0	1	1
AC009563.1	0	0	0	0	NA	0	1	1
AC009570.1	0.0274751	0.0685082	0.0291011	0.0709094	1.2849	1.28199	0.116909	1
AC009623.1	0	0	0	0	NA	0	1	1
AC009623.3	0	0	NA	NA	NA	NA	1	1
AC009630.1	0.0121154	0	0.00845002	0	NA	-6.41786	0.041711	1
AC009630.2	0.00620069	0	0.00451968	0	NA	-5.52972	0.24121	1
AC009630.3	0.000710821	0	NA	NA	NA	NA	0.601376	1
AC009630.4	0.000405689	0	0	0	NA	0	1	1
AC009652.1	0	0	0	0	NA	0	1	1
AC009654.1	0	0	NA	NA	NA	NA	1	1
AC009682.1	0	0.00201543	0	0.00201746	NA	4.40426	0.0564247	1
AC009686.1	0	0.0615726	0.000531406	0.0635077	6.90097	6.65449	0.0571285	1
AC009686.2	0	0	NA	NA	NA	NA	0.601376	1
AC009690.2	0.0035408	0.00760645	0	0.00763545	NA	6.27341	0.000940419	1
AC009704.1	0	0	0	0	NA	0	1	1
AC009704.2	0.00193844	0	0.000861921	0	NA	-3.26592	0.459299	1
AC009704.3	0	0	0	0	NA	0	1	1
AC009716.1	0	0.00266782	NA	NA	NA	NA	0.0564247	1
AC009731.1	0.000244364	0	NA	NA	NA	NA	1	1
AC009754.1	0.00109742	0.00259521	0.00227886	0.00259858	0.18941	0.181929	0.619272	1
AC009754.2	0	0	0.000770756	0	NA	-3.12227	0.459299	1
AC009779.2	0.0591933	0.0666926	0.0450472	0.0689668	0.614463	0.613355	0.383348	1
AC009802.1	0.0199352	0.0136012	0.0399951	0.0136941	-1.54627	-1.53937	0.0651177	1
AC009812.1	0.0250989	0.054463	0.026563	0.0559734	1.07532	1.07248	0.00727167	1
AC009812.3	0.00842696	0.0108031	0.00478104	0.0108616	1.18384	1.1672	0.0893065	1
AC009812.4	0.0287121	0.0500534	0.031897	0.0513272	0.686302	0.684594	0.698661	1
AC009831.1	0.00537088	0.00268415	0.0102692	0.00268775	-1.93384	-1.89512	0.135716	1
AC009831.3	0.00318502	0	0.00859862	0	NA	-6.44271	0.199036	1
AC009869.1	0.0003464	0	0	0	NA	0	1	1
AC009878.1	0.00550497	0.0379985	0.0220534	0.0387297	0.812441	0.809634	0.618579	1
AC009879.4	0	0	0	0	NA	0	1	1
AC009884.1	0.000537378	0.00461951	NA	NA	NA	NA	0.0569208	1
AC009899.1	0.00200991	0	0.000881226	0	NA	-3.29459	0.459299	1
AC009902.2	0.000731548	0	0	0	NA	0	1	1
AC009902.3	0.00218878	0	0.00448091	0	NA	-5.51756	0.165233	1
AC009908.1	0.00128317	0	0	0	NA	0	1	1
AC009948.2	0.00981381	0.0281814	0.00196699	0.0285823	3.86106	3.79456	0.479417	1
AC009948.3	0.000462363	0.00547635	0.000314305	0.00549137	4.12693	3.75444	0.0569208	1
AC009950.1	0.0159106	0	0.0251845	0	NA	-7.98211	0.24121	1
AC009951.5	0	0	NA	NA	NA	NA	0.601376	1
AC009951.6	0.0164858	0.0427647	0.0104231	0.0436923	2.0676	2.05712	0.000216952	1
AC009955.1	0	0	0.000677128	0	NA	-2.95815	0.601376	1
AC009955.2	0.00379509	0	0.00116985	0	NA	-3.66659	0.459299	1
AC009955.3	0.0165946	0.00201543	0.00261727	0.00201746	-0.375518	-0.359819	0.867967	1
AC009955.4	0.0291345	0.0157314	0.0472842	0.0158558	-1.57635	-1.57033	0.096232	1
AC009961.1	0.0320542	0.0135845	0.0557793	0.0136772	-2.02796	-2.02003	0.955586	1
AC009961.4	0	0	NA	NA	NA	NA	1	1
AC009962.1	0	0.0109643	0	0.0110246	NA	6.79761	0.0564247	1
AC009974.1	0	0	NA	NA	NA	NA	0.601376	1
AC009974.2	0	0	0	0	NA	0	1	1
AC009975.1	0.0009822	0.00292101	0.00104899	0.00292528	1.47957	1.3967	0.328126	1
AC009975.2	0.00172553	0	NA	NA	NA	NA	1	1
AC009996.1	0.0241866	0.0651826	0.0532519	0.0673539	0.338929	0.338363	0.459533	1
AC010082.1	0	0	0.00552427	0	NA	-5.81359	0.601376	1
AC010092.1	0	0	0	0	NA	0	1	1
AC010096.1	0	0	0	0	NA	0	1	1
AC010132.4	0.0132104	0.00390405	0.0091339	0.00391168	-1.22344	-1.20273	0.324947	1
AC010136.1	0	0.00455594	0.00197404	0.00456634	1.20988	1.16984	0.864711	1
AC010148.1	0	0	0.000255565	0	NA	-1.83011	0.601376	1
AC010157.1	0	0	0	0	NA	0	1	1
AC010157.2	0.00230171	0	0.00378585	0	NA	-5.28016	0.459299	1
AC010163.1	0.0010196	0	0	0	NA	0	1	1
AC010163.2	0	0	0	0	NA	0	1	1
AC010163.3	0.00141775	0	0.000310413	0	NA	-2.03708	0.601376	1
AC010168.1	0.00146567	0.00189593	0	0.00189773	NA	4.32029	0.0564247	1
AC010168.2	0.00484373	0.0103809	0.011745	0.010435	-0.17062	-0.169092	0.625728	1
AC010173.1	0.0140123	0.00577146	0.010437	0.00578814	-0.850541	-0.839585	0.319491	1
AC010175.1	0.00250316	0	0.00377961	0	NA	-5.27784	0.24121	1
AC010185.1	0	0	NA	NA	NA	NA	1	1
AC010186.1	0	0	0	0	NA	0	1	1
AC010186.3	0.00184876	0	0.00068429	0	NA	-2.97139	0.459299	1
AC010196.1	0.000241438	0	NA	NA	NA	NA	1	1
AC010197.1	0	0	NA	NA	NA	NA	1	1
AC010198.1	0	0	NA	NA	NA	NA	1	1
AC010198.2	0.00154358	0	0.00191063	0	NA	-4.32957	0.294729	1
AC010201.1	0	0	0.00423647	0	NA	-5.43845	0.165233	1
AC010201.2	0.00153637	0.00244136	0.0138095	0.00244434	-2.49814	-2.4507	0.771646	1
AC010201.3	0.00112244	0	0.0125527	0	NA	-6.98331	0.459299	1
AC010203.2	0	0	NA	NA	NA	NA	1	1
AC010205.1	0.000170745	0	0.000251103	0	NA	-1.81189	0.601376	1
AC010207.1	0.0247317	0.0024633	0.00875654	0.00246634	-1.82799	-1.78703	0.44679	1
AC010210.1	0.0175546	0.0451496	0.0288878	0.0461844	0.676946	0.675081	0.342982	1
AC010226.1	0.00293052	0	0.000279226	0	NA	-1.92306	0.601376	1
AC010230.1	0	0	NA	NA	NA	NA	1	1
AC010240.3	0.000790662	0	0.000510746	0	NA	-2.61057	0.459299	1
AC010245.1	0.00369123	0.0313909	0.00362577	0.0318888	3.13669	3.10196	0.153123	1
AC010245.2	0.0219728	0.0132897	0.0157876	0.0133784	-0.238895	-0.237261	0.732148	1
AC010247.1	0	0	NA	NA	NA	NA	0.601376	1
AC010247.2	0	0	0	0	NA	0	1	1
AC010251.1	0.00032105	0.00219607	NA	NA	NA	NA	0.0564247	1
AC010255.1	0	0	NA	NA	NA	NA	1	1
AC010255.3	0	0	NA	NA	NA	NA	1	1
AC010260.1	0.0022011	0	0	0	NA	0	1	1
AC010261.1	0	0.0343063	0	0.0349016	NA	8.45128	0.0564247	1
AC010261.2	0	0	NA	NA	NA	NA	0.601376	1
AC010266.2	0.00744439	0.00255613	0.00544792	0.0025594	-1.0899	-1.06084	0.534831	1
AC010267.1	0	0.00152016	0.000563068	0.00152132	1.43394	1.28994	0.328126	1
AC010271.2	0.00680633	0	0.0029316	0	NA	-4.92201	0.459299	1
AC010273.2	0.00399181	0	0.00284612	0	NA	-4.88074	0.24121	1
AC010273.3	0	0	0	0	NA	0	1	1
AC010275.1	0.00352906	0	0.000325828	0	NA	-2.09027	0.459299	1
AC010280.1	0	0	0	0	NA	0	1	1
AC010285.1	0.00365801	0	0	0	NA	0	1	1
AC010285.3	0.00196565	0.00285323	0.00123047	0.00285731	1.21545	1.15235	0.619272	1
AC010300.1	0.01136	0.00325765	0.0187192	0.00326296	-2.52027	-2.4844	0.189176	1
AC010307.3	0	0	0	0	NA	0	1	1
AC010307.4	0	0	NA	NA	NA	NA	1	1
AC010319.3	0.000342921	0	0.00307663	0	NA	-4.98943	0.24121	1
AC010319.4	0.00951503	0.00573478	0.00667157	0.00575125	-0.214149	-0.210744	0.958498	1
AC010320.1	0	0	0.00202354	0	NA	-4.4084	0.364423	1
AC010320.2	0.00284493	0.00199254	0.00131048	0.00199453	0.605954	0.57044	0.865796	1
AC010320.3	0.000234953	0	0.003651	0	NA	-5.2292	0.364423	1
AC010320.4	0	0	0.00128535	0	NA	-3.79218	0.459299	1
AC010325.1	0.00592824	0.0027335	0.00692797	0.00273724	-1.33971	-1.30862	0.44624	1
AC010325.2	0.00250982	0	0	0	NA	0	1	1
AC010326.3	0.0199615	0	0.00455082	0	NA	-5.53941	0.137812	1
AC010327.4	0	0	NA	NA	NA	NA	1	1
AC010327.5	0.0223702	0.0255521	0.0453748	0.0258814	-0.809977	-0.807589	0.359606	1
AC010327.7	0.00859892	0.0122701	0.0154722	0.0123457	-0.325672	-0.323328	0.594408	1
AC010327.8	0.00972235	0.0224133	0.0117139	0.0226664	0.952329	0.946417	0.649426	1
AC010328.1	0.000663017	0	0	0	NA	0	1	1
AC010329.1	0.000853945	0.00378745	0	0.00379463	NA	5.28342	0.0564247	1
AC010331.1	0.00883893	0.0124408	0.00813997	0.0125185	0.620964	0.614827	0.513543	1
AC010332.3	0.0479427	0.0356258	0.0356854	0.036268	0.0233625	0.0232977	0.458909	1
AC010333.1	0	0	0.000664294	0	NA	-2.93413	0.601376	1
AC010333.3	0.000189328	0	0	0	NA	0	1	1
AC010335.1	0	0	0	0	NA	0	1	1
AC010336.1	0.010675	0.0101293	0.0258595	0.0101807	-1.34485	-1.33632	0.955135	1
AC010336.2	0.0016309	0	0	0	NA	0	1	1
AC010336.3	0.0108068	0.0120659	0.019843	0.012139	-0.70898	-0.704396	0.697987	1
AC010336.4	0.00168555	0	NA	NA	NA	NA	0.601376	1
AC010336.5	0.0314631	0.0476209	0.0520058	0.048773	-0.0925911	-0.0924076	0.957594	1
AC010336.6	0.00201212	0.0442575	0.00205761	0.0452515	4.45892	4.39364	0.0215703	1
AC010336.8	0.122523	0.114371	0.103422	0.121168	0.228469	0.228265	0.825558	1
AC010343.3	0.000812164	0	NA	NA	NA	NA	1	1
AC010359.2	0.00161313	0	0	0	NA	0	1	1
AC010359.3	0.0395803	0.00410719	0.0324574	0.00411564	-2.97936	-2.94916	0.0157696	1
AC010378.2	0	0	NA	NA	NA	NA	0.601376	1
AC010401.1	0	0.00510765	0.0141213	0.00512071	-1.46346	-1.44574	0.480819	1
AC010401.2	0.000451483	0	0	0	NA	0	1	1
AC010422.1	0	0	0	0	NA	0	1	1
AC010422.2	0.0158295	0.0618255	0.0169533	0.0637767	1.91146	1.90524	0.501585	1
AC010422.4	0	0	0	0	NA	0	1	1
AC010422.7	0	0	0	0	NA	0	1	1
AC010424.2	0	0	0	0	NA	0	1	1
AC010425.1	0	0	0.00235416	0	NA	-4.61716	0.601376	1
AC010442.1	0	0	0	0	NA	0	1	1
AC010457.1	0	0	0	0	NA	0	1	1
AC010463.3	0.00383736	0.00773566	0.00402339	0.00776565	0.948695	0.931735	0.272108	1
AC010476.2	0.000649621	0	0.000612298	0	NA	-2.83248	0.601376	1
AC010478.1	0	0	NA	NA	NA	NA	1	1
AC010486.3	0	0	NA	NA	NA	NA	1	1
AC010487.2	0.00488515	0.00244419	0.00630855	0.00244718	-1.36619	-1.3311	0.324617	1
AC010491.1	0.00499195	0.0247647	0.00272334	0.0250738	3.20273	3.15645	0.509608	1
AC010491.2	0	0.0011462	NA	NA	NA	NA	0.866881	1
AC010494.1	0	0	NA	NA	NA	NA	1	1
AC010501.2	0.00250402	0.00794375	0.00290883	0.00797539	1.45512	1.42433	0.0364261	1
AC010503.1	0.00425069	0.00257893	0.00355087	0.00258226	-0.45954	-0.444793	0.865796	1
AC010503.2	0.00209407	0.00240873	NA	NA	NA	NA	0.620396	1
AC010503.4	0	0	NA	NA	NA	NA	1	1
AC010504.1	0.00258843	0	0.011359	0	NA	-6.84033	0.294729	1
AC010519.1	0	0.00266755	0.00197706	0.00267111	0.434085	0.415923	0.328126	1
AC010524.1	0.0010804	0.0343063	0.00824125	0.0349016	2.08236	2.06908	0.448443	1
AC010525.1	0.0018634	0	0.00685771	0	NA	-6.12054	0.24121	1
AC010528.2	0	0	0	0	NA	0	1	1
AC010530.1	0.0184338	0.00140966	0.0421286	0.00141066	-4.90036	-4.80497	0.0968951	1
AC010531.3	0	0	0.0105405	0	NA	-6.73342	0.601376	1
AC010531.4	0	0	0.00077846	0	NA	-3.13498	0.601376	1
AC010531.5	0	0	0.00225422	0	NA	-4.55718	0.364423	1
AC010531.6	0.00598674	0.00557601	0.00723861	0.00559159	-0.372454	-0.366675	0.683023	1
AC010531.7	0	0	0.00538133	0	NA	-5.77645	0.459299	1
AC010536.1	0.00117292	0.00152466	0.00367221	0.00152582	-1.26707	-1.21424	0.641559	1
AC010536.2	0	0	0	0	NA	0	1	1
AC010536.3	0.00227986	0.00264556	0.00925603	0.00264906	-1.80491	-1.76696	0.620396	1
AC010538.1	0.0426272	0.0418088	0.0438785	0.0426951	-0.0394435	-0.0393526	0.0269429	1
AC010542.1	0	0	NA	NA	NA	NA	0.601376	1
AC010542.2	0.0147122	0.0350475	0.0242999	0.0356689	0.553715	0.551829	0.303137	1
AC010542.4	0.0116142	0.00423702	0.00644594	0.00424601	-0.602283	-0.590909	0.681266	1
AC010542.5	0.0238256	0.00748646	0.0115032	0.00751455	-0.614282	-0.607697	0.623151	1
AC010547.1	0.00395097	0.0376606	0.00179312	0.0383787	4.41977	4.34523	0.165806	1
AC010547.2	0	0	0	0	NA	0	1	1
AC010595.1	0	0	NA	NA	NA	NA	1	1
AC010615.2	0.108322	0.198431	0.0964883	0.219488	1.18571	1.18488	0.0211277	1
AC010618.2	0.000953918	0	0.00227013	0	NA	-4.5669	0.459299	1
AC010618.3	0.126262	0.0771313	0.1052	0.0801838	-0.391752	-0.391325	0.348038	1
AC010623.1	0.13149	0.0663281	0.149827	0.0685772	-1.1275	-1.12636	0.0553053	1
AC010624.1	0.00250095	0	0.00346104	0	NA	-5.15423	0.165233	1
AC010624.2	0.0284578	0.0357332	0.0304982	0.0363793	0.254393	0.253631	0.651591	1
AC010624.3	0.000214029	0	0	0	NA	0	1	1
AC010624.5	0.0375068	0.0215627	0.0466278	0.0217969	-1.09707	-1.09356	0.635271	1
AC010632.1	0.000997093	0	0	0	NA	0	1	1
AC010632.2	0.0938355	0.0423414	0.11817	0.0432506	-1.45007	-1.44796	0.00344022	1
AC010638.1	0	0	0	0	NA	0	1	1
AC010641.2	0.00120722	0	0.00169225	0	NA	-4.1637	0.364423	1
AC010642.2	0.50318	0.472073	0.691779	0.603315	-0.1974	-0.19737	0.714747	1
AC010643.1	0.00068556	0	NA	NA	NA	NA	0.601376	1
AC010649.1	0	0.0021641	0.0011469	0.00216644	0.917591	0.862086	0.619272	1
AC010654.1	0.00833369	0.0254428	0.00704681	0.0257692	1.87061	1.85587	0.516383	1
AC010680.1	0.011207	0.0239428	0.022863	0.0242318	0.0838872	0.0835322	0.208649	1
AC010680.2	0.00513264	0.00193639	0.00779581	0.00193826	-2.00794	-1.95375	0.533546	1
AC010680.3	0.00517114	0.00572126	0.00368662	0.00573766	0.638165	0.62448	0.809757	1
AC010680.4	0.00312655	0.00256011	0.00543797	0.00256339	-1.08501	-1.05609	0.772509	1
AC010680.5	0.0140449	0.0158231	0.00147029	0.015949	3.43929	3.35338	0.936055	1
AC010719.1	0	0.00199179	0.000251103	0.00199377	2.98915	2.57614	0.327163	1
AC010722.1	0	0	0	0	NA	0	1	1
AC010727.1	0.00231402	0	NA	NA	NA	NA	1	1
AC010729.1	0.0056595	0	0.00979027	0	NA	-6.62794	0.0968738	1
AC010729.2	0.016359	0.00255019	0.0310512	0.00255344	-3.60413	-3.55335	0.0105767	1
AC010735.1	0	0	0	0	NA	0	1	1
AC010735.2	0.00122105	0.00203601	0.00210125	0.00203809	-0.0440287	-0.0419991	0.620396	1
AC010737.1	0	0	NA	NA	NA	NA	1	1
AC010745.2	0.00167772	0	0	0	NA	0	1	1
AC010745.5	0	0	NA	NA	NA	NA	1	1
AC010746.2	0.00110175	0	0.000508251	0	NA	-2.60467	0.601376	1
AC010754.1	0.00216718	0	0	0	NA	0	1	1
AC010761.1	0.00165408	0.000390876	0.00430988	0.000390952	-3.46258	-3.16708	0.769923	1
AC010761.2	0	0	0	0	NA	0	1	1
AC010761.3	0.000733615	0	0	0	NA	0	1	1
AC010761.4	0.000798088	0	0	0	NA	0	1	1
AC010761.5	0	0	NA	NA	NA	NA	1	1
AC010768.2	0	0	NA	NA	NA	NA	1	1
AC010776.2	0.00249378	0	0.00157509	0	NA	-4.06617	0.601376	1
AC010776.3	0.000384752	0	0.00323317	0	NA	-5.05882	0.199036	1
AC010789.1	0	0	NA	NA	NA	NA	1	1
AC010789.2	0.000829339	0	0	0	NA	0	1	1
AC010809.1	0.00314109	0	0.000330611	0	NA	-2.10639	0.601376	1
AC010809.2	0.00743477	0.00378745	0.033084	0.00379463	-3.1241	-3.09093	0.037455	1
AC010809.3	0.000402636	0	0.00645274	0	NA	-6.03403	0.137812	1
AC010834.1	0	0	0.0155273	0	NA	-7.28793	0.601376	1
AC010834.2	0.000830207	0	0	0	NA	0	1	1
AC010834.3	0.0017723	0	0.00232724	0	NA	-4.60125	0.364423	1
AC010857.1	0	0	0.000228004	0	NA	-1.71371	0.601376	1
AC010864.1	0.0140068	0.0335278	0.0111119	0.0340962	1.61751	1.60881	0.244685	1
AC010883.1	0.000342921	0	0.000869568	0	NA	-3.27734	0.459299	1
AC010883.3	0	0	0	0	NA	0	1	1
AC010884.1	0.000131796	0	0.0016575	0	NA	-4.13545	0.459299	1
AC010884.2	0.00699856	0.00423799	0.00322426	0.00424698	0.397469	0.38698	0.958498	1
AC010889.1	0.00881588	0.00330927	0.0258243	0.00331475	-2.96176	-2.92445	0.0979503	1
AC010889.2	0.0145946	0	0.00799812	0	NA	-6.33951	0.0815485	1
AC010894.2	0.014371	0.0273889	0.0105501	0.0277674	1.39613	1.3877	0.041262	1
AC010894.3	0.000314486	0	0.00175805	0	NA	-4.21572	0.459299	1
AC010896.1	0.00160503	0.0161032	0.00579609	0.0162335	1.48582	1.47001	0.95703	1
AC010904.2	0.0289693	0.0105863	0.0106019	0.0106425	0.00551017	0.00545878	0.941444	1
AC010907.2	0.000300847	0	NA	NA	NA	NA	1	1
AC010913.1	0.0196181	0.034871	0.0282764	0.0354862	0.327659	0.326626	0.0172985	1
AC010931.2	0.320198	0.252169	0.332982	0.286813	-0.21533	-0.215261	0.639855	1
AC010931.3	0	0	NA	NA	NA	NA	0.601376	1
AC010941.1	0	0	NA	NA	NA	NA	1	1
AC010967.1	0	0	0	0	NA	0	1	1
AC010969.1	0	0	NA	NA	NA	NA	1	1
AC010969.2	0.0522919	0.0870848	0.08776	0.0909892	0.0521308	0.0520726	0.595493	1
AC010969.3	0	0	NA	NA	NA	NA	1	1
AC010973.1	0.000906337	0.00454223	0.00228657	0.00455256	0.993491	0.963084	0.480819	1
AC010973.2	0.00118951	0	0	0	NA	0	1	1
AC010974.1	0	0	0.0038322	0	NA	-5.29726	0.364423	1
AC010974.2	0	0	NA	NA	NA	NA	1	1
AC010975.1	0.003121	0.0027335	0.00703558	0.00273724	-1.36195	-1.33054	0.866881	1
AC010976.1	0.0112736	0	0	0	NA	0	1	1
AC010978.1	0.0210774	0.00232592	0.0171394	0.00232862	-2.87976	-2.8275	0.93311	1
AC010980.1	0.000238541	0.00240345	0.000272081	0.00240634	3.14474	2.7519	0.327163	1
AC010996.1	0.00170344	0.00176757	0.0017069	0.00176913	0.0516573	0.0488463	0.935073	1
AC010997.3	0.0114126	0.00341718	0.00631805	0.00342302	-0.884208	-0.865321	0.242764	1
AC010997.4	0.00183214	0	0	0	NA	0	1	1
AC010997.5	0.000853945	0	0	0	NA	0	1	1
AC010998.2	0.00919674	0.00531432	0.0278696	0.00532847	-2.3869	-2.36524	0.90365	1
AC010998.3	0	0	NA	NA	NA	NA	0.601376	1
AC010999.1	0.0123516	0	0.00233112	0	NA	-4.60355	0.294729	1
AC010999.2	0.00182652	0	0.000206723	0	NA	-1.61694	0.601376	1
AC011005.1	0.00118427	0	0	0	NA	0	1	1
AC011005.4	0.0006741	0	0	0	NA	0	1	1
AC011008.1	0	0.00236373	0	0.00236653	NA	4.62441	0.0564247	1
AC011029.1	0	0	NA	NA	NA	NA	1	1
AC011043.1	0.0491441	0.0205977	0.106009	0.0208113	-2.34875	-2.34319	0.00205977	1
AC011092.2	0.000601905	0.0256099	0.00246092	0.0259407	3.39795	3.34603	0.314734	1
AC011092.3	0	0	0	0	NA	0	1	1
AC011124.1	0	0	NA	NA	NA	NA	1	1
AC011124.2	0.000834804	0	0.0008243	0	NA	-3.20836	0.459299	1
AC011196.1	0.00452207	0	0.0111102	0	NA	-6.80867	0.294729	1
AC011228.1	0.000445037	0	0.000241196	0	NA	-1.7706	0.601376	1
AC011228.2	0.00366737	0	0.0100824	0	NA	-6.66993	0.294729	1
AC011239.1	0	0	NA	NA	NA	NA	1	1
AC011247.1	0	0	NA	NA	NA	NA	1	1
AC011284.1	0.000688935	0	0	0	NA	0	1	1
AC011287.1	0.0003981	0	0.00146771	0	NA	-3.97058	0.364423	1
AC011287.2	0	0	0	0	NA	0	1	1
AC011290.1	0	0	0	0	NA	0	1	1
AC011294.1	0	0	0	0	NA	0	1	1
AC011297.1	0.00304266	0.004197	0.00449552	0.00420582	-0.0961036	-0.0939427	0.773371	1
AC011298.1	0.00106269	0	0.000998923	0	NA	-3.45802	0.601376	1
AC011303.1	0	0	0	0	NA	0	1	1
AC011306.1	0	0	0	0	NA	0	1	1
AC011317.1	0.000204014	0	0.00168303	0	NA	-4.15626	0.601376	1
AC011322.1	0.000486171	0.00400841	0.00195088	0.00401645	1.04179	1.00516	0.328126	1
AC011330.2	0.0344144	0.00701136	0.0190743	0.00703599	-1.43881	-1.42599	0.680681	1
AC011337.1	0.00713651	0.00967961	0.00924728	0.00972661	0.072908	0.0721472	0.521656	1
AC011346.1	0.143657	0.102729	0.17485	0.108191	-0.692544	-0.692036	0.43361	1
AC011365.1	0.00137405	0.0025313	0	0.00253451	NA	4.71946	0.0564247	1
AC011365.2	0	0	NA	NA	NA	NA	1	1
AC011369.1	0	0	NA	NA	NA	NA	1	1
AC011370.1	0.00273553	0.00523205	0.00867952	0.00524576	-0.726462	-0.715745	0.647924	1
AC011373.1	0	0	NA	NA	NA	NA	1	1
AC011374.1	0.0114333	0	0.0252429	0	NA	-7.98544	0.0687935	1
AC011374.2	0.00232337	0	0.00176434	0	NA	-4.22059	0.294729	1
AC011379.1	0.0283795	0.0203443	0.0210164	0.0205527	-0.0321895	-0.0320353	0.496614	1
AC011379.2	0.00727523	0.0193907	0.0212287	0.0195799	-0.116641	-0.116072	0.548013	1
AC011388.1	0	0	NA	NA	NA	NA	1	1
AC011389.1	0	0	0	0	NA	0	1	1
AC011389.2	0	0	NA	NA	NA	NA	1	1
AC011405.1	0.0177643	0	0.0094432	0	NA	-6.5764	0.0968738	1
AC011407.1	0.00188211	0.0038078	0	0.00381505	NA	5.29096	0.00694035	1
AC011416.3	0	0	0.00130808	0	NA	-3.81566	0.459299	1
AC011416.4	0	0	0.00034746	0	NA	-2.16176	0.601376	1
AC011443.1	0.00031914	0	0	0	NA	0	1	1
AC011444.1	0.00365272	0.00199254	0.000174781	0.00199453	3.51243	2.93027	0.327163	1
AC011444.2	0.00211447	0	0.00203219	0	NA	-4.41426	0.459299	1
AC011445.1	0	0	0	0	NA	0	1	1
AC011445.2	0.00133852	0.00921968	0.000936817	0.00926232	3.30553	3.1747	0.0360963	1
AC011446.1	0.00316532	0	0.000435728	0	NA	-2.4215	0.459299	1
AC011446.2	0.00561748	0.0130002	0.00556088	0.0130851	1.23454	1.21981	0.68713	1
AC011446.3	0	0	0	0	NA	0	1	1
AC011447.3	0.0771727	0.0404096	0.064682	0.0412372	-0.649419	-0.648153	0.574978	1
AC011450.1	0.00655127	0	0.00293128	0	NA	-4.92185	0.24121	1
AC011451.1	0.00695472	0.0256404	0.0292963	0.025972	-0.173762	-0.173134	0.945601	1
AC011451.3	0.00902826	0	0.00905719	0	NA	-6.51683	0.0815485	1
AC011451.4	0.00163515	0.0079522	0.000228408	0.0079839	5.12741	4.62149	0.00144082	1
AC011453.1	0	0	0.00039526	0	NA	-2.30819	0.601376	1
AC011455.6	0.00773648	0.000559778	0.0296048	0.000559934	-5.72443	-5.49223	0.0965017	1
AC011461.1	0.000591826	0	0	0	NA	0	1	1
AC011462.4	0.0223029	0	0.00669502	0	NA	-6.08641	0.199036	1
AC011462.5	0.0301791	0.00985481	0.0105715	0.00990353	-0.0941595	-0.093248	0.788702	1
AC011466.1	0.00160767	0	7.65e-05	0	NA	-0.819668	0.601376	1
AC011468.1	0.0339444	0.0899407	0.0338004	0.0941094	1.4773	1.47457	0.0234596	1
AC011468.5	0.00273121	0.0188154	0.00498877	0.0189935	1.92875	1.90769	0.0160693	1
AC011471.2	0.0321401	0.0394791	0.0453237	0.0402688	-0.170605	-0.170206	0.48079	1
AC011472.1	0	0.00192675	0	0.0019286	NA	4.34241	0.0564247	1
AC011472.2	0.00416034	0	0.000951269	0	NA	-3.39406	0.364423	1
AC011472.3	0.00335989	0.0025313	0.0136464	0.00253451	-2.42874	-2.38345	0.373833	1
AC011472.4	0.000790034	0.00228975	0.00559598	0.00229238	-1.28755	-1.2515	0.484333	1
AC011474.1	0.00444448	0	0.00398759	0	NA	-5.35318	0.165233	1
AC011474.2	0	0	0	0	NA	0	1	1
AC011476.3	0.000764078	0.0149331	0.00301608	0.0150452	2.31855	2.28105	0.00477291	1
AC011477.2	0.012033	0.0127792	0.0566602	0.0128612	-2.13931	-2.13068	0.0444544	1
AC011477.3	0.000680787	0	0.000488455	0	NA	-2.55693	0.459299	1
AC011477.8	0	0	NA	NA	NA	NA	1	1
AC011477.9	0.00265765	0.00255986	0.0015637	0.00256314	0.712947	0.678732	0.619272	1
AC011479.2	0.000226412	0	0.000511311	0	NA	-2.61191	0.601376	1
AC011479.3	0	0	0.000903211	0	NA	-3.32655	0.459299	1
AC011479.4	0.0011141	0	0.00233695	0	NA	-4.60701	0.294729	1
AC011481.1	0.00147219	0	0.00102269	0	NA	-3.48889	0.601376	1
AC011481.2	0	0	0	0	NA	0	1	1
AC011484.1	0	0	NA	NA	NA	NA	0.364423	1
AC011491.2	0.000734975	0	0.00155825	0	NA	-4.05159	0.364423	1
AC011495.2	0.000766136	0	0.00376641	0	NA	-5.27292	0.601376	1
AC011495.3	0	0	0	0	NA	0	1	1
AC011497.1	0	0	NA	NA	NA	NA	1	1
AC011498.1	0.00126712	0.00181988	0.00894366	0.00182154	-2.29571	-2.23464	0.532263	1
AC011498.2	0	0	NA	NA	NA	NA	1	1
AC011498.3	0	0	0	0	NA	0	1	1
AC011498.6	0.000197648	0.00246353	0.00153983	0.00246657	0.679732	0.646292	0.620396	1
AC011503.1	0	0	0	0	NA	0	1	1
AC011503.2	0.000914063	0	0	0	NA	0	1	1
AC011503.4	0	0	NA	NA	NA	NA	1	1
AC011509.1	0	0	NA	NA	NA	NA	1	1
AC011509.2	0.000364905	0.00182645	0.00241874	0.00182812	-0.403894	-0.385506	0.620396	1
AC011509.3	0.0111057	0.00765636	0.0051487	0.00768574	0.577977	0.568875	0.230162	1
AC011511.2	0.000163121	0	0	0	NA	0	1	1
AC011511.3	0.000238541	0	0.00128273	0	NA	-3.78945	0.459299	1
AC011511.5	0.000392496	0.00303312	0.000628417	0.00303772	2.2732	2.10688	0.618149	1
AC011586.2	0	0	NA	NA	NA	NA	1	1
AC011593.1	0.000339061	0	0	0	NA	0	1	1
AC011595.1	0.000537378	0	0.00127206	0	NA	-3.77827	0.601376	1
AC011595.2	0.00217528	0.0134875	0.000781409	0.0135788	4.11914	3.95599	0.327163	1
AC011601.1	0	0	0	0	NA	0	1	1
AC011603.1	0.00158386	0	0	0	NA	0	1	1
AC011603.2	0.0715678	0.0830772	0.0762955	0.0866257	0.183198	0.182973	0.456598	1
AC011611.3	0.000659952	0	0	0	NA	0	1	1
AC011611.4	0.0195897	0.0246124	0.023552	0.0249178	0.0813298	0.0809954	0.163746	1
AC011625.1	0	0	0	0	NA	0	1	1
AC011632.1	0.000723502	0	0.000648134	0	NA	-2.9033	0.601376	1
AC011632.2	0	0	0.000522409	0	NA	-2.63786	0.601376	1
AC011676.1	0.00113468	0	0	0	NA	0	1	1
AC011676.2	0	0	0.00144073	0	NA	-3.94555	0.459299	1
AC011700.1	0	0	0	0	NA	0	1	1
AC011726.2	0.000968959	0.0303907	0.00641036	0.0308572	2.26713	2.24946	0.269135	1
AC011726.3	0	0	0	0	NA	0	1	1
AC011731.1	0.000514116	0.00476977	0.000919188	0.00478116	2.37893	2.2598	0.165385	1
AC011751.1	0	0	NA	NA	NA	NA	1	1
AC011752.1	0.000858653	0.00267787	0	0.00268145	NA	4.79777	0.0564247	1
AC011753.2	0.011274	0.00307674	0.00225976	0.00308147	0.447451	0.431055	0.865796	1
AC011773.1	0	0	0.00242447	0	NA	-4.65791	0.459299	1
AC011773.3	0	0	0	0	NA	0	1	1
AC011773.4	0.00305273	0	0.00382562	0	NA	-5.29485	0.165233	1
AC011815.1	0.0174958	0	0.00711604	0	NA	-6.17313	0.199036	1
AC011815.2	0.0666236	0.0486155	0.081113	0.0498166	-0.703307	-0.702191	0.033498	1
AC011816.2	0.000819609	0	0.00161494	0	NA	-4.10009	0.459299	1
AC011824.3	0	0	NA	NA	NA	NA	1	1
AC011825.2	0.00398079	0.0425919	0.0212873	0.043512	1.03142	1.02797	0.732148	1
AC011825.4	0.00145189	0.0184528	0.00147857	0.0186241	3.65489	3.5682	0.774234	1
AC011840.1	0.000656191	0.00265089	0.00060997	0.00265441	2.12158	1.95591	0.327163	1
AC011853.2	0	0	NA	NA	NA	NA	1	1
AC011899.1	0.000233263	0	0	0	NA	0	1	1
AC011899.2	0	0	NA	NA	NA	NA	0.601376	1
AC011899.4	0	0.00266755	0.0373155	0.00267111	-3.80427	-3.7551	0.93311	1
AC011900.1	0.000417765	0.00686718	0	0.00689081	NA	6.12739	0.00694035	1
AC011912.1	0.0174271	0.00588975	0.0239948	0.00590713	-2.0222	-2.00398	0.325938	1
AC011921.1	0.000912834	0	0.00400091	0	NA	-5.35787	0.294729	1
AC011933.2	0.0208467	0.00885927	0.0183336	0.00889863	-1.04284	-1.03456	0.415853	1
AC011933.3	0.000218798	0.00264583	0.000417152	0.00264933	2.66698	2.41042	0.618149	1
AC011933.4	0.000815045	0	0	0	NA	0	1	1
AC011939.2	0.0243714	0.0175665	0.0360677	0.0177217	-1.02519	-1.02106	0.322985	1
AC011939.3	0	0	0.000970777	0	NA	-3.42059	0.459299	1
AC011944.1	0.00450188	0.000559778	0.00728073	0.000559934	-3.70075	-3.48337	0.372426	1
AC011978.2	0.0107945	0.0351191	0.0150594	0.035743	1.247	1.24148	0.452557	1
AC011995.2	0	0	NA	NA	NA	NA	1	1
AC011997.1	0	0	NA	NA	NA	NA	1	1
AC011997.2	0	0.0124595	0.0142411	0.0125375	-0.183808	-0.182442	0.0573369	1
AC012020.1	0.00292739	0.00435635	0.0127394	0.00436585	-1.54496	-1.52357	0.67951	1
AC012038.1	0	0	0	0	NA	0	1	1
AC012050.1	0.000825884	0	NA	NA	NA	NA	1	1
AC012063.1	0.0341307	0.0566492	0.0430001	0.0582845	0.438773	0.437895	0.00359227	1
AC012065.3	0.00243171	0.00193639	0.00819832	0.00193826	-2.08057	-2.02548	0.372895	1
AC012065.4	0.0120579	0.0214397	0.0127956	0.0216712	0.760137	0.755547	0.350456	1
AC012066.2	0.0134304	0.00861983	0.0153731	0.00865709	-0.82845	-0.821235	0.738929	1
AC012073.1	0.000636926	0	0	0	NA	0	1	1
AC012074.1	0.00670121	0.00380095	0.0142265	0.00380818	-1.90141	-1.87412	0.206657	1
AC012076.1	0.00884252	0.0275615	0.0268008	0.0279448	0.0603044	0.0600848	0.886346	1
AC012078.2	0	0	0	0	NA	0	1	1
AC012085.2	0	0	0	0	NA	0	1	1
AC012087.2	0	0	0	0	NA	0	1	1
AC012100.2	0	0	NA	NA	NA	NA	1	1
AC012101.2	0	0	0	0	NA	0	1	1
AC012103.1	0	0	NA	NA	NA	NA	0.601376	1
AC012123.1	0	0	0.00083412	0	NA	-3.22361	0.459299	1
AC012146.1	0.402824	0.300067	0.446768	0.349949	-0.352379	-0.352289	0.12879	1
AC012146.3	0	0	NA	NA	NA	NA	0.601376	1
AC012157.2	0.000602873	0	0.000588541	0	NA	-2.78354	0.601376	1
AC012170.2	0	0	0	0	NA	0	1	1
AC012170.3	0	0	NA	NA	NA	NA	1	1
AC012173.1	0.0154362	0.00217142	0.00585532	0.00217378	-1.42954	-1.38909	0.314752	1
AC012174.1	0	0	NA	NA	NA	NA	1	1
AC012178.1	0.00170812	0.00193639	0.00641918	0.00193826	-1.72762	-1.67735	0.532263	1
AC012181.1	0.00356207	0.00380563	0.00269591	0.00381288	0.500108	0.484912	0.650177	1
AC012181.2	0	0	0	0	NA	0	1	1
AC012184.1	0.00132236	0.00192675	0.000357083	0.0019286	2.43322	2.14996	0.327163	1
AC012184.3	0.0210922	0.0079254	0.0118431	0.00795689	-0.573768	-0.56788	0.477343	1
AC012184.4	0.000715022	0.0045776	0	0.0045881	NA	5.55093	0.00694035	1
AC012186.2	0.000704507	0.00225632	0	0.00225887	NA	4.56002	0.0564247	1
AC012213.1	0.000782392	0	0	0	NA	0	1	1
AC012213.2	0.00310637	0	0.0017615	0	NA	-4.21839	0.459299	1
AC012213.3	0.000867872	0	0.00346963	0	NA	-5.1577	0.459299	1
AC012213.4	0.00368771	0.00255986	0.00186824	0.00256314	0.456237	0.436227	0.935073	1
AC012236.1	0	0	NA	NA	NA	NA	1	1
AC012254.1	0	0	NA	NA	NA	NA	1	1
AC012254.3	0.0147343	0	0.000146455	0	NA	-1.30132	0.601376	1
AC012291.2	0.00103092	0	0	0	NA	0	1	1
AC012291.3	0.034245	0.00910838	0.0447762	0.00914999	-2.29089	-2.27843	0.122576	1
AC012301.2	0	0	NA	NA	NA	NA	0.601376	1
AC012306.2	0.0363324	0.0177949	0.0269856	0.0179542	-0.587868	-0.585191	0.446492	1
AC012306.3	0.0300753	0.0920027	0.0269572	0.0963678	1.83788	1.83403	0.548869	1
AC012309.2	0	0	0	0	NA	0	1	1
AC012313.1	0.00485843	0	0.00784429	0	NA	-6.31185	0.165233	1
AC012313.2	0.0072463	0.00585214	0.015689	0.0058693	-1.41849	-1.40329	0.683609	1
AC012313.5	0.00774284	0.0131436	0.0230942	0.0132304	-0.803673	-0.799043	0.510664	1
AC012313.6	0.0148869	0.00451927	0.00286495	0.0045295	0.660841	0.642848	0.808243	1
AC012313.7	0.00300465	0	0	0	NA	0	1	1
AC012313.8	0.00277026	0.0118097	0.0283792	0.0118797	-1.25633	-1.24931	0.0491437	1
AC012313.9	0.00319906	0	0	0	NA	0	1	1
AC012322.1	0	0	0	0	NA	0	1	1
AC012325.1	0.00199075	0.00219607	0.00194041	0.00219848	0.180146	0.171823	0.620396	1
AC012349.1	0.0155573	0	0.00590158	0	NA	-5.90727	0.0968738	1
AC012354.1	0	0	0	0	NA	0	1	1
AC012358.1	0.00361362	0.00268552	0.00325957	0.00268913	-0.277543	-0.268462	0.865796	1
AC012358.3	0.0311012	0.0209955	0.0143161	0.0212174	0.567608	0.564349	0.13395	1
AC012360.1	0.0149063	0.00425174	0.00254615	0.00426079	0.742803	0.720694	0.315329	1
AC012360.2	0	0	0	0	NA	0	1	1
AC012360.3	0.146903	0.104644	0.152591	0.110316	-0.468034	-0.467672	0.24171	1
AC012363.1	0.000977297	0	NA	NA	NA	NA	0.459299	1
AC012363.2	0	0	NA	NA	NA	NA	1	1
AC012366.1	0.000268725	0	0	0	NA	0	1	1
AC012368.1	0.0243787	0.0291297	0.0120318	0.0295581	1.29669	1.28963	0.0550132	1
AC012368.2	0	0	0	0	NA	0	1	1
AC012370.1	0.00414773	0	0.00616258	0	NA	-5.96869	0.24121	1
AC012370.2	0	0	NA	NA	NA	NA	1	1
AC012378.2	0.00165102	0.00175227	0.00379761	0.0017538	-1.11461	-1.0721	0.534188	1
AC012404.1	0	0	0	0	NA	0	1	1
AC012404.2	0	0	0	0	NA	0	1	1
AC012405.1	0	0	0	0	NA	0	1	1
AC012409.1	0	0	NA	NA	NA	NA	1	1
AC012409.2	0	0	NA	NA	NA	NA	1	1
AC012409.3	0.000790662	0	0.000648134	0	NA	-2.9033	0.601376	1
AC012409.4	0	0	NA	NA	NA	NA	1	1
AC012417.1	0	0	0	0	NA	0	1	1
AC012433.2	0	0	0	0	NA	0	1	1
AC012435.3	0	0	0.000847841	0	NA	-3.24465	0.601376	1
AC012442.1	0.000709831	0.00193155	0	0.00193342	NA	4.34584	0.0564247	1
AC012442.2	0.00066892	0	NA	NA	NA	NA	1	1
AC012443.2	0.00528056	0.00345028	0.000940869	0.00345624	1.87714	1.77256	0.618149	1
AC012447.1	0.00073196	0.00189593	0.00190056	0.00189773	-0.00214907	-0.00204157	0.328126	1
AC012459.1	0.00150975	0	0.00261091	0	NA	-4.76071	0.364423	1
AC012464.2	0.00168604	0	0.00101673	0	NA	-3.48121	0.459299	1
AC012464.3	0.00353134	0	0.0039028	0	NA	-5.32294	0.459299	1
AC012467.1	0	0	NA	NA	NA	NA	1	1
AC012467.2	0.0467306	0.0555157	0.0484407	0.0570856	0.236908	0.236458	0.580345	1
AC012470.1	0.000393188	0	0.00290688	0	NA	-4.91019	0.459299	1
AC012485.1	0.00212868	0	0.00197803	0	NA	-4.37714	0.364423	1
AC012485.2	0	0	NA	NA	NA	NA	0.459299	1
AC012485.3	0.0070729	0.00718493	0.00431764	0.0072108	0.739917	0.726754	0.0498135	1
AC012494.1	0	0	NA	NA	NA	NA	1	1
AC012499.1	0	0	0.000201345	0	NA	-1.59142	0.601376	1
AC012500.1	0.000830786	0	0.00125912	0	NA	-3.7646	0.459299	1
AC012506.2	0	0	NA	NA	NA	NA	0.601376	1
AC012506.4	0.00181178	0	0.00776772	0	NA	-6.29787	0.459299	1
AC012508.1	0.00567517	0	0.00468456	0	NA	-5.58031	0.137812	1
AC012508.2	0.00228518	0.00239623	0.00493859	0.00239911	-1.0416	-1.01161	0.328126	1
AC012508.3	0	0	NA	NA	NA	NA	0.364423	1
AC012510.1	0.00298311	0.0156054	0.00502165	0.0157278	1.64709	1.62778	0.41322	1
AC012511.1	0	0	NA	NA	NA	NA	1	1
AC012513.1	0.0012312	0	NA	NA	NA	NA	1	1
AC012531.1	0	0	0	0	NA	0	1	1
AC012533.1	0	0.00252184	0.00536819	0.00252502	-1.08814	-1.05873	0.328126	1
AC012555.1	0	0	0	0	NA	0	1	1
AC012555.2	0	0	0	0	NA	0	1	1
AC012557.1	0.0051632	0.0140071	0.00334428	0.0141056	2.0765	2.04419	0.315047	1
AC012557.2	0.00121677	0	0.0041315	0	NA	-5.4031	0.165233	1
AC012558.1	0	0	0	0	NA	0	1	1
AC012560.1	0	0	0.000438014	0	NA	-2.42764	0.601376	1
AC012588.1	0.00209494	0.00203601	0.000243334	0.00203809	3.06621	2.63864	0.327163	1
AC012603.1	0.000238541	0	0	0	NA	0	1	1
AC012613.2	0	0	0.000395672	0	NA	-2.30939	0.601376	1
AC012615.1	0.0611627	0.0597689	0.073	0.0615912	-0.245172	-0.244807	0.845117	1
AC012615.2	0.00870892	0.0101197	0.0195517	0.0101711	-0.942827	-0.936072	0.481521	1
AC012615.5	0	0	NA	NA	NA	NA	1	1
AC012615.6	0.000655528	0	0.000626809	0	NA	-2.86158	0.601376	1
AC012625.1	0	0	0	0	NA	0	1	1
AC012629.2	0.00032105	0	0.000110479	0	NA	-1.07368	0.601376	1
AC012636.1	0.0134438	0.0026549	0.00305277	0.00265843	-0.199544	-0.192772	0.934092	1
AC012640.1	0.00173189	0	0.00425807	0	NA	-5.44562	0.294729	1
AC012640.2	0.0517093	0.0355943	0.0678109	0.0362354	-0.904118	-0.902268	0.176892	1
AC012640.3	0.000733238	0.00268415	0.00153916	0.00268775	0.804254	0.766143	0.328126	1
AC012640.4	0.0126401	0.00212204	0.00287618	0.0021243	-0.437169	-0.420113	0.534831	1
AC012645.1	0.0479977	0.0638421	0.0593497	0.0659241	0.151566	0.151324	0.507927	1
AC012645.2	0	0	0.00282727	0	NA	-4.87148	0.459299	1
AC012645.3	0.000691404	0	0	0	NA	0	1	1
AC012645.4	0.00955068	0	0.00386104	0	NA	-5.30781	0.24121	1
AC012673.1	0.000614394	0.00647034	0	0.00649132	NA	6.04249	0.0564247	1
AC012676.1	0.00608945	0.00370324	0.00662286	0.00371011	-0.835994	-0.819244	0.375715	1
AC012676.3	0.00275523	0.00400053	0.00985688	0.00400854	-1.29805	-1.27707	0.879577	1
AC012676.4	0.00233086	0	0.00320855	0	NA	-5.04813	0.294729	1
AC013264.1	0	0	0.0020512	0	NA	-4.42707	0.601376	1
AC013265.1	0	0	0	0	NA	0	1	1
AC013270.1	0	0	0	0	NA	0	1	1
AC013275.1	0	0	NA	NA	NA	NA	1	1
AC013287.1	0.00126894	0.0021641	0.0011532	0.00216644	0.909687	0.854815	0.619272	1
AC013356.3	0	0	NA	NA	NA	NA	1	1
AC013391.1	0	0	0	0	NA	0	1	1
AC013391.2	0	0	0	0	NA	0	1	1
AC013391.3	0.0258769	0.019265	0.0331505	0.0194518	-0.769132	-0.76608	0.284148	1
AC013400.1	0.00194485	0	0.00740489	0	NA	-6.22976	0.165233	1
AC013401.1	0	0	NA	NA	NA	NA	1	1
AC013403.2	0.00281537	0.00599485	0.0169255	0.00601285	-1.49308	-1.47778	0.325938	1
AC013448.1	0	0	NA	NA	NA	NA	1	1
AC013451.1	0	0	NA	NA	NA	NA	1	1
AC013451.2	0	0	0.000826112	0	NA	-3.21119	0.601376	1
AC013452.2	0	0	NA	NA	NA	NA	1	1
AC013460.1	0.0238158	0.0182478	0.0162746	0.0184153	0.178285	0.17726	0.503099	1
AC013468.1	0.00590566	0.00291563	0.0105676	0.00291988	-1.85567	-1.82067	0.677173	1
AC013470.2	0	0	0	0	NA	0	1	1
AC013472.1	0.00595553	0.00186834	0.00139941	0.00187008	0.418279	0.393857	0.620396	1
AC013472.2	0	0.00189593	NA	NA	NA	NA	0.327163	1
AC013472.3	0.00886577	0.0159683	0.0104192	0.0160965	0.627506	0.62266	0.697846	1
AC013476.1	0	0	0	0	NA	0	1	1
AC013486.1	0	0	0	0	NA	0	1	1
AC013509.1	0	0	NA	NA	NA	NA	1	1
AC013549.1	0	0	0.00162911	0	NA	-4.11196	0.601376	1
AC013549.3	0	0	0	0	NA	0	1	1
AC013549.4	0	0	0	0	NA	0	1	1
AC013553.4	0.0149962	0	0.00388108	0	NA	-5.31509	0.137812	1
AC013562.1	0.0232297	0.0544778	0.0416996	0.0559891	0.425113	0.424232	0.33796	1
AC013564.1	0	0	0	0	NA	0	1	1
AC013565.1	0	0	0	0	NA	0	1	1
AC013565.3	0.00757416	0	0.00508819	0	NA	-5.69716	0.24121	1
AC013640.1	0	0	0.000663623	0	NA	-2.93286	0.601376	1
AC013643.2	0.00162209	0.00758396	0.00355535	0.00761279	1.09844	1.07724	0.647924	1
AC013652.1	0.00153049	0.00480901	0.0165702	0.00482059	-1.78131	-1.76037	0.907805	1
AC013652.2	0.00148234	0	0	0	NA	0	1	1
AC013701.2	0	0	NA	NA	NA	NA	0.601376	1
AC013714.1	0	0	0	0	NA	0	1	1
AC013716.1	0.0578547	0.0632729	0.0493569	0.0653175	0.404219	0.403506	0.546728	1
AC013724.1	0.000514264	0	0	0	NA	0	1	1
AC013726.1	0.00441909	0	0.0134185	0	NA	-7.07879	0.24121	1
AC013727.1	0.00193074	0	0.00589631	0	NA	-5.906	0.24121	1
AC013727.2	0.00425239	0	0.00932509	0	NA	-6.55843	0.0968738	1
AC013731.1	0.0266346	0.0298931	0.0164811	0.0303443	0.880615	0.876634	0.0308077	1
AC015522.1	0	0.00574688	NA	NA	NA	NA	0.0564247	1
AC015540.1	0.0033988	0.00254698	0.00279828	0.00255023	-0.133917	-0.129083	0.867967	1
AC015563.1	0.0347235	0.00244931	0.028576	0.00245232	-3.54259	-3.48996	0.0512075	1
AC015563.2	0	0	0	0	NA	0	1	1
AC015574.1	0	0	0	0	NA	0	1	1
AC015631.1	0	0	0.00205821	0	NA	-4.43177	0.601376	1
AC015674.1	0.00148192	0	0	0	NA	0	1	1
AC015688.6	0.000309375	0	NA	NA	NA	NA	1	1
AC015712.1	0.000954828	0.0641822	0.00106559	0.0662866	5.959	5.83176	0.864711	1
AC015712.2	0.000163121	0	0.000253929	0	NA	-1.82346	0.601376	1
AC015712.4	0	0	NA	NA	NA	NA	1	1
AC015726.1	0.0431881	0.00997149	0.0296426	0.0100214	-1.56459	-1.55512	0.241075	1
AC015726.2	0	0	0	0	NA	0	1	1
AC015727.1	0.0173246	0.00383363	0.0145048	0.00384099	-1.91698	-1.88981	0.206657	1
AC015795.1	0	0	NA	NA	NA	NA	1	1
AC015802.1	0.000605147	0	0	0	NA	0	1	1
AC015802.3	0	0	0.00082188	0	NA	-3.20458	0.601376	1
AC015802.4	0.000927154	0	0.000624532	0	NA	-2.85705	0.601376	1
AC015802.5	0.000523006	0	0	0	NA	0	1	1
AC015802.6	0.0703363	0.0243913	0.052361	0.0246912	-1.08449	-1.08141	0.198754	1
AC015813.1	0.240447	0.296072	0.305701	0.344567	0.172663	0.17261	0.45584	1
AC015813.3	0	0.0128236	NA	NA	NA	NA	0.0564247	1
AC015813.4	0	0.000442549	0	0.000442647	NA	2.44001	0.0564247	1
AC015813.8	0	0	NA	NA	NA	NA	1	1
AC015818.2	0.00221806	0	0.00141244	0	NA	-3.9188	0.459299	1
AC015819.1	0	0	NA	NA	NA	NA	1	1
AC015845.1	0	0	0	0	NA	0	1	1
AC015845.2	0.00206225	0	0.00278962	0	NA	-4.85281	0.294729	1
AC015849.1	0	0	0.000847543	0	NA	-3.24419	0.601376	1
AC015849.2	0	0	0	0	NA	0	1	1
AC015849.3	0.00182157	0	0.00649126	0	NA	-6.04248	0.165233	1
AC015849.4	0.0571416	0.0569556	0.0319938	0.0586088	0.873323	0.87128	0.646398	1
AC015853.1	0	0.0024998	0.00101419	0.00250293	1.30328	1.22414	0.619272	1
AC015853.2	0.000749169	0	NA	NA	NA	NA	1	1
AC015871.1	0.0722222	0.0624165	0.0742579	0.0644055	-0.20536	-0.205063	0.845333	1
AC015871.4	0.0316174	0.0138373	0.0218963	0.0139335	-0.652131	-0.648387	0.584263	1
AC015871.7	0.0456057	0.056631	0.0620607	0.0582653	-0.0910432	-0.090892	0.895217	1
AC015878.2	0	0	NA	NA	NA	NA	1	1
AC015908.2	0.000257332	0	0.000824791	0	NA	-3.20913	0.601376	1
AC015908.3	0	0	0	0	NA	0	1	1
AC015908.4	0	0	0.000863146	0	NA	-3.26775	0.601376	1
AC015909.2	0.00941904	0.017043	0.00728809	0.017189	1.23788	1.22658	0.876131	1
AC015912.3	0.000907469	0	0.000290786	0	NA	-1.96638	0.601376	1
[truncated: 27,023 more rows]

## Sheet: Pr-GABA
	log-transformed means		means (in non-log space)
gene	Pr.GABA.parent	Pr.GABA.PTHS	Pr.GABA.parent	Pr.GABA.PTHS	avg_log2FC	corrected avg_log2FC	p_value	adj p_value
A1BG	0.610813	0.543442	0.841929	0.721924	-0.221852	-0.221823	0.00394006	1
A1BG-AS1	0.0513459	0.0620723	0.0526869	0.0640393	0.281511	0.281027	0.0723601	1
A1CF	0	0	0	0	NA	0	1	1
A2M	0.0833217	0.0258935	0.0868914	0.0262316	-1.72791	-1.72408	0.00998243	1
A2M-AS1	0.105638	0.086485	0.11142	0.0903351	-0.302649	-0.302347	0.0499875	1
A2ML1	0.00133185	0.0036189	0.00133274	0.00362546	1.44377	1.37864	0.701301	1
A2ML1-AS1	0	0.000313906	0	0.000313955	NA	2.04947	0.617074	1
A4GALT	0.00676665	0.00414161	0.00678959	0.0041502	-0.710143	-0.696887	0.618867	1
A4GNT	0	0	0	0	NA	0	1	1
AAAS	0.210228	0.26177	0.23396	0.299227	0.354983	0.354848	0.0068862	1
AACS	0.0950276	0.0842655	0.0996892	0.0879177	-0.181284	-0.18109	0.544359	1
AADAC	0.00254833	0.00239761	0.00255158	0.00240048	-0.0880645	-0.0846439	0.769233	1
AADAT	0.0609166	0.074421	0.0628103	0.0772602	0.298725	0.298296	0.0578339	1
AAGAB	0.236178	0.161164	0.266399	0.174877	-0.607246	-0.606962	0.000569845	1
AAK1	0.445105	0.540897	0.560654	0.717547	0.355962	0.355906	0.00150721	1
AAMDC	0.471234	0.534872	0.60197	0.707231	0.232489	0.232453	0.0795726	1
AAMP	0.444493	0.48998	0.559699	0.632283	0.17592	0.17589	0.0397521	1
AANAT	0.00844223	0.00826884	0.00847797	0.00830312	-0.0300646	-0.0297105	0.930227	1
AAR2	0.0859609	0.090612	0.0897637	0.0948441	0.0794251	0.0793391	0.89462	1
AARD	0.0143213	0.00690042	0.0144243	0.00692428	-1.05876	-1.04805	0.206905	1
AARS	0.240844	0.361773	0.272322	0.435873	0.67859	0.678391	2.93e-07	0.00849558
AARS2	0.0816529	0.0783579	0.0850791	0.0815097	-0.0618337	-0.0617595	0.665437	1
AARSD1	0.287983	0.316843	0.333735	0.372787	0.159647	0.159602	0.673907	1
AASDH	0.252689	0.35954	0.287483	0.43267	0.589789	0.589621	3.95e-06	0.114726
AASDHPPT	0.642708	0.681898	0.901623	0.977627	0.11676	0.116747	0.171724	1
AASS	0.417668	0.5023	0.518416	0.652518	0.331908	0.33185	0.0529004	1
AATBC	0.00461944	0.00670984	0.00463013	0.0067324	0.540068	0.530512	0.990707	1
AATF	0.233994	0.225732	0.263637	0.25324	-0.0580484	-0.0580259	0.724159	1
AATK	0.110537	0.132188	0.116877	0.141322	0.273995	0.273782	0.180304	1
ABALON	0.00255085	0.00610913	0.00255411	0.00612782	1.26256	1.2305	0.509636	1
ABAT	0.418382	0.695707	0.519502	1.00513	0.952178	0.952044	1.09e-13	3.15e-09
ABCA1	0.230285	0.432553	0.258958	0.541187	1.06341	1.06312	2.01e-14	5.85e-10
ABCA10	0.00418041	0.00184101	0.00418916	0.00184271	-1.18483	-1.14262	0.726598	1
ABCA12	0.00169299	0.00136051	0.00169442	0.00136143	-0.315667	-0.296136	0.996376	1
ABCA13	0.0100568	0.00152996	0.0101076	0.00153113	-2.72277	-2.6457	0.0671143	1
ABCA2	0.153603	0.153975	0.166028	0.166461	0.00375734	0.00375508	0.675984	1
ABCA3	0.0961916	0.11778	0.10097	0.124996	0.307956	0.307682	0.0429747	1
ABCA4	0	0.000150335	0	0.000150346	NA	1.32392	0.617074	1
ABCA5	0.162186	0.197902	0.176078	0.218843	0.313675	0.313515	0.0566791	1
ABCA6	0.0062092	0.00128911	0.00622851	0.00128994	-2.27159	-2.18685	0.41523	1
ABCA7	0.0345441	0.0386618	0.0351476	0.0394189	0.16546	0.165017	0.135642	1
ABCA8	1.04795	0.825574	1.85179	1.28319	-0.529182	-0.529148	0.000128598	1
ABCA9	0.0456024	0.000952514	0.0466582	0.000952968	-5.61356	-5.47269	2.18e-12	6.32e-08
ABCB1	0.013851	0.000812053	0.0139473	0.000812382	-4.10169	-3.94451	0.00010224	1
ABCB10	0.042194	0.0426436	0.0430968	0.0435659	0.0156197	0.0155837	0.34998	1
ABCB11	0.00462102	0.00721613	0.00463171	0.00724223	0.644888	0.633855	0.342168	1
ABCB4	0.00476518	0.00799059	0.00477655	0.0080226	0.748101	0.736081	0.35186	1
ABCB5	0	0.000295307	0	0.00029535	NA	1.98313	0.478734	1
ABCB6	0.203044	0.34916	0.225127	0.417875	0.892336	0.89204	6.41e-09	0.00018602
ABCB7	0.169109	0.223366	0.184249	0.250278	0.44188	0.441673	0.0186143	1
ABCB8	0.172248	0.177283	0.187973	0.193969	0.045307	0.0452833	0.582827	1
ABCB9	0.0340718	0.0608096	0.0346589	0.0626966	0.855162	0.853305	0.0148412	1
ABCC1	0.111741	0.0700157	0.118223	0.0725251	-0.704959	-0.704191	0.0180674	1
ABCC10	0.102611	0.0925202	0.10806	0.0969353	-0.156742	-0.156589	0.43973	1
ABCC11	0.00121638	0.00422534	0.00121712	0.00423428	1.79864	1.7184	0.36039	1
ABCC12	0.000911944	0.000104666	0.00091236	0.000104671	-3.12374	-2.30634	0.291038	1
ABCC2	0.0011503	0.000379746	0.00115096	0.000379818	-1.59946	-1.38248	0.291976	1
ABCC3	0.00121638	0.00463649	0.00121712	0.00464726	1.93291	1.84971	0.306981	1
ABCC4	0.0236874	0.0617291	0.0239702	0.0636742	1.40946	1.40572	0.000316205	1
ABCC5	0.212405	0.175192	0.236649	0.191475	-0.30559	-0.305447	0.0110261	1
ABCC6	0.00338224	0.0109854	0.00338796	0.0110459	1.70502	1.67606	0.0740745	1
ABCC8	0.0244738	0.048411	0.0247757	0.049602	1.00147	0.998566	0.00102483	1
ABCC9	0.127093	0.0985975	0.135522	0.103622	-0.387199	-0.386872	0.0530191	1
ABCD1	0.034408	0.0225395	0.0350068	0.0227955	-0.618888	-0.616688	0.371394	1
ABCD2	0.0153047	0.0644803	0.0154224	0.0666046	2.11059	2.10343	2.22e-06	0.0645834
ABCD3	0.321613	0.381492	0.379351	0.464467	0.292045	0.291975	0.0259882	1
ABCD4	0.293868	0.314588	0.341606	0.369696	0.114003	0.113971	0.6574	1
ABCE1	0.362656	0.46625	0.437141	0.594005	0.442376	0.442288	4.72e-05	1
ABCF1	0.496867	0.576528	0.643564	0.779848	0.277108	0.277069	0.00527547	1
ABCF2	0.201068	0.212972	0.222708	0.23735	0.0918592	0.0918193	0.349826	1
ABCF3	0.148407	0.187263	0.159985	0.205944	0.364316	0.364115	0.0333846	1
ABCG1	0.175032	0.236826	0.191285	0.26722	0.482309	0.482095	0.000289858	1
ABCG2	0.00964063	0.00673357	0.00968725	0.00675629	-0.519856	-0.513475	0.267746	1
ABCG4	0.0082127	0.00845857	0.00824652	0.00849445	0.0427355	0.0422309	0.498756	1
ABCG5	0	0.00088256	0	0.00088295	NA	3.29712	0.478734	1
ABCG8	0.00823785	0.00877954	0.00827188	0.00881819	0.0922681	0.0912001	0.702726	1
ABHD1	0.00923072	0.0257051	0.00927345	0.0260383	1.48946	1.47951	0.015528	1
ABHD10	0.386441	0.668832	0.471734	0.951955	1.01292	1.01277	5.98e-20	1.74e-15
ABHD11	0.169331	0.218122	0.184513	0.243738	0.401613	0.401423	0.00518412	1
ABHD12	0.282413	0.324393	0.326326	0.383191	0.231749	0.231684	0.0828674	1
ABHD12B	0	0.00057182	0	0.000571984	NA	2.74843	0.478734	1
ABHD13	0.121274	0.162472	0.128934	0.176415	0.452337	0.452036	0.00885143	1
ABHD14A	0.493118	0.493423	0.637413	0.637914	0.00113266	0.00113248	0.834112	1
ABHD14B	0.102891	0.0910844	0.108371	0.0953615	-0.1845	-0.184318	0.846027	1
ABHD15	0.0470926	0.0481705	0.0482191	0.0493495	0.0334314	0.033363	0.879532	1
ABHD15-AS1	0	0	0	0	NA	0	1	1
ABHD16A	0.427019	0.43462	0.532682	0.544376	0.0313276	0.0313218	0.411458	1
ABHD16B	0	0	0	0	NA	0	1	1
ABHD17A	0.641766	0.681891	0.899834	0.977615	0.119608	0.119595	0.0573759	1
ABHD17B	0.170363	0.113542	0.185735	0.120239	-0.627339	-0.626917	0.00119891	1
ABHD17C	0.215669	0.223756	0.240692	0.250765	0.0591525	0.0591284	0.513608	1
ABHD18	0.117619	0.110261	0.124815	0.11657	-0.0985984	-0.0985167	0.795772	1
ABHD2	0.239029	0.416273	0.270015	0.5163	0.93517	0.934915	4.4e-11	1.28e-06
ABHD3	0.143739	0.444099	0.154583	0.559084	1.85469	1.85401	7.52e-19	2.18e-14
ABHD4	0.101667	0.170282	0.107015	0.18564	0.794695	0.794124	6.4e-05	1
ABHD5	0.170014	0.265595	0.185322	0.304207	0.715019	0.714715	2.01e-07	0.00582218
ABHD6	0.0941655	0.138545	0.0987416	0.148601	0.589714	0.589225	0.00259465	1
ABHD8	0.236412	0.247839	0.266697	0.281254	0.0766737	0.0766457	0.709458	1
ABI1	0.213363	0.304163	0.237834	0.35549	0.579856	0.579655	0.000774588	1
ABI2	0.920679	0.918067	1.51099	1.50444	-0.00626825	-0.00626784	0.475864	1
ABI3	0.000583915	0	0.000584086	0	NA	-2.77418	0.0462875	1
ABI3BP	0.00681993	0.00704292	0.00684324	0.00706778	0.0465784	0.0459181	0.717992	1
ABITRAM	0.103663	0.10647	0.109226	0.112345	0.0406109	0.0405743	0.373868	1
ABL1	0.24183	0.190454	0.273578	0.209798	-0.38295	-0.38279	0.00703409	1
ABL2	0.202934	0.197306	0.224991	0.218117	-0.0447699	-0.0447497	0.612115	1
ABLIM1	0.176718	0.165049	0.193295	0.179451	-0.107212	-0.107154	0.849363	1
ABLIM2	0.00851785	0.0232442	0.00855423	0.0235165	1.45896	1.44832	0.0329715	1
ABLIM3	0.00440692	0.0136216	0.00441665	0.0137148	1.63471	1.61289	0.0156944	1
ABO	0.00247628	0.000966089	0.00247935	0.000966556	-1.35903	-1.27405	0.703744	1
ABR	0.193962	0.316311	0.21405	0.372057	0.797574	0.797288	7.41e-09	0.000215023
ABRA	0	0	0	0	NA	0	1	1
ABRACL	0.367613	0.246439	0.444283	0.279462	-0.668829	-0.668637	6.83e-06	0.198182
ABRAXAS1	0.165055	0.115463	0.179457	0.122393	-0.552117	-0.551742	0.00585985	1
ABRAXAS2	0.214981	0.218906	0.239839	0.244714	0.0290301	0.0290181	0.794263	1
ABT1	0.283824	0.243496	0.328199	0.275701	-0.251468	-0.251384	0.0624627	1
ABTB1	0.0509202	0.0585249	0.0522389	0.0602714	0.206349	0.205982	0.197715	1
ABTB2	0.0152468	0.0304054	0.0153637	0.0308724	1.00679	1.0021	0.00811882	1
AC000032.1	0	0.000681066	0	0.000681298	NA	2.96587	0.478734	1
AC000036.1	0	0	0	0	NA	0	1	1
AC000058.1	0	0	0	0	NA	0	1	1
AC000065.1	0	0	0	0	NA	0	1	1
AC000065.2	0	0.000532836	0	0.000532978	NA	2.66216	0.478734	1
AC000068.1	0.0165714	0.0134466	0.0167095	0.0135375	-0.30371	-0.3017	0.828845	1
AC000068.2	0.00135578	0.00163253	0.0013567	0.00163386	0.268187	0.251288	0.996376	1
AC000068.3	0	0.000839098	0	0.00083945	NA	3.23182	0.478734	1
AC000072.1	0	0	0	0	NA	0	1	1
AC000082.1	0	0.000789199	0	0.00078951	NA	3.15301	0.617074	1
AC000085.1	0	0.000349516	0	0.000349577	NA	2.16857	0.478734	1
AC000099.1	0	0	0	0	NA	0	1	1
AC000120.1	0.00205934	0.00189033	0.00206147	0.00189211	-0.123672	-0.11771	0.567439	1
AC000372.1	0	0.00020803	0	0.000208051	NA	1.62317	0.617074	1
AC000403.1	0.00141519	0.000739407	0.0014162	0.00073968	-0.937048	-0.852545	0.567439	1
AC001226.1	0	0.00162258	0	0.0016239	NA	4.1076	0.218887	1
AC002044.1	0.00471655	0.00126894	0.00472769	0.00126975	-1.8966	-1.81743	0.131997	1
AC002057.2	0	0.000501977	0	0.000502103	NA	2.59001	0.617074	1
AC002059.1	0	0.000494026	0	0.000494148	NA	2.57082	0.617074	1
AC002064.1	0	0.000808707	0	0.000809034	NA	3.18433	0.385281	1
AC002064.2	0	0.000239158	0	0.000239186	NA	1.76208	0.617074	1
AC002066.1	0	0.00017876	0	0.000178776	NA	1.47911	0.617074	1
AC002069.2	0.00245846	0.00115641	0.00246148	0.00115708	-1.08904	-1.0269	0.135349	1
AC002070.1	0	0.00179001	0	0.00179162	NA	4.24155	0.184019	1
AC002074.1	0.0126491	0.00453508	0.0127294	0.00454538	-1.48569	-1.46558	0.124039	1
AC002074.2	0	0.00108508	0	0.00108566	NA	3.56762	0.617074	1
AC002076.1	0.0817228	0.0198042	0.085155	0.0200016	-2.08997	-2.08447	9.19e-07	0.026684
AC002094.2	0.00138541	0.000380841	0.00138637	0.000380913	-1.86378	-1.62795	0.291976	1
AC002094.4	0.0293906	0.019926	0.0298268	0.0201258	-0.567561	-0.565239	0.568067	1
AC002115.1	0	0	0	0	NA	0	1	1
AC002116.2	0.00339614	0.00105731	0.00340191	0.00105787	-1.68519	-1.59667	0.131716	1
AC002128.1	0.00126715	0.00569315	0.00126795	0.00570939	2.17083	2.08637	0.306583	1
AC002128.2	0	0	0	0	NA	0	1	1
AC002306.1	0.00194083	0.00270781	0.00194271	0.00271148	0.481006	0.460841	0.593356	1
AC002310.1	0.0421069	0.0477963	0.043006	0.0489569	0.186975	0.186568	0.443564	1
AC002310.2	0.0059456	0.00248824	0.00596331	0.00249134	-1.25919	-1.22641	0.0182744	1
AC002347.1	0	0.000295514	0	0.000295557	NA	1.98389	0.478734	1
AC002351.1	0	0	0	0	NA	0	1	1
AC002375.1	0	0	0	0	NA	0	1	1
AC002377.1	0.00357092	0.00113326	0.00357731	0.0011339	-1.65758	-1.57542	0.0676467	1
AC002383.1	0	0.000979356	0	0.000979836	NA	3.43274	0.617074	1
AC002398.1	0	0.00233687	0	0.0023396	NA	4.60857	0.315836	1
AC002398.2	0	0.000317416	0	0.000317466	NA	2.06166	0.617074	1
AC002401.1	0	0	0	0	NA	0	1	1
AC002401.2	0	0	0	0	NA	0	1	1
AC002401.3	0.00121638	0.000309785	0.00121712	0.000309833	-1.97391	-1.68428	0.291976	1
AC002401.4	0	0	0	0	NA	0	1	1
AC002407.1	0	0.000299829	0	0.000299874	NA	1.99955	0.617074	1
AC002429.2	0.0352113	0.0462624	0.0358386	0.0473492	0.401825	0.400849	0.21764	1
AC002451.1	0.0574667	0.0763044	0.05915	0.079291	0.42278	0.422162	0.0179208	1
AC002454.1	0.00719625	0.00843765	0.0072222	0.00847335	0.230494	0.227582	0.508802	1
AC002456.1	0.0260056	0.0395051	0.0263467	0.0402958	0.613008	0.611118	0.0867198	1
AC002458.1	0	0.000208891	0	0.000208913	NA	1.6272	0.617074	1
AC002460.2	0.00890615	0.0187913	0.00894593	0.018969	1.08434	1.07589	0.0277283	1
AC002463.1	0.0011738	0.000239363	0.00117449	0.000239391	-2.29459	-1.90889	0.291038	1
AC002467.1	0.0265357	0.0351867	0.0268909	0.0358131	0.413367	0.412035	0.125809	1
AC002470.1	0.0179948	0.040546	0.0181577	0.0413792	1.18833	1.18389	0.00781076	1
AC002480.1	0.00882024	0.00257346	0.00885925	0.00257677	-1.78162	-1.74288	0.0351477	1
AC002480.2	0.0216471	0.001819	0.0218831	0.00182065	-3.58729	-3.51673	0.000145154	1
AC002519.1	0	0.00162865	0	0.00162998	NA	4.11268	0.385281	1
AC002542.6	0.00199371	0.00073883	0.0019957	0.000739103	-1.43305	-1.32051	0.567439	1
AC002550.1	0.00213007	0.00136753	0.00213234	0.00136847	-0.639881	-0.60425	0.13611	1
AC002550.2	0.00264778	0.00394384	0.00265129	0.00395163	0.575752	0.558393	0.264722	1
AC002551.1	0	0.00173564	0	0.00173715	NA	4.1994	0.385281	1
AC002553.1	0.0213532	0.0128281	0.0215829	0.0129108	-0.741312	-0.73685	0.435416	1
AC002553.2	0.0114203	0.0178885	0.0114857	0.0180494	0.652109	0.647574	0.136047	1
AC002558.2	0.00168489	0.000449979	0.00168631	0.00045008	-1.90562	-1.69927	0.291976	1
AC002558.3	0.0688799	0.0721798	0.0713075	0.0748486	0.0699213	0.0698257	0.874066	1
AC003001.1	0	0.000778102	0	0.000778405	NA	3.13489	0.478734	1
AC003005.2	0.00262881	0.00634051	0.00263226	0.00636066	1.27287	1.24158	0.295029	1
AC003035.1	0	0.00135797	0	0.00135889	NA	3.8668	0.478734	1
AC003043.2	0	0	0	0	NA	0	1	1
AC003044.1	0	0.00122508	0	0.00122583	NA	3.72882	0.385281	1
AC003070.2	0	0.000296405	0	0.000296449	NA	1.98714	0.617074	1
AC003077.1	0	0.00222766	0	0.00223014	NA	4.54235	0.315836	1
AC003084.1	0	0.00133376	0	0.00133465	NA	3.84263	0.315836	1
AC003086.1	0	0.000305231	0	0.000305278	NA	2.01891	0.617074	1
AC003092.1	0.00958629	0.000369363	0.00963239	0.000369431	-4.70452	-4.37381	0.000818871	1
AC003092.2	0.00064304	0.000350546	0.000643247	0.000350608	-0.875514	-0.721969	0.568574	1
AC003093.1	0	0	0	0	NA	0	1	1
AC003098.1	0	0	0	0	NA	0	1	1
AC003102.1	0.0377505	0.085138	0.0384721	0.0888673	1.20784	1.20572	0.000118209	1
AC003659.1	0.0199561	0.0506457	0.0201566	0.0519501	1.36588	1.36151	0.0139463	1
AC003666.1	0	0	0	0	NA	0	1	1
AC003681.1	0.0820932	0.105732	0.085557	0.111524	0.38239	0.381998	0.430352	1
AC003682.1	0.00260201	0.000885103	0.0026054	0.000885495	-1.55695	-1.45692	0.805223	1
AC003684.1	0	0	0	0	NA	0	1	1
AC003956.1	0	0.00103804	0	0.00103858	NA	3.50916	0.478734	1
AC003958.2	0	0	0	0	NA	0	1	1
AC003965.1	0.0121675	0.0149447	0.0122418	0.015057	0.298612	0.296424	0.177214	1
AC003982.1	0	0	0	0	NA	0	1	1
AC003985.1	0	0	0	0	NA	0	1	1
AC003986.1	0	0.000582482	0	0.000582651	NA	2.77115	0.478734	1
AC003986.2	0.00314988	0	0.00315484	0	NA	-5.02452	0.00480184	1
AC003986.3	0.00352067	0.000139285	0.00352688	0.000139295	-4.66218	-3.92187	0.00606159	1
AC003991.1	0.00451218	0.00410295	0.00452237	0.00411138	-0.137457	-0.13434	0.994904	1
AC003991.2	0	0	0	0	NA	0	1	1
AC003992.1	0.00502841	0.00290418	0.00504107	0.0029084	-0.793504	-0.773072	0.251699	1
AC004000.1	0.0109837	0.00637218	0.0110442	0.00639253	-0.788836	-0.779446	0.716846	1
AC004012.1	0	0.000525743	0	0.000525881	NA	2.64589	0.478734	1
AC004023.1	0	0.000629908	0	0.000630106	NA	2.86811	0.478734	1
AC004034.1	0	0	0	0	NA	0	1	1
AC004039.1	0.0017671	0.000737353	0.00176866	0.000737624	-1.2617	-1.15763	0.805223	1
AC004047.1	0	0	0	0	NA	0	1	1
AC004054.1	0	0	0	0	NA	0	1	1
AC004067.1	0	0.000423819	0	0.000423908	NA	2.38931	0.478734	1
AC004069.1	0.00751789	0.00514864	0.00754622	0.00516192	-0.547846	-0.539157	0.413124	1
AC004076.2	0.0396914	0.0396179	0.0404896	0.0404131	-0.00272705	-0.00272032	0.965184	1
AC004080.1	0.00177874	0.00051307	0.00178032	0.000513201	-1.79454	-1.61655	0.291976	1
AC004080.4	0	0.000208807	0	0.000208829	NA	1.62681	0.617074	1
AC004083.1	0.00332876	0.000872489	0.0033343	0.000872869	-1.93355	-1.8197	0.805223	1
AC004112.1	0	0	0	0	NA	0	1	1
AC004129.3	0.000800925	0	0.000801246	0	NA	-3.17192	0.0462875	1
AC004130.2	0.0231572	0.0114642	0.0234274	0.0115302	-1.02278	-1.01647	0.187044	1
AC004147.2	0.00654251	0.00338209	0.00656395	0.00338781	-0.954211	-0.934056	0.425198	1
AC004147.5	0.00366151	0.00171912	0.00366823	0.0017206	-1.09217	-1.04947	0.0351478	1
AC004148.1	0.185965	0.136645	0.20438	0.146421	-0.481132	-0.480852	0.030545	1
AC004156.1	0.00471062	0.00561798	0.00472173	0.00563379	0.25479	0.249938	0.264722	1
AC004158.1	0.0886136	0.349384	0.0926584	0.418193	2.17418	2.17296	9.17e-24	2.66e-19
AC004160.1	0.0026773	0.0018999	0.00268089	0.00190171	-0.495416	-0.474315	0.869613	1
AC004160.2	0	0	0	0	NA	0	1	1
AC004217.1	0	0	0	0	NA	0	1	1
AC004221.1	0.016306	0.0107753	0.0164397	0.0108336	-0.601676	-0.59717	0.333538	1
AC004223.2	0	0.0010609	0	0.00106146	NA	3.53787	0.385281	1
AC004223.4	0.00448092	0.0035089	0.00449098	0.00351506	-0.35348	-0.344781	0.877748	1
AC004231.1	0	0.00496002	0	0.00497234	NA	5.66458	0.0512166	1
AC004232.1	0.00417531	0.00454344	0.00418404	0.00455378	0.122169	0.119432	0.590237	1
AC004233.1	0.00106513	0.00017602	0.0010657	0.000176035	-2.59786	-2.07827	0.291038	1
AC004233.2	0.0014343	0.00198168	0.00143533	0.00198364	0.466772	0.440561	0.833859	1
AC004233.3	0.00238134	0.00121661	0.00238418	0.00121735	-0.969745	-0.915127	0.417949	1
AC004241.1	0.0163073	0.0197885	0.0164409	0.0199856	0.28167	0.280122	0.776987	1
AC004241.2	0	0	0	0	NA	0	1	1
AC004241.3	0.0117557	0.00997889	0.0118251	0.0100288	-0.237697	-0.235532	0.931605	1
AC004241.4	0	0	0	0	NA	0	1	1
AC004253.1	0	0	0	0	NA	0	1	1
AC004257.1	0	0.000336041	0	0.000336098	NA	2.12465	0.617074	1
AC004263.1	0.00230156	0.00390711	0.00230421	0.00391475	0.764646	0.739746	0.501831	1
AC004263.2	0.00502222	0.00278282	0.00503485	0.00278669	-0.853397	-0.830906	0.0350588	1
AC004264.1	0	0.000893817	0	0.000894216	NA	3.31356	0.478734	1
AC004381.1	0	0	0	0	NA	0	1	1
AC004408.1	0	0	0	0	NA	0	1	1
AC004448.2	0	0	0	0	NA	0	1	1
AC004448.3	0	0	0	0	NA	0	1	1
AC004448.5	0	0	0	0	NA	0	1	1
AC004449.1	0	0.00219518	0	0.0021976	NA	4.52205	0.26189	1
AC004461.2	0	0.000311859	0	0.000311907	NA	2.04232	0.617074	1
AC004464.1	0	0	0	0	NA	0	1	1
AC004466.1	0.00241382	0.00864454	0.00241674	0.00868201	1.84497	1.803	0.0328519	1
AC004466.2	0	0.00063651	0	0.000636713	NA	2.8811	0.617074	1
AC004466.3	0	0	0	0	NA	0	1	1
AC004471.2	0	0.000164893	0	0.000164907	NA	1.40549	0.617074	1
AC004477.1	0.044643	0.0577412	0.0456545	0.0594407	0.380696	0.379965	0.505704	1
AC004477.3	0.0132492	0.00747945	0.0133373	0.00750749	-0.829069	-0.820756	0.853512	1
AC004485.1	0	0	0	0	NA	0	1	1
AC004490.1	0.00166933	0.00121326	0.00167072	0.00121399	-0.460715	-0.430383	0.268009	1
AC004492.1	0.00385116	0.00603286	0.00385859	0.00605109	0.649123	0.635857	0.341819	1
AC004494.1	0.0360163	0.0211354	0.0366727	0.0213603	-0.779775	-0.776965	0.117339	1
AC004522.3	0	0.000268681	0	0.000268717	NA	1.88251	0.617074	1
AC004522.4	0.00109736	0	0.00109797	0	NA	-3.58251	0.0462875	1
AC004522.5	0	0.000720296	0	0.000720556	NA	3.0366	0.478734	1
AC004528.1	0.00102349	0.00191503	0.00102401	0.00191687	0.904515	0.843456	0.83201	1
AC004528.2	0.00203341	0	0.00203548	0	NA	-4.41649	0.0462875	1
AC004540.1	0.308365	0.256485	0.361198	0.29238	-0.304944	-0.30485	0.0862427	1
AC004540.2	0.449951	0.806259	0.568235	1.23951	1.12521	1.12508	1.11e-06	0.0321139
AC004542.2	0.000949233	0.00168027	0.000949684	0.00168168	0.824382	0.763282	0.99534	1
AC004543.1	0	0.000521978	0	0.000522115	NA	2.63718	0.478734	1
AC004554.2	0	0	0	0	NA	0	1	1
AC004556.3	0.0702165	0	0.0727404	0	NA	-9.50859	2.06e-46	5.99e-42
AC004584.1	0	0.000208843	0	0.000208865	NA	1.62698	0.617074	1
AC004584.3	0.00725532	0.00918432	0.00728171	0.00922662	0.341526	0.337401	0.928333	1
AC004593.1	0	0	0	0	NA	0	1	1
AC004593.2	0.0020653	0	0.00206744	0	NA	-4.43792	0.0462875	1
AC004593.3	0	0	0	0	NA	0	1	1
AC004594.1	0.000828428	0.00187053	0.000828771	0.00187228	1.17575	1.08647	0.699675	1
AC004672.1	0	0.000665729	0	0.000665951	NA	2.93725	0.478734	1
AC004672.2	0	0	0	0	NA	0	1	1
AC004687.1	0	0	0	0	NA	0	1	1
AC004687.3	0.00129759	0.00173485	0.00129843	0.00173635	0.419293	0.393036	0.994305	1
AC004692.2	0	0	0	0	NA	0	1	1
AC004702.1	0	0.00127943	0	0.00128024	NA	3.78685	0.385281	1
AC004706.1	0	0	0	0	NA	0	1	1
AC004706.3	0.00309427	0.00729597	0.00309907	0.00732265	1.24053	1.21428	0.388288	1
AC004765.1	0	0.000515471	0	0.000515604	NA	2.622	0.617074	1
AC004771.1	0	0.00102916	0	0.00102969	NA	3.49785	0.478734	1
AC004771.2	0.00447096	0.00101848	0.00448097	0.001019	-2.13666	-2.03344	0.21556	1
AC004771.3	0.00590172	0.00914183	0.00591917	0.00918374	0.633688	0.625142	0.636701	1
AC004771.4	0.0122557	0.0102178	0.0123311	0.0102701	-0.263842	-0.261515	0.581959	1
AC004771.5	0	0	0	0	NA	0	1	1
AC004775.1	0	0	0	0	NA	0	1	1
AC004784.1	0.0114505	0.00930301	0.0115163	0.00934642	-0.301189	-0.298309	0.850884	1
AC004797.1	0.00692615	0.000552505	0.00695019	0.000552657	-3.6526	-3.43326	0.00082657	1
AC004801.3	0	0	0	0	NA	0	1	1
AC004801.4	0	0	0	0	NA	0	1	1
AC004801.6	0.00177633	0.000584768	0.00177791	0.000584939	-1.60383	-1.45508	0.998447	1
AC004803.1	0.0100378	0.0444316	0.0100883	0.0454335	2.17107	2.16001	0.000201552	1
AC004812.2	0.0772386	0.0913638	0.0802998	0.0956676	0.252633	0.252345	0.330597	1
AC004816.1	0.0290251	0.0371099	0.0294504	0.0378071	0.360369	0.359289	0.112562	1
AC004816.2	0.00859377	0.00306377	0.0086308	0.00306847	-1.49198	-1.46233	0.04447	1
AC004817.3	0	0	0	0	NA	0	1	1
AC004817.4	0	0.000368613	0	0.000368681	NA	2.22861	0.617074	1
AC004817.5	0	0	0	0	NA	0	1	1
AC004825.2	0.00826408	0.0064469	0.00829832	0.00646772	-0.359562	-0.354708	0.753851	1
AC004825.3	0.000911944	0.0020012	0.00091236	0.0020032	1.13463	1.05487	0.832934	1
AC004828.1	0	0	0	0	NA	0	1	1
AC004828.2	0.000516301	0.000487177	0.000516434	0.000487295	-0.0837886	-0.0698611	0.568574	1
AC004832.1	0	0.000150335	0	0.000150346	NA	1.32392	0.617074	1
AC004832.4	0.00387565	0.000852096	0.00388317	0.000852459	-2.18753	-2.06419	0.13497	1
AC004832.5	0	0.000546611	0	0.000546761	NA	2.69323	0.478734	1
AC004832.6	0	0	0	0	NA	0	1	1
AC004834.1	0.00427124	0.00732869	0.00428038	0.00735561	0.781107	0.767271	0.636733	1
AC004835.1	0	0	0	0	NA	0	1	1
AC004837.2	0	0	0	0	NA	0	1	1
AC004837.4	0.0251477	0.0163297	0.0254666	0.0164638	-0.629308	-0.626226	0.225837	1
AC004839.2	0.00829567	0.00613526	0.00833017	0.00615412	-0.436794	-0.430756	0.911379	1
AC004846.1	0	0.00198546	0	0.00198744	NA	4.38366	0.218887	1
AC004846.2	0.00507777	0.00626851	0.00509069	0.0062882	0.304786	0.299483	0.569825	1
AC004847.1	0	5.8143e-05	0	5.81e-05	NA	0.660837	0.617074	1
AC004852.2	0	0.00176796	0	0.00176953	NA	4.2246	0.617074	1
AC004854.2	0.01205	0.0130135	0.0121229	0.0130985	0.111671	0.110791	0.954128	1
AC004862.1	0	0	0	0	NA	0	1	1
AC004865.2	0.00552344	0.00870309	0.00553872	0.00874108	0.658257	0.648853	0.312387	1
AC004870.2	0	0	0	0	NA	0	1	1
AC004875.1	0	0.000147154	0	0.000147165	NA	1.30547	0.617074	1
AC004877.1	0	0.00405757	0	0.00406582	NA	5.38053	0.0954092	1
AC004879.1	0	0	0	0	NA	0	1	1
AC004882.1	0	0	0	0	NA	0	1	1
AC004882.3	0	0	0	0	NA	0	1	1
AC004884.2	0	0.000933249	0	0.000933685	NA	3.36972	0.478734	1
AC004889.1	0.0146427	0.00115669	0.0147504	0.00115736	-3.67185	-3.56203	0.000481093	1
AC004893.3	0.00335165	0.0022429	0.00335728	0.00224542	-0.580308	-0.559791	0.419313	1
AC004895.1	0.00177383	0.000461084	0.0017754	0.000461191	-1.94471	-1.74063	0.291976	1
AC004900.1	0.00148982	0.000546316	0.00149093	0.000546465	-1.44801	-1.29923	0.291976	1
AC004908.1	0	0	0	0	NA	0	1	1
AC004908.2	0.0138051	0.0246512	0.0139008	0.0249575	0.844303	0.83973	0.122306	1
AC004908.3	0.00420243	0.00610392	0.00421127	0.00612258	0.539884	0.529399	0.63721	1
AC004917.1	0.00114856	0.0018249	0.00114922	0.00182657	0.668483	0.625008	0.808593	1
AC004918.1	0.032043	0.0422825	0.0325619	0.0431892	0.407484	0.406397	0.134812	1
AC004918.4	0.00907593	0.0125811	0.00911724	0.0126606	0.473673	0.469285	0.420585	1
AC004921.2	0.00564789	0.00412735	0.00566387	0.00413588	-0.453595	-0.444377	0.815687	1
AC004923.4	0.00663984	0.00469964	0.00666194	0.0047107	-0.500001	-0.49119	0.336958	1
AC004930.1	0	0	0	0	NA	0	1	1
AC004938.2	0.0128254	0.0130761	0.012908	0.013162	0.0281104	0.0278964	0.353339	1
AC004941.1	0.00282757	0.00179735	0.00283157	0.00179897	-0.65443	-0.626456	0.576053	1
AC004943.1	0.00919045	0.00388777	0.00923281	0.00389534	-1.24502	-1.22399	0.157356	1
AC004943.2	0.0240385	0.0292514	0.0243297	0.0296834	0.286937	0.285872	0.184455	1
AC004943.3	0	0.00239055	0	0.00239341	NA	4.64005	0.26189	1
AC004947.1	0	0.0010597	0	0.00106027	NA	3.53638	0.385281	1
AC004947.3	0	0.00011198	0	0.000111986	NA	1.08397	0.617074	1
AC004948.1	0	0.00141713	0	0.00141813	NA	3.92422	0.478734	1
AC004951.1	0.173569	0.192636	0.189543	0.212441	0.164537	0.164455	0.200301	1
AC004969.1	0	0.00118786	0	0.00118857	NA	3.6877	0.315836	1
AC004973.1	0	0.0016415	0	0.00164285	NA	4.12337	0.478734	1
AC004974.1	0.00248144	0.00661577	0.00248452	0.0066377	1.41772	1.38236	0.295337	1
AC004982.1	0.0149031	0.0144126	0.0150147	0.0145169	-0.0486393	-0.0483121	0.995007	1
AC004982.2	0.125843	0.146102	0.134104	0.157314	0.230289	0.23013	0.20588	1
AC004988.1	0	0.000810401	0	0.000810729	NA	3.18702	0.385281	1
AC004990.1	0.00108688	0.00213116	0.00108747	0.00213343	0.972195	0.911366	0.808593	1
AC004994.1	0	0.00014374	0	0.00014375	NA	1.2854	0.617074	1
AC005005.3	0.00249746	0.0014938	0.00250058	0.00149491	-0.742202	-0.705356	0.998447	1
AC005005.4	0.00137716	0.00371906	0.00137811	0.00372598	1.43493	1.37208	0.499983	1
AC005009.1	0.000678103	0.000220281	0.000678333	0.000220306	-1.62248	-1.28094	0.291976	1
AC005009.2	0.00436187	0.00295112	0.0043714	0.00295548	-0.564702	-0.549327	0.771158	1
AC005013.1	0.00158666	0.00109151	0.00158792	0.00109211	-0.540021	-0.50173	0.806346	1
AC005014.2	0.0066947	0.00523643	0.00671716	0.00525016	-0.35549	-0.349589	0.495131	1
AC005014.3	0	0	0	0	NA	0	1	1
AC005014.4	0	0	0	0	NA	0	1	1
AC005021.1	0.00169796	0	0.0016994	0	NA	-4.16945	0.0462875	1
AC005034.2	0	0	0	0	NA	0	1	1
AC005034.3	0	0	0	0	NA	0	1	1
AC005034.4	0.00547131	0.0148994	0.00548631	0.015011	1.45211	1.43563	0.0762978	1
AC005034.5	0.0055643	0.00556466	0.00557981	0.00558018	9.48871e-05	9.32165e-05	0.821557	1
AC005034.6	0	0.00550237	0	0.00551754	NA	5.81187	0.111965	1
AC005037.1	0.00393874	0.00396922	0.0039465	0.00397711	0.0111442	0.0108698	0.516899	1
AC005040.2	0.00270959	0	0.00271327	0	NA	-4.81418	0.0462875	1
AC005041.3	0.00260366	0	0.00260705	0	NA	-4.75865	0.0462875	1
AC005041.4	0.0265314	0.0287216	0.0268865	0.029138	0.116022	0.115609	0.841024	1
AC005041.5	0.0115002	0.0150542	0.0115666	0.0151681	0.391079	0.38814	0.289823	1
AC005046.1	0.00695396	0.00772597	0.0069782	0.00775589	0.152439	0.150393	0.314629	1
AC005050.1	0.00138748	0.00236273	0.00138844	0.00236553	0.768698	0.728096	0.996376	1
AC005052.2	0.00722394	0.0058459	0.0072501	0.00586302	-0.306357	-0.301721	0.832333	1
AC005062.1	0.0600379	0.0879912	0.0618768	0.0919786	0.571899	0.571137	0.41697	1
AC005070.3	0.0217126	0.0284699	0.02195	0.028879	0.395801	0.39423	0.300729	1
AC005071.1	0	0.00069433	0	0.000694571	NA	2.99018	0.478734	1
AC005072.1	0.0242161	0.0211598	0.0245117	0.0213853	-0.196855	-0.195998	0.522564	1
AC005076.1	0.025569	0.0314676	0.0258987	0.0319679	0.303746	0.302692	0.25536	1
AC005081.1	0.00289846	0.00821441	0.00290266	0.00824824	1.50671	1.47523	0.194953	1
AC005082.1	0.00272504	0.00300425	0.00272875	0.00300877	0.140932	0.136178	0.993767	1
AC005082.2	0	0.000961022	0	0.000961484	NA	3.40801	0.478734	1
AC005083.1	0.0042989	0.00306729	0.00430816	0.003072	-0.487895	-0.474785	0.427458	1
AC005086.2	0	0	0	0	NA	0	1	1
AC005089.1	0	0.00383605	0	0.00384341	NA	5.30137	0.111965	1
AC005091.1	0	0.00152603	0	0.0015272	NA	4.02432	0.385281	1
AC005096.1	0	0.000608141	0	0.000608326	NA	2.82441	0.478734	1
AC005100.1	0.00691856	0.00445878	0.00694255	0.00446873	-0.635601	-0.624305	0.142918	1
AC005100.2	0	0	0	0	NA	0	1	1
AC005104.3	0	0	0	0	NA	0	1	1
AC005144.1	0	0.000441612	0	0.000441709	NA	2.43752	0.617074	1
AC005153.1	0	0	0	0	NA	0	1	1
AC005154.3	0	0.000631537	0	0.000631737	NA	2.87133	0.478734	1
AC005154.4	0	0	0	0	NA	0	1	1
AC005162.2	0	0.000239465	0	0.000239494	NA	1.76339	0.617074	1
AC005162.3	0.0182838	0.0170666	0.018452	0.017213	-0.100276	-0.0997165	0.879207	1
AC005165.1	0.0278948	0.0121739	0.0282875	0.0122483	-1.20759	-1.20095	0.03968	1
AC005165.3	0	0	0	0	NA	0	1	1
AC005180.1	0	0	0	0	NA	0	1	1
AC005180.2	0.000969875	0.000783608	0.000970345	0.000783915	-0.307801	-0.276096	0.567439	1
AC005197.1	0	0.00201447	0	0.0020165	NA	4.40361	0.26189	1
AC005220.1	0.00459888	0.00394137	0.00460948	0.00394915	-0.22306	-0.217947	0.787896	1
AC005224.2	0.00367059	0.0551588	0.00367733	0.0567084	3.94683	3.91066	6.68e-06	0.193844
AC005224.3	0	0.0096945	0	0.00974165	NA	6.62083	0.020831	1
AC005225.1	0.00121449	0.000536736	0.00121523	0.000536881	-1.17855	-1.04622	0.567439	1
AC005225.2	0.0144085	0.0139538	0.0145128	0.0140516	-0.0465929	-0.0462689	0.599818	1
AC005225.3	0	0	0	0	NA	0	1	1
AC005229.4	0.0412869	0.0692478	0.042151	0.0717017	0.766439	0.765031	0.0204006	1
AC005229.5	0	0.00102128	0	0.0010218	NA	3.48774	0.315836	1
AC005234.1	0	0	0	0	NA	0	1	1
AC005234.2	0	0	0	0	NA	0	1	1
AC005237.1	0.00107953	0.00103676	0.00108012	0.00103729	-0.0583614	-0.0533234	0.567439	1
AC005244.2	0	0	0	0	NA	0	1	1
AC005252.4	0.00219844	0	0.00220086	0	NA	-4.5241	0.0462875	1
AC005253.1	0.0183881	0.0206465	0.0185582	0.0208611	0.168757	0.167904	0.920763	1
AC005253.2	0	0	0	0	NA	0	1	1
AC005258.2	0	0	0	0	NA	0	1	1
AC005261.1	0.345461	0.43203	0.41264	0.540382	0.389094	0.389011	0.00908791	1
AC005261.2	0.00362727	0.00444565	0.00363386	0.00445554	0.294099	0.286956	0.803388	1
AC005264.1	0	0.000510941	0	0.000511072	NA	2.61134	0.617074	1
AC005277.1	0	0	0	0	NA	0	1	1
AC005277.2	0	0.00035143	0	0.000351492	NA	2.1747	0.617074	1
AC005280.1	0	0.000994548	0	0.000995042	NA	3.45291	0.315836	1
AC005280.2	0	0	0	0	NA	0	1	1
AC005288.1	0.00465059	0.00482142	0.00466142	0.00483306	0.0521668	0.0510903	0.590237	1
AC005293.1	0	0.000155262	0	0.000155274	NA	1.35205	0.617074	1
AC005303.1	0	0	0	0	NA	0	1	1
AC005304.1	0	0	0	0	NA	0	1	1
AC005304.2	0.00260201	0	0.0026054	0	NA	-4.75777	0.0462875	1
AC005304.3	0.00433587	0.00204043	0.00434529	0.00204251	-1.08911	-1.05297	0.870375	1
AC005306.1	0.0250249	0.0150495	0.0253407	0.0151633	-0.740872	-0.73707	0.266203	1
AC005307.1	0	0	0	0	NA	0	1	1
AC005324.1	0	0	0	0	NA	0	1	1
AC005324.5	0	0.000718428	0	0.000718687	NA	3.03331	0.478734	1
AC005329.1	0.00535323	0.00723561	0.00536758	0.00726185	0.436065	0.429166	0.452972	1
AC005329.2	0	0.000531843	0	0.000531985	NA	2.65989	0.617074	1
AC005329.3	0	0.00101908	0	0.0010196	NA	3.48492	0.385281	1
AC005330.1	0.00188094	0	0.0018827	0	NA	-4.3094	0.00480184	1
AC005332.1	0.00184505	0.00723298	0.00184676	0.0072592	1.97482	1.91848	0.105369	1
AC005332.2	0.0128519	0.00755756	0.0129348	0.00758619	-0.76981	-0.762028	0.640896	1
AC005332.3	0.0494588	0.0588271	0.0507023	0.0605918	0.25707	0.256607	0.37398	1
AC005332.4	0.154611	0.189751	0.167203	0.208948	0.32154	0.321367	0.0235188	1
AC005332.5	0.0305085	0.031967	0.0309786	0.0324834	0.0684298	0.0682147	0.915383	1
AC005332.6	0.153249	0.159196	0.165615	0.172567	0.0593226	0.0592876	0.414814	1
AC005332.7	0.029532	0.0241956	0.0299724	0.0244907	-0.291401	-0.290328	0.281655	1
AC005339.1	0	0.00260944	0	0.00261284	NA	4.76173	0.155406	1
AC005342.1	0.00693349	0.0119119	0.00695758	0.0119831	0.784345	0.775746	0.439394	1
AC005343.1	0	0.0076254	0	0.00765455	NA	6.27697	0.0954092	1
AC005343.4	0.00246821	0.000165947	0.00247126	0.000165961	-3.89633	-3.27319	0.0438826	1
AC005358.2	0	0	0	0	NA	0	1	1
AC005363.2	0.00124007	0.00417732	0.00124084	0.00418605	1.75427	1.67651	0.262654	1
AC005383.1	0.0098008	0.000565635	0.00984899	0.000565795	-4.12162	-3.9014	0.000678055	1
AC005391.1	0	0	0	0	NA	0	1	1
AC005392.1	0	0	0	0	NA	0	1	1
AC005393.1	0.00412603	0.010293	0.00413455	0.0103461	1.32329	1.30269	0.210711	1
AC005400.1	0	0.00197601	0	0.00197796	NA	4.3771	0.218887	1
AC005410.2	0	0.000646259	0	0.000646468	NA	2.90008	0.478734	1
AC005414.1	0	0	0	0	NA	0	1	1
AC005476.2	0.00685526	0.00897893	0.00687881	0.00901937	0.390867	0.385953	0.286473	1
AC005479.1	0	0	0	0	NA	0	1	1
AC005479.2	0.00207121	0	0.00207335	0	NA	-4.44185	0.00480184	1
[truncated: 28,537 more rows]

## Sheet: IP-GABA
	log-transformed means		means (in non-log space)
[truncated: 29,022 more rows]

[truncated: 1 more sheets: N-GABA]
