# Supplementary material for: Transcription Factor 4 loss-of-function is associated with deficits in progenitor proliferation and cortical neuron content
Source: Nat Commun. 2022 May 2;13:2387. doi: 10.1038/s41467-022-29942-w (PMC9061776; doi:10.1038/s41467-022-29942-w)
Supplement: Supplementary file 6 — Supplementary Data 4 [file 41467_2022_29942_MOESM6_ESM.xlsx]

## Sheet: Legend
Legend for Supplementary Data 4: Assignment of subpopulation identities in scRNA-Seq experiments.
Metadata table informing the barcodes for each individual cell across all 8 single cell RNA-Seq libraries and the corresponding assignment to the 8 types of cellular subpopulations annotated as described in the Methods section. For the excitatory lineage, these are: neural progenitor cells (Pr-Glut), intermediate progenitors (IP-Glut), and glutamatergic neurons (N-Glut). For the inhibitory lineag…

## Sheet: List of barcodes
Barcode	Subpopulations
AAACCCAAGGCACAAC-1	Pr-Glut
AAACCCAAGGGCTAAC-1	Pr-GABA
AAACCCAAGTAAGCAT-1	IP-Glut
AAACCCACATCTTAGG-1	N-Glut
AAACGAAAGATACTGA-1	N-Glut
AAACGAAAGCTCCGAC-1	Pr-Glut
AAACGAACACGTACTA-1	Pr-Glut
AAACGAACAGTCCGTG-1	Pr-Glut
AAACGAATCAATCCGA-1	Pr-Glut
AAACGCTCACGCACCA-1	Pr-Glut
AAACGCTGTAATGTGA-1	IP-Glut
AAACGCTGTACTGCCG-1	N-Glut
AAACGCTTCCTTTGAT-1	N-GABA
AAAGAACCAGCTGTTA-1	IP-Glut
AAAGAACGTTCGGCCA-1	N-Glut
AAAGGATCAATTTCTC-1	high_mt
AAAGGATTCGCCTTGT-1	N-GABA
AAAGGGCAGCCTGTCG-1	Pr-Glut
AAAGGGCAGCGTTCCG-1	Others
AAAGGGCAGTCAGAGC-1	Pr-GABA
AAAGGGCGTTCGGGTC-1	high_mt
AAAGGGCTCTGCATGA-1	Pr-Glut
AAAGGTACAAGGCCTC-1	IP-Glut
AAAGGTAGTTAGAGAT-1	N-Glut
AAAGGTATCAGTCCGG-1	N-Glut
AAAGGTATCGACGATT-1	N-Glut
AAAGGTATCTCGCTCA-1	high_mt
AAAGTCCCACAGCCTG-1	Pr-GABA
AAAGTCCCACGGTAGA-1	Pr-Glut
AAAGTCCGTAATACCC-1	Pr-Glut
AAAGTCCGTCTGTCAA-1	IP-Glut
AAAGTGAAGTTGAAGT-1	Pr-Glut
AAAGTGAGTAAGAACT-1	high_mt
AAAGTGAGTTGTTGCA-1	N-Glut
AAAGTGATCATCGCTC-1	Pr-Glut
AAAGTGATCCAAATGC-1	N-Glut
AAAGTGATCTGCCTCA-1	N-Glut
AAATGGAAGCTGTTAC-1	Others
AAATGGACAGACTGCC-1	N-Glut
AAATGGAGTGGTAACG-1	Others
AAATGGATCTTCGGAA-1	IP-Glut
AACAAAGCACCCAACG-1	N-Glut
AACAAAGGTGCCTGCA-1	Pr-GABA
AACAACCGTCCTATAG-1	N-Glut
AACAACCGTCTCTCTG-1	N-Glut
AACAACCGTTTCACAG-1	N-Glut
AACAACCTCCTAGCCT-1	N-Glut
AACAAGAGTACTCAAC-1	N-GABA
AACACACAGCCGATAG-1	Pr-Glut
AACACACAGGTGCCTC-1	N-Glut
AACACACCAGAGGTAC-1	IP-Glut
AACACACTCCGCATAA-1	IP-Glut
AACAGGGAGCCAGAGT-1	IP-Glut
AACAGGGGTCCAATCA-1	Pr-Glut
AACAGGGGTCTGCGCA-1	high_mt
AACAGGGGTGTTTACG-1	IP-Glut
AACAGGGTCCCTGTTG-1	high_mt
AACCAACAGGCCTTGC-1	Pr-Glut
AACCAACAGGTCACAG-1	N-Glut
AACCAACCATTCAGGT-1	Others
AACCAACTCGATACGT-1	Pr-Glut
AACCAACTCTAGGCAT-1	Pr-Glut
AACCACAAGCGTCTCG-1	Pr-Glut
AACCACATCAACCTTT-1	Pr-Glut
AACCACATCAAGAAAC-1	N-Glut
AACCACATCTCGGGAC-1	IP-Glut
AACCATGAGAGTTGAT-1	Pr-GABA
AACCATGCAAGAATAC-1	high_mt
AACCATGGTAGCTCGC-1	N-Glut
AACCATGTCCGAACGC-1	high_mt
AACCCAAAGCTCACTA-1	N-Glut
AACCCAACAAATCGGG-1	IP-Glut
AACCCAACAGATAAAC-1	Pr-Glut
AACCCAACAGGTGAGT-1	IP-Glut
AACCCAAGTACCTAAC-1	Pr-Glut
AACCCAATCGTTCTCG-1	N-GABA
AACCTGACACGGAAGT-1	Pr-Glut
AACCTGAGTTGCAACT-1	high_mt
AACCTGATCACTGATG-1	N-Glut
AACCTGATCGGCGATC-1	N-Glut
AACCTTTAGCGAGGAG-1	N-GABA
AACCTTTAGTGGTTCT-1	N-GABA
AACCTTTGTTCCACAA-1	Pr-GABA
AACCTTTTCATATGGC-1	IP-Glut
AACGAAAAGGCCACTC-1	Pr-Glut
AACGAAACAAAGGAGA-1	Others
AACGAAACAACTGCCG-1	Others
AACGAAACAAGTAGTA-1	Pr-Glut
AACGAAAGTATACCCA-1	Pr-Glut
AACGAAAGTTCGTACA-1	N-Glut
AACGAAATCGCCGATG-1	N-Glut
AACGAAATCGGTGAAG-1	IP-Glut
AACGGGAAGAGAGTTT-1	Pr-GABA
AACGGGAAGCATTTCG-1	IP-Glut
AACGGGACACTCCTGT-1	Pr-Glut
AACGGGAGTGGACTGA-1	N-Glut
AACGGGATCATTCACT-1	IP-Glut
AACGGGATCGCTTGCT-1	Others
AACGTCACAAGGTCTT-1	N-Glut
AACGTCACACAATGCT-1	N-Glut
AACGTCACATCACGGC-1	Pr-Glut
AACGTCATCAGACCGC-1	Pr-GABA
AACTTCTGTTAAGAAC-1	N-Glut
AAGAACAAGCATCCTA-1	N-Glut
AAGAACACAATGCAAA-1	IP-Glut
AAGAACATCACTGCTC-1	high_mt
AAGACAAAGAGACAAG-1	Pr-Glut
AAGACAAAGCAGGGAG-1	N-Glut
AAGACAACATTGTGCA-1	N-Glut
AAGACAAGTGACTCTA-1	Pr-GABA
AAGACAATCTGCAGCG-1	N-Glut
AAGACTCCACGCAAAG-1	high_mt
AAGACTCGTCCACACG-1	IP-Glut
AAGACTCGTGACAGGT-1	N-GABA
AAGATAGAGAGGTCGT-1	N-Glut
AAGATAGCAGCTTCCT-1	N-Glut
AAGATAGGTTTGCCGG-1	high_mt
AAGATAGTCCGCAAAT-1	Pr-Glut
AAGCATCCAATCTGCA-1	N-Glut
AAGCATCCATAAGCGG-1	IP-Glut
AAGCATCCATCCGCGA-1	N-Glut
AAGCATCGTTTGCAGT-1	Pr-Glut
AAGCCATGTCACCTTC-1	Others
AAGCCATTCCACCTGT-1	N-Glut
AAGCCATTCCCTTGTG-1	Pr-GABA
AAGCGAGAGCACTCTA-1	N-Glut
AAGCGAGTCATCAGTG-1	N-Glut
AAGCGAGTCCTTGACC-1	Pr-Glut
AAGCGTTGTTATGGTC-1	IP-Glut
AAGCGTTGTTGCCGAC-1	N-Glut
AAGCGTTTCAAGCCGC-1	IP-Glut
AAGGAATAGGGATCGT-1	IP-Glut
AAGGAATTCACCGGTG-1	Pr-Glut
AAGGAATTCCAACCAA-1	IP-Glut
AAGGAATTCTACACTT-1	IP-GABA
AAGGTAAAGAAATTGC-1	Pr-GABA
AAGGTAAAGATACATG-1	N-Glut
AAGGTAAAGGTACAAT-1	Pr-Glut
AAGGTAACATTACTCT-1	high_mt
AAGGTAATCGTGCTCT-1	IP-Glut
AAGGTAATCTCTGCCA-1	IP-Glut
AAGGTAATCTTCGACC-1	Pr-Glut
AAGTACCAGAAGGATG-1	Pr-Glut
AAGTACCCAGCCGTTG-1	Pr-Glut
AAGTCGTAGGATCACG-1	N-Glut
AAGTCGTCAAATCCCA-1	N-Glut
AAGTCGTCAGAATGTA-1	IP-Glut
AAGTCGTTCCTAAGTG-1	Pr-Glut
AAGTGAATCGATGCAT-1	IP-Glut
AAGTGAATCGTGGCTG-1	Pr-Glut
AAGTTCGCAAAGAGTT-1	N-Glut
AAGTTCGGTAGCTTGT-1	Pr-Glut
AAGTTCGTCAAGGCTT-1	Pr-Glut
AATAGAGAGTGCGACA-1	IP-Glut
AATAGAGCACTGTCCT-1	N-Glut
AATAGAGCATCGAAGG-1	Pr-Glut
AATAGAGGTCCCTAAA-1	N-Glut
AATCACGAGACAACTA-1	Pr-GABA
AATCACGCAATTCTTC-1	Pr-Glut
AATCACGCAGGTATGG-1	N-GABA
AATCACGTCCAAGGGA-1	N-GABA
AATCGACCACTGATTG-1	Pr-GABA
AATCGACCAGGATGAC-1	Pr-GABA
AATCGACGTTACGATC-1	Pr-Glut
AATCGTGGTCTTGCTC-1	Pr-Glut
AATCGTGGTTCTGACA-1	IP-Glut
AATCGTGTCGGACTGC-1	Pr-Glut
AATGAAGAGACTGAGC-1	Pr-GABA
AATGAAGCATGGACAG-1	IP-Glut
AATGAAGGTTTCGTTT-1	Pr-Glut
AATGAAGTCTCTGAGA-1	high_mt
AATGAAGTCTGGGAGA-1	Pr-Glut
AATGAAGTCTTAGCCC-1	Pr-GABA
AATGACCAGAACCCGA-1	IP-Glut
AATGACCAGATAGCAT-1	IP-Glut
AATGACCAGCCAGACA-1	N-Glut
AATGACCAGTGAGTTA-1	Pr-Glut
AATGACCCAACCACGC-1	N-Glut
AATGACCCACTATGTG-1	Pr-Glut
AATGACCCATAGCTGT-1	IP-Glut
AATGCCAAGGCGTTGA-1	Pr-GABA
AATGCCACATACAGAA-1	Pr-GABA
AATGCCAGTAGAGTTA-1	Pr-Glut
AATGCCATCGAACCTA-1	Pr-Glut
AATGGAACACGGCGTT-1	N-Glut
AATGGAACATCCTCAC-1	N-Glut
AATGGAATCATCCTGC-1	N-Glut
AATGGAATCGACGAGA-1	Pr-Glut
AATGGAATCTGCTTTA-1	Others
AATGGCTCAAAGAGTT-1	high_mt
AATGGCTCATGCACTA-1	Pr-Glut
AATGGCTGTAGAATAC-1	IP-Glut
AATGGCTGTATCGTAC-1	Others
AATGGCTGTATGCTAC-1	IP-Glut
AATGGCTTCTTGGCTC-1	IP-Glut
AATTCCTGTCTTGAAC-1	Pr-GABA
AATTTCCCAACCGGAA-1	Pr-Glut
AATTTCCGTATGATCC-1	Pr-GABA
AATTTCCTCGTACCTC-1	Pr-Glut
ACAAAGAAGGGCAGAG-1	Others
ACAAAGACAGAAGTTA-1	Pr-Glut
ACAAAGAGTACTCGTA-1	N-Glut
ACAAAGAGTTGTGGAG-1	N-Glut
ACAAAGATCCTGGTCT-1	IP-Glut
ACAAAGATCGATCCCT-1	IP-Glut
ACAAAGATCTGGGTCG-1	high_mt
ACAACCAAGATTGAGT-1	N-GABA
ACAACCATCACGACTA-1	Pr-GABA
ACAAGCTAGACTGAGC-1	Pr-GABA
ACAAGCTAGTTGCCCG-1	Pr-Glut
ACAAGCTGTATACGGG-1	Pr-Glut
ACAAGCTGTTCTCGTC-1	IP-Glut
ACAAGCTTCATGTCTT-1	Pr-Glut
ACACAGTCACGTTGGC-1	high_mt
ACACAGTGTCTCAGGC-1	Pr-GABA
ACACAGTGTGGATACG-1	Pr-Glut
ACACAGTTCGCACGGT-1	IP-Glut
ACACCAAAGGTCTACT-1	Others
ACACCAAAGTAATACG-1	N-Glut
ACACGCGAGGCGAAGG-1	N-GABA
ACACGCGAGGTTGACG-1	Pr-Glut
ACACGCGCAAAGCTAA-1	N-Glut
ACACGCGCACCTTCGT-1	N-Glut
ACACGCGCAGCGTTTA-1	N-Glut
ACACTGAAGGTTGACG-1	N-Glut
ACACTGAGTATGGAAT-1	Pr-GABA
ACAGAAAAGGGTACGT-1	Pr-Glut
ACAGAAACACCCTTGT-1	N-Glut
ACAGAAACAGAAATTG-1	N-Glut
ACAGAAACAGGTGACA-1	N-Glut
ACAGCCGCACATGTTG-1	Others
ACAGCCGGTTCACCGG-1	N-Glut
ACAGCCGGTTGGTACT-1	IP-Glut
ACAGCCGTCGCTGTCT-1	IP-Glut
ACAGGGAAGTGCCGAA-1	Pr-Glut
ACAGGGACACCTCGTT-1	Others
ACATCCCAGTAGGGTC-1	N-Glut
ACATCCCCACCGGCTA-1	N-Glut
ACATCCCCAGACAATA-1	Pr-Glut
ACATCCCCAGCTGTCG-1	IP-Glut
ACATCCCGTTCTCGCT-1	Pr-Glut
ACATCGAAGCTTTGTG-1	N-Glut
ACATCGAAGTCGTTAC-1	N-Glut
ACATCGAGTTATAGCC-1	Pr-Glut
ACATCGATCATTTGCT-1	IP-Glut
ACATGCAAGAACTTCC-1	Pr-GABA
ACATGCAAGCACGATG-1	Pr-Glut
ACATGCAAGTACCATC-1	N-Glut
ACATGCAGTCATACCA-1	N-Glut
ACATTTCTCAAGAGGC-1	IP-Glut
ACATTTCTCTCGCGTT-1	high_mt
ACCAAACGTAACTTCG-1	IP-Glut
ACCAAACGTAGATGTA-1	Pr-GABA
ACCAAACTCGTAACCA-1	Pr-GABA
ACCAACAAGTAACCGG-1	N-Glut
ACCAACAAGTTGCGAG-1	IP-Glut
ACCAACATCCGATAGT-1	Pr-GABA
ACCACAAAGACATACA-1	Pr-Glut
ACCACAAAGAGGTGCT-1	N-Glut
ACCACAAAGTCTCTGA-1	Pr-GABA
ACCACAACAACTGCCG-1	N-Glut
ACCACAAGTAGTTAGA-1	Pr-Glut
ACCATTTCATGGGCAA-1	high_mt
ACCATTTGTCACCTTC-1	N-Glut
ACCATTTGTGGTCTTA-1	Pr-Glut
ACCATTTTCGATTGGT-1	Pr-GABA
ACCATTTTCGTTAGTG-1	N-Glut
ACCCAAAAGCTGTACT-1	IP-Glut
ACCCAAAAGGCGTTAG-1	IP-Glut
ACCCAAAAGTGCCCGT-1	high_mt
ACCCAAAGTCTAACGT-1	Pr-GABA
ACCCAAATCCATAGGT-1	IP-Glut
ACCCTCAAGGGTGAAA-1	Pr-Glut
ACCCTCACACCTCTAC-1	N-GABA
ACCCTCAGTTCGGACC-1	Pr-Glut
ACCCTCATCCGTCCTA-1	N-Glut
ACCCTCATCGTGGGTC-1	IP-Glut
ACCCTTGAGCGATTCT-1	Pr-GABA
ACCCTTGAGTCATCCA-1	Others
ACCGTTCAGGTCGTAG-1	Others
ACCGTTCCACATAGCT-1	Pr-Glut
ACCGTTCGTCAACGCC-1	IP-Glut
ACCGTTCGTGGCTGAA-1	Pr-Glut
ACCGTTCTCAGTCCGG-1	N-Glut
ACCTACCCAACGACTT-1	Pr-Glut
ACCTACCCAGTATTCG-1	IP-Glut
ACCTACCGTCCCACGA-1	Pr-Glut
ACCTACCTCATTTGTC-1	N-GABA
ACCTACCTCGAAATCC-1	Pr-Glut
ACCTGAAAGTCCGTCG-1	Pr-GABA
ACCTGAACAACCCTAA-1	Pr-Glut
ACCTGAACAGCACGAA-1	N-Glut
ACCTGAACAGTTGAAA-1	Pr-Glut
ACCTGAAGTCGCATCG-1	Pr-GABA
ACCTGAAGTGAACTAA-1	high_mt
ACCTGAATCCATCAGA-1	Others
ACCTGTCAGGGAGTGG-1	Pr-Glut
ACCTGTCCACCTTCCA-1	IP-Glut
ACCTGTCCATTGGCAT-1	Pr-GABA
ACCTGTCGTGGATGAC-1	Others
ACCTGTCTCAGCCTTC-1	Pr-Glut
ACGATCACAGGACAGT-1	Pr-Glut
ACGATCAGTAACAGGC-1	N-Glut
ACGATGTAGGGTGAGG-1	IP-Glut
ACGATGTTCCTTTAGT-1	N-Glut
ACGCACGAGAACGCGT-1	Pr-Glut
ACGCACGAGCAAGCCA-1	N-Glut
ACGCACGCAAGTTCGT-1	Pr-Glut
ACGCACGCACAAGTTC-1	Pr-Glut
ACGCACGCACACGTGC-1	IP-Glut
ACGCACGGTACATTGC-1	Pr-GABA
ACGCACGGTGGGAGAG-1	Pr-Glut
ACGCACGGTGTGAATA-1	IP-Glut
ACGGAAGAGGCCCACT-1	N-Glut
ACGGAAGGTGCTTCAA-1	Pr-GABA
ACGGGTCAGTTTAGGA-1	N-Glut
ACGGGTCCAACCCTCT-1	N-Glut
ACGGTCGGTACCAATC-1	Pr-Glut
ACGGTTATCACCATGA-1	N-GABA
ACGTAACAGCCGTAAG-1	N-Glut
ACGTAGTAGCCTTCTC-1	Pr-Glut
ACGTAGTAGCTATCTG-1	IP-Glut
ACGTAGTCACAGTCCG-1	Pr-Glut
ACGTAGTTCCGGCAAC-1	Pr-Glut
ACGTAGTTCTGTTGGA-1	Others
ACGTCCTCACCTCTGT-1	IP-Glut
ACGTCCTTCCTTCTAA-1	Pr-Glut
ACGTTCCCACCCAAGC-1	Pr-Glut
ACGTTCCGTCCCTGAG-1	Pr-Glut
ACGTTCCTCGTTAGAC-1	N-Glut
ACTACGAAGGCTGGAT-1	Pr-Glut
ACTACGACAGCCTACG-1	N-Glut
ACTACGAGTTCTGACA-1	IP-Glut
ACTACGATCAGTGGGA-1	N-GABA
ACTACGATCATTTCCA-1	Pr-GABA
ACTACGATCTTGAACG-1	Pr-Glut
ACTATCTAGAGTTGCG-1	Pr-Glut
ACTATCTAGTCATAGA-1	IP-Glut
ACTATCTCACTCTGCT-1	IP-Glut
ACTATCTGTAATCAAG-1	high_mt
ACTATCTGTCTTCGAA-1	Pr-Glut
ACTATCTTCTTCGGTC-1	N-Glut
ACTATGGAGGCGTTAG-1	Pr-Glut
ACTATGGAGTTGTAAG-1	high_mt
ACTATGGTCGGTCATA-1	Others
ACTATGGTCGTCAAAC-1	Others
ACTATTCAGTCGGCCT-1	N-Glut
ACTATTCGTACCGCGT-1	Pr-GABA
ACTATTCTCGCGTCGA-1	N-Glut
ACTCCCAAGATAGTGT-1	IP-GABA
ACTCCCAAGCCACAAG-1	IP-Glut
ACTCCCACACCGCTAG-1	Pr-GABA
ACTCCCACATCTGTTT-1	Pr-Glut
ACTCCCAGTTATGTCG-1	Pr-Glut
ACTCCCATCAGACTGT-1	Pr-Glut
ACTCTCGAGGAGCTGT-1	Pr-Glut
ACTCTCGCAAGGACAC-1	IP-Glut
ACTCTCGCAGCGTTTA-1	high_mt
ACTCTCGTCAATCAGC-1	N-Glut
ACTCTCGTCCGTATGA-1	N-Glut
ACTCTCGTCGCGGTAC-1	IP-Glut
ACTGATGAGACTCAAA-1	IP-Glut
ACTGATGGTCATCGCG-1	N-GABA
ACTGATGGTGTAAATG-1	N-Glut
ACTGATGTCCGTCACT-1	N-Glut
ACTGCAAGTGGACAGT-1	Pr-Glut
ACTGTCCAGACTTCAC-1	Pr-Glut
ACTGTCCAGATCCGAG-1	IP-Glut
ACTGTCCAGATGGTAT-1	N-Glut
ACTGTCCAGGACGCTA-1	Pr-Glut
ACTGTCCCACATACGT-1	Pr-GABA
ACTGTCCGTTGTTGCA-1	N-Glut
ACTGTCCTCCATAGAC-1	Pr-Glut
ACTGTGACAAGCGATG-1	N-Glut
ACTGTGACAGAGGAAA-1	Pr-Glut
ACTGTGACATTGCTGA-1	IP-Glut
ACTGTGAGTCCCTAAA-1	Pr-Glut
ACTGTGAGTCGGTGTC-1	Pr-Glut
ACTGTGAGTGTTAAAG-1	Pr-Glut
ACTGTGATCAGCTTCC-1	IP-Glut
ACTTAGGAGAGTAACT-1	N-Glut
ACTTAGGAGGCCTAGA-1	IP-Glut
ACTTATCAGAAGTATC-1	IP-Glut
ACTTATCGTAGGTTTC-1	N-Glut
ACTTATCGTCCCTGTT-1	Pr-Glut
ACTTATCGTTGCATAC-1	Pr-Glut
ACTTCCGAGTCCGCGT-1	Pr-GABA
ACTTCCGCATGACTAC-1	high_mt
ACTTCGCCAGTCGCTG-1	N-Glut
ACTTTGTAGCAAGTGC-1	N-Glut
ACTTTGTGTTGTTGAC-1	Pr-Glut
ACTTTGTGTTTCGGCG-1	Pr-Glut
ACTTTGTTCCTGGCTT-1	Others
ACTTTGTTCTTCGTGC-1	Others
AGAAATGAGTGCCCGT-1	N-Glut
AGAAATGGTCAGGCAA-1	high_mt
AGAAATGGTCCATCTC-1	N-Glut
AGAAATGGTTTATGCG-1	Pr-Glut
AGAAATGTCTGAATGC-1	Pr-Glut
AGAACAATCCTCTGCA-1	N-Glut
AGAACAATCTAGTACG-1	N-Glut
AGAACAATCTCGACGG-1	N-Glut
AGAACCTAGAATCGTA-1	Pr-Glut
AGAACCTAGCAACAGC-1	Pr-GABA
AGAACCTAGGCTCAAG-1	N-Glut
AGAACCTTCGCCCAGA-1	N-GABA
AGAAGCGAGACTTGTC-1	Pr-Glut
AGAAGCGAGCACCTGC-1	Pr-Glut
AGAAGCGCAGAAATTG-1	Pr-GABA
AGAAGCGCATATACCG-1	Pr-Glut
AGAAGCGCATGTGGTT-1	N-Glut
AGAAGCGGTGCCTGAC-1	Pr-Glut
AGAAGCGTCCCGATCT-1	N-Glut
AGAAGCGTCTCGCTTG-1	Pr-GABA
AGAAGCGTCTTCGGTC-1	N-Glut
AGAAGTAAGGAACGCT-1	N-Glut
AGAAGTAAGGAGTCTG-1	N-GABA
AGAAGTAAGTCAACAA-1	IP-Glut
AGAAGTAAGTGAGCCA-1	IP-Glut
AGAAGTACACCAGCGT-1	N-Glut
AGAAGTAGTACTAGCT-1	high_mt
AGAAGTATCTATACGG-1	Pr-Glut
AGAAGTATCTGATTCT-1	N-GABA
AGACAAAAGATAGTGT-1	Others
AGACAAACAACTGAAA-1	Pr-Glut
AGACAAACATGTTTGG-1	high_mt
AGACAAAGTAGAATGT-1	Pr-Glut
AGACAAAGTGAACTAA-1	N-Glut
AGACAAATCAAGGCTT-1	Pr-GABA
AGACAAATCATTGTGG-1	Pr-Glut
AGACACTAGCGCCATC-1	IP-Glut
AGACACTCAGGCATTT-1	high_mt
AGACACTCATTGTGCA-1	N-Glut
AGACACTGTCTCGCGA-1	Pr-Glut
AGACACTTCCCTCATG-1	N-Glut
AGACACTTCCGTCAAA-1	IP-Glut
AGACACTTCGCTTACC-1	Others
AGACAGGAGGGAGGCA-1	N-Glut
AGACAGGCAGACTCTA-1	high_mt
AGACAGGTCGATACTG-1	high_mt
AGACCATAGAAGGCTC-1	Pr-Glut
AGACCATAGCACTTTG-1	Pr-Glut
AGACCATTCGGAATGG-1	IP-Glut
AGACCCGAGCGAGTCA-1	N-Glut
AGACCCGAGGACGCAT-1	N-Glut
AGACCCGCAAGCAATA-1	N-Glut
AGACCCGCATTGGCAT-1	Others
AGACCCGGTTACGTAC-1	Pr-Glut
AGACCCGTCACGGGAA-1	Pr-Glut
AGACTCAGTATACAGA-1	IP-Glut
AGACTCATCTCCGATC-1	Pr-Glut
AGACTCATCTTGGTCC-1	N-GABA
AGAGAATGTCATGGCC-1	N-Glut
AGAGAATGTCTATGAC-1	IP-Glut
AGAGAATTCGATACGT-1	N-GABA
AGAGAGCAGAATAGTC-1	Pr-Glut
AGAGAGCAGTAGTGCG-1	Pr-Glut
AGAGAGCAGTTGTAAG-1	Others
AGAGAGCCAGCTATTG-1	N-Glut
AGAGAGCGTAAGGCTG-1	IP-Glut
AGAGAGCGTAGACAGC-1	high_mt
AGAGAGCTCCTAAACG-1	Pr-GABA
AGAGAGCTCGTGGTAT-1	N-Glut
AGAGAGCTCTGAGATC-1	N-Glut
AGAGAGCTCTGCCTGT-1	Pr-Glut
AGAGAGCTCTGGACTA-1	N-Glut
AGAGCAGAGCATCGAG-1	Pr-Glut
AGAGCAGAGTGATAGT-1	Pr-Glut
AGAGCAGCATAACTCG-1	Pr-Glut
AGAGCAGTCAGCTGAT-1	N-Glut
AGAGCAGTCAGGAGAC-1	Pr-Glut
AGAGCCCAGAGAGCAA-1	N-Glut
AGAGCCCAGCCTCTTC-1	Pr-Glut
AGAGCCCCACGCAGTC-1	Pr-Glut
AGAGCCCGTGATGGCA-1	high_mt
AGAGCCCTCAAAGGAT-1	Pr-Glut
AGATAGAAGTGTAGTA-1	N-Glut
AGATAGAGTAGTTAGA-1	IP-Glut
AGATAGATCAACACCA-1	Pr-Glut
AGATCCAGTCCGATCG-1	N-Glut
AGATCCAGTTCAAACC-1	Pr-Glut
AGATCCATCTACACTT-1	high_mt
AGATCGTGTACGAGCA-1	Others
AGATGAAAGAACTTCC-1	Others
AGATGAAAGTCGAGGT-1	N-Glut
AGATGAATCTCAAAGC-1	Pr-Glut
AGATGCTAGACAGCGT-1	IP-Glut
AGATGCTCACAGAGAC-1	IP-Glut
AGATGCTCATTACTCT-1	N-Glut
AGATGCTTCATGGATC-1	IP-GABA
AGATGCTTCCATCTGC-1	IP-Glut
AGATGCTTCGATTGGT-1	N-Glut
AGCATCAAGAACCGCA-1	IP-Glut
AGCATCAAGTAATACG-1	Pr-Glut
AGCATCACACCTGCTT-1	N-Glut
AGCATCACATAGAAAC-1	N-Glut
AGCATCAGTAAGTTAG-1	IP-Glut
AGCATCAGTTCTTGCC-1	Others
AGCATCATCTGAGAAA-1	Pr-Glut
AGCCAATAGAGGATGA-1	N-Glut
AGCCAATAGTGCACCC-1	IP-Glut
AGCCAATGTACCCACG-1	high_mt
AGCCAATGTCCTCCTA-1	Pr-Glut
AGCCAATGTTCCTACC-1	N-GABA
AGCCAATTCCATGCAA-1	high_mt
AGCCACGCAGGTACGA-1	N-Glut
AGCCACGGTGACTGTT-1	IP-Glut
AGCCACGTCACTTATC-1	N-Glut
AGCCACGTCTTCACGC-1	high_mt
AGCCAGCAGCAGGTCA-1	Pr-Glut
AGCCAGCAGGAAGAAC-1	Pr-GABA
AGCCAGCCATACATCG-1	N-Glut
AGCCAGCGTAACCCGC-1	Pr-Glut
AGCCAGCGTCATCGGC-1	Pr-Glut
AGCCAGCTCCATCAGA-1	N-Glut
AGCGATTAGGGAGATA-1	Pr-GABA
AGCGATTCATGACAAA-1	N-Glut
AGCGATTCATTGCAAC-1	high_mt
AGCGATTGTACAGAAT-1	Pr-Glut
AGCGATTGTTACGGAG-1	N-Glut
AGCGATTTCAGAACCT-1	N-Glut
AGCGATTTCTCATTAC-1	IP-Glut
AGCGCCAAGAGCAGTC-1	N-Glut
AGCGCCAAGCAGTCTT-1	N-Glut
AGCGCCAGTGCTCTCT-1	N-Glut
AGCGCTGAGGCTCCCA-1	IP-Glut
AGCGCTGGTCCCAAAT-1	IP-Glut
AGCGCTGTCGCTAGCG-1	N-Glut
AGCGTATAGGCGTCCT-1	Pr-GABA
AGCGTATCAAGCTGTT-1	N-Glut
AGCGTATTCCAACACA-1	N-Glut
AGCGTATTCCACCTCA-1	Pr-Glut
AGCGTCGGTATCCTCC-1	Pr-Glut
AGCTACAAGGGTCAAC-1	N-Glut
AGCTACACATATGGCT-1	Pr-Glut
AGCTCAAAGCACAAAT-1	N-GABA
AGCTCAACACAGCTGC-1	IP-Glut
AGCTCAACACTCGATA-1	Pr-Glut
AGCTCAAGTCGCGTCA-1	N-Glut
AGCTCAAGTCGTGATT-1	Pr-Glut
AGCTCAATCCGTTGGG-1	N-Glut
AGCTCAATCGATAACC-1	Pr-Glut
AGCTTCCCATCGAAGG-1	N-Glut
AGCTTCCGTAGACAAT-1	IP-Glut
AGCTTCCTCTGAACGT-1	Others
AGGAAATAGATCCTAC-1	Pr-Glut
AGGAAATAGTGAGGCT-1	Others
AGGAAATGTCGTAATC-1	N-Glut
AGGAATACACGGTAGA-1	Pr-Glut
AGGAATATCACGGACC-1	Pr-GABA
AGGAATATCATTCCTA-1	N-Glut
AGGACGAAGCAACTCT-1	Pr-Glut
AGGACGACAGGGACTA-1	Pr-Glut
AGGACGATCTTGTTAC-1	IP-Glut
AGGACTTAGCTTAGTC-1	N-Glut
AGGACTTAGGTGCAGT-1	N-Glut
AGGACTTCAAGACCTT-1	Pr-Glut
AGGAGGTAGAGAAGGT-1	Pr-Glut
AGGAGGTCACCCTCTA-1	Pr-Glut
AGGATAACAAATCAGA-1	N-Glut
AGGATCTAGGTCACAG-1	N-Glut
AGGCATTAGAGTGAAG-1	Pr-GABA
AGGCATTAGGTGAGCT-1	Pr-GABA
AGGCATTGTGATGAAT-1	N-Glut
AGGCATTGTGTTGACT-1	Pr-GABA
AGGCCACCAATATCCG-1	IP-Glut
AGGCCACGTGCTCTCT-1	Pr-Glut
AGGCTGCAGATTGATG-1	Pr-Glut
AGGCTGCGTCTGTAGT-1	Pr-Glut
AGGCTGCGTGATAGAT-1	IP-Glut
AGGGAGTCACACCGCA-1	Pr-Glut
AGGGAGTCAGTGACCC-1	Pr-Glut
AGGGAGTGTCGCTTGG-1	Pr-GABA
AGGGAGTGTTAGTTCG-1	Pr-Glut
AGGGCCTAGGACACTG-1	Pr-Glut
AGGGCCTGTCTCCCTA-1	Others
AGGGCCTGTCTTACAG-1	N-GABA
AGGGCTCCATGAGATA-1	N-Glut
AGGGCTCGTCCAGGTC-1	N-Glut
AGGGCTCGTCGCACAC-1	high_mt
AGGGCTCGTCTTTATC-1	N-Glut
AGGGCTCTCCTTATCA-1	Others
AGGGCTCTCTCTCGAC-1	Pr-Glut
AGGGTCCAGAGGTTTA-1	IP-Glut
AGGGTCCAGGTTCAGG-1	high_mt
AGGGTCCTCCCATAGA-1	IP-Glut
AGGGTGAAGCTGTGCC-1	Others
AGGGTGAAGGACCCAA-1	Pr-Glut
AGGGTGACAACTGATC-1	Pr-GABA
AGGGTGACACCGGAAA-1	Pr-GABA
AGGGTGAGTATGAGGC-1	N-Glut
AGGGTGAGTTGTGTAC-1	high_mt
AGGGTTTCAACTTGGT-1	Pr-Glut
AGGGTTTGTAGCACGA-1	Pr-Glut
AGGTAGGCACTATCCC-1	Pr-GABA
AGGTAGGCATAGAAAC-1	high_mt
AGGTAGGGTTTCGGCG-1	Pr-Glut
AGGTAGGTCGCTACAA-1	Pr-Glut
AGGTCATAGTAACCTC-1	IP-Glut
AGGTCATCAGACACCC-1	IP-Glut
AGGTCATGTAGCGTAG-1	Others
AGGTCATGTGGAGGTT-1	N-Glut
AGGTCATGTTTCGATG-1	IP-Glut
AGGTCTAAGGACGCTA-1	high_mt
AGGTCTAAGGTCTGGA-1	Pr-Glut
AGGTCTAGTTGATCGT-1	Pr-Glut
AGGTGTTGTTCCACAA-1	Pr-Glut
AGGTGTTTCAACCTCC-1	Others
AGGTGTTTCCGGCAAC-1	N-Glut
AGGTTACCAACTCGAT-1	high_mt
AGGTTGTAGGGTCTTT-1	Pr-Glut
AGGTTGTCAAATAGCA-1	Pr-Glut
AGGTTGTCATGATCTG-1	Pr-Glut
AGGTTGTGTTCTAACG-1	Pr-Glut
AGGTTGTGTTGTTTGG-1	IP-Glut
AGTAACCAGCTCACTA-1	IP-GABA
AGTAACCAGTCCCAAT-1	Pr-Glut
AGTAACCAGTCGAATA-1	Pr-GABA
AGTAACCCATTCCTAT-1	N-Glut
AGTAACCGTCATTGCA-1	N-Glut
AGTAACCGTTACACTG-1	Pr-Glut
AGTACCAAGACTTCGT-1	N-Glut
AGTACCAAGATTAGCA-1	Pr-Glut
AGTACCAAGGGTAGCT-1	N-Glut
AGTACCAGTAGCGTTT-1	IP-Glut
AGTACCAGTCCGACGT-1	Pr-Glut
AGTACCAGTGACCGTC-1	Pr-Glut
AGTACTGAGTCCGTCG-1	high_mt
AGTACTGCAAATGAGT-1	Pr-Glut
AGTACTGCAGAACCGA-1	N-Glut
AGTACTGCATACTGAC-1	Pr-Glut
AGTACTGTCAGGCGAA-1	N-Glut
AGTAGCTAGACCGCCT-1	Others
AGTAGCTGTGAATATG-1	Pr-Glut
AGTAGCTTCCAATCTT-1	Pr-Glut
AGTAGTCAGCCGAATG-1	N-Glut
AGTAGTCAGGATGGCT-1	high_mt
AGTAGTCCATGACAGG-1	IP-Glut
AGTAGTCGTAAGCGGT-1	N-Glut
AGTCAACAGCACACCC-1	Pr-Glut
AGTCAACCAAAGCGTG-1	Pr-GABA
AGTCAACGTACGACTT-1	N-Glut
AGTCAACGTCCAGGTC-1	Pr-GABA
AGTCACAGTACAGTTC-1	high_mt
AGTCACAGTTCTTGCC-1	Pr-GABA
AGTCATGAGAGCATAT-1	IP-Glut
AGTCATGCAATGTGGG-1	Pr-Glut
AGTCTCCCAATGGCCC-1	Pr-GABA
AGTCTCCCATGTGCCG-1	N-Glut
AGTCTCCGTCCTTGTC-1	Pr-Glut
AGTGACTAGTGGACGT-1	IP-Glut
AGTGACTGTATGTGTC-1	Pr-Glut
AGTGATCAGTGCAACG-1	N-Glut
AGTGATCGTCGGATTT-1	N-Glut
AGTGATCTCCACTGAA-1	Pr-Glut
AGTGATCTCGCCGAAC-1	N-Glut
AGTGCCGAGCTAGTTC-1	N-Glut
AGTGCCGAGTACTGTC-1	Pr-Glut
AGTGCCGCACAACGAG-1	IP-Glut
AGTGCCGCATCTCAAG-1	N-Glut
AGTGCCGGTCCACGCA-1	Pr-Glut
AGTGCCGGTCTCGCGA-1	N-Glut
AGTGTTGAGCTTCATG-1	Pr-GABA
AGTGTTGAGTAATACG-1	Pr-Glut
AGTGTTGAGTCACTGT-1	N-Glut
AGTGTTGGTACGCTTA-1	N-Glut
AGTGTTGTCAAACGTC-1	N-Glut
AGTGTTGTCCGTTGGG-1	N-Glut
AGTTAGCCAGCTCCTT-1	Others
AGTTAGCCAGTCCGTG-1	high_mt
AGTTAGCGTGCTTATG-1	Pr-GABA
AGTTAGCTCGAAGAAT-1	N-Glut
AGTTCCCCAAGTATCC-1	IP-Glut
AGTTCCCGTAGCGAGT-1	Pr-Glut
AGTTCCCTCCAAGAGG-1	IP-Glut
AGTTCCCTCGCAATGT-1	N-Glut
AGTTCGAAGTATGAGT-1	N-Glut
AGTTCGACAACTGGTT-1	Pr-GABA
AGTTCGACACTGTGTA-1	Pr-Glut
AGTTCGACAGTGGGTA-1	IP-Glut
AGTTCGACATAGGAGC-1	N-Glut
ATACCGAAGGTGGTTG-1	IP-Glut
ATACCGACAGGAGGTT-1	Pr-GABA
ATACCGATCCATACTT-1	Pr-GABA
ATACCTTGTACAGAAT-1	Pr-Glut
ATACCTTGTCAAACGG-1	high_mt
ATACCTTGTCCATCTC-1	Pr-Glut
ATACCTTGTGATTCAC-1	high_mt
ATACTTCCACGGTGTC-1	N-Glut
ATACTTCTCGCGGTAC-1	N-Glut
ATAGACCAGACTACGG-1	Pr-Glut
ATAGACCAGGAATCGC-1	N-Glut
ATAGACCGTTCTTAGG-1	Pr-Glut
ATAGAGAAGTAGACCG-1	N-Glut
ATAGAGACAGCCTATA-1	Others
ATAGAGAGTGCAATAA-1	Pr-Glut
ATAGAGATCAACACCA-1	Pr-GABA
ATAGAGATCAGTCACA-1	Others
ATAGGCTCATCGGCCA-1	N-Glut
ATAGGCTGTGCTTCAA-1	high_mt
ATAGGCTTCACCCTCA-1	IP-Glut
ATAGGCTTCCCTCGTA-1	N-Glut
ATCACAGAGGGATCTG-1	IP-Glut
ATCACAGAGGTGCTAG-1	IP-Glut
ATCACAGAGTGCAAAT-1	N-GABA
ATCACAGCACAGGATG-1	N-Glut
ATCACAGCAGTGGCTC-1	N-Glut
ATCACAGGTGGCTACC-1	N-Glut
ATCACAGGTTACGGAG-1	N-Glut
ATCACAGTCAGACCTA-1	Pr-GABA
ATCACAGTCAGAGCAG-1	Pr-Glut
ATCACGAAGAGTCTGG-1	high_mt
ATCACGACACGGAAGT-1	N-Glut
ATCACGAGTTTCACTT-1	Pr-Glut
ATCACGATCATCTGTT-1	Pr-Glut
ATCACTTAGAAGTCAT-1	Pr-Glut
ATCACTTTCGAAGAAT-1	IP-Glut
ATCAGGTAGGAACTCG-1	N-Glut
ATCAGGTAGGTACAGC-1	high_mt
ATCAGGTTCGATGGAG-1	N-Glut
ATCATTCAGATTACCC-1	high_mt
ATCATTCAGCAACTCT-1	Pr-GABA
ATCATTCCATAGGCGA-1	IP-Glut
ATCATTCGTTATAGAG-1	Pr-GABA
ATCATTCTCACATACG-1	N-Glut
ATCATTCTCATGGCCG-1	Pr-Glut
ATCCACCCACAGAAGC-1	N-Glut
ATCCACCTCACGGACC-1	Pr-Glut
ATCCATTGTCGAGATG-1	IP-Glut
ATCCATTTCATGCCCT-1	N-Glut
ATCCCTGAGGATACCG-1	Pr-Glut
ATCCCTGAGTCATGCT-1	N-Glut
ATCCCTGGTCTCGGGT-1	N-Glut
ATCCCTGTCCGTCACT-1	N-Glut
ATCCCTGTCGAAGAAT-1	IP-Glut
ATCCCTGTCTAAGCCA-1	Pr-Glut
ATCCGTCAGGAAAGTG-1	N-Glut
ATCCGTCCAACCAGAG-1	N-Glut
ATCCGTCCATTGACAC-1	Others
ATCCTATAGATGTTAG-1	Pr-Glut
ATCCTATGTTGCAAGG-1	Pr-Glut
ATCCTATTCAGATTGC-1	N-Glut
ATCCTATTCCGGGACT-1	Pr-Glut
ATCGATGAGCCGCACT-1	IP-Glut
ATCGATGAGTCACGCC-1	N-Glut
ATCGATGTCACACCGG-1	N-Glut
ATCGCCTGTGGTCTCG-1	Pr-Glut
ATCGCCTTCACAACCA-1	N-Glut
ATCGGATAGAGAGTGA-1	Pr-Glut
ATCGGATGTCAATCTG-1	Pr-GABA
ATCGGATGTTAACAGA-1	IP-Glut
ATCGGATTCGGAGCAA-1	N-Glut
ATCGGCGAGCGACCCT-1	IP-Glut
ATCGGCGCAACCCGCA-1	high_mt
ATCGGCGTCAATCCAG-1	Pr-Glut
ATCGGCGTCTTCGACC-1	Pr-GABA
ATCGTAGAGAGTCTGG-1	N-Glut
ATCGTAGAGTCATTGC-1	Pr-Glut
ATCGTAGAGTTGTCGT-1	N-GABA
ATCGTAGCACCGTACG-1	Pr-Glut
ATCGTAGTCATTGTTC-1	Pr-Glut
ATCGTAGTCTTAGCTT-1	Pr-Glut
ATCGTCCAGACGACTG-1	IP-GABA
ATCGTCCAGGATAATC-1	N-Glut
ATCGTCCCAATTGGTC-1	Pr-GABA
ATCGTCCCACCATAAC-1	Pr-Glut
ATCGTCCCATTCGGGC-1	N-Glut
ATCGTCCGTTGCTCAA-1	N-Glut
ATCGTGAAGATTCGAA-1	N-Glut
ATCGTGACACGTGTGC-1	N-Glut
ATCGTGACATACAGAA-1	high_mt
ATCGTGACATTGGATC-1	Pr-Glut
ATCGTGATCGTTCTCG-1	Pr-GABA
ATCTCTAAGGTTGGAC-1	Pr-GABA
ATCTCTATCTTCCGTG-1	N-Glut
ATCTTCAAGAGAGGTA-1	IP-Glut
ATGAAAGCAACGGTAG-1	N-Glut
ATGAAAGCACATCATG-1	Pr-Glut
ATGAAAGCATCGGAGA-1	IP-Glut
ATGAAAGTCCATCTCG-1	Pr-Glut
ATGAAAGTCTGGTTGA-1	Pr-Glut
ATGACCAAGAGCAGAA-1	Pr-Glut
ATGACCAGTCGCACGT-1	IP-Glut
ATGACCAGTGCTCTTC-1	Pr-Glut
ATGACCAGTTGCATCA-1	IP-Glut
ATGACCATCCGAAATC-1	IP-Glut
ATGACCATCTCACTCG-1	Pr-Glut
ATGAGGGAGTCCTGTA-1	IP-Glut
ATGAGGGCACTGTGAT-1	Pr-GABA
ATGAGTCCAGCAGTAG-1	Pr-Glut
ATGAGTCGTGGGCTCT-1	Pr-GABA
ATGATCGCAACCCTCT-1	IP-Glut
ATGATCGGTACGGGAT-1	Pr-GABA
ATGATCGTCTGCGGGT-1	N-Glut
ATGCATGCAACACTAC-1	IP-Glut
ATGCATGGTTTACGAC-1	IP-Glut
ATGCATGTCTATGCCC-1	Others
ATGCCTCCATCCTTGC-1	N-Glut
ATGCGATAGCTGGTGA-1	N-Glut
ATGCGATCAACTGATC-1	IP-Glut
ATGCGATTCCCACAGG-1	Pr-GABA
ATGGAGGAGTCGAAAT-1	Pr-GABA
ATGGAGGAGTGGACTG-1	Pr-Glut
ATGGAGGCAGAAATTG-1	Pr-GABA
ATGGATCCACAATGTC-1	N-Glut
ATGGATCGTAGCTGAG-1	N-Glut
ATGGATCGTGGCTTGC-1	Others
ATGGATCTCGAGCACC-1	Pr-Glut
ATGGATCTCTCATGGA-1	Pr-GABA
ATGGGAGAGTAGCCAG-1	N-Glut
ATGGGAGCAACGGGTA-1	high_mt
ATGGGAGCAAGTACCT-1	high_mt
ATGGGAGTCGAATCCA-1	N-Glut
ATGGGAGTCGGAGATG-1	N-GABA
ATGGGTTAGATGTTCC-1	Pr-Glut
ATGGGTTAGTGCTCAT-1	Pr-Glut
ATGGGTTTCGGTGTTA-1	IP-Glut
ATGGTTGAGGCACAAC-1	IP-Glut
ATGGTTGGTATCCTCC-1	Pr-Glut
ATGGTTGGTGTCTTCC-1	high_mt
ATGTCCCAGGCTCAAG-1	Pr-GABA
ATGTCCCCACGTAGAG-1	high_mt
ATGTCCCCACTGATTG-1	N-Glut
ATGTCCCTCCGCAACG-1	N-Glut
ATGTCCCTCTAGAGCT-1	N-Glut
ATGTCTTAGGATTTGA-1	IP-Glut
ATGTCTTGTAACAGGC-1	Pr-GABA
ATTACCTAGGCTCTCG-1	IP-Glut
ATTACCTCACCGGTCA-1	N-Glut
ATTACTCAGGTCGTGA-1	N-Glut
ATTACTCAGTGGCCTC-1	N-Glut
ATTACTCCACAACCGC-1	high_mt
ATTACTCGTACCTATG-1	N-Glut
ATTACTCTCTCGGTCT-1	Pr-GABA
ATTATCCAGCATGCGA-1	IP-Glut
ATTATCCTCAGGGATG-1	IP-Glut
ATTATCCTCCAACACA-1	high_mt
ATTATCCTCCGGACGT-1	N-Glut
ATTCACTCAAACGGCA-1	IP-Glut
ATTCAGGAGCTCCACG-1	Pr-Glut
ATTCAGGAGTTGTCGT-1	N-GABA
ATTCAGGCATGAGTAA-1	N-Glut
ATTCAGGGTCCAGCAC-1	N-Glut
ATTCATCAGCGGACAT-1	N-Glut
ATTCATCGTCAGATTC-1	Pr-GABA
ATTCCATAGCACGGAT-1	Pr-Glut
ATTCCATAGGGCCTCT-1	N-Glut
ATTCCATGTACACTCA-1	Pr-Glut
ATTCCCGAGCGCCTAC-1	N-Glut
ATTCCCGGTGCAGGAT-1	N-Glut
ATTCCCGGTGCTTATG-1	N-Glut
ATTCCCGTCAAGTGTC-1	Pr-Glut
ATTCCCGTCTGGTGCG-1	Pr-GABA
ATTCCCGTCTTGCAGA-1	N-Glut
ATTCCTAAGTAGATCA-1	N-Glut
ATTCCTACACCAAAGG-1	Others
ATTCCTAGTCGAACAG-1	Pr-GABA
ATTCCTATCGCTTAAG-1	N-Glut
ATTCCTATCTCATTAC-1	Pr-Glut
ATTCGTTTCGTTTACT-1	IP-Glut
ATTCGTTTCTAATTCC-1	Pr-Glut
ATTCTACCAACATACC-1	N-Glut
ATTCTACCAAGAGTAT-1	N-Glut
ATTCTACCAATTTCTC-1	IP-Glut
ATTCTTGAGAATAGTC-1	Pr-Glut
ATTCTTGCAGCAGTCC-1	N-Glut
ATTCTTGGTCCTCATC-1	N-Glut
ATTCTTGGTGTGGTCC-1	IP-Glut
ATTGGGTCATTGTAGC-1	Pr-Glut
ATTGGGTTCGTGTTCC-1	IP-GABA
ATTGTTCAGACAGCGT-1	N-Glut
ATTTACCAGCCTCACG-1	N-Glut
ATTTACCGTACTAACC-1	N-Glut
ATTTACCGTTATGTGC-1	IP-Glut
ATTTACCGTTCCTACC-1	Pr-GABA
ATTTACCTCTCAGAAC-1	N-Glut
ATTTCACAGGGATCAC-1	Pr-GABA
ATTTCACAGTCATCGT-1	N-GABA
ATTTCACCAGATTCGT-1	N-Glut
ATTTCACGTTACCGTA-1	Pr-Glut
ATTTCTGAGTGGTGGT-1	IP-Glut
ATTTCTGCACTTCTCG-1	high_mt
ATTTCTGGTTTCGACA-1	Pr-Glut
ATTTCTGTCGAGCCTG-1	IP-Glut
ATTTCTGTCTACGGGC-1	N-Glut
CAAAGAATCGGTCTGG-1	N-Glut
CAACAACAGAGCAGCT-1	Pr-Glut
CAACAACAGGACACTG-1	Others
CAACAACCATGACTCA-1	Others
CAACAACTCCCTAGGG-1	N-Glut
CAACAGTAGCACCAGA-1	Pr-Glut
CAACAGTAGGATCATA-1	Pr-Glut
CAACAGTCATCCCACT-1	Pr-Glut
CAACAGTTCCTGGGTG-1	Others
CAACCAACAAAGTGTA-1	Pr-Glut
CAACCAATCTCTTGCG-1	N-GABA
CAACCTCAGCAATTCC-1	Pr-Glut
CAACGATAGCCGATCC-1	IP-Glut
CAACGATCAATAACCC-1	Pr-Glut
CAACGGCAGATAACGT-1	Pr-Glut
CAACGGCCAGCGTATT-1	N-Glut
CAACGGCGTGAGGATC-1	high_mt
CAACGGCGTGTAAACA-1	N-Glut
CAACGGCTCATCCTAT-1	Others
CAACGGCTCGGAAACG-1	N-Glut
CAACGGCTCTGCATAG-1	Pr-GABA
CAAGACTGTTAGAAAC-1	N-Glut
CAAGAGGAGTCCCAAT-1	Pr-Glut
CAAGCTAAGCGTCAAG-1	high_mt
CAAGCTACATGATGCT-1	Others
CAAGCTAGTGCGAACA-1	Pr-Glut
CAAGCTAGTGTTTGCA-1	N-Glut
CAAGCTATCACGATAC-1	N-Glut
CAAGCTATCTCATTGT-1	IP-Glut
CAAGGGAAGCAGGCAT-1	Pr-Glut
CAAGGGACAAGCAATA-1	Pr-GABA
CAAGGGATCGCCTAGG-1	Pr-GABA
CAATACGCAGTATGAA-1	Pr-Glut
CAATACGCATATCGGT-1	N-Glut
CAATCGACATCCTTCG-1	Pr-GABA
CAATCGATCGGACGTC-1	IP-Glut
CAATCGATCTCGGTAA-1	Pr-Glut
CAATGACAGGTTACCT-1	N-Glut
CAATGACTCCGTAGGC-1	N-Glut
CAATTTCGTATTCTCT-1	IP-Glut
CAATTTCGTCCAGCCA-1	Pr-Glut
CACAACACATGGTACT-1	N-Glut
CACAACATCAAAGGAT-1	N-Glut
CACACAAAGGTTACAA-1	IP-Glut
CACACAACAGCTAACT-1	N-Glut
CACACAATCGTCGACG-1	high_mt
CACAGATGTGTTGCCG-1	Others
CACAGATTCAAGCTTG-1	N-Glut
CACATGACATAACAGA-1	Pr-Glut
CACATGATCATCGCAA-1	Pr-Glut
CACATGATCCGACAGC-1	N-Glut
CACCAAAGTGTCACAT-1	high_mt
CACCGTTAGCAGTAAT-1	Others
CACCGTTGTGCCGTAC-1	IP-Glut
CACCGTTTCACGGAGA-1	N-Glut
CACCGTTTCGAGTACT-1	N-Glut
CACGAATAGTCTCTGA-1	N-Glut
CACGAATCACCAAATC-1	IP-Glut
CACGAATGTAACCAGG-1	high_mt
CACGGGTAGTCACTAC-1	Pr-Glut
CACGGGTCAAATCGTC-1	Pr-GABA
CACGGGTCAACTCCCT-1	N-Glut
CACGGGTGTAGGTAGC-1	Pr-Glut
CACGGGTGTTGAATCC-1	N-Glut
CACGGGTTCGTCAACA-1	N-Glut
CACGTGGAGTGCGCTC-1	Pr-Glut
CACGTGGCAGAAGTGC-1	Pr-Glut
CACGTGGTCGCGTTTC-1	N-Glut
CACGTGGTCGTGGAAG-1	N-Glut
CACGTGGTCTCTCAAT-1	Others
CACTAAGCAATTCACG-1	Pr-Glut
CACTAAGGTAGCGCCT-1	N-Glut
CACTAAGGTATGAGAT-1	Pr-Glut
CACTAAGGTGCGGATA-1	IP-Glut
CACTAAGTCCTACGAA-1	high_mt
CACTGAAAGAAGTCCG-1	IP-Glut
CACTGAAAGTGCAGGT-1	high_mt
CACTGAACACGCACCA-1	high_mt
CACTGAAGTCAGACTT-1	N-Glut
CACTGAAGTGACAGGT-1	Pr-Glut
CACTGGGCATGTCAGT-1	Others
CACTGGGGTACGATCT-1	N-Glut
CACTGGGGTACTCAAC-1	IP-Glut
CACTGTCAGAGTACCG-1	Pr-Glut
CACTGTCAGGGAGTTC-1	Pr-Glut
CACTGTCCAGTAGTTC-1	N-Glut
CACTGTCGTATTGGCT-1	Pr-Glut
CACTGTCGTGCAGGAT-1	Pr-Glut
CACTGTCTCGCACGAC-1	Pr-Glut
CACTTCGCAAGTGCTT-1	N-Glut
CACTTCGGTCATCCGG-1	N-Glut
CACTTCGTCAAGCTTG-1	N-Glut
CAGAGCCAGGCTCCCA-1	N-Glut
CAGAGCCCACTAGGCC-1	IP-Glut
CAGAGCCCAGATCATC-1	Others
CAGAGCCTCGTTAGAC-1	Pr-Glut
CAGATACCAAGCACAG-1	Pr-Glut
CAGATACCAGGAATAT-1	N-Glut
CAGATACCAGGCAATG-1	N-GABA
CAGATACGTGATAGTA-1	high_mt
CAGATACGTGGACCTC-1	IP-Glut
CAGATACTCAGACTGT-1	N-Glut
CAGATACTCAGGACAG-1	N-Glut
CAGATCAAGCGACTAG-1	Pr-GABA
CAGATCATCATCGTAG-1	Pr-GABA
CAGATTGGTCAAACGG-1	N-Glut
CAGATTGGTTCTGACA-1	N-Glut
CAGCAATAGCTGACCC-1	N-Glut
CAGCACGCAAACTGCT-1	N-Glut
CAGCACGGTCCACGCA-1	Pr-Glut
CAGCACGTCCTTATAC-1	Pr-Glut
CAGCAGCGTTCGGTTA-1	Others
CAGCCAGAGGCACAAC-1	Pr-Glut
CAGCCAGGTTAAGACA-1	Pr-Glut
CAGCCAGTCCTTCGAC-1	Pr-Glut
CAGCGTGAGACTAAGT-1	Pr-Glut
CAGCGTGCACCGGAAA-1	Pr-Glut
CAGCGTGTCCAATCCC-1	N-Glut
CAGCGTGTCGTAGCCG-1	N-GABA
CAGCGTGTCGTTCTGC-1	Pr-Glut
CAGCGTGTCTCTATAC-1	Pr-GABA
CAGCGTGTCTGCCTCA-1	IP-Glut
CAGGCCAAGCTCCCTT-1	Pr-Glut
CAGGCCACAAATTGGA-1	Pr-GABA
CAGGCCAGTACACGTT-1	N-Glut
CAGGCCAGTGTATCCA-1	Pr-Glut
CAGGGCTAGCGACAGT-1	N-Glut
CAGGGCTCACTAGAGG-1	IP-Glut
CAGGGCTGTCATGCAT-1	N-Glut
CAGGGCTTCCTAGCTC-1	IP-Glut
CAGGTATAGGATGCGT-1	N-Glut
CAGGTATAGGGCCAAT-1	N-Glut
CAGGTATAGTCTAGCT-1	IP-Glut
CAGGTATCAATAGTAG-1	Pr-Glut
CAGGTATCACGTACTA-1	Pr-Glut
CAGGTATGTCAGGAGT-1	IP-Glut
CAGGTATTCACTGCTC-1	IP-Glut
CAGTGCGGTGATTAGA-1	Pr-Glut
CAGTGCGTCGGCTGAC-1	IP-Glut
CAGTTAGGTAGCCCTG-1	IP-Glut
CAGTTAGGTAGGGAGG-1	Pr-GABA
CAGTTAGGTCGTGGTC-1	N-Glut
CAGTTAGTCACCATGA-1	N-Glut
CAGTTCCCAAATACGA-1	Pr-Glut
CAGTTCCCAAGTGGTG-1	Pr-Glut
CAGTTCCCAGTCTTCC-1	N-Glut
CAGTTCCGTACAGTAA-1	Pr-Glut
CATAAGCGTGATTGGG-1	Pr-Glut
CATAAGCTCCATTTAC-1	IP-Glut
CATACAGAGATAGGGA-1	high_mt
CATACAGGTTAAACAG-1	high_mt
CATACAGTCGGATTAC-1	IP-Glut
CATACAGTCGTTGTTT-1	Pr-Glut
CATACCCAGATGATTG-1	Pr-Glut
CATACCCCAAAGGGCT-1	N-Glut
CATACCCCATCCGAGC-1	N-Glut
CATACCCCATCGGAAG-1	Pr-Glut
CATACCCTCATGAGAA-1	N-Glut
CATACCCTCCACGGAC-1	Pr-Glut
CATACTTCAACTCATG-1	N-Glut
CATACTTGTGCTCTTC-1	Pr-Glut
CATACTTTCAGGAGAC-1	N-GABA
CATAGACAGGAGAGGC-1	IP-GABA
CATAGACAGGCCTTCG-1	Pr-Glut
CATAGACAGGTATCTC-1	high_mt
CATAGACCACTGGAAG-1	IP-Glut
CATAGACGTGGATCAG-1	Others
CATCAAGCACCGGAAA-1	N-Glut
CATCAAGCAGACAAGC-1	Pr-GABA
CATCAAGCAGCGTAGA-1	IP-Glut
CATCAAGTCCCAATAG-1	high_mt
CATCCACCAATTTCTC-1	N-Glut
CATCCACGTCAGCTTA-1	Pr-Glut
CATCCACGTGTCGATT-1	Pr-Glut
CATCCACGTTGTGGAG-1	N-Glut
CATCCCAAGGGCTTCC-1	Pr-Glut
CATCCCACATAGAATG-1	Pr-Glut
CATCCCACATTCCTCG-1	Pr-GABA
CATCCCATCGTGAGAG-1	N-Glut
CATCCCATCGTTCCCA-1	N-Glut
CATCCCATCTCCCAAC-1	Pr-Glut
CATCCGTGTATCGAAA-1	Others
CATCGCTAGACTTGTC-1	N-Glut
CATCGCTGTATGGTAA-1	N-Glut
CATCGCTGTCAGGAGT-1	IP-Glut
CATCGCTGTTGCCTAA-1	N-Glut
CATCGGGAGACAAGCC-1	Pr-GABA
CATCGGGAGGACGCTA-1	Pr-GABA
CATCGGGAGTCATCCA-1	IP-Glut
CATCGGGGTCGCATCG-1	IP-Glut
CATCGGGGTTGGACCC-1	Others
CATCGTCCACGGTAGA-1	Others
CATCGTCCACTTTAGG-1	N-Glut
CATCGTCCAGGACATG-1	high_mt
CATCGTCCATGAGGGT-1	N-GABA
CATGAGTAGGTTGGTG-1	high_mt
CATGAGTAGTCCTGTA-1	high_mt
CATGAGTCAAACTAGA-1	N-Glut
CATGAGTCATCGCTAA-1	Pr-Glut
CATGCAAAGGGTAATT-1	Others
CATGCAACAGCTACCG-1	high_mt
CATGCAAGTCCAGCAC-1	N-Glut
CATGCCTTCTAATTCC-1	IP-Glut
CATGCGGAGGACAGCT-1	IP-Glut
CATGCGGAGTCATGCT-1	Pr-Glut
CATGCGGTCGGAATTC-1	N-Glut
CATGCTCAGCAATAGT-1	high_mt
CATGCTCGTCTGCAAT-1	Pr-Glut
CATGCTCGTCTTGTCC-1	Pr-Glut
CATGGATAGCGAGTAC-1	Pr-Glut
CATGGATAGGTTGTTC-1	Pr-GABA
CATGGATAGTTGGAAT-1	high_mt
CATGGATGTGCTGCAC-1	IP-Glut
CATGGATTCATTGGTG-1	N-Glut
CATGGATTCTCTAGGA-1	Pr-GABA
CATGGTAAGTATCCTG-1	N-Glut
CATGGTATCAAACTGC-1	IP-Glut
CATTCATAGTGTCATC-1	IP-GABA
CATTCATCAGAAGTGC-1	IP-Glut
CATTCATGTACAGTCT-1	N-Glut
CATTCATGTGAATTGA-1	N-Glut
CATTCATTCAAATGCC-1	Pr-GABA
CATTCATTCAAGGACG-1	N-GABA
CATTCATTCGAAGTGG-1	Others
CATTCATTCGAGCTGC-1	N-Glut
CATTCCGCAAGCGATG-1	N-Glut
CATTCCGCACTAACCA-1	N-GABA
CATTCCGGTAGCGTCC-1	high_mt
CATTCCGGTTGGCCGT-1	N-Glut
CATTCTACAAGGGTCA-1	IP-Glut
CATTCTACATAACAGA-1	N-Glut
CATTCTAGTACTGCGC-1	IP-Glut
CATTCTAGTCTCCCTA-1	Pr-Glut
CATTCTAGTGTTTCTT-1	IP-Glut
CATTGAGAGGTTCAGG-1	Others
CATTGAGAGTCAGCGA-1	N-Glut
CATTGAGCAACACAGG-1	Pr-GABA
CATTGAGCAATTCTTC-1	Pr-Glut
CATTGAGCACTACTTT-1	N-Glut
CATTGAGCACTCAAGT-1	Pr-GABA
CATTGAGGTACTTCCC-1	Pr-Glut
CATTGAGTCAGCTGTA-1	Pr-Glut
CATTGCCAGAGTCTTC-1	Pr-GABA
CATTGCCCACCCGTAG-1	Pr-Glut
CATTGCCGTTGCCAAT-1	Pr-Glut
CATTGCCTCAAGGACG-1	Pr-Glut
CATTGCCTCGGAGCAA-1	N-Glut
CATTGTTAGCGTGTTT-1	Pr-GABA
CATTGTTAGGTGCCTC-1	N-Glut
CATTGTTCAGCGTACC-1	high_mt
CATTGTTGTGCATCTA-1	N-Glut
CATTTCAAGTGGACGT-1	N-Glut
CATTTCACAAAGTGTA-1	high_mt
CATTTCACAATCAGCT-1	Pr-Glut
CATTTCATCTCCGAAA-1	Pr-Glut
CCAAGCGCAACCAATC-1	N-Glut
CCAAGCGCACCCTTAC-1	IP-GABA
CCAAGCGCACTGGCCA-1	N-Glut
CCAAGCGGTTAAAGTG-1	N-Glut
CCAAGCGGTTTCGACA-1	N-Glut
CCAATGAAGGCATCTT-1	N-Glut
CCAATGAAGTGCTACT-1	N-GABA
CCAATTTAGACCAAAT-1	N-Glut
CCAATTTAGCCGGAAT-1	N-GABA
CCAATTTAGGATGTTA-1	N-Glut
CCAATTTCAGCGACCT-1	N-Glut
CCAATTTGTCAAATCC-1	N-GABA
CCAATTTGTCCATAGT-1	Pr-GABA
CCACAAACAAGAGGCT-1	N-Glut
CCACAAATCTCGCGTT-1	N-Glut
CCACAAATCTCGTCAC-1	Others
CCACAAATCTCGTGGG-1	Pr-GABA
CCACACTAGCAGGCAT-1	Pr-Glut
CCACACTAGCTGTCCG-1	Pr-GABA
CCACACTCAAGCCTGC-1	N-GABA
CCACCATAGGTGCTAG-1	N-Glut
CCACCATAGTAGTGCG-1	high_mt
CCACCATAGTGATAAC-1	Pr-GABA
CCACCATCACCGCTAG-1	IP-Glut
CCACCATGTCTAACGT-1	N-Glut
CCACGAGCAACCACGC-1	IP-Glut
CCACGAGCACAATGTC-1	N-Glut
CCACGAGCATATCTCT-1	N-GABA
CCACGAGTCATGGTAC-1	N-Glut
CCACGTTAGAGGCTGT-1	Pr-Glut
CCACGTTCAATCGCAT-1	Pr-GABA
CCACGTTGTTCAGTAC-1	Pr-Glut
CCACGTTGTTGTGGAG-1	N-Glut
CCACTTGAGTGGATAT-1	Others
CCACTTGCAATCGTCA-1	N-Glut
CCACTTGTCTACAGGT-1	Pr-Glut
CCATAAGAGTTACGAA-1	Pr-GABA
CCATAAGGTGACTATC-1	IP-Glut
CCATCACAGAGAAGGT-1	Pr-GABA
CCATCACAGTTTGGCT-1	Pr-GABA
CCATCACCAGGGACTA-1	N-Glut
CCATCACGTATTCCGA-1	high_mt
CCATCACTCACCTGGG-1	Pr-Glut
CCCAACTAGAAGCCTG-1	N-Glut
CCCAACTCAATTGCAC-1	N-Glut
CCCAACTCAGACACCC-1	Pr-Glut
CCCAACTCATAATCCG-1	N-Glut
CCCAACTGTAGTCGTT-1	Pr-Glut
CCCAACTGTGGAGGTT-1	N-Glut
CCCAACTTCTTTCAGT-1	Others
CCCATTGAGAGGCGTT-1	Pr-Glut
CCCATTGAGTTGGAAT-1	N-Glut
CCCATTGGTAGACACG-1	N-Glut
CCCATTGGTTCACGAT-1	Others
CCCATTGTCATGCTAG-1	N-Glut
CCCATTGTCATTGCGA-1	N-Glut
CCCGAAGAGGTCGCCT-1	N-Glut
CCCGAAGCAAAGACGC-1	N-Glut
CCCGAAGCAAGACGGT-1	Pr-Glut
CCCGAAGGTTGAATCC-1	Others
CCCGAAGTCCCGTTCA-1	Pr-Glut
CCCGGAAGTAATGATG-1	Others
CCCGGAATCACCTCTG-1	Pr-GABA
CCCGGAATCCAAGCTA-1	N-Glut
CCCTAACAGCCTATCA-1	N-Glut
CCCTAACAGGCTCTCG-1	IP-Glut
CCCTAACGTTAGAAAC-1	Pr-Glut
CCCTAACTCCCAAGCG-1	Pr-Glut
CCCTAACTCTTGTGCC-1	Pr-Glut
CCCTCAAAGAGGTTAT-1	IP-Glut
CCCTCAAAGTACGAGC-1	Pr-GABA
CCCTCAACAAGAGGCT-1	Pr-Glut
CCCTCAATCACAGAGG-1	IP-Glut
CCCTCAATCTGGCTGG-1	N-Glut
CCCTCTCCAAATCGGG-1	N-Glut
CCCTCTCCAGTCGGAA-1	Pr-Glut
CCCTCTCTCAATGTCG-1	high_mt
CCCTCTCTCGAAGGAC-1	Pr-Glut
CCCTCTCTCTACTTCA-1	N-Glut
CCCTGATCAATGTTGC-1	N-Glut
CCCTGATCACCTCTGT-1	Others
CCCTGATTCCTTCTTC-1	N-Glut
CCCTGATTCTCATTTG-1	N-Glut
CCCTTAGCAAGCGCTC-1	Pr-Glut
CCCTTAGCACCAATTG-1	Pr-Glut
CCCTTAGCATACTTTC-1	N-Glut
CCCTTAGGTAGATCGG-1	N-Glut
CCCTTAGGTCCTGAAT-1	Pr-Glut
CCCTTAGGTGTGTCCG-1	N-Glut
CCGAACGCAACCGCTG-1	N-Glut
CCGAACGCAGACACCC-1	Pr-GABA
CCGAACGCAGATCCTA-1	high_mt
CCGAACGTCCATAGAC-1	IP-Glut
CCGAACGTCCCGTTGT-1	Others
CCGATCTCACTTGTGA-1	Pr-Glut
CCGATCTGTTCTCGTC-1	N-GABA
CCGATGGCATGGTGGA-1	Pr-Glut
CCGATGGTCACGATAC-1	N-Glut
CCGATGGTCACGTAGT-1	Others
CCGCAAGCACATTCGA-1	Others
CCGCAAGTCTCGTCGT-1	N-Glut
CCGGACAGTGGATCGA-1	N-Glut
CCGGACATCATGGAGG-1	Pr-Glut
CCGGGTAAGTGAGGCT-1	high_mt
CCGGGTAAGTTCGGTT-1	Pr-Glut
CCGGGTACACCGGAAA-1	Pr-GABA
CCGGGTACACTCCGAG-1	high_mt
CCGGTAGAGCTAAACA-1	Pr-Glut
CCGGTAGAGGCTCAAG-1	IP-Glut
CCGGTAGCATCCGTTC-1	N-Glut
CCGGTAGGTGACCGTC-1	N-Glut
CCGGTGAAGGAAAGGT-1	N-GABA
CCGGTGACAATGTCTG-1	Pr-Glut
CCGGTGACACAACCGC-1	Pr-Glut
CCGGTGAGTCTCGACG-1	IP-Glut
CCGTAGGAGCCTCATA-1	N-Glut
CCGTAGGGTAGATGTA-1	Pr-Glut
CCGTGAGCACCAGACC-1	IP-Glut
CCGTGAGTCAGGTGTT-1	N-Glut
CCGTTCAAGCATCAAA-1	N-Glut
CCGTTCACAGTATGAA-1	N-Glut
CCGTTCACATTGAGGG-1	N-Glut
CCTAACCAGACCATAA-1	IP-Glut
CCTAACCTCGCGCTGA-1	Pr-Glut
CCTAAGACAGACCGCT-1	Pr-Glut
CCTAAGAGTAGCGTTT-1	IP-Glut
CCTACGTAGCTATCCA-1	IP-Glut
CCTACGTTCAGTGATC-1	IP-Glut
CCTACGTTCCACTTTA-1	Pr-Glut
CCTATCGCAATACGAA-1	N-Glut
CCTATCGCATGTTACG-1	high_mt
CCTATCGGTTGCATGT-1	Pr-Glut
CCTATCGTCCGGCTTT-1	Pr-GABA
CCTCAACAGGCCTTGC-1	N-Glut
CCTCAACCACGCTGCA-1	Pr-Glut
CCTCACAGTCCGGTCA-1	N-Glut
CCTCACAGTCTAACTG-1	Pr-GABA
CCTCACAGTTAGTCGT-1	Pr-Glut
CCTCACATCTATACTC-1	N-Glut
CCTCAGTAGAAAGTCT-1	high_mt
CCTCAGTGTGAATTAG-1	N-Glut
CCTCAGTTCATGCGGC-1	Pr-GABA
CCTCATGAGAGAGAAC-1	N-Glut
CCTCATGCAGTTAGGG-1	Pr-Glut
CCTCATGGTACGTGAG-1	N-Glut
CCTCATGGTAGCCCTG-1	N-Glut
CCTCCAAAGTACCGGA-1	N-Glut
CCTCCAAAGTTGAAGT-1	Pr-Glut
CCTCCAACAATTCTCT-1	N-Glut
CCTCCAACAGACGGAT-1	Pr-Glut
CCTCCAACATCTATCT-1	Pr-Glut
CCTCCAACATTATGCG-1	high_mt
CCTCCAATCATTACTC-1	Pr-Glut
CCTCCAATCTCGTGAA-1	high_mt
CCTCCTCAGGGTCTTT-1	IP-Glut
CCTCCTCCATCGCTAA-1	N-Glut
CCTCTAGAGCAGAAAG-1	Pr-Glut
CCTCTAGGTACTGCGC-1	N-Glut
CCTCTAGGTCTGTCCT-1	IP-Glut
CCTCTAGGTGACTAAA-1	N-Glut
CCTCTCCAGTAATACG-1	high_mt
CCTCTCCGTCGGTGTC-1	N-Glut
CCTGCATAGACCAGAC-1	Pr-GABA
CCTGCATAGGGTACAC-1	IP-Glut
CCTGCATGTATCGCAT-1	Pr-GABA
CCTGTTGAGAGAGGTA-1	Pr-GABA
CCTGTTGAGCCATTTG-1	N-Glut
CCTGTTGAGGTAGACC-1	Pr-GABA
CCTGTTGAGTCGCGAA-1	IP-Glut
CCTGTTGGTGAATAAC-1	high_mt
CCTGTTGTCCGTGACG-1	N-Glut
CCTTCAGAGTCGCGAA-1	Pr-Glut
CCTTCAGAGTGCACTT-1	Pr-Glut
CCTTCAGAGTTTGGCT-1	N-Glut
CCTTCAGCAGCCGTCA-1	N-GABA
CCTTCAGGTGGAGGTT-1	Pr-Glut
CCTTCAGGTTGTTGCA-1	N-Glut
CCTTCAGTCCAACCGG-1	Pr-Glut
CCTTCAGTCGGACAAG-1	Pr-Glut
CCTTGTGAGGCTAAAT-1	Pr-Glut
CCTTGTGCAGGTCCCA-1	N-Glut
CCTTGTGCATCACAGT-1	IP-Glut
CCTTGTGGTCGCGGTT-1	Pr-Glut
CCTTGTGTCCGCTGTT-1	Others
CCTTGTGTCTAGACAC-1	high_mt
CCTTTGGCACTCCGAG-1	Pr-Glut
CCTTTGGGTACCAGAG-1	Pr-Glut
CCTTTGGGTCTCAGGC-1	Others
CCTTTGGGTGACCGAA-1	high_mt
CCTTTGGGTGGAATGC-1	Others
CCTTTGGTCTGTCAGA-1	Pr-Glut
CGAAGTTAGCTGTCCG-1	Pr-GABA
CGAAGTTCACGAAAGC-1	N-Glut
CGAAGTTCAGCCTATA-1	Pr-Glut
CGAAGTTGTCCGAAAG-1	N-Glut
CGAATTGGTACTCCCT-1	Pr-GABA
CGAATTGGTTAGGGAC-1	Pr-Glut
CGAATTGGTTTGGCTA-1	Pr-Glut
CGAATTGTCGACGAGA-1	N-GABA
CGACAGCGTAAGTCAA-1	N-Glut
CGACAGCGTAATGATG-1	Pr-Glut
CGACAGCGTCAAGGCA-1	Pr-Glut
CGACAGCTCTGGGATT-1	N-Glut
CGAGAAGCATAGCTGT-1	Pr-GABA
CGAGAAGGTTGCACGC-1	Pr-Glut
CGAGGAAAGCCTGTGC-1	Pr-Glut
CGAGGAACAAGCTGTT-1	Pr-Glut
CGAGGAACAAGTCCAT-1	Pr-Glut
CGAGGAACAATTGGTC-1	Pr-Glut
CGAGGAACACGTGTGC-1	Pr-Glut
CGAGGAACAGCTACTA-1	Pr-Glut
CGAGGAAGTATTCCTT-1	Pr-Glut
CGAGGAAGTCAACCTA-1	Pr-Glut
CGAGGAAGTCGGAACA-1	Pr-Glut
CGAGGAATCACCCTTG-1	Pr-Glut
CGAGGAATCGCCGATG-1	Others
CGAGGCTGTCAGTCGC-1	IP-Glut
CGAGGCTGTCGATTAC-1	Pr-Glut
CGAGGCTGTTGTGGCC-1	Pr-Glut
CGAGGCTTCGATGGAG-1	N-Glut
CGAGTGCCATAACTCG-1	Pr-Glut
CGAGTGCTCTGCGGAC-1	N-Glut
CGAGTTAAGGTCACAG-1	N-Glut
CGAGTTAAGTTCGGTT-1	high_mt
CGAGTTATCATGCAGT-1	N-Glut
CGATCGGCAAATCGGG-1	N-Glut
CGATCGGCAGTCGCTG-1	Pr-Glut
CGATCGGCATTGAAAG-1	Pr-Glut
CGATGCGCAGCGAGTA-1	Pr-Glut
CGATGCGGTAACAGGC-1	Pr-Glut
CGATGCGTCCCTCATG-1	N-Glut
CGATGGCGTCGAGATG-1	Pr-Glut
CGATGGCTCCCGTGAG-1	high_mt
CGATGGCTCTTTGCTA-1	Pr-Glut
CGCAGGTAGCAAATCA-1	Pr-Glut
CGCAGGTAGGCTTAGG-1	N-Glut
CGCATAAAGCCGGATA-1	Pr-Glut
CGCATAACATTGGCAT-1	Pr-GABA
CGCATAATCCTAGCTC-1	N-Glut
CGCCAGACAACTCCAA-1	Pr-Glut
CGCCAGACATGTGGTT-1	N-Glut
CGCCAGAGTCAGGCAA-1	IP-Glut
CGCCATTAGGAACGCT-1	N-Glut
CGCCATTGTAGGCTGA-1	Pr-Glut
CGCGTGATCAATCTCT-1	Pr-Glut
CGGAATTCAGCAATTC-1	Pr-Glut
CGGAATTGTAAGATAC-1	Pr-Glut
CGGAATTGTTAGTCGT-1	N-Glut
CGGACACAGCATTGTC-1	Others
CGGACACAGCCATTTG-1	Pr-Glut
CGGACACCAACTCGTA-1	N-Glut
CGGACACGTGAGTTGG-1	Pr-Glut
CGGACACGTGCTCTCT-1	N-GABA
CGGACACTCTGGGTCG-1	N-Glut
CGGAGAAAGTTAACAG-1	N-Glut
CGGAGAAGTCCTTTGC-1	N-Glut
CGGAGAAGTTGTGTAC-1	Others
CGGCAGTAGGGCAGTT-1	Pr-GABA
CGGCAGTCACTTGAAC-1	N-Glut
CGGCAGTGTCATTCCC-1	N-Glut
CGGCAGTGTTGGACCC-1	N-Glut
CGGCAGTGTTTCACTT-1	Pr-Glut
CGGGACTAGACGCCCT-1	Pr-Glut
CGGGACTAGAGGGTAA-1	Pr-GABA
CGGGACTGTATGACAA-1	Others
CGGGACTGTCACCGAC-1	Others
CGGGACTGTCAGATTC-1	Pr-Glut
CGGGACTGTGGCTAGA-1	N-GABA
CGGGACTGTGTATCCA-1	N-Glut
CGGGCATAGAATTGTG-1	N-Glut
CGGGCATAGACTGGGT-1	IP-Glut
CGGGCATCACGTCATA-1	N-Glut
CGGGCATTCATGCATG-1	Pr-Glut
CGGGTCATCGTGTCAA-1	IP-Glut
CGGGTGTCACAAAGTA-1	Pr-Glut
CGGGTGTGTAGAATAC-1	Pr-Glut
CGGGTGTTCCGTTGAA-1	IP-Glut
CGGTCAGCAAGTCCCG-1	IP-Glut
CGGTCAGGTCCTTTGC-1	N-Glut
CGGTCAGTCCACAAGT-1	Pr-GABA
CGTAAGTAGACAGCGT-1	N-Glut
CGTAAGTAGAGCTGAC-1	Pr-Glut
CGTAAGTAGCGACCCT-1	Pr-Glut
CGTAAGTTCTACCACC-1	Pr-Glut
CGTAATGCAAGTTTGC-1	high_mt
CGTAATGGTGTGGACA-1	N-Glut
CGTAATGTCCATTGTT-1	Pr-Glut
CGTAGTAAGATTCGAA-1	N-Glut
CGTAGTACAACTGCCG-1	high_mt
CGTAGTAGTCAATCTG-1	Pr-GABA
CGTAGTATCAGCTGAT-1	Pr-Glut
CGTAGTATCGGTCTAA-1	N-Glut
CGTAGTATCTGCACCT-1	IP-Glut
CGTCAAAAGTCTGTAC-1	N-Glut
CGTCAAATCAAAGGTA-1	Others
CGTCCATAGTCTGGAG-1	Pr-Glut
CGTCCATCAAGTTGGG-1	Pr-Glut
CGTCCATCACGTAGAG-1	Pr-GABA
CGTCCATCACGTCGGT-1	IP-Glut
CGTCCATCAGCAGTTT-1	Pr-GABA
CGTCCATGTGCCTACG-1	high_mt
CGTCCATGTGGGCTCT-1	Pr-Glut
CGTCCATTCACACCGG-1	N-Glut
CGTCCATTCGGCTGGT-1	N-Glut
CGTGAATGTTTAGTCG-1	IP-Glut
CGTGAATTCCCGTGAG-1	N-Glut
CGTGATAAGGCTATCT-1	IP-Glut
CGTGCTTAGAAGCTCG-1	N-Glut
CGTGCTTAGTATTAGG-1	Pr-Glut
CGTGCTTAGTCATTGC-1	N-GABA
CGTGCTTCAAGACCGA-1	Pr-Glut
CGTGCTTCACATTGTG-1	IP-Glut
CGTGCTTGTAACATAG-1	IP-Glut
CGTGCTTGTAAGAACT-1	Pr-GABA
CGTGCTTGTACGTTCA-1	Pr-Glut
CGTGCTTTCCCGAGAC-1	IP-Glut
CGTGTCTAGCCATTGT-1	high_mt
CGTTAGAAGGTACCTT-1	N-Glut
CGTTAGAAGTAGACCG-1	high_mt
CGTTAGAAGTCAACAA-1	Others
CGTTAGACACGGTCTG-1	N-Glut
CGTTAGAGTAGTTACC-1	N-Glut
CGTTAGAGTTAGGGTG-1	N-Glut
CGTTCTGAGTGTTCAC-1	Pr-GABA
CGTTCTGGTCCCAAAT-1	Pr-GABA
CGTTCTGTCGGCTCTT-1	N-GABA
CGTTGGGCATCCTTGC-1	Pr-GABA
CGTTGGGGTATACCCA-1	N-Glut
CGTTGGGGTCGCTGCA-1	Pr-GABA
CGTTGGGGTGCATACT-1	Pr-Glut
CTAACCCCAATACCCA-1	IP-Glut
CTAACCCGTCATCTAG-1	IP-Glut
CTAACCCGTTGTTGTG-1	IP-Glut
CTAACTTCAAGCGAGT-1	Pr-Glut
CTAACTTGTTCTCAGA-1	IP-Glut
CTAAGTGAGCAACAAT-1	N-Glut
CTAAGTGGTTCATCTT-1	Pr-Glut
CTACAGACAGCGTGAA-1	high_mt
CTACAGACAGGTGGAT-1	Pr-GABA
CTACAGACATAGACTC-1	N-Glut
CTACAGAGTAGTCTGT-1	N-Glut
CTACAGAGTGCTCCGA-1	N-Glut
CTACATTAGATGATTG-1	Pr-Glut
CTACATTGTGGTGATG-1	Pr-GABA
CTACCCAAGCCGAACA-1	Pr-Glut
CTACCCAGTCGTACAT-1	N-Glut
CTACCTGCAAGGACAC-1	N-Glut
CTACCTGCACGCAGTC-1	IP-Glut
CTACCTGCATGTAACC-1	N-Glut
CTACCTGGTACGACTT-1	N-Glut
CTACCTGGTTCTTGCC-1	Pr-GABA
CTACCTGTCAAGGAGC-1	Others
CTACGGGCAGACAAAT-1	Pr-Glut
CTACGGGGTCGTTCAA-1	N-Glut
CTACGGGGTGACTGAG-1	high_mt
CTACTATAGCAGTAAT-1	N-Glut
CTACTATAGTAGAGTT-1	N-Glut
CTACTATAGTTGGACG-1	IP-Glut
CTACTATCAATTGTGC-1	IP-Glut
CTACTATCACCAGCCA-1	Pr-Glut
CTACTATTCTTTCCGG-1	Pr-Glut
CTAGACACAAATGAGT-1	IP-Glut
CTAGACAGTAAGCAAT-1	Others
CTAGGTAAGCCTAACT-1	IP-Glut
CTAGGTACATATGAAG-1	IP-Glut
CTAGGTAGTCCAAAGG-1	IP-Glut
CTAGGTATCTAGGAAA-1	N-Glut
CTATCCGAGGCATGCA-1	Pr-GABA
CTATCCGTCCAAGAGG-1	high_mt
CTATCCGTCCGATTAG-1	N-Glut
CTATCTAAGGGTTAAT-1	N-Glut
CTATCTAAGGGTTGCA-1	high_mt
CTATCTAAGGTGCCTC-1	N-Glut
CTATCTACACAGCGCT-1	Pr-GABA
CTATCTATCGATCCAA-1	N-Glut
CTCAACCAGCGTATGG-1	N-Glut
CTCAACCCAATCGCGC-1	N-Glut
CTCAACCCACATATGC-1	Pr-Glut
CTCAACCCACATGAAA-1	Pr-Glut
CTCAACCTCATATGGC-1	IP-Glut
CTCAACCTCGCTCATC-1	high_mt
CTCAAGAAGGTTCACT-1	high_mt
CTCAAGAAGTATGGAT-1	IP-Glut
CTCAAGACATCGCTGG-1	N-Glut
CTCAAGAGTAGCGCCT-1	Pr-Glut
CTCAAGAGTTGATCGT-1	Others
CTCAATTAGCGAAACC-1	Pr-GABA
CTCAATTCACGGGCTT-1	high_mt
CTCAATTCATCTGTTT-1	IP-Glut
CTCAATTTCCGACGGT-1	N-GABA
CTCACTGAGATGCTAA-1	Pr-Glut
CTCACTGAGCCGTAAG-1	Pr-Glut
CTCACTGGTTATCCAG-1	IP-Glut
CTCAGAAAGGGTACAC-1	Pr-Glut
CTCAGAACAAAGGCAC-1	N-Glut
CTCAGAACACTGTGAT-1	IP-Glut
CTCAGAAGTCGTGCCA-1	N-Glut
CTCAGAAGTTGCATCA-1	N-Glut
CTCAGAAGTTGTATGC-1	Pr-Glut
CTCAGAATCATCCCGT-1	Pr-GABA
CTCAGAATCCAACCAA-1	IP-Glut
CTCAGAATCTTGATTC-1	N-Glut
CTCAGGGAGAAGGCTC-1	Others
CTCAGGGTCTCCCATG-1	Pr-Glut
CTCAGTCCAGATTCGT-1	N-Glut
CTCAGTCCATTCGGGC-1	high_mt
CTCAGTCGTTGCCGAC-1	high_mt
CTCAGTCTCGTAACCA-1	N-Glut
CTCATGCCAGCCCACA-1	IP-Glut
CTCATGCGTAGCACAG-1	Others
CTCATTACAATTCGTG-1	N-Glut
CTCATTAGTATCCTTT-1	IP-Glut
CTCATTAGTTAACAGA-1	high_mt
CTCATTATCACCTACC-1	N-Glut
CTCATTATCCGCAGTG-1	IP-Glut
CTCATTATCTTGCAGA-1	N-GABA
CTCCAACAGACGGATC-1	N-Glut
CTCCAACCAATTGTGC-1	Pr-Glut
CTCCAACGTCGTATTG-1	Pr-Glut
CTCCAACGTCTTGAGT-1	N-Glut
CTCCAACTCGAGGCAA-1	Others
CTCCAACTCTGAGGCC-1	Others
CTCCACAAGAGCAGAA-1	IP-Glut
CTCCACAAGCATGCAG-1	N-Glut
CTCCACACACGGTGAA-1	IP-Glut
CTCCACAGTGAGTCAG-1	Others
CTCCACATCTCGAACA-1	N-Glut
CTCCATGAGAGCATTA-1	Pr-GABA
CTCCATGAGCCAGAGT-1	Others
CTCCATGAGGATTTGA-1	Pr-Glut
CTCCATGAGTTGTAAG-1	N-Glut
CTCCATGCATCGGATT-1	N-Glut
CTCCATGGTAGATGTA-1	N-Glut
CTCCATGTCCGCATAA-1	high_mt
CTCCCAAAGAAAGTCT-1	IP-Glut
CTCCCAAAGAGTACCG-1	Others
CTCCCAAAGGAACTAT-1	N-Glut
CTCCCAAGTCTGATAC-1	Pr-Glut
CTCCCAATCCTACACC-1	IP-Glut
CTCCCTCTCGTAACAC-1	Pr-Glut
CTCCCTCTCTCCAAGA-1	Pr-Glut
CTCCGATCAAATGAGT-1	N-Glut
CTCCGATTCCCTGGTT-1	Pr-GABA
CTCCGATTCTGGGCGT-1	IP-Glut
CTCCTCCCACGCGTGT-1	Pr-Glut
CTCCTCCCATATGAAG-1	Others
CTCCTCCTCATAGCAC-1	Pr-Glut
CTCCTTTAGCCGATCC-1	Pr-Glut
CTCCTTTCAAGCCATT-1	N-Glut
CTCCTTTCAGTCCCGA-1	Pr-GABA
CTCGAGGAGTAGACAT-1	Pr-GABA
CTCGAGGAGTCTGGTT-1	IP-Glut
CTCGAGGCATTGAAGA-1	Pr-Glut
CTCGAGGTCTAGGCCG-1	N-Glut
CTCTCAGAGCTGGTGA-1	Pr-Glut
CTCTCAGCAATACAGA-1	N-Glut
CTCTCAGCATTCAGGT-1	N-Glut
CTCTCAGGTCACATTG-1	Pr-Glut
CTCTCAGTCCATAGAC-1	N-Glut
CTCTCGAAGCCGCTTG-1	Pr-Glut
CTCTCGAAGCCTTTCC-1	Pr-Glut
CTCTCGACAAGCTGCC-1	IP-Glut
CTCTCGATCATGGATC-1	Pr-Glut
CTCTGGTAGCCGTCGT-1	Pr-Glut
CTCTGGTAGGCACAAC-1	Pr-Glut
CTCTGGTAGTGATGGC-1	Pr-Glut
CTCTGGTTCTGGGTCG-1	Pr-GABA
CTGAGCGCAGGAATAT-1	Pr-Glut
CTGAGCGCATCGAACT-1	Pr-Glut
CTGAGCGGTAGCTTAC-1	Pr-Glut
CTGAGGCAGGCTAAAT-1	N-Glut
CTGAGGCGTCCTACAA-1	N-GABA
CTGATCCAGCTAGCCC-1	N-Glut
CTGATCCAGTAATTGG-1	IP-Glut
CTGATCCAGTCCGTCG-1	IP-Glut
CTGATCCGTAGATTGA-1	Pr-Glut
CTGATCCGTCCCTAAA-1	IP-Glut
CTGATCCTCGCCTCTA-1	N-Glut
CTGCAGGCAACATACC-1	N-Glut
CTGCAGGCAGCAGTAG-1	Pr-Glut
CTGCAGGCATAGTCAC-1	IP-Glut
CTGCAGGGTAAGTCAA-1	IP-Glut
CTGCAGGGTGCGGCTT-1	IP-Glut
CTGCAGGTCTCCCTAG-1	N-GABA
CTGCATCAGGTTATAG-1	Pr-GABA
CTGCATCCAGACAAGC-1	high_mt
CTGCATCCAGCTCTGG-1	N-Glut
CTGCCATAGGTGCCAA-1	Pr-Glut
CTGCCATGTAACCAGG-1	high_mt
CTGCCATGTGCGGTAA-1	Pr-Glut
CTGCCATTCGCCTTGT-1	Pr-Glut
CTGCCTACAATGAGCG-1	high_mt
CTGCCTAGTACTCGTA-1	N-Glut
CTGCGAGAGGTGCATG-1	Pr-Glut
CTGCTCAAGAAGGGAT-1	N-Glut
CTGCTCATCAGCTCTC-1	N-Glut
CTGCTCATCCGTCACT-1	IP-Glut
CTGGACGAGAGCCTGA-1	Pr-Glut
CTGGACGAGCCGAACA-1	N-Glut
CTGGACGCACATATGC-1	N-Glut
CTGGACGGTCCACAGC-1	high_mt
CTGGCAGAGCATCAAA-1	N-Glut
CTGGCAGAGGCTAGCA-1	Others
CTGGCAGAGGGCGAGA-1	IP-Glut
CTGGCAGCACACTTAG-1	IP-Glut
CTGGCAGCATACACCA-1	high_mt
CTGGCAGGTGTGCTTA-1	Pr-Glut
CTGGCAGTCATGAGAA-1	N-Glut
CTGGTCTAGATCACCT-1	N-Glut
CTGGTCTAGTCACAGG-1	Pr-Glut
CTGGTCTAGTGCCCGT-1	IP-Glut
CTGGTCTCAAGATCCT-1	N-Glut
CTGGTCTCAATGTTGC-1	Pr-GABA
CTGGTCTGTCTAACTG-1	N-Glut
CTGGTCTTCGTTGTGA-1	N-Glut
CTGTACCAGTCTCCTC-1	high_mt
CTGTACCTCCGAAGGA-1	Pr-Glut
CTGTACCTCGGCTTGG-1	Pr-Glut
CTGTAGAAGTGTACCT-1	Pr-Glut
CTGTAGACACACAGCC-1	IP-Glut
CTGTAGAGTACCCACG-1	Pr-GABA
CTGTAGATCACCTACC-1	N-Glut
CTGTAGATCACTTATC-1	Pr-Glut
CTGTAGATCCCTCTTT-1	Pr-Glut
CTGTATTAGATAGTCA-1	Pr-Glut
CTGTATTGTGTTCCAA-1	Pr-Glut
CTGTATTTCGCTCCTA-1	IP-Glut
CTGTCGTAGGCTCCCA-1	IP-Glut
CTGTCGTAGGTTGTTC-1	N-Glut
CTGTCGTGTTCAACGT-1	N-Glut
CTGTCGTTCAAAGGTA-1	Pr-Glut
CTGTCGTTCGCTGTCT-1	Pr-GABA
CTGTGAAAGAATTCAG-1	Others
CTGTGAACACAGCATT-1	Pr-GABA
CTGTGAACATCCAACA-1	Pr-Glut
CTGTGAATCCCAACTC-1	high_mt
CTTACCGGTAAGACCG-1	N-Glut
CTTACCGGTATGGAAT-1	Others
CTTACCGGTCGTGATT-1	N-Glut
CTTACCGTCATACGAC-1	Pr-GABA
CTTAGGAAGGTCGTAG-1	Others
CTTAGGACAGAATCGG-1	Pr-Glut
CTTAGGATCCGAACGC-1	N-Glut
CTTCAATAGTCCCAAT-1	Pr-Glut
CTTCAATGTCATAGTC-1	Pr-Glut
CTTCCGAAGTGTTGTC-1	N-Glut
CTTCCTTAGTAGAATC-1	Pr-GABA
CTTCCTTCAGAGGTTG-1	N-Glut
CTTCGGTCAACGGGTA-1	Pr-Glut
CTTCGGTCACTTACAG-1	Pr-GABA
CTTCGGTGTGTGACCC-1	Pr-Glut
CTTCTAACAAACTAAG-1	Others
CTTCTAACACCGTACG-1	N-Glut
CTTCTAAGTTCCATTT-1	N-GABA
CTTCTAAGTTGTATGC-1	IP-Glut
CTTCTAATCGTACCTC-1	high_mt
CTTCTCTCAACGATTC-1	N-GABA
CTTCTCTCAGCATACT-1	high_mt
CTTCTCTCATCCCACT-1	N-Glut
CTTGAGAAGTTGGGAC-1	Pr-Glut
CTTGATTAGACATATG-1	N-Glut
CTTGATTAGCTGGTGA-1	Pr-GABA
CTTGATTTCCTCACCA-1	Pr-Glut
CTTGATTTCCTTATAC-1	high_mt
CTTTCAAAGCTTGTTG-1	Pr-Glut
CTTTCAATCACCGGTG-1	Others
CTTTCAATCGCAGTTA-1	Others
CTTTCGGCAACGGTAG-1	N-Glut
CTTTCGGTCACTGGGC-1	N-Glut
GAAACCTAGCTTCTAG-1	IP-Glut
GAAACCTCAAGACGAC-1	high_mt
GAAACCTCAATTTCTC-1	Pr-Glut
GAAATGAAGTTCATCG-1	Pr-GABA
GAAATGAGTAAGCAAT-1	Pr-GABA
GAAATGAGTACCAATC-1	IP-Glut
GAAATGAGTCTGTGCG-1	high_mt
GAAATGAGTCTTCATT-1	N-Glut
GAAATGATCGCCGAAC-1	N-Glut
GAACACTAGGTCATCT-1	Pr-Glut
GAACACTCAAGAATAC-1	N-Glut
GAACACTGTCCGGACT-1	Pr-Glut
GAACTGTCAACCGCTG-1	Pr-Glut
GAACTGTCACCAGCGT-1	N-Glut
GAAGAATAGAACTGAT-1	Pr-Glut
GAAGCCCAGCGTGAGT-1	N-Glut
GAAGCCCCATCGAGCC-1	Pr-GABA
GAAGCCCGTACTCGTA-1	N-Glut
GAAGCCCGTCTTTATC-1	Pr-Glut
GAAGCCCTCGCAATTG-1	high_mt
GAAGCGAAGGTTCAGG-1	Others
GAAGCGAAGTGATAGT-1	IP-Glut
GAAGGACGTCCTTTGC-1	Pr-GABA
GAAGGACGTGCTCCGA-1	Pr-Glut
GAAGGGTTCCGTTGAA-1	N-Glut
GAAGTAAGTCAAAGCG-1	Pr-Glut
GAAGTAAGTCAAGCGA-1	Pr-Glut
GAAGTAAGTCGCAACC-1	Pr-Glut
GAAGTAATCGCTCTAC-1	IP-Glut
GAAGTAATCTATTCGT-1	Pr-Glut
GAATAGAAGATTGATG-1	Pr-Glut
GAATAGAAGGCTTTCA-1	IP-Glut
GAATAGAAGTTGGGAC-1	Pr-GABA
GAATAGATCAACCTTT-1	IP-Glut
GAATCACAGCCGTTAT-1	high_mt
GAATCACAGCCTTTGA-1	Pr-GABA
GAATCACTCAACTACG-1	N-Glut
GAATCACTCGCGTCGA-1	Pr-Glut
GAATCGTAGGCTTAAA-1	Pr-Glut
GAATCGTCAAAGGTTA-1	Pr-Glut
GAATCGTCACTGAGGA-1	Pr-Glut
GAATCGTTCGTGTCAA-1	N-Glut
GACACGCGTCGATGCC-1	N-Glut
GACACGCGTTAGAGTA-1	Pr-Glut
GACACGCTCGAAGGAC-1	high_mt
GACACGCTCGGAGATG-1	IP-Glut
GACAGCCCAAATAAGC-1	Pr-Glut
GACAGCCCATATCGGT-1	N-Glut
GACAGCCTCACCGGTG-1	high_mt
GACAGCCTCACTTATC-1	N-Glut
GACATCAAGAGATGCC-1	Pr-GABA
GACATCAAGTCTGCGC-1	Pr-GABA
GACATCAGTGCTCCGA-1	Pr-Glut
GACATCATCGTGACTA-1	N-Glut
GACCAATAGCTAATCC-1	N-Glut
GACCAATAGTTTCGAC-1	IP-Glut
GACCAATCAGTTGCGC-1	Pr-GABA
GACCAATGTGCTAGCC-1	Pr-Glut
GACCCAGCAAGCTGCC-1	Pr-Glut
GACCCAGCACCTTCGT-1	N-Glut
GACCCAGGTAGACGTG-1	Pr-Glut
GACCCTTAGGCCCACT-1	Pr-Glut
GACCCTTGTTGTCAGT-1	Pr-GABA
GACCGTGTCCTCAGAA-1	Pr-Glut
GACCTTCAGCTCGGCT-1	Others
GACCTTCGTGATATAG-1	Pr-Glut
GACCTTCGTTCGGCGT-1	Pr-GABA
GACCTTCTCCAAGAGG-1	Pr-Glut
GACGCTGAGAGATCGC-1	IP-Glut
GACGTTACATGGCTGC-1	N-Glut
GACTATGCACACGGTC-1	high_mt
GACTATGGTGGTCTTA-1	N-Glut
GACTATGTCCTTATAC-1	Pr-Glut
GACTATGTCTAGCCTC-1	Pr-Glut
GACTCAAAGTGCCGAA-1	Pr-Glut
GACTCAATCTAGCATG-1	high_mt
GACTCAATCTGTCGCT-1	N-GABA
GACTCTCCAACAGATA-1	Pr-Glut
GACTCTCGTTGCAAGG-1	Pr-Glut
GACTCTCGTTGCTCAA-1	IP-Glut
GACTCTCTCAAGAAAC-1	N-Glut
GACTGATAGATCGGTG-1	N-Glut
GACTGATAGATGTTGA-1	IP-Glut
GACTGATAGCTAGATA-1	Pr-Glut
GACTGATCAACAGTGG-1	N-Glut
GACTGATGTTAAACAG-1	Pr-Glut
GACTTCCAGAGGGCGA-1	N-Glut
GACTTCCAGTCACACT-1	Pr-Glut
GACTTCCAGTGGGAAA-1	IP-Glut
GACTTCCGTCGATTAC-1	N-Glut
GACTTCCGTGTGCTTA-1	N-Glut
GAGAAATAGAGGTTTA-1	N-Glut
GAGAAATAGGGAGGCA-1	N-Glut
GAGAAATGTATCTTCT-1	Pr-Glut
GAGAAATGTCTCCCTA-1	IP-GABA
GAGACCCAGCACCGTC-1	IP-GABA
GAGACCCAGGCCTGAA-1	high_mt
GAGACTTAGAGATTCA-1	Pr-Glut
GAGACTTAGTATAGAC-1	Pr-Glut
GAGACTTGTCTGTCAA-1	Pr-Glut
GAGACTTGTTCCAAAC-1	N-Glut
GAGACTTTCGATACTG-1	Pr-Glut
GAGAGGTCACGTGAGA-1	Pr-Glut
GAGAGGTGTTAGGGTG-1	N-Glut
GAGAGGTTCCGTGTCT-1	Pr-Glut
GAGATGGAGGTTCAGG-1	N-Glut
GAGATGGCAGCTATAC-1	N-Glut
GAGATGGGTATGGTAA-1	Pr-Glut
GAGCCTGAGACCTTTG-1	IP-Glut
GAGCCTGAGTCGGCAA-1	N-Glut
GAGCCTGCATCGCTCT-1	Others
GAGCCTGGTTCAAAGA-1	high_mt
GAGCCTGTCATCACTT-1	Pr-Glut
GAGCTGCAGTTTCGAC-1	N-Glut
GAGCTGCCACTCCGAG-1	IP-Glut
GAGCTGCGTGAGACCA-1	N-Glut
GAGGCAAAGCGCCGTT-1	N-Glut
GAGGCAAGTGACCGAA-1	Pr-GABA
GAGGCCTAGATTAGTG-1	IP-Glut
GAGGCCTCAAGTGCAG-1	Pr-Glut
GAGGCCTCAGTAACGG-1	N-Glut
GAGGCCTCATTACTCT-1	Pr-Glut
GAGGCCTTCCGCATAA-1	Pr-Glut
GAGGCCTTCGTAGCTA-1	Pr-Glut
GAGGCCTTCTCGTGGG-1	N-Glut
GAGGGATAGGGCAAGG-1	Pr-GABA
GAGGGATCAGCTACCG-1	high_mt
GAGGGATGTACTCCCT-1	high_mt
GAGGGATTCATTGCCC-1	Pr-Glut
GAGGGTACACATGACT-1	IP-Glut
GAGGGTACATTCTCCG-1	N-Glut
GAGGGTATCAAAGAAC-1	N-Glut
GAGGGTATCACAAGAA-1	N-Glut
GAGTCATAGGATACAT-1	IP-Glut
GAGTCATCAAGACCGA-1	N-Glut
GAGTCATGTCCTATAG-1	N-Glut
GAGTCATTCGGCTCTT-1	Pr-Glut
GAGTCTATCGATCCCT-1	Pr-Glut
GAGTGAGCAAGTACCT-1	Others
GAGTGAGCAGTTTCAG-1	Pr-GABA
GAGTGAGGTCAAGCGA-1	Pr-GABA
GAGTGAGGTTGTTTGG-1	IP-Glut
GAGTGAGTCACTTATC-1	Others
GAGTGAGTCGTCAAAC-1	Pr-Glut
GAGTGTTTCTATTTCG-1	IP-Glut
GAGTTACGTGACCTGC-1	N-Glut
GAGTTGTAGAGCTGCA-1	Pr-Glut
GAGTTGTAGGAACATT-1	Pr-Glut
GAGTTGTCAAGCCTGC-1	N-Glut
GAGTTTGAGTCCCGAC-1	N-Glut
GATAGAAGTCCTCAGG-1	N-Glut
GATAGAATCATGAGTC-1	Pr-Glut
GATAGAATCGCAGTTA-1	IP-Glut
GATAGCTGTGGCAACA-1	IP-Glut
GATAGCTTCGACCATA-1	N-Glut
GATCACAAGTGGGAAA-1	Pr-Glut
GATCACACACGACGCT-1	Pr-Glut
GATCACAGTCCTTAAG-1	IP-Glut
GATCAGTAGCTCCACG-1	N-Glut
GATCAGTCAAGAGTTA-1	N-Glut
GATCAGTGTGCCTGAC-1	high_mt
GATCAGTGTTCCACGG-1	Pr-Glut
GATCAGTTCGACATAC-1	Others
GATCATGCAATACGAA-1	Pr-GABA
GATCATGCAATTTCGG-1	Pr-Glut
GATCATGGTAGTCTGT-1	Pr-Glut
GATCATGTCGTTCTGC-1	Pr-GABA
GATCATGTCTCACGAA-1	Pr-Glut
GATCATGTCTCTATAC-1	high_mt
GATCGTAAGTGGTGAC-1	Pr-GABA
GATCGTACAGACCTAT-1	Pr-GABA
GATCGTACATGCGGTC-1	IP-Glut
GATCGTACATTGCTTT-1	Pr-Glut
GATCGTAGTACCACGC-1	Pr-Glut
GATCGTAGTATACAGA-1	Others
GATCGTATCTCCCAAC-1	N-Glut
GATGACTAGTTCTCTT-1	Others
GATGAGGCAAATACAG-1	Others
GATGAGGCAGAGGACT-1	Pr-GABA
GATGAGGTCGCTTACC-1	Pr-Glut
GATGATCTCGGCTCTT-1	IP-Glut
GATGATCTCTCCGATC-1	N-Glut
GATGCTAAGACAACAT-1	N-Glut
GATGCTAGTTGGGCCT-1	Pr-Glut
GATGGAGGTGTAAATG-1	N-Glut
GATGGAGTCCCGTTCA-1	IP-Glut
GATGTTGAGGATCATA-1	Pr-GABA
GATGTTGAGGTCCTGC-1	Pr-GABA
GATGTTGCAACTGATC-1	N-GABA
GATGTTGGTAGTCGTT-1	Pr-Glut
GATGTTGTCATCGCTC-1	N-Glut
GATGTTGTCCCAATAG-1	Pr-Glut
GATGTTGTCGCAGTGC-1	Pr-Glut
GATGTTGTCGTCGCTT-1	N-Glut
GATTCGAAGCTGACAG-1	Others
GATTCGACATTCTGTT-1	Others
GATTCGAGTATTGAGA-1	N-Glut
GATTCTTTCACTTGGA-1	Pr-Glut
GATTGGTTCGATTGAC-1	Pr-Glut
GATTTCTAGAGTCTGG-1	Pr-Glut
GATTTCTGTGACACAG-1	IP-Glut
GCAACATAGACCCGCT-1	N-GABA
GCAACATTCAGCTTGA-1	N-Glut
GCAACCGCATGTTCAG-1	high_mt
GCACATATCCATGAGT-1	Pr-Glut
GCACATATCCGAGCTG-1	Others
GCACATATCTTCCTAA-1	Pr-GABA
GCACGTGCAATGTCAC-1	Pr-Glut
GCACGTGCACACCTAA-1	Pr-GABA
GCACGTGGTAGCTCGC-1	IP-Glut
GCACGTGTCAACCTCC-1	N-Glut
GCACTAACACATACTG-1	Pr-GABA
GCACTAAGTGCGACAA-1	high_mt
GCACTAAGTGGGCTCT-1	high_mt
GCACTAATCCACGAAT-1	Pr-Glut
GCACTAATCGGCTGAC-1	IP-Glut
GCAGCCAAGCCTCTCT-1	Pr-Glut
GCAGCCAAGCGTGAGT-1	IP-Glut
GCAGCCACAACACTAC-1	Pr-Glut
GCAGCCACAGTAACGG-1	Pr-Glut
GCAGCCATCGTTCATT-1	Pr-Glut
GCAGCCATCTGCGATA-1	N-Glut
GCAGCTGCACCGTGCA-1	N-Glut
GCAGCTGCATGTGGCC-1	Pr-Glut
GCAGCTGTCTTTGCGC-1	IP-Glut
GCAGGCTCAGACTGCC-1	Pr-Glut
GCAGGCTGTAGCGTAG-1	Pr-Glut
GCAGGCTGTTGGCCTG-1	N-Glut
GCAGGCTTCGGTCTAA-1	IP-Glut
GCAGTTACATGGCACC-1	Pr-Glut
GCAGTTAGTGCATGTT-1	N-Glut
GCAGTTAGTTCCTAGA-1	N-Glut
GCAGTTATCAGCCTTC-1	Pr-Glut
GCAGTTATCTAGAGCT-1	Pr-Glut
GCATCGGAGGAATTAC-1	N-Glut
GCATCGGGTAATTGGA-1	Pr-Glut
GCATCGGTCCATAAGC-1	IP-Glut
GCATCTCAGCTCTTCC-1	Pr-Glut
GCATCTCCAACCTAAC-1	Pr-GABA
GCATGATAGCCTGAGA-1	IP-Glut
GCATGATAGTTCCGTA-1	Others
GCATGATGTGGTCTCG-1	Pr-Glut
GCATGATTCGCTCTCA-1	N-Glut
GCATGATTCTCCGATC-1	N-Glut
GCATTAGAGCCTCTTC-1	IP-Glut
GCATTAGCATAATGCC-1	Pr-GABA
GCATTAGGTTTGGGAG-1	Pr-Glut
GCCAACGAGCTCATAC-1	N-Glut
GCCAACGAGTGCGCTC-1	N-GABA
GCCAACGGTATGAAGT-1	Pr-GABA
GCCAACGGTGTCCACG-1	N-Glut
GCCAACGGTTCCAGGC-1	Others
GCCAACGTCCGTGTAA-1	Others
GCCAGCACACGTGTGC-1	Pr-Glut
GCCAGCAGTAACAGGC-1	IP-Glut
GCCAGGTAGCGATTCT-1	Pr-Glut
GCCAGGTAGGTTCTTG-1	IP-Glut
GCCAGGTCAAACTGCT-1	N-Glut
GCCAGGTGTTCTTGCC-1	N-Glut
GCCAGTGAGCTGGCCT-1	Pr-Glut
GCCAGTGCAACACAGG-1	Pr-Glut
GCCAGTGGTTAAGGGC-1	N-Glut
GCCAGTGTCCTGTTGC-1	high_mt
GCCAGTGTCGCTGTTC-1	IP-Glut
GCCATGGAGGAACTAT-1	Pr-Glut
GCCATGGTCTTAGCAG-1	IP-Glut
GCCATTCAGTAGTCAA-1	Others
GCCATTCGTATCGTTG-1	N-Glut
GCCCAGACAAATCCCA-1	N-Glut
GCCCAGAGTTAGGCCC-1	IP-Glut
GCCCAGATCGCTACGG-1	N-Glut
GCCCGAAAGCAGTAAT-1	N-Glut
GCCCGAAAGGACTATA-1	N-Glut
GCCCGAAAGTGGCCTC-1	Pr-Glut
GCCGATGAGCGGTATG-1	Pr-Glut
GCCGATGGTATCGTGT-1	N-Glut
GCCGATGGTCACATTG-1	Pr-Glut
GCCGTGAAGCACACCC-1	Pr-GABA
GCCGTGAGTGCAACAG-1	Pr-Glut
GCCGTGAGTTAACCTG-1	Pr-GABA
GCCGTGAGTTATGTCG-1	Pr-Glut
GCCTGTTAGCTAGATA-1	N-Glut
GCCTGTTAGTTGTCGT-1	N-Glut
GCCTGTTCAAACAGGC-1	N-Glut
GCCTGTTTCCGCGATG-1	N-Glut
GCGAGAACAAATCAAG-1	Pr-Glut
GCGATCGAGGAAAGGT-1	Pr-Glut
GCGATCGAGTTCCGTA-1	Pr-GABA
GCGATCGGTACACGTT-1	N-Glut
GCGATCGGTTATGACC-1	Others
[truncated: 29,437 more rows]
