# Supplementary material for: Transcription Factor 4 loss-of-function is associated with deficits in progenitor proliferation and cortical neuron content
Source: Nat Commun. 2022 May 2;13:2387. doi: 10.1038/s41467-022-29942-w (PMC9061776; doi:10.1038/s41467-022-29942-w)
Supplement: Supplementary file 8 — Supplementary Data 6 [file 41467_2022_29942_MOESM8_ESM.xlsx]

## Sheet: Reagents
REAGENT or RESOURCE	SOURCE	IDENTIFIER
Antibodies
Mouse anti-AP2 (TFAP2A)	Thermo Fisher	Cat# MA1-872; RRID:AB_2199412
Mouse beta-actin	Abcam	Cat# ab6276; RRID:AB_2223210
Rabbit beta-catenin	Cell Signaling Technology	Cat# 9582S; RRID:AB_823447
Rabbit anti-Brachyury	Sigma	Cat# B8436; RRID:AB_2199859
Rabbit anti-CC3 (Cleaved Caspase 3)	Cell Signaling Technology	Cat# 9664; RRID:AB_2070042
Mouse anti-CD24, Super Bright 436 conjugate	Thermo Fisher	Cat# 62-0247-42; RRID:AB_2802403
Mouse anti-CD44, FITC conjugate	Thermo Fisher	Cat# MA5-17522; RRID:AB_2538912
Mouse anti- CD184 (CXCR4), APC conjugate	Thermo Fisher	Cat# 17-9991-82; RRID:AB_10670878
Mouse anti-CRISPR-Cas9	Abcam	Cat# ab210571; RRID:AB_2876867
Rat anti-CTIP2	Abcam	Cat# ab18465; RRID:AB_2064130
Rabbit anti-CUX1 (CUTL1 or CASP)	Abcam	Cat# ab54583; RRID:AB_941209
Rabbit anti-Doublecortin (DCX)	Abcam	Cat# ab18723; RRID:AB_732011
Rabbit anti-FOXG1	Abcam	Catt# ab196868; RRID:AB_2892604
Rabbit anti-c-FOS	EMD Millipore	Cat# PC38; RRID:AB_2106755
Rabbit anti-GAD65/67	Abcam	Cat# ab11070; RRID:AB_297722
Mouse anti-vGLUT1	Synaptic Systems	Cat# 135 311; RRID:AB_887880
Rabbit anti-HOMER1	Synaptic Systems	Cat# 160 003; RRID:AB_887730
Rabbit anti-HOPX	Abcam	Cat# ab230544; RID:AB_2894720
Rabbit anti-LIN28a	Cell Signaling Technology	Cat# 3978; RRID:AB_2297060
Chicken anti-MAP2	Abcam	Cat# ab5392; RRID:AB_2138153
Rabbit anti-NANOG	GeneTex	Cat# GTX100863; RRID:AB_10615506
Rabbit anti-OCT4	GeneTex	Cat# GTX100622; RRID:AB_2037563
Mouse anti-Nestin	Abcam	Cat# ab22035; RRID:AB_446723
Mouse anti-p16INK4a (CDKN2A)	Abcam	Cat# ab54210; RRID:AB_881819
Rabbit anti-SATB2	Abcam	Cat# ab34735; RRID:AB_2301417
Rabbit anti-SOX2	Cell Signaling Technology	Cat# 2748; RRID:AB_823640
Rabbit anti-SOX3	Abcam	Cat# ab183606; RRID:AB_2891149
Rabbit anti-SOX17	R&D Systems	Cat# AF1924; RRID:AB_355060
Rabbit anti-TCF4	Abcam	Cat# ab217668; RRID:AB_2714172
Chicken anti-Vimentin (VIM)	Abcam	Cat# ab22651; RRID:AB_447222)
Goat anti-Chicken IgY- Alexa Fluor 488	Thermo Fisher	Cat# A11039; RRID:AB_2534096
Donkey anti-Mouse IgG- Alexa Fluor 488	Thermo Fisher	Cat# R37114; RRID:AB_2556542
Donkey anti-Mouse IgG- Alexa Fluor 555	Thermo Fisher	Cat# A-31570; RRID:AB_2536180
Donkey anti-Rabbit IgG- Alexa Fluor 488	Thermo Fisher	Cat# R37118; RRID:AB_2556546
Donkey anti-Rabbit IgG- Alexa Fluor 555	Thermo Fisher	Cat# A-31572; RRID:AB_162543
Donkey anti-Rat IgG- Alexa Fluor 488	Thermo Fisher	Cat# A-21208; RRID:AB_2535794
IRDye 680RD Goat anti-Rabbit IgG antibody	LI-COR Biosciences	Cat# 926-68071; RRID:AB_10956166
IRDye 800CW Donkey anti-Mouse IgG antibod	LI-COR Biosciences	Cat# 926-32212, RRID:AB_621847
Bacterial and Virus Strains
One Shot stbl3 Chemically Competent E. coli	Thermo Fisher	Cat# C737303
Chemicals, Peptides, and Recombinant Proteins
Adenosine triphosphate	Sigma-Aldrich	Cat# A2383; CAS:34369-07-8
Animal-Free Recombinant Human EGF	Peprotech	Cat# AF-100-15
L-Ascorbic acid	Sigma-Aldrich	Cat# A4403; CAS:50-81-7
Blocking Buffer for Fluorescent Western Blotting	Rockland	Cat# MB-070
Boric acid	Sigma-Aldrich	Cat# B6768; CAS:10043-35-3
BrainPhys Neuronal Medium	Stem Cell Technologies	Cat# 5790
CHIR99021	Sigma-Aldrich	Cat# SML1046; CAS:252917-06-9
cOmplete Mini Protease Inhibitor Cocktail	Millipore Sigma	Cat# 11836153001
DAPI	Thermo Fisher Scientific	Cat# D1306
Dibutyryl-cAMP	Sigma-Aldrich	Cat# D0627; CAS:16980-89-5
Dorsomorphin	R&D Systems	Cat# 3093; CAS:1219168-18-9
FGF-Basic (AA 1-155) Recombinant Human Protein	Thermo Fisher Scientific	Cat# PHG0263
Gem21 NeuroPlex Supplement	Gemini Bio-Products	Cat# 400-160
K-gluconate	Sigma-Aldrich	Cat# S2054; CAS:527-07-1
GlutaMAX Supplement	Thermo Fisher	Cat# 35050061
Guanosine trisphosphate (pH 7.2)	Sigma-Aldrich	Cat# G5884; CAS:85737-04-8
ICG-001	Selleck Chem	Cat# S2662; CAS:780757-88-2
IWP-2	Selleck Chem	Cat# S7085; CAS:686770-61-6
Laminin	Thermo Fisher Scientific	Cat# 4440040
Matrigel Basement Membrane Matrix	BD Biosciences	Cat# 354248
mTeSR1 Medium	Stem Cell Technologies	Cat# 85875
N2 NeuroPlex Serum-Free Supplement	Gemini Bio-Products	Cat# 400-163
Non-Essential Amino Acids Solution (NEAA)	Thermo Fisher	Cat# 11140050
STEMdiff Neural Progenitor Medium	Stem Cell Technologies	Cat# 5833
Neurobasal Medium	Thermo Fisher	Cat# 21103049
Poly-L-ornithine solution	Sigma-Aldrich	Cat# P4957; CAS:27378-49-0
Phosphocreatine	Sigma-Aldrich	Cat# P1937; CAS:108321-17-1
Picrotoxin	Sigma-Aldrich	Cat# P1675; CAS:124-87-8
Propidium iodide (To-Pro-3)	Thermo Fisher Scientific	Cat# T3605
Recombinant Human BDNF	Peprotech	Cat# 450-02
Recombinant Human GDNF	Peprotech	Cat# 450-10
Recombinant Human NT-3	Peprotech	Cat# 450-03
Rho Kinase inhibitor (Ri) Y-27632 dihydrochloride	Sigma-Aldrich	Cat# 688000; CAS:146986-50-7
Smoothened Agonist (SAG)	SelleckChem	Cat# S7779; CAS:2095432-58-7
Stemolecule SB431542	StemGent	Cat# 04-0010-10
Stempro Accutase	Thermo Fisher	Cat# A1110501
TaqMan universal master mix II without UNG	Thermo Fisher	Cat# 4440040
2,2’-Thiodiethanol	Sigma-Aldrich	Cat# 166782; CAS:111-48-8
1-Thioglycerol	Sigma-Aldrich	Cat# M1753; CAS:96-27-5
Tissue-Tek O.C.T Compound	Leica Microsystems	Cat# 4583
Universal HIER antigen retrieval reagent	Abcam	Cat# ab208572
Critical Commercial Assays
2nd Generation Packaging mix	ABM	Cat# LV003
AggreWell 400	Stem Cell Technologies	Cat# 34411
Amaxa Mouse Neural Stem Cell Nucleofaction Kit	Lonza	Cat# VPG-1004
Thermo Scientific Pierce BCA Protein Assay Kit	Thermo Fisher	Cat# 23225
Cell Event Senescence Green Detection Kit	Thermo Fisher	Cat# C10850
Chromium Single Cell 30 v2 Library kit	10x Genomics	Cat# PN-120237
Click-iT EdU Flow Cytometry Assay Kit	Life Technologies	Cat# C10337
Dead Cell Apoptosis Kit with Annexin V FITC and PI	Thermo Fisher	Cat# V13242
Dynabeads MyOne Silane Beads	Thermo Fisher	Cat# 37002D
High Sensitivity D1000 tapestation	Agilent	Cat# 5067-5585
Lentifectin transfection reagent	ABM	Cat# G074
LIVE/DEAD Fixable Dead Cell Stain 367/526 nm kit	Thermo Fisher	Cat# L34965
NuPAGE 4 to 12%, Bis-Tris, 1.0 mm, Mini Protein Gel, 12-well	Thermo Fisher	Cat# NP0322PK2
NuPAGE MOPS SDS Running Buffer	Thermo Fisher	Cat# NP0001
Pierce Firefly Luciferase Flash Assay Kit	Thermo Fisher	Cat# 16174
PEG-it Virus Precipitation Solution	Systems Biosciences	Cat# LV810A-1
qPCR Lentiviral Titration Kit	ABM	Cat# LV900
Qubit dsDNA HS Assay Kit	Thermo Fisher	Cat# Q32854
RNeasy Mini Plus Kit	Qiagen	Cat# 74136
SPRIselect Reagent Kit	Beckman Coulter	Cat# B23317
TruSeq Stranded Total RNA Sample Prep Kit	Illumina	Cat# RS-122-2201
ASCL1 TaqMan probe (Hs00269932_m1)	Thermo Fisher	Cat# 4331182
BCL11B TaqMan probe (Hs00256257_m1)	Thermo Fisher	Cat# 4331182
CDH23 TaqMan probe (Hs00254446_m1)	Thermo Fisher	Cat# 4331182
CDKN2A TaqMan probe (Hs00923894_m1)	Thermo Fisher	Cat# 4331182
CNTNAP2 TaqMan probe (Hs01034283_m1)	Thermo Fisher	Cat# 4331182
CUX1 TaqMan probe (Hs00738851_m1)	Thermo Fisher	Cat# 4331182
GADD45G TaqMan probe (Hs00198672_m1)	Thermo Fisher	Cat# 4331182
HES1 TaqMan probe (Hs00172878_m1)	Thermo Fisher	Cat# 4331182
HOPX TaqMan probe (Hs04188695_m1)	Thermo Fisher	Cat# 4331182
ID3 TaqMan probe (Hs00171409_m1)	Thermo Fisher	Cat# 4331182
INA TaqMan probe (Hs00190771_m1)	Thermo Fisher	Cat# 4331182
KCNQ1 TaqMan probe (Hs00165003_m1)	Thermo Fisher	Cat# 4331182
LMNB1 TaqMan probe (Hs01059210_m1),	Thermo Fisher	Cat# 4331182
MAP2 TaqMan probe (Hs01103234_g1),	Thermo Fisher	Cat# 4331182
NES TaqMan probe (Hs04187831_g1)	Thermo Fisher	Cat# 4331182
NEUROD1 TaqMan probe (Hs00159598_m1)	Thermo Fisher	Cat# 4331182
PCDH15 TaqMan probe (Hs00263709_m1)	Thermo Fisher	Cat# 4331182
SATB2 TaqMan probe (Hs00392652_m1)	Thermo Fisher	Cat# 4331182
SFRP2 TaqMan probe (Hs00293258_m1)	Thermo Fisher	Cat# 4331182
SLC17A6 TaqMan probe (Hs00220439_m1)	Thermo Fisher	Cat# 4331182
SOX2 TaqMan probe (Hs04234836_s1)	Thermo Fisher	Cat# 4331182
SOX3 TaqMan probe (Hs00271627_s1)	Thermo Fisher	Cat# 4331182
SOX4 TaqMan probe (Hs00268388_s1)	Thermo Fisher	Cat# 4331182
STMN2 TaqMan probe (Hs00199796_m1)	Thermo Fisher	Cat# 4331182
TAC1 TaqMan probe (Hs00243225_m1)	Thermo Fisher	Cat# 4331182
TBR1 TaqMan probe (Hs00232429_m1)	Thermo Fisher	Cat# 4331182
TCF4 TaqMan probe (Hs00972432_m1)	Thermo Fisher	Cat# 4331182
VIM TaqMan probe (Hs00185584_m1)	Thermo Fisher	Cat# 4331182
WNT2B TaqMan probe (Hs00921615_m1)	Thermo Fisher	Cat# 4331182
WNT3 TaqMan probe (Hs00902257_m1)	Thermo Fisher	Cat# 4331182
WNT5A TaqMan probe (Hs00180103_m1)	Thermo Fisher	Cat# 4331182
Deposited Data
Single-cell RNA sequencing data	This Paper	GSE159860
RNA sequencing data (part 1)	This Paper	GSE159392
RNA sequencing data (part 2)	This Paper	GSE159859
RNA sequencing data (part 3)	This Paper	GSE189121
Experimental Models: Cell Lines and Tissue samples
HEK293T cells	ATCC	Cat# CRL-3216
Normal human brain (cortical) tissue	NOVUS	Cat# NBP2-77523
Oligonucleotides
gRNA sequence: 3bS1:	Integrated DNA Technologies	This paper
CTTTATAAGCCCGCAGTTCC
gRNA sequence: 3bS2:	Integrated DNA Technologies	This paper
CCGCAGTTCCCGGATGTGAA
gRNA sequence: 3bS3:	Integrated DNA Technologies	This paper
GTCGACCAGCACCGCCATCT
gRNA sequence: 3bA1:	Integrated DNA Technologies	This paper
GGTAAACAGAGCGCCTAGAG
gRNA sequence: 3bA2:	Integrated DNA Technologies	This paper
CATTCACATCCGGGAACTGC
gRNA sequence: 8aS1:	Integrated DNA Technologies	This paper
ACATAGGAAGGTACGACTTC
gRNA sequence: 8aS2:	Integrated DNA Technologies	This paper
TTTACGTACCAGACATAGGA
gRNA sequence: 8aS3:	Integrated DNA Technologies	This paper
TTCCTTTACGTACCAGACAT
gRNA sequence: 8aA1:	Integrated DNA Technologies	This paper
TTCCTATGTCTGGTACGTAA
gRNA sequence: 8aA2:	Integrated DNA Technologies	This paper
AAGTCGTACCTTCCTATGTC
gRNA sequence: 10aS1: CACGCTTGGCCCGGCCATAT	Integrated DNA Technologies	This paper
gRNA sequence: 10aS2:	Integrated DNA Technologies	This paper
CTTTGCATATTCACCACGCT
gRNA sequence: 10aS3: AGCGTCTGACAGCAGCGCCG	Integrated DNA Technologies	This paper
gRNA sequence: 10aA1: TCAACTTTGCGCAGCGGAGC	Integrated DNA Technologies	This paper
gRNA sequence: 10aA2: AGACGCTCAACTTTGCGCAG	Integrated DNA Technologies	This paper
gRNA sequence: Non-targeting Scramble: AAATGTGAGATCAGAGTAAT	Integrated DNA Technologies	This paper
Primer: TCF4 3b Forward: GTGCCGAAACTACACTTTTGTG	Integrated DNA Technologies	This paper
Primer: TCF4 3b Reverse: ACAAGATTATGCACCTGGCT	Integrated DNA Technologies	This paper
Primer: TCF4 8a Forward: TGGAAAGGGGATGCTTACTCTC	Integrated DNA Technologies	This paper
Primer: TCF4 8a Reverse: AACTCTAATGACCTCCGCCT	Integrated DNA Technologies	This paper
Primer: TCF4 10a Forward: TTACCCTAAGGCAGTTGAGTGGA	Integrated DNA Technologies	This paper
Primer: TCF4 10a Reverse: TTGTCAAAAATCCCCCTCGCA	Integrated DNA Technologies	This paper
Primer: TCF4 4/5 Forward (isoform TCF4-B): CCTCCTGTGAGCAGTGGGA	Integrated DNA Technologies	This paper
Primer: TCF4 4/5 Reverse (isoform TCF4-B): CTGGACGGGCTTGGATGTC	Integrated DNA Technologies	This paper
Primer: TCF4 9/10 Forward (isoform TCF4-D): GCCATCTTCAGTCTATGCTCCATC	Integrated DNA Technologies	This paper
Primer: TCF4 9/10 Reverse (isoform TCF4-D): TAGGGAAAGTGCTGGTTGCTGG	Integrated DNA Technologies	This paper
Primer: TCF4-A Forward (isoform TCF4-A): GGAAAGCGGTCTATGCTCCAT	Integrated DNA Technologies	This paper
Primer: TCF4-A (9/10) Reverse (isoform TCF4-A): TAGGGAAAGTGCTGGTTGCTGG	Integrated DNA Technologies	This paper
Primer: TCF4 12/13 Forward (all isoforms): CTTCCTCCGATGTCCACTTTCCA	Integrated DNA Technologies	This paper
Primer: TCF4 12/13 Reverse (all isoforms): CCCGCTTCCTCTATTTGCCAT	Integrated DNA Technologies	This paper
Primer: MPH Forward: ATCAGGGCGTGTCCATGTCTCA	Integrated DNA Technologies	This paper
Primer: MPH Reverse:	Integrated DNA Technologies	This paper
CGGGTAATGGCTTCGGGGTA
Primer: dCas9 Forward: GCCGACGCTAATCTGGACAAAGT	Integrated DNA Technologies	This paper
Primer: dCas9 Reverse: TGGTCAGGGTAAACAGGTGGATG	Integrated DNA Technologies	This paper
Primer: TBP Forward: TGTATCCACAGTGAATCTTGGTTG	Integrated DNA Technologies	This paper
Primer: TBP Reverse: GGTTCGTGGCTCTCTTATCCTC	Integrated DNA Technologies	This paper
Primer: CNTNAP2 Forward: TCACACAGACCAAGATGAGCCAA	Integrated DNA Technologies	This paper
Primer: CNTNAP2 Reverse: TAGGAAGCGAACCTCGTGCCA	Integrated DNA Technologies	This paper
Primer: KCNQ1 Forward: GGACAAAGACAATGGGGTGACT	Integrated DNA Technologies	This paper
Primer: KCNQ1 Reverse: GTGTTGGGCTCTTCCTTACAGAA	Integrated DNA Technologies	This paper
Primer: TCF4B_cDNA Forward:	Integrated DNA Technologies	This paper
ATGCATCACCAACAGCGAATGG
Primer: TCF4B_cDNA Reverse:	Integrated DNA Technologies	This paper
ATCCTCGAGTTACATCTGTCCCATGTGATTCG
Primer: minP_TCF4:	Integrated DNA Technologies	This paper
GAATTCAGAGGGTATATAATGGAAGCTCGACTTCCAGATGCATCACCAACAGCGAATGG
Primer: E-box-x6-minP_TCF4:	Integrated DNA Technologies	This paper
GAATTCAACACCTGCAAGAACACCTGCAAGAACACCTGCAAGAACACCTGCAAGAACACCTGCAAGAACACCTGCAAGAGAGGGTATATAATGGAAGCTCGACTTCCAGATGCATCACCAACAGCGAATGG
Primer: E-box-x12-minP_TCF4:	Integrated DNA Technologies	This paper
GAATTCACCTGCAAGAACACCTGCAAGAACACCTGCAAGAACACCTGCAAGAACACCTGCAAGAACACCTGCAAGAACACCTGCAAGAACACCTGCAAGAACACCTGCAAGAACACCTGCAAGAACACCTGCAAGAACACCTGCAAGAGAGGGTATATAATGGAAGCTCGACTTCCAGATGCATCACCAACAGCGAATGG
Recombinant DNA
ARN60 (control lentiviral vector with minP-TCF4-B cassette)	This paper	N/A
ARN62 (TCF4 OE lentiviral vector with 6 mE5 boxes preceding minP-TCF4-B cassette)	This paper	N/A
ARN55 (TCF4 OE lentiviral vector with 6 mE5 boxes preceding minP-TCF4-B cassette)	This paper	N/A
ARN60-AAV (control AAV vector with minP-TCF4-B cassette)	Applied Biological Materials	Cat# C235
ARN62-AAV (TCF4 OE AAV vector with 6 mE5 boxes preceding minP-TCF4-B cassette)	Applied Biological Materials	Cat# C235
ARN55-AAV (TCF4 OE AAV vector with 6 mE5 boxes preceding minP-TCF4-B cassette)	Applied Biological Materials	Cat# C235
M50 Super 8xTOPFlash	Addgene	Addgene plasmid#12456; http://n2t.net/addgene:12456; RRID:Addgene_12456
M51 Super8XFOPflash	Addgene	Addgene plasmid#12457; http://n2t.net/addgene:12457; RRID:Addgene_12457
pLentiMPHv2	Addgene	Addgene plasmid #89308; http://n2t.net/addgene:89308; RRID:Addgene_89308
pLentiSAMv2	Addgene	Addgene plasmid #75112; http://n2t.net/addgene:75112; RRID:Addgene_75112
psPAX2	Addgene	Addgene plasmid # 12260; http://n2t.net/addgene:12260; RRID:Addgene_12260
pMD2.G	Addgene	Addgene plasmid # 12259; http://n2t.net/addgene:12259; RRID:Addgene_12259
Mission TRC2 pLKO.5-puro non-target shRNA control plasmid	Sigma MIllipore	Cat# SCH201
SOX3 Mission shRNA plasmid	Sigma MIllipore	Cat# SHCLND-NM-005834
SOX3 overexpression plasmid (pENTER-CMV-SOX3)	Vigene Biosciences	Cat# CH850241
TCF4 Mission shRNA plasmid	Sigma MIllipore	Cat# SHCLND-NM_003199
SOX4 ASO 1 (proprietary sequence)	Qiagen	Cat# 339518
SOX4 ASO 2 (proprietary sequence)	Qiagen	Cat# 339518
Control ASO	Qiagen	Cat# 339518
Software and Algorithms
AxIS Software Maestro System	Axion Biosystems	N/A
Cell Ranger software version 4.0.0	10X Genomics	N/A
GraphPad Prism	GraphPad Software	N/A
Imaris 9.0.1 Software	Bitplane	N/A
Monocle 3 version 0.2.2	Trapnell Lab	N/A
Neural Metrics Tool	Axion Biosystems	N/A
Neurolucida Neuron Tracing Software	MBF Bioscience	N/A
R version 4.0.3	RStudio	N/A
Other
CFX Connect Real-Time PCR detection system	Bio-Rad	Cat# 1855201
Chemometec Via-1 cassette	Chemometec	Cat# 941-0012
iBlot 2 Gel Transfer Device	Thermo Fisher	Cat# IB21001
Leica CM1850 cryostat	Leica Biosystems	N/A
NovaSeq 6000 S4 sequencer	Illumina	N/A
12-Well multi-electrode array plates	Axion Biosystems	Cat# M768-GL1-30Pt200-5
