# Supplementary material for: Transcription Factor 4 loss-of-function is associated with deficits in progenitor proliferation and cortical neuron content
Source: Nat Commun. 2022 May 2;13:2387. doi: 10.1038/s41467-022-29942-w (PMC9061776; doi:10.1038/s41467-022-29942-w)
Supplement: Supplementary file 10 — Source Data [file 41467_2022_29942_MOESM10_ESM.xlsx]

## Sheet: Legend
Source Data file: Contains all data used in graphs and to perform analyses in the study. Each tab contains source data for one individual figure and the figure panels are clearly labeled. Means and SD (standard deviation) are shown for each set. Due to the volume of data used to obtain violin plots, the respective source data are included in a separate tab, in which each pertaining figure panel i…

## Sheet: Fig. 1
Fig. 1a	parents	PTHS		Fig. 1b	parents	PTHS		Fig. 1c	parents	PTHS		Fig. 1d, top	parents	PTHS		Fig. 1d, bottom	parents	PTHS
	1.21	0.49			0.9	0.7			1.01	0.21			1.02	0			1.51	12.64
	0.79	0.39			1	0.51			1.19	0.16			0.83	0.02			1.1	11.78
	1.01	0.54			0.95	0.71			0.85	0.32			1.15	0			0.39	12.23
	1.29	0.81			1.15	0.23			0.8	0.21				0.03				10.57
	0.7	0.66		means	1	0.54			1.15	0.18		means	1	0.01		means	1	11.8
means	1	0.58		SD	0.09	0.19		means	1	0.22		SD	0.13	0.01		SD	0.46	0.78
SD	0.23	0.14						SD	0.16	0.06
Fig. 1f	parents	PTHS		Fig. 1h, left	parent #1	PTHS #1	parent #2	PTHS #2	parent #3	PTHS #3	parent #4	PTHS #4				Fig. 1h, right	parents	PTHS
	1.15	0.95			560	400	624	280	620	240	880	300					555.3	428.8
	0.97	0.46			500	410	580	280	590	235	850	250					602.8	288.3
	1.14	0.48			600	410	620	350	540	258	750	280					589.2	290.1
	0.74	0.37			580	500	590	270	640	315	840	330					795.8	297.6
means	1	0.56			480	380	580	340	610	345	860	340				means	635.8	326.2
SD	0.17	0.23			520	430	580	300	530	278	700	290				SD	94	59.34
					550	480	610	290	610	246	840	246
					520	400	500	300	570	260	760	250
					540	410	570	300	580	280	810	210
					520	480	680	240	630	352	750	405
					500	420	720	260	550	352	790	390
					480	400	580	250	600	320	720	280
					600	450
					500	400
					520	480
					550	410
					560
					650
					500
					510
					550
					550
					550
					700
					600
					700
					510
					600
					580
					580
				means	555.33	428.75	602.83	288.33	589.17	290.08	795.83	297.58
				SD	55.9	35.86	53.53	31.58	34.27	42.69	56.78	56.62

## Sheet: Fig. 2
Fig. 2b	Parents - week 4	Parents - week 10	PTHS - week 4	PTHS - week 10
	45.2	21.3	14.2	4.4
	50.4	17.9	10.6	5.7
	69.2	19.3	16.5	4.2
	48.2	17.9	10.8	6.1
means	53.25	19.1	13.04	5.1
SD	9.39	1.41	2.45	0.82
Fig. 2e	Parents - week 4	Parents - week 10	PTHS - week 4	PTHS - week 10
	29.2	40.4	3.1	1.8
	7.2	39.8	0	1.9
	16	39.3	0.1	3.2
	35.8	41.5	0.9	4.1
means	22.04	40.25	1.01	2.75
SD	11.17	0.82	1.23	0.96

## Sheet: Fig. 3
Fig. 3d		parent	PTHS		Fig. 3g		parent	PTHS
	Pr-Glut	0.271	0.418			Pr-Glut	0.009	0.021
	IP-Glut	0.202	0.13			IP-Glut	0.001	0.008
	N-Glut	0.395	0.129			N-Glut	0	0.011
	Pr-GABA	0.024	0.053			Pr-GABA	0.054	0.363
	IP-GABA	0.001	0.031			IP-GABA	0.423	0.028
	N-GABA	0.005	0.071			N-GABA	0.412	0.261

## Sheet: Fig. 4
Fig. 4b, left	parent #1	PTHS #1	parent #2	PTHS #2	parent #3	PTHS #3	parent #4	PTHS #4		Fig. 4b, right	parent #1	PTHS #1	parent #2	PTHS #2	parent #3	PTHS #3	parent #4	PTHS #4		Fig. 4c	parent - 0pA	parent - 10pA	parent - 20pA	parent - 30pA	parent - 40pA	parent - 50pA	PTHS - 0pA	PTHS - 10pA	PTHS - 20pA	PTHS - 30pA	PTHS - 40pA	PTHS - 50pA		Fig. 4e, STMN2	parents	PTHS		Fig. 4e, TAC1	parents	PTHS		Fig. 4e, INA	parents	PTHS		Fig. 4e, SLC17A6	parents	PTHS
	114.5	104.2	81.0184	386.296	96.251	124.942	31.4	61.9			8.45	8.84	6.55456	9.9231	7.93503	23.7765	7.38	13.24			0	0	0	1	1	1	0	1	2	1	1	1			1.02564	0.012752			1.0101	0.000688			0.996344	0.013059			0.735294	0.001859
	84.4	75.8	69.1056	202.51	95.9052	120.259	72.7	82.8			4.85	3.92	11.2342	4.93254	8.66244	25.8992	9.1	6.88			0	1	1	1	2	2	0	0	0	1	1	1			1.23077	0.012114			1.41414	0.000757			1.25539	0.026119			1.76471	0.009296
	67.6	75.3	64.7951	152.13	95.4882	106.136	71.3	82.4			4.36	9.76	8.1754	10.6286	8.75247	11.2408	10.29	11.65			0	0	0	1	1	1	0	0	1	1	1	1			0.923077	0.005738			0.646465	0.002752			0.8117	0.00653			0.882353	0.004462
	66.5	75	61.0787	133.432	80.8362	104.189	64.5	74.1			3.97	6.96	4.43663	6.61195	5.46704	16.5536	7.8	9.1			0	1	2	2	3	3	0	0	0	1	1	1			0.820513	0.025504			0.929293	0.001961			0.936563	0.012406			0.617647	0.027887
	65.4	74.5	60.3945	112.599	79.45	97.741	64.2	71.1			3.72	8.53	6.56458	9.37747	6.63392	9.67122	7.76	6.45			0	0	1	2	3	4	0	0	1	1	1	1		means	1	0.014027		means	1	0.00154		means	1	0.01453		means	1	0.010876
	61.2	71.3	55.7653	100.891	78.7794	94.044	58.7	69.7			6.25	6.98	4.25594	6.6888	5.48398	9.57681	11.32	8.89			0	1	3	3	2	2	0	0	1	1	1	1		SD	0.151694	0.00717137		SD	0.274591	0.000863883		SD	0.161802	0.00715856		SD	0.451353	0.0101774
	61.2	67.4	55.3741	75.8456	75.3238	89.158	56.6	69.3			10.41	4.24	6.24433	7.94163	8.59626	12.1295	8.07	5.57			0	1	2	2	3	3	0	0	1	1	1	2
	60.3	64.9	55.2695	74.3052	72.0234	86.5112	55.8	69.2			3.69	3.52	6.15431	16.376	5.98869	16.5727	6.06	10.63			0	1	2	2	2	2	0	1	1	1	1	1
	59.5	62.8	55.09	74.0998	70.1414	85.6442	55.2	68.1			7.65	6.87	8.24714	6.69383	5.55957	10.3786	9.47	7.52			0	0	1	2	2	2	0	0	0	1	1	1
	59.3	61.7	54.461	58.2138	65.5082	82.777	53.3	63.6			8.18	5.69	7.40053	7.75405	4.89396	9.14802	7.89	10.03			0	0	1	2	2	3
	58.8	60.9	54.3951	56.9778	64.675	79.2202	52.6	62.5			12.57	5.73	9.11257	8.92845	6.31397	9.81394	5.11	8.64		means	0	0.5	1.3	1.8	2.1	2.3	0	0.22	0.78	1	1	1.11
	57.4	59.2	52.9289	56.5808	63.3496	73.9582	52	59.7			6.17	19.75	7.70393	8.74925	11.4341	9.44487	4.92	6.43		SD	0	0.5	0.9	0.6	0.7	0.9	0	0.42	0.63	0	0	0.31
	56.3	58.9	52.1386	55.1572	61.4722	73.862	51.6	58.8			3.36	10.48	7.19037	7.13392	8.14551	9.40869	7.17	10.36
	56	56.3	51.545	53.1812	61.1608	73.8224	51.4	58			4.1	7.55	6.13297	7.80295	5.50531	13.2305	8.25	9.68
	55.8	56.3	49.4769	52.5304	59.718	71.9934	51.2	57.2			5.03	7.33	7.37763	9.23615	8.55203	11.941	12.72	8.46		Fig. 4d, left	parent -80 mV	parent -70 mV	parent -60 mV	parent -50 mV	parent -40 mV	parent -30 mV	parent -20 mV	parent -10 mV	parent 0 mV	parent 10 mV	parent 20 mV	parent 30 mV	parent 40 mV	PTHS -80 mV	PTHS -70 mV	PTHS -60 mV	PTHS -50 mV	PTHS -40 mV	PTHS -30 mV	PTHS -20 mV	PTHS -10 mV	PTHS 0 mV	PTHS 10 mV	PTHS 20 mV	PTHS 30 mV	PTHS 40 mV
	53.1	55.6	49.4071	48.7074	57.1598	70.9692	51	57.1			3.2	5.31	7.48397	40.2069	9.28226	12.074	5.23	11.19			-45.7764	-32.0435	-21.9727	-14.3433	-5.79834	-858.765	-758.057	-608.521	-447.998	-300.598	-115.662	3.96728	138.55	-4.2832	-3.96729	-2.13623	0	2.74658	-0.91553	-826.416	-759.277	-599.976	-517.273	-330.2	-151.672	5.79834
	52.8	55.1	46.8563	48.6404	56.5504	69.5514	49.8	56.1			6.08	5.31	6.80925	13.089	7.34376	11.9887	7.64	13.62			-14.0381	-8.23975	-18.9209	-20.1416	-32.0435	-887.756	-828.247	-654.907	-446.799	-299.236	-138.855	-14.3433	123.291	-9.46045	-4.88281	-0.91553	-0.44141	-0.49316	-0.76563	-19.2261	-97.9614	-68.3594	-21.3623	30.5176	61.6455	120.85
	52.5	55	46.6199	47.917	55.9606	68.4872	49.6	55.9			7.15	7.75	6.03009	7.20692	6.30706	20.9378	11.69	11.41			5.79834	11.9019	7.62939	8.54492	-30.2124	-715.332	-598.45	-477.6	-343.933	-213.623	-136.108	-45.166	47.6074	-23.1934	-20.4468	-14.9536	-11.9019	-3.35693	-16.7847	-478.21	-397.034	-306.396	-213.318	-93.689	44.8608	191.345
	52.5	54.8	46.3734	47.1632	54.8318	66.9144	49.6	53.3			7.36	14.4	5.18474	7.02757	7.86539	11.037	6.82	9.21			-12.8174	-14.3433	-5.18799	-2.13623	-1.0898	-46.3867	-961.578	-958.694	-817.795	-627.869	-437.531	-238.953	-21.0114	-0.61035	1.83106	3.05176	7.32422	-1.37598	-163.269	-744.324	-666.199	-497.437	-365.295	-177.002	5.49316	187.378
	52.3	53.9	45.844	46.9266	54.4238	66.2756	49.6	52.3			8.39	9.13	7.42155	5.26221	7.10506	8.59718	7.8	6.67			-5.56396	-7.39502	-1.59668	-8.28857	-8.59375	-6.45752	-1471.86	-1296.08	-1092.22	-882.263	-566.406	-425.72	-155.945	-14.9536	-12.207	-8.23975	-5.49316	-2.44141	-10.376	-759.277	-833.74	-688.782	-521.545	-328.369	-133.362	37.2315
	51.7	52.6	45.5635	46.6702	53.6152	64.3934	49.1	51.7			6.55	6.33	5.4959	7.75687	5.45167	21.2584	12.18	6.43			-35.8569	-46.0815	-33.8745	-24.1089	-5.49316	-2006.23	-1787.11	-1523.44	-1230.47	-942.078	-624.39	-313.11	0.915527	-9.39941	-6.88171	-3.69263	-1.34277	-4.36401	-14.6027	-644.699	-569.168	-460.403	-330.994	-241.196	-110.443	0.50354
	50.2	51.2	44.6571	45.5702	53.1878	61.9322	48.2	50.8			9.14	11.63	7.0991	7.03494	6.32369	7.87072	5.68	14.23			-7.25423	-6.04989	-5.33691	-6.83553	-341.427	-456.798	-1377.86	-1225.61	-972.637	-766.853	-507.848	-286.56	-46.43	-27.771	-23.1934	-16.7847	-12.5122	-8.23975	-1.83105	-1169.13	-1191.1	-969.543	-689.087	-342.102	-99.7925	64.3921
	50.1	51.1	44.2775	44.2892	52.4318	61.8906	47.6	49.5			3.59	8.14	6.45825	10.1825	9.39143	18.8443	5.09	8.77			-16.4795	-12.5122	-8.8501	-4.57764	3.35693	-7.93457	-1955.26	-1847.84	-1394.96	-1268.31	-928.955	-603.333	-331.421	-5.79834	-3.96729	-2.44141	-1.83105	-0.30518	-0.30518	-294.495	-932.922	-762.634	-704.041	-428.467	-170.288	19.8364
	49.7	51	42.5063	41.8406	52.3754	61.0242	46	48.4			4.37	9.59	6.63207	7.27756	7.86768	9.77756	7.66	9.61			-8.54492	-7.93457	-3.35693	-0.376	-3.9644	-5.144	-1526.79	-1365.66	-1141.97	-899.048	-662.231	-437.927	-198.059	-5.9019	-4.23975	-3.10352	-4.27246	-0.91553	-234.1	-598.907	-629.425	-414.276	-240.326	-28.9917	148.01	343.323
	48.3	47.7	42.3081	41.0818	50.541	58.9208	44.4	47.3			6.88	5.44	4.73022	7.52694	6.46389	8.24463	8.72	8.75			-59.2041	-14.3433	-7.62939	-0.91553	-4.64844	-3.04883	-1533.81	-1367.49	-1145.94	-898.132	-647.278	-410.767	-169.373
	47.2	47.3	42.0825	40.4718	48.7912	58.6	44.3	45.7			3.98	9.65	6.26848	7.40461	6.38517	12.7989	7.52	11.17		means	-19.97	-13.7	-9.91	-7.318	-42.99	-499.4	-1280	-1133	-903.5	-709.8	-476.5	-277.2	-61.19	-11.26	-8.662	-5.468	-3.386	-2.083	-49.22	-615	-675.2	-529.8	-400.4	-215.5	-45.06	107.9
	46.6	46.3	41.9763	38.5238	48.7562	57.2226	44.2	45.5			3.65	6.69	6.28855	4.32872	9.80171	16.9011	7.11	6.01		SD	19.2872	14.8461	11.2704	9.33855	100.108	614.764	439.005	420.869	352.278	325.435	257.081	194.145	142.792	8.53744	7.84434	6.21863	5.79723	2.90088	81.8308	310.344	296.044	249.406	214.532	148.91	106.155	108.255
	46.2	46.2	41.0228	37.6404	48.1174	57.0214	44.1	45.2			5.76	7.58	9.05264	11.6891	7.49557	12.6386	6.3	3.87
	45.6	46.1	40.4714	37.1412	48.008	56.603	43.8	44.3			9.9	11.05	4.96234	5.22206	8.70542	10.2638	4.5	9.07
	45.2	45.7	40.4345	37.122	47.6046	55.7178	42.5	44.1			2.74	6.59	4.16937	42.2081	6.83059	14.275	7.61	8.74		Fig. 4d, right	parent -80 mV	parent -70 mV	parent -60 mV	parent -50 mV	parent -40 mV	parent -30 mV	parent -20 mV	parent -10 mV	parent 0 mV	parent 10 mV	parent 20 mV	parent 30 mV	parent 40 mV	parent 50 mV	parent 60 mV	parent 70 mV	parent 80 mV	PTHS -80 mV	PTHS -70 mV	PTHS -60 mV	PTHS -50 mV	PTHS -40 mV	PTHS -30 mV	PTHS -20 mV	PTHS -10 mV	PTHS 0 mV	PTHS 10 mV	PTHS 20 mV	PTHS 30 mV
	44.9	45	38.4945	36.8696	46.4906	54.9566	42.2	43.8			3.8	16.59	5.18348	29.9622	6.84062	21.0959	4.99	5.19			-8.0762	-7.9727	-5.5967	-0.61035	14.0381	53.689	122.07	187.683	265.198	382.69	492.248	619.202	791.016	961.914	1138.61	1309.2	1492.92	-1.6675	-0.30518	2.74658	7.01904	11.5967	14.9536	66.8335	112.305	175.476	288.391	446.472	618.286
	44.8	44	38.3012	35.242	42.9062	54.2184	41.8	43.6			6.39	4.39	5.93754	42.3737	6.84094	21.4617	16.03	10.25			-0.30518	9.46045	-6.40869	-6.71387	-1.52588	33.2642	76.2939	110.168	223.999	362.549	484.619	586.548	679.932	777.893	889.282	979.614	1057.43	-0.62939	-0.30518	1.83106	4.27246	8.23975	18.0054	29.2969	54.6265	73.8525	113.831	153.503	204.773
	44.6	43.8	38.1147	34.3534	42.898	54.1386	41.3	43.4			6.68	3.72	6.76127	13.749	6.74024	15.7979	4.5	6.18			13.1226	16.7847	13.1226	13.1226	11.5967	17.7002	26.8555	48.2178	105.286	166.626	242.92	312.5	386.963	471.802	545.96	649.414	719.605	-15.2927	-14.3885	-9.15527	-8.01369	3.49257	21.4753	73.4343	113.039	169.825	245.305	328.471	435.949
	44.4	43.8	37.6025	34.1118	42.5186	53.4956	41.3	43.2			8.66	10.03	6.26063	25.8572	7.0144	14.094	4.32	11.5			-5.18799	9.15527	15.9399	25.166	43.7817	78.4302	168.152	337.317	509.458	694.275	819.702	962.524	1108.4	1256.71	1426.09	1607.97	1777.04	-2.13623	1.83106	7.01904	13.1226	18.3105	21.6675	59.8145	92.7734	147.095	261.841	448.608	597.534
	44.1	43.3	37.5039	33.781	42.3482	53.4478	41.3	42.5			13.08	14.37	5.45763	9.30328	8.6361	15.8511	3.89	9.45			10.6812	21.4331	38.8989	63.9233	107.117	163.362	273.721	405.181	553.894	686.035	833.435	974.121	1105.35	1241.76	1410.83	1551.51	1663.21	-7.93457	-4.27246	0.915527	6.10352	11.5967	7.01904	39.3677	66.2231	125.732	218.201	330.505	442.81
	43.6	42.6	36.7616	33.503	42.1788	52.6466	41.2	42.5			14.66	3.78	5.41215	4.29357	6.65713	18.6831	5.85	7.24			-7.93457	-1.83105	4.57764	50.9644	115.662	217.285	425.72	693.054	932.617	1200.87	1457.83	1694.64	1956.48	2167.36	2361.14	2565	2766.72	-14.622	-11.7182	-9.22178	-5.19197	-1.96812	2.3545	13.7889	31.7374	79.3979	184.055	309.306	433.704
	43.5	40.8	36.4029	33.4308	42.0786	51.8514	40.4	42			8.92	5.58	11.6185	5.97457	6.03104	13.9642	3.34	8.61			-5.12695	5.16577	11.7894	34.1213	76.7301	153.074	295.903	470.285	662.503	897.583	1132.42	1367.52	1598.1	1817	2055.41	2265.93	2452.97	-16.4795	-14.0381	-6.71387	2.13623	19.2261	48.523	144.958	221.558	322.876	438.538	575.562	749.512
	43	39.8	34.5897	32.973	41.4354	51.4818	40.2	42			7.28	9.58	6.42656	13.1243		17.4152	6.2	6.67			-12.5122	-8.54492	-4.88281	0.915527	10.376	29.9072	54.9316	85.7544	137.94	303.345	525.818	762.329	976.257	1170.35	1375.43	1537.78	1677.86	-0.30518	2.44141	5.40869	8.2915	13.8691	20.6675	27.771	56.2231	91.5527	142.212	203.552	270.081
	42.2	39.1	34.0099	32.8094	41.402	51.4212	39.6	41.9			6.27	10	10.0159			12.1339	5.36	5.85			-14.0381	-6.71387	4.27246	17.395	65.6128	158.081	316.304	458.679	586.548	742.188	911.56	1097.72	1276.24	1461.49	1672.36	1828.92	1959.84	2.44141	3.05176	3.96728	6.71387	13.4277	52.1851	96.7407	183.716	281.982	387.268	485.84	542.297
	42.2	38.8	33.4386	32.443	40.7658	50.4042	38.7	41.8			7.09	7.3	10.0589			9.08779	8.56	10.32			-12.207	4.88281	28.6865	52.7954	75.9888	195.312	378.418	532.227	724.793	922.546	1158.75	1422.73	1665.04	1969.6	2244.87	2541.81	2869.26
	42.1	38.6	32.4363	31.9106	39.514	47.3514	37.7	40.3			9.72	8.66	6.15305				7.86	4.52		means	-4.15845	4.18195	10.0399	25.1079	51.9377	110.011	213.837	332.857	470.223	635.87	805.93	979.983	1154.38	1329.59	1512	1683.72	1843.69	-6.29174	-4.18927	-0.35586	3.82817	10.8657	22.9834	61.334	103.578	163.088	253.293	364.647	477.216
	42	37.5	32.2687	31.3896	39.4836	47.3152	37	40			16.36	9.99	7.8817				9.2	4.63		SD	8.93013	9.87456	14.2434	23.4211	40.2512	71.2693	135.071	205.476	261.517	309.305	355.7	406.08	458.06	507.955	554.604	601.943	660.139	6.98984	6.83561	5.95158	6.27735	6.39392	15.9306	38.473	59.4595	82.7328	100.801	128.663	161.475
	41.8	34.8	32.158	30.9762	39.4092	47.2146	36.5	39.7			10.53	5.09	7.98177				8.46	8.06
	39.1	34	31.774	30.9252	39.1804	47.1786	35.2	39.5			9.91	9.45	7.49024				8.43	5.03
	39	32.9	31.3836	30.8266	38.5008	46.1906	34.7	38			5.87	8.31	8.9388				3.57	5.55
	38.4	30.8	29.3256	30.4346	38.201	45.757	34.6	37.6			9.74	5.11	7.09659				7.1	5.64
	38.1	30.4	28.7149	29.831	37.4238	45.2612	34.3	37.4			8.76	5.23					7.19	4.31
	37.9	29.5	27.9764	29.78	37.2074	44.8036	32	35.3			13.23	9.68					7.08	7.72
	37.9	28.3	27.4888	29.7434	36.8472	44.1294	28.1	34.3			10.68	5.32					7.48	4
	37.8	25.7	27.4414	29.5074	36.0504	43.9108	27.8	34.1			8.1	11.34					4.41	4.59
	37.8	23.5	25.7769	29.5004	35.1382	43.74	27.3	32.7			9.09	3.41					6.27	6.13
	37.8		25.4758	29.395	35.1154	43.3332	25.8	30.5			11.6	6.5					7.86	6.17
	37.7		25.4321	29.1802	34.5226	43.2968	23.6				9.25	5.27					8.05	9.62
	37.6		25.0571	29.0836	34.2494	43.1848					10.01	11.55					7.85	11.99
	35.1		24.8186	28.1072	33.4036	42.9866					8.6	16.1					7.39	7.45
	34.5		24.6608	28.0962	32.7246	42.735					4.13	8.29					14.17	5.87
	34.5		24.437	27.774	32.3396	42.7172					14.23	6.83					6.74	6.8
	33.8		23.9702	27.0758	32.2244	41.4112					6.7	6.39					4.81
	33.7		23.7165	25.8392	31.7722	40.7418					16.32	5.09					8.21
	33.6		23.5378	25.1856	31.6126	40.5426					16.14	6.62					6.18
	33.2		23.1169	24.5058	31.4178	39.6462					6.19	15.71					8.77
	33.1		23.11	24.4564	30.7808	39.4222					14.8	10.74					7.06
	32.9		22.9406	24.2022	29.6762	38.4448					10.45	9.69					5.7
	32.6		22.6119	22.9842	29.1106	36.9122						13.43					10.78
	31.5		22.414	22.2494	28.9908	36.4726						4.88					10.67
	31.1		22.352	21.6258	27.9522	36.4546						12.34					8.25
	30.7		22.1496	21.4668	26.2688	35.4916						10.59					7.8
	30.7		21.9257	21.0884	25.5334	33.847						5.89					10.35
	30.3		21.4938	20.8252	25.2726	33.6074						7.78					11.01
	30.2		21.3999	20.7038	24.2922	32.4148						5.61					10.21
	28.8		19.4089	18.9353	21.2302	30.4912						7.27					7.24
	28.3		18.97	16.6218	17.6057	29.3926						11.69					4.85
	27.9		18.9557	15.7333	17.0672	28.1528						9.45
	27.5		18.7562	14.3277	16.6342	26.6088						10.55
	27.2		18.6407	14.1854		25.8992						4.46
	26.8		18.5807	9.91004		24.7864						6.8
	26.1		18.1405			24.4712						8.46
	25.5		18.1069			23.225						9.62
	25.3		17.5733			22.2102						5.01
	25.2		17.3459			21.4058						6.25
	20.5		17.0184									12.57
	16.5		16.6672									13.03
			16.5536									9.43
			16.4973									12.38
			16.4073									8.45
			15.2292									12.8
			14.981									15.82
			14.8683									18.99
			14.851									16.74
			12.9036							means	8.01	8.73	6.94666	12.0221	7.27852	13.897	7.62	8.1
			11.7487							SD	3.52	3.62	1.67479	10.0423	1.43539	4.63229	2.43	2.54
			11.132
			8.7972
			6.6766
means	43.14	50.02	32.4323	46.4784	45.8677	54.1375	44.7	50.42
SD	14.7422	15.4842	15.2433	49.8186	18.0976	22.1398	10.8203	12.876
[truncated: 5 more columns]

## Sheet: Fig. 5
Fig. 5a, left	parents - week 2	PTHS - week 2	parents - week 4	PTHS - week 4	parents - week 10	PTHS - week 10		Fig. 5c	parent - day 1	parent - day 2	parent - day 3	parent - day 4	PTHS - day 1	PTHS - day 2	PTHS - day 3	PTHS - day 4
	4.7	3.3	15.3	1.3	8.4	0			1	2.76	4.42	5.09	1	1.63	3.37	3.15
	5	5.7	12.9	2	10.3	0.1			1	2.68	2.77	4.78	1	1.55	2.19	2.4
	4.3	4.3	13.5	1.5	9.5	1			1	2.73	3.95	5.47	1	1.71	2.43	2.33
	4	4	8.3	1.1	7.4	1.5		means	1	2.72	3.71	5.11	1	1.63	2.66	2.63
means	4.5	4.33	12.51	1.49	8.93	0.66		SD	0	0.03	0.69	0.28	0	0.07	0.51	0.37
SD	0.37	0.85	2.58	0.33	1.09	0.62
Fig. 5a, right	parents - week 2	PTHS - week 2	parents - week 4	PTHS - week 4	parents - week 10	PTHS - week 10		Fig. 5d	parents	PTHS		Fig. 5e	parents	PTHS		Fig. 5f	parents	PTHS
	25.8	27.3	68	11.8	22.9	4.3			1	0.57			0.039	0.0501			0.38	0.27
	27.6	20.9	45.1	14.1	16.9	5.6			1	0.5			0.031	0.061			0.361	0.1517
	33.8	31.5	54.8	11.5	19.4	4.1			1	0.54			0.045	0.0402			0.37	0.2125
	26.8	21.3	45.1	14.7	16.9	6			1	0.4			0.038	0.032		means	0.371	0.2114
means	28.5	25.25	53.25	13	19	5		means	1	0.5		means	0.0383	0.04575		SD	0.0076	0.0483
SD	3.11	4.43	9.4	1.41	2.45	0.82		SD	0	0.07		SD	0.005	0.01086
Fig. 5h	parents	PTHS		Fig. 5i, CDKN2A	parents	PTHS		Fig. 5i, LMNB1	parents	PTHS		Fig. 5l	control	PTHS
	0.025	0.2499			1.15	18.56			0.97	0.81			1.37	18.39
	0.042	0.125			0.92	20.52			1.08	0.78			0.65	14.8
	0.015	0.184			0.84	44.15			1.06	0.58			0.98	16.6
	0.008	0.4521			1.08	64.48			0.89	0.3		means	1	16.6
means	0.0225	0.25275		means	1	36.93		means	1	0.62		SD	0.29	1.46
SD	0.01278	0.12328		SD	0.12	18.83		SD	0.07	0.2
Fig. 5n, top	parents	PTHS		Fig. 5n, bottom	parents	PTHS
	1	61			5.1	5
	0.2	54.5			5.6	5.5
	0.4	52.7			3.5	8.5
	1.2	37.2			7.4	2.9
means	0.7	51.35		means	5.4	5.48
SD	0.4	8.74		SD	1.4	2.01

## Sheet: Fig. 6
Fig. 6a	WNT2B	WNT3	WNT5A	WNT7B	SFRP2		Fig. 6b, WNT2B	parents	PTHS		Fig. 6b, WNT3	parents	PTHS		Fig. 6b, WNT5A	parents	PTHS		Fig. 6b, SFRP2	parents	PTHS
	0.05	0.39	0.57	2.28	0.18			1.54	0.08			0.76	0.29			0.67	0.35			1.24	0.23
	0.09	0.17	0.22	0.38	0.12			0.49	0.09			1.58	0.27			1.3	0.28			1.21	0.14
	0.03	0.13	0.38	0.45	0			1.17	0.05			0.74	0.15			1.09	0.41			0.88	0.02
	0.04	0.18	1.05	0.34	0.02			0.8	0.15			0.93	0.17			0.94	0.65			0.68	0.01
means	0.05	0.22	0.55	0.86	0.08		means	1	0.09		means	1	0.22		means	1	0.43		means	1	0.1
SD	0.02	0.1	0.31	0.82	0.07		SD	0.39	0.04		SD	0.34	0.06		SD	0.23	0.14		SD	0.24	0.09
Fig. 6c	parents	PTHS		Fig. 6d, WNT2B	parents	PTHS		Fig. 6d, WNT3	parents	PTHS		Fig. 6d, WNT5A	parents	PTHS		Fig. 6d, SFRP2	parents	PTHS
	1.1	0.1			0.916063	0.0105926			0.930601	0.170481			1.03869	0.876754			0.820515	0.0709664
	1.19	0.16			1.03228	0.0103656			1.02689	0.156685			1.0076	1.25425			0.998425	0.0734224
	0.81	0.2			1.05165	0.0099118			1.04251	0.230834			0.953707	0.961995			1.17948	0.0865212
	0.9	0.34		means	1	0.01029		means	1	0.186		means	1	1.031		means	1	0.07697
means	1	0.2		SD	0.059877	0.000283017		SD	0.0494847	0.0321988		SD	0.0351087	0.161652		SD	0.146551	0.00682774
SD	0.15	0.09
Fig. 6e, left	parent	parent + DKK	PTHS		Fig. 6e, right	parent	parent + ICG	PTHS		Fig. 6g	parent	parent + ICG	PTHS		Fig. 6h	parents + DMSO	parents + CHIR	PTHS + DMSO	PTHS + CHIR
	1.62	1.23	1.02			2.183	1.15	1.143			124.5	10.4	22.4			1.2	1.2	0.55	1.1
	1.54	1.12	0.43			2.315	0.455	0.647			142.1	5.7	18.7			1.31	0.95	0.54	1.14
	1.64	0.98	0.84			2.241	0.642	1.101			84.2	2.1	25.4			1.39	0.9	0.6	1.21
means	1.6	1.11	0.763333		means	2.24633	0.749	0.963667		means	116.93	6.07	22.17			1.02	1.08	0.67	0.75
SD	0.0432049	0.102307	0.246892		SD	0.0540206	0.293647	0.224573		SD	24.24	3.4	2.74		means	1.23	1.0325	0.59	1.05
															SD	0.138744	0.116913	0.0514782	0.177623
Fig. 6i, left	parent + DMSO	parent + CHIR	PTHS + DMSO	PTHS + CHIR		Fig. 6i, right	parent + DMSO	parent + CHIR	PTHS + DMSO	PTHS + CHIR		Fig. 6j	parent + DMSO	parent + CHIR	PTHS + DMSO	PTHS + CHIR
	0.24	0.212	0.19	0.254			0.221	0.143	0.109	0.275			0.003	0.003	0.202	0.12
	0.224	0.216	0.196	0.251			0.24	0.142	0.112	0.26			0.002	0.002	0.201	0.26
	0.235	0.217	0.192	0.265			0.237	0.145	0.113	0.257			0	0.003	0.177	0.25
means	0.233	0.21	0.19267	0.25667		means	0.233	0.14333	0.11133	0.264		means	0.00167	0.00267	0.19333	0.02
SD	0.00668	0.00216	0.00249	0.00602		SD	0.00834	0.00125	0.0017	0.00787		SD	0.00125	0.00047	0.01156	0.00638
Fig. 6k, ASCL1	parents + DMSO	parents + CHIR	PTHS + DMSO	PTHS + CHIR		Fig. 6k, NEUROD1	parents + DMSO	parents + CHIR	PTHS + DMSO	PTHS + CHIR		Fig. 6k, HES1	parents + DMSO	parents + CHIR	PTHS + DMSO	PTHS + CHIR
	0.9071	1.2244	0.0638	0.5537			0.9117	1.4225	0.2211	3.4219			1.0726	0.45265	0.555	1.1061
	1.0214	1.01021	0.0694	0.3996			1.0779	1.1252	0.0754	3.5937			0.9855	0.8525	0.5817	1.1635
	0.7929	0.95856	0.0971	0.4977			0.891	1.25252	0.2476	2.7923			1.1597	0.7525	0.8485	1.1322
	1.2786	1.4526	0.1693	0.6238			1.1194	0.999	0.2873	3.5364			0.7822	0.7888	0.3415	1.1635
means	1	1.16144	0.0999	0.5187		means	1	1.19981	0.20785	3.33608		means	1	0.711612	0.581675	1.14133
SD	0.179998	0.195428	0.0420049	0.0820012		SD	0.100003	0.156733	0.0800171	0.319984		SD	0.14002	0.153737	0.179994	0.0240184
Fig. 6m	parent + DMSO	parent + CHIR	PTHS + DMSO	PTHS + CHIR
	125	132.5	22.4	84.2
	120	144.5	18.7	100.8
	84.2	100.2	25.4	75.2
means	109.7	125.7	22.2	86.7
SD	18.2	18.7	2.7	10.6

## Sheet: Fig. 7
Fig. 7a	SOX1	SOX2	SOX3	SOX21	SOX4	SOX11	SOX12	SOX5	SOX13	SOX8	SOX9		Fig. 7b, top	parents	PTHS		Fig. 7b, bottom	parents	PTHS
	0.674484	0.871404	0.101734	0.50054	1.25154	1.71659	1.82073	0.929034	0.857773	0.284639	0.511173			89.4264	9.09772			2.02154	0.161724
	0.257505	0.752464	0.182001	1.50227	0.739611	0.615902	0.67061	0.4892	0.760012	0.21869	0.53083			47.4356	8.63332			0.7212	0.153468
	0.234648	0.292798	0.634576	0.52685	1.28807	0.949939	0.337869	1.582	2.32692	2.13535	4.82071			36.7743	12.4249			0.54262	0.120476
	0.210952	0.253381	0.645588	1.2541	1.00492	0.715854	0.302815	1.2541	1.6458	1.71899	3.24213			30.1153	9.11935			0.752242	0.101396
means	0.344397	0.542512	0.390975	0.94594	1.07103	0.99957	0.783006	1.06358	1.39763	1.08942	2.27621		means	56.25	7.553		means	1	0.1343
SD	0.191285	0.27304	0.250749	0.441159	0.220169	0.431355	0.616083	0.404063	0.63702	0.850906	1.84182		SD	23.0641	1.5171		SD	0.58981	0.0244605
Fig. 7c	parents	PTHS		Fig. 7d	control	PTHS		Fig. 7e	control	PTHS		Fig. 7f	parents + DMSO	PTHS + DMSO	PTHS + CHIR
	1.13144	0.725465			0.98	0.03			0.145	0.034			1.1204	0.0498	1.6627
	0.902027	0.511552			1.18	0.04			0.25	0.025			1.0096	0.0498	0.9249
	0.966535	0.819822			0.85	0.06			0.124	0.011			0.9917	0.0683	1.0068
means	1	0.6781		means	1	0.04			0.187	0.011			0.8783	0.0498	1.9086
SD	0.0965998	0.128967		SD	0.14	0.01		means	0.176	0.021		means	1	0.054425	1.37575
								SD	0.048	0.01		SD	0.0858314	0.00801073	0.420018
Fig. 7g	parent + ctrl shRNA	parent + SOX3 shRNA	PTHS		Fig. 7i	parents	PTHS		Fig. 7k, top	parents	PTHS		Fig. 7k, bottom	parents	PTHS
	1.03	0.22	0.48			0.43	0.25			70.9658	35.5213			1.01525	0.35425
	0.95	0.23	0.54			0.44	0.27			64.8398	97.4072			0.952485	0.658245
	1.02	0.2	0.39			0.43	0.34			61.5724	32.4394			1.1245	1.0325
means	1	0.22	0.47			0.37	0.31			60.0025	75.2489			0.882545	0.15245
SD	0.04	0.01	0.06		means	0.42	0.29		means	64.3451	60.1542		means	1	0.5494
					SD	0.03	0.03		SD	4.20193	27.3429		SD	0.08892	0.331996
Fig. 7m	parent + ctrl ASO	parent + SOX4 ASO		Fig. 7n	parent + ctrl ASO	parent + SOX4 ASO
	0.37	0.16			0.945475	0.458232
	0.38	0.16			1.18224	0.386015
	0.4	0.17			1.09459	0.499605
	0.37	0.21			0.777702	0.505629
	0.37	0.3		means	1	0.46237
	0.38	0.09		SD	0.153742	0.04771
		0.13
means	0.38	0.18
SD	0.01	0.06

## Sheet: Fig. 8
Fig. 8d	parent + scr gRNA	PTHS + scr gRNA	PTHS + TCF4 gRNA		Fig. 8e	parent + scr gRNA	PTHS + scr gRNA	PTHS + TCF4 gRNA
	1.00245	0.991675	1.77457			1.34219	1.06389	1.25351
	0.982542	1.00159	1.98283			1.40726	1.02612	1.17418
	1.12545	1.00673	1.47598			1.12746	0.909993	1.16485
means	1.03681	1	1.74446		means	1.2923	1	1.19751
SD	0.0631996	0.00624962	0.208014		SD	0.119554	0.0654859	0.0397755
Fig. 8f	parent + scr gRNA	PTHS + scr gRNA	PTHS + TCF4 gRNA		Fig. 8g	parent + scr gRNA	PTHS + scr gRNA	PTHS + TCF4 gRNA
	0.0926028	1.20707	0.269846			1.11054	0.857504	1.28427
	0.157682	0.846119	0.213653			1.14808	0.997774	1.62904
	0.100977	0.946816	0.271714			1.16198	1.14472	1.8147
means	0.117087	1	0.251738		means	1.1402	1	1.576
SD	0.0289077	0.152079	0.0269408		SD	0.0217274	0.117267	0.21977

## Sheet: Fig. 9
Fig. 9c, TCF4	pair #1			pair #4				Fig. 9c, CDKN2A	pair #1			pair #4
	parent + ctrl	PTHS + ctrl	PTHS + TCF4 OE	parent + ctrl	PTHS + ctrl	PTHS + TCF4 OE			parent + ctrl	PTHS + ctrl	PTHS + TCF4 OE	parent + ctrl	PTHS + ctrl	PTHS + TCF4 OE
	0.9583	0.5605	1.115	0.9417	0.7666	1.9943			0.987843	1.79881	1.34965	0.991623	1.03695	0.774442
	1.1042	0.2747	0.8117	1.2915	1.0626	1.4085			1.03045	1.37443	0.96364	1.04189	1.86848	0.356206
	0.9375	0.5605	0.9634	0.7668	0.9146	1.4085			0.98171	1.79947	1.25656	0.966491	1.45184	0.356787
means	1	0.465233	0.963367	1	0.9146	1.60377		means	1	1.65757	1.18995	1	1.45242	0.495811
SD	0.0741682	0.134727	0.123822	0.218139	0.120841	0.276149		SD	0.0216744	0.200211	0.164476	0.0313451	0.339472	0.197022
Fig. 9d, top, right	5 (days in BrainPhys)			9			12			15			20			22			27			37			41			62
	parent + ctrl	PTHS + ctrl	PTHS + TCF4 OE	parent + ctrl	PTHS + ctrl	PTHS + TCF4 OE	parent + ctrl	PTHS + ctrl	PTHS + TCF4 OE	parent + ctrl	PTHS + ctrl	PTHS + TCF4 OE	parent + ctrl	PTHS + ctrl	PTHS + TCF4 OE	parent + ctrl	PTHS + ctrl	PTHS + TCF4 OE	parent + ctrl	PTHS + ctrl	PTHS + TCF4 OE	parent + ctrl	PTHS + ctrl	PTHS + TCF4 OE	parent + ctrl	PTHS + ctrl	PTHS + TCF4 OE	parent + ctrl	PTHS + ctrl	PTHS + TCF4 OE
	1.21431	0.465972	1.01136	1.57006	0.680469	3.71548	2.57857	1.09193	3.21786	2.95645	0.766346	2.76691	2.79375	0.444722	2.95781	3.25683	0.947436	3.29057	2.15446	0.770238	2.614	1.57834	0.779167	1.58297	1.12292	0.712037	1.75476	0.531944	0.726786	3.31382
	0.73588	0.375463	0.666944	0.83869	0.6625	0.479167	1.33141	1.01378	0.939352	1.82135	1.41442	1.28045	2.28878	1.07276	1.28553	3.32853	1.20098	2.29187	2.41292	0.763194	1.54729	1.94815	1.23045	1.83967	0.766667	1.24356	1.78636	0.57125	0.416667	1.89
	0.799405	0.305208	0.8625	0.618056	0.832372	1.13125	0.729861	1.15938	1.37	1.58438	0.973611	1.14931	0.868519	0.739323	0.876944	3.66208	1.465	1.37014	1.85903	1.75221	1.68393	2.00978	0.831597	1.41338	0.857639	0.886538	1.79491	0.245833	0.223611	0.914722
means	0.916532	0.382214	0.846936	1.00894	0.725114	1.7753	1.54661	1.08836	1.8424	2.12073	1.05146	1.73222	1.98368	0.752267	1.70676	3.41581	1.20447	2.31752	2.14214	1.09521	1.94841	1.84542	0.947071	1.61201	0.915741	0.947379	1.77868	0.449676	0.455688	2.03951
SD	0.212153	0.065805	0.141039	0.406872	0.076197	1.3975	0.769921	0.0594915	0.988355	0.598812	0.270242	0.733592	0.815043	0.256557	0.900216	0.176582	0.211309	0.784223	0.226292	0.464573	0.473939	0.190525	0.201518	0.175236	0.15113	0.221217	0.0172668	0.145029	0.207265	0.985115
Fig. 9d, bottom, right	5			9			12			15			20			22			27			30			34			37			41			44			48			62
	parent + ctrl	PTHS + ctrl	PTHS + TCF4 OE	parent + ctrl	PTHS + ctrl	PTHS + TCF4 OE	parent + ctrl	PTHS + ctrl	PTHS + TCF4 OE	parent + ctrl	PTHS + ctrl	PTHS + TCF4 OE	parent + ctrl	PTHS + ctrl	PTHS + TCF4 OE	parent + ctrl	PTHS + ctrl	PTHS + TCF4 OE	parent + ctrl	PTHS + ctrl	PTHS + TCF4 OE	parent + ctrl	PTHS + ctrl	PTHS + TCF4 OE	parent + ctrl	PTHS + ctrl	PTHS + TCF4 OE	parent + ctrl	PTHS + ctrl	PTHS + TCF4 OE	parent + ctrl	PTHS + ctrl	PTHS + TCF4 OE	parent + ctrl	PTHS + ctrl	PTHS + TCF4 OE	parent + ctrl	PTHS + ctrl	PTHS + TCF4 OE	parent + ctrl	PTHS + ctrl	PTHS + TCF4 OE
	2	0	0	4	0	0	9	0	0	14	0	16	18	0	12	14	2	15	12	7	15	12	5	10	3	0	11	0	0	14	0	0	26	0	0	17	0	0	19	0	0	14
	3	0	0	4	0	0	9	0	0	18	1	1	20	1	6	16	9	13	12	2	10	13	1	12	4	0	10	0	0	19	0	0	24	0	0	20	0	0	15	0	0	22
	3	0	0	4	0	0	10	0	0	15	0	0	16	6	3	16	10	12	13	11	10	13	6	9	3	5	10	0	2	23	0	0	24	0	4	23	0	0	15	0	0	19
means	2.66667	0	0	4	0	0	9.33333	0	0	15.6667	0.333333	5.66667	18	2.33333	7	15.3333	7	13.3333	12.3333	6.66667	11.6667	12.6667	4	10.3333	3.33333	1.66667	10.3333	0	0.666667	18.6667	0	0	24.6667	0	1.33333	20	0	0	16.3333	0	0	18.3333
SD	0.471405	0	0	0	0	0	0.471405	0	0	1.69967	0.471405	7.31817	1.63299	2.62467	3.74166	0.942809	3.55903	1.24722	0.471405	3.68179	2.35702	0.471405	2.16025	1.24722	0.471405	2.35702	0.471405	0	0.942809	3.68179	0	0	0.942809	0	1.88562	2.44949	0	0	1.88562	0	0	3.29983
Fig. 9f, TCF4	pair #1			pair #4				Fig. 9f, CDKN2A	pair #4
	parent + ctrl	PTHS + ctrl	PTHS + TCF4 OE	parent + ctrl	PTHS + ctrl	PTHS + TCF4 OE			parent + ctrl	PTHS + ctrl	PTHS + TCF4 OE
	1.04039	0.600165	0.804059	0.900832	1.11392	1.1753			0.655967	2.85825	1.00246
	0.949059	0.555695	0.74332	1.01673	1.07397	1.24263			1.134	4.14023	1.24314
	1.01055	0.604955	0.864004	1.08244	1.03046	1.30909			1.21003	3.9091	1.22043
means	1	0.586938	0.803794	1	1.07278	1.24234		means	1	3.63586	1.15535
SD	0.0380249	0.0221786	0.0492691	0.0750782	0.0340807	0.0546206		SD	0.245241	0.55789	0.1085

[truncated: 14 more sheets: Suppl. Fig. 1, Suppl. Fig. 2, Suppl. Fig. 3, Suppl. Fig. 4, Suppl. Fig. 5, Suppl. Fig. 6, Suppl. Fig. 7, Suppl. Fig. 8, Suppl. Fig. 9, Suppl. Fig. 10, Suppl. Fig. 11, Suppl. Fig. 12, Suppl. Fig. 13, Violin plots]
